# Supplementary material for: Transcriptome Analysis Reveals Novel Inflammatory Signalings to Glaesserella parasuis Infection
Source: Genes (Basel). 2024 Aug 20;15(8):1094. doi: 10.3390/genes15081094 (PMC11353251; doi:10.3390/genes15081094)
Supplement: Supplementary file 1 [file genes-15-01094-s001.zip]

Archive with 9 entries (9 files):
- Supplementary figures.pdf
- Table S1 Primes list.xlsx
- Table S2 The differentially expressed genes in three comparisons.xlsx
- Table S3 Transmembrane receptors inferred by IPA software list.xlsx
- Table S4 G-protein-coupled receptors inferred by IPA software list.xlsx
- Table S5 Biological process categories in three comparisons.xlsx
- Table S6 Canonical pathways in three comparisons.xlsx
- Table S7 Diseases and functions in three comparisons.xlsx
- Table S8 Networks in three comparisons.xlsx
