# Supplementary material for: Transcriptome Analysis Reveals Novel Inflammatory Signalings to Glaesserella parasuis Infection
Source: Genes (Basel). 2024 Aug 20;15(8):1094. doi: 10.3390/genes15081094 (PMC11353251; doi:10.3390/genes15081094)
Supplement: Supplementary file 1 [file genes-15-01094-s001.zip › Table S1 Primes list.xlsx]

## Sheet: Sheet1
基因	引物名称	引物序列（5’ → 3’）	预扩增长度（bp）
RPL32	Forward	CGGAAGTTTCTGGTACACAATGTAA	94
	Reverse	TGGAAGAGACGTTGTGAGCAA
IL6	Forward	TGTGCAGATTAGTACCAAAGCACT	137
	Reverse	TCTTCATCCACTCGTTCTGTGACT
IL8	Forward	TCTTGGCAGTTTTCCTGCTTT	118
	Reverse	AATTTGGGGTGGAAAGGTGT
TNF-α	Forward	GCTCTTCTGCCTACTGCACTTC	161
	Reverse	GTCCCTCGGCTTTGACATT
F3	Forward	CCTCCGTTTACCAACTCGC	144
	Reverse	AATGTGCCGTTCACCCTG
ICAM1	Forward	CTGGCACAAGACTGAAGTGGA	182
	Reverse	GCTGCCACGACAAGTTAGC
PLAUR	Forward	GACTTCTGCAGGACCACGAT	168
	Reverse	CAAATTGGAGCCACACACGG
JUNB	Forward	GCCCTTCTACCACGACGAT	130
	Reverse	GAGATTTCGGTAGGGGTCGG
IL10RB	Forward	GGCTGAATTTGCAGACGAG	134
	Reverse	TGGGGGCTAAGAAACGCATA
SLC6A9	Forward	GAGGCTGATGCAACTTTCCCT	141
	Reverse	AGACCACACTCACAGGCTCT
GAPDH	Forward	TGACATCAAGAAGGTGGTGAAG	159
	Reverse	TTGACGAAGTGGTCGTTGAG
