# Supplementary material for: Transcriptome Analysis Reveals Novel Inflammatory Signalings to Glaesserella parasuis Infection
Source: Genes (Basel). 2024 Aug 20;15(8):1094. doi: 10.3390/genes15081094 (PMC11353251; doi:10.3390/genes15081094)
Supplement: Supplementary file 1 [file genes-15-01094-s001.zip › Table S2 The differentially expressed genes in three comparisons.xlsx]

## Sheet: 3D421
Ensemble gene ID	Gene name	baseMean	log2FoldChange	pvalue	padj
ENSSSCG00000014224	SEMA6A	313.582	-4.31965	3.47957e-171	1.56672e-169
ENSSSCG00000010575	PPRC1	1409.65	-2.8409	0	0
ENSSSCG00000006481	GPATCH4	141.759	-2.49685	1.89799e-58	1.71305e-57
ENSSSCG00000036700	RPUSD2	264.652	-2.47731	2.84741e-101	5.35376e-100
ENSSSCG00000023870		74.4731	-2.46005	7.26089e-33	3.65547e-32
ENSSSCG00000002254	NR2F2	691.027	-2.45982	8.58535e-183	4.32045e-181
ENSSSCG00000007840	POLR3E	1100.59	-2.43244	0	0
ENSSSCG00000010186	URB2	827.92	-2.41097	4.68139e-209	2.951e-207
ENSSSCG00000007362	SRSF6	3188.84	-2.40843	0	0
ENSSSCG00000013662	PPAN	934.879	-2.39528	2.1855e-197	1.25845e-195
ENSSSCG00000006095	CCNE2	378.785	-2.39321	4.45175e-143	1.42563e-141
ENSSSCG00000046753	KTI12	270.245	-2.30071	4.27043e-99	7.72612e-98
ENSSSCG00000010272	ADAMTS14	116.348	-2.28545	2.32361e-45	1.58124e-44
ENSSSCG00000014965	ENDOD1	810.345	-2.28473	2.09328e-247	1.72905e-245
ENSSSCG00000026590	HGH1	476.608	-2.26176	1.18961e-136	3.50072e-135
ENSSSCG00000024245	AIMP2	171.01	-2.25152	8.40129e-65	8.6371e-64
ENSSSCG00000025791	MON1A	104.76	-2.24437	3.81113e-37	2.14199e-36
ENSSSCG00000006214	RRS1	882.873	-2.21035	5.5676e-235	4.33007e-233
ENSSSCG00000004342	NDUFAF4	194.346	-2.18568	6.43396e-68	6.91117e-67
ENSSSCG00000049430	ARMC6	397.356	-2.18461	1.88632e-102	3.59752e-101
ENSSSCG00000034262	FIGN	83.0422	-2.17801	8.46426e-31	3.99749e-30
ENSSSCG00000008055	TEDC2	178.531	-2.17155	3.63484e-54	2.99412e-53
ENSSSCG00000062510		530.596	-2.17086	1.85727e-155	6.80262e-154
ENSSSCG00000056245		54.6173	-2.15671	6.28041e-21	2.16899e-20
ENSSSCG00000039255		79.7264	-2.1436	3.89904e-29	1.76023e-28
ENSSSCG00000011906	IGSF11	66.3111	-2.14246	9.22047e-25	3.63627e-24
ENSSSCG00000037325	UBIAD1	291.83	-2.12112	3.69928e-95	6.28457e-94
ENSSSCG00000023775	TFB2M	266.323	-2.12047	3.74128e-84	5.34717e-83
ENSSSCG00000019612	SNORD24	165.274	-2.11835	1.99587e-57	1.76157e-56
ENSSSCG00000013105	CCDC86	169.777	-2.11753	1.03542e-55	8.82019e-55
ENSSSCG00000003918	TOE1	313.76	-2.09773	1.03831e-93	1.72003e-92
ENSSSCG00000017262	SLC16A6	106.614	-2.09552	4.50237e-37	2.52339e-36
ENSSSCG00000008553	PREB	585.487	-2.07701	1.66576e-153	5.93774e-152
ENSSSCG00000006874	PALMD	9170.22	-2.04841	0	0
ENSSSCG00000015712	DDX18	2974.63	-2.04291	0	0
ENSSSCG00000061027	C2orf66	315.986	-2.03998	2.75728e-89	4.28326e-88
ENSSSCG00000032411	ENGASE	129.151	-2.03494	5.70005e-41	3.53728e-40
ENSSSCG00000010573	HPS6	186.449	-2.01967	6.10138e-57	5.32238e-56
ENSSSCG00000022722	CARMIL2	76.1982	-2.018	7.78186e-26	3.1745e-25
ENSSSCG00000028978	CAD	4135.17	-2.01752	0	0
ENSSSCG00000031074	FAM110D	86.6829	-2.01123	1.83553e-29	8.3781e-29
ENSSSCG00000047985	ZCCHC3	116.471	-1.99721	3.68931e-37	2.0745e-36
ENSSSCG00000029080	SPTSSB	481.021	-1.99534	9.50489e-130	2.62304e-128
ENSSSCG00000024219	TIGAR	227.176	-1.99125	3.58832e-71	4.10872e-70
ENSSSCG00000002719	EXOSC6	132.878	-1.98527	1.75522e-40	1.07751e-39
ENSSSCG00000032043	SLC35D1	313.013	-1.97341	4.3729e-88	6.67188e-87
ENSSSCG00000027676	NOP56	5617.37	-1.97267	0	0
ENSSSCG00000018372	SNORD86	72.2248	-1.97172	1.11609e-23	4.22617e-23
ENSSSCG00000005673	IER5L	192.875	-1.96794	4.08423e-51	3.16e-50
ENSSSCG00000037099	ANKLE1	206.926	-1.96712	9.1234e-64	9.17473e-63
ENSSSCG00000009815	CAMKK2	427.636	-1.96027	8.02756e-124	2.0588e-122
ENSSSCG00000003876	CDKN2C	1377.15	-1.95625	1.88927e-267	1.78171e-265
ENSSSCG00000010245	STOX1	190.828	-1.95133	1.96044e-58	1.76809e-57
ENSSSCG00000012540	SLC25A53	109.941	-1.94699	1.29469e-35	7.01652e-35
ENSSSCG00000016617	WNT16	598.593	-1.94227	1.82545e-155	6.70658e-154
ENSSSCG00000031669	DOLPP1	254.572	-1.94071	1.11668e-73	1.33212e-72
ENSSSCG00000021871	FDXACB1	164.909	-1.93831	5.47176e-53	4.41018e-52
ENSSSCG00000031159	BEND3	355.521	-1.93594	1.78867e-84	2.56869e-83
ENSSSCG00000002802	GINS3	199.239	-1.93298	6.76265e-57	5.88636e-56
ENSSSCG00000009938	UNG	344.899	-1.93102	3.20873e-82	4.42753e-81
ENSSSCG00000000932	NTS	730.969	-1.92278	3.07432e-165	1.261e-163
ENSSSCG00000054848		49.906	-1.90113	2.61931e-16	7.5376e-16
ENSSSCG00000004411	ZBTB24	228.122	-1.90056	2.9815e-61	2.85447e-60
ENSSSCG00000010136	TRMT2A	1027.32	-1.89768	4.10499e-229	2.99789e-227
ENSSSCG00000008484	SRSF7	2289.32	-1.89432	0	0
ENSSSCG00000009692		317.663	-1.88098	1.66786e-86	2.46616e-85
ENSSSCG00000006494	SLC25A44	357.505	-1.88072	9.13109e-91	1.45623e-89
ENSSSCG00000002344	RIOX1	536.303	-1.87988	7.44767e-124	1.91418e-122
ENSSSCG00000056318		46.5474	-1.8753	5.20585e-15	1.41835e-14
ENSSSCG00000010277	SLC29A3	140.879	-1.84274	1.15102e-39	6.94494e-39
ENSSSCG00000002806	MMP15	294.125	-1.83555	1.479e-78	1.91089e-77
ENSSSCG00000012494	TIMM8A	473.561	-1.83148	4.35007e-106	8.74174e-105
ENSSSCG00000034716	CCDC137	458.467	-1.82978	2.44534e-95	4.17205e-94
ENSSSCG00000053583		279.774	-1.82497	2.99115e-70	3.36701e-69
ENSSSCG00000044627		110.889	-1.82347	1.70851e-32	8.49784e-32
ENSSSCG00000000745	DDX11	457.235	-1.81464	1.27652e-88	1.96262e-87
ENSSSCG00000003134	GRWD1	1195.74	-1.81333	1.74836e-166	7.32172e-165
ENSSSCG00000009334	HSPH1	901.483	-1.81128	2.46095e-168	1.06024e-166
ENSSSCG00000006790	WDR77	2344.15	-1.81009	2.9556e-286	3.07819e-284
ENSSSCG00000010576	NOLC1	6277.14	-1.80948	0	0
ENSSSCG00000049539		56.9676	-1.80819	1.43095e-17	4.33229e-17
ENSSSCG00000012026	ADAMTS1	2491.21	-1.80429	0	0
ENSSSCG00000035928	CLDN3	107.33	-1.80154	4.69217e-30	2.17233e-29
ENSSSCG00000007452	TP53RK	234.023	-1.80103	2.80684e-62	2.7287e-61
ENSSSCG00000027476		110.867	-1.80058	4.48336e-30	2.07726e-29
ENSSSCG00000033390		100.779	-1.78837	3.23161e-28	1.41207e-27
ENSSSCG00000039514	ID3	3468.3	-1.78753	0	0
ENSSSCG00000015742	TMEM177	200.428	-1.78034	2.7674e-50	2.10045e-49
ENSSSCG00000016410	MNX1	78.1614	-1.77578	1.12395e-22	4.13312e-22
ENSSSCG00000028593	TEPSIN	266.333	-1.77423	1.65822e-61	1.5965e-60
ENSSSCG00000023173	REXO4	582.715	-1.76835	1.38827e-122	3.49312e-121
ENSSSCG00000041731		8987.67	-1.7624	0	0
ENSSSCG00000047415		97.4048	-1.7596	5.11986e-26	2.10146e-25
ENSSSCG00000028516	LARP4	1461.33	-1.75796	2.62367e-199	1.52542e-197
ENSSSCG00000007438	NCOA5	899.727	-1.75655	2.43316e-157	9.19304e-156
ENSSSCG00000015953	DLX1	121.484	-1.74873	2.05855e-29	9.37818e-29
ENSSSCG00000056538	PCNA	6253.94	-1.74643	0	0
ENSSSCG00000038191	ABT1	346.676	-1.74268	2.33175e-74	2.81526e-73
ENSSSCG00000032505	ING5	487.775	-1.7402	2.44076e-96	4.27384e-95
ENSSSCG00000004392		1777.72	-1.73676	1.39927e-212	8.96208e-211
ENSSSCG00000010589	SFXN2	478.071	-1.7294	6.09304e-94	1.01497e-92
ENSSSCG00000014248	LMNB1	3698.47	-1.72777	0	0
ENSSSCG00000033983	RRP7A	710.882	-1.72037	1.96369e-121	4.87949e-120
ENSSSCG00000063433	FEN1	1129.31	-1.71944	1.72185e-166	7.236e-165
ENSSSCG00000011454	SFMBT1	180.347	-1.7189	2.48881e-46	1.73003e-45
ENSSSCG00000059746		130.85	-1.7143	1.26605e-34	6.66819e-34
ENSSSCG00000003847		45.3992	-1.71194	1.37672e-12	3.4012e-12
ENSSSCG00000031954	SLC39A10	1973.87	-1.711	9.87813e-192	5.3293e-190
ENSSSCG00000035456	WWC1	949.435	-1.70837	2.63229e-154	9.49605e-153
ENSSSCG00000014825	RELT	57.4666	-1.70801	2.02621e-15	5.61187e-15
ENSSSCG00000005678	NTMT1	674.609	-1.70632	2.37905e-138	7.23195e-137
ENSSSCG00000030451	LRRC14	386.005	-1.70087	4.57645e-89	7.09083e-88
ENSSSCG00000009739	NOC4L	917.059	-1.69974	8.04346e-173	3.71955e-171
ENSSSCG00000040881	SLC38A7	205.228	-1.68994	1.05105e-51	8.23853e-51
ENSSSCG00000051023		192.664	-1.68815	8.06374e-50	6.05894e-49
ENSSSCG00000025334	POU4F1	131.497	-1.68782	2.75567e-29	1.25112e-28
ENSSSCG00000048318	STAC	108.788	-1.68478	7.52303e-28	3.25165e-27
ENSSSCG00000030122	HIRIP3	689.497	-1.6795	9.42171e-143	2.9932e-141
ENSSSCG00000006853	PRMT6	162.831	-1.67693	1.71752e-29	7.85441e-29
ENSSSCG00000027119	COA7	149.875	-1.67424	2.59598e-38	1.5013e-37
ENSSSCG00000026931	SERTAD1	489.813	-1.67379	9.54504e-101	1.77793e-99
ENSSSCG00000038013	DIRAS1	194.89	-1.67242	3.15313e-44	2.1039e-43
ENSSSCG00000019894	SNORA62	51.8781	-1.6719	4.15785e-14	1.09351e-13
ENSSSCG00000010456	PANK1	93.3428	-1.6699	6.82884e-23	2.52357e-22
ENSSSCG00000038534	TSR1	1164.53	-1.66842	4.47987e-193	2.4726e-191
ENSSSCG00000017195	TRIM65	71.4086	-1.66812	1.37584e-16	4.0035e-16
ENSSSCG00000021834	ERCC6L	281.33	-1.66212	8.29648e-65	8.54402e-64
ENSSSCG00000033669	RDH10	158.181	-1.66066	5.75643e-38	3.31465e-37
ENSSSCG00000014880	AQP11	53.5471	-1.65961	4.40678e-15	1.20447e-14
ENSSSCG00000037101	LRRC8B	274.166	-1.6593	8.27972e-58	7.37295e-57
ENSSSCG00000028202	RANGAP1	1501.79	-1.65766	5.10073e-192	2.76432e-190
ENSSSCG00000031342		92.1396	-1.65667	1.54518e-24	6.04003e-24
ENSSSCG00000015252	SNX19	762.052	-1.65453	1.11328e-143	3.60371e-142
ENSSSCG00000032360	PANX1	369.017	-1.65449	4.27011e-81	5.73997e-80
ENSSSCG00000011456	CHDH	94.7099	-1.65445	4.372e-24	1.67456e-23
ENSSSCG00000017336	HEXIM1	480.199	-1.65231	1.86326e-100	3.44387e-99
ENSSSCG00000020895	BICDL2	46.8489	-1.65072	6.27382e-12	1.50705e-11
ENSSSCG00000010527	MARVELD1	119.922	-1.64683	1.68569e-30	7.87728e-30
ENSSSCG00000003343	ATAD3A	1706.63	-1.64608	9.41425e-144	3.05568e-142
ENSSSCG00000040918	LTV1	1204.18	-1.64583	3.44679e-193	1.91121e-191
ENSSSCG00000054264	BRI3BP	951.034	-1.64124	2.27822e-147	7.62187e-146
ENSSSCG00000012978	AP5B1	239.488	-1.63746	1.03981e-50	7.96786e-50
ENSSSCG00000036015	TSSC4	449.674	-1.63704	1.92039e-76	2.3934e-75
ENSSSCG00000001376	DHX16	207.047	-1.63571	1.43616e-49	1.07438e-48
ENSSSCG00000010259	TYSND1	656.169	-1.63546	2.42988e-92	3.95416e-91
ENSSSCG00000023078	WDR4	386.499	-1.63332	9.69746e-82	1.32135e-80
ENSSSCG00000021275	DDX52	468.528	-1.6311	1.35323e-82	1.8846e-81
ENSSSCG00000000696	NOP2	2324.62	-1.62643	2.22658e-236	1.76607e-234
ENSSSCG00000018053	MED9	717.921	-1.62571	8.3647e-118	2.0077e-116
ENSSSCG00000030493	UTP23	477.331	-1.62203	3.31522e-90	5.2314e-89
ENSSSCG00000009137	GAR1	633.397	-1.61687	1.32586e-81	1.79636e-80
ENSSSCG00000048507		74.2665	-1.61265	1.40149e-18	4.41842e-18
ENSSSCG00000009741	PUS1	760.774	-1.60894	9.35759e-135	2.70062e-133
ENSSSCG00000028466	UTP3	576.866	-1.60013	4.23176e-97	7.47548e-96
ENSSSCG00000032340	CDR2	266.981	-1.59835	2.69412e-55	2.27556e-54
ENSSSCG00000025203	KNOP1	803	-1.59595	3.08573e-138	9.3564e-137
ENSSSCG00000053077		69.003	-1.59472	3.86289e-16	1.10446e-15
ENSSSCG00000036067	PDP2	764.909	-1.59008	4.61424e-126	1.21729e-124
ENSSSCG00000044256		250.142	-1.58725	6.59004e-51	5.06279e-50
ENSSSCG00000011465	PDE12	538.513	-1.58699	8.32176e-100	1.52868e-98
ENSSSCG00000008728	ZBTB49	83.958	-1.58654	8.18813e-20	2.71435e-19
ENSSSCG00000005610	SLC2A8	62.5507	-1.58431	4.02521e-14	1.05979e-13
ENSSSCG00000027121	ODC1	4477.82	-1.58313	1.46114e-191	7.84757e-190
ENSSSCG00000002020		392.856	-1.58225	6.09065e-74	7.30208e-73
ENSSSCG00000001392	TCF19	250.922	-1.58001	2.01206e-47	1.43786e-46
ENSSSCG00000045134	FASTKD5	493.123	-1.57988	2.44134e-87	3.65499e-86
ENSSSCG00000008589	WDCP	196.71	-1.57963	7.89868e-41	4.88902e-40
ENSSSCG00000029005	KPNA2	5676.59	-1.57606	2.5171e-282	2.57669e-280
ENSSSCG00000010536	CNNM1	320.874	-1.57548	1.01223e-61	9.77696e-61
ENSSSCG00000002818	PLLP	517.788	-1.57539	4.00038e-94	6.68236e-93
ENSSSCG00000035211	GCC1	220.109	-1.57319	5.33144e-47	3.77838e-46
ENSSSCG00000003973	CTPS1	2080.03	-1.57217	1.06034e-261	9.76904e-260
ENSSSCG00000042682		302.248	-1.57209	5.8641e-64	5.93697e-63
ENSSSCG00000002506	VRK1	540.717	-1.57168	1.06204e-98	1.9042e-97
ENSSSCG00000022778	SGF29	259.667	-1.57042	1.06676e-47	7.68749e-47
ENSSSCG00000013304	NAT10	1111.32	-1.56909	6.22595e-165	2.54499e-163
ENSSSCG00000059203		954.657	-1.56608	3.8997e-135	1.12818e-133
ENSSSCG00000016451		57.1769	-1.56604	1.46709e-13	3.77715e-13
ENSSSCG00000013745	FARSA	1285.97	-1.56531	1.31714e-172	6.06746e-171
ENSSSCG00000009420	NUFIP1	381.284	-1.5639	4.29334e-74	5.15761e-73
ENSSSCG00000040639	THAP12	1118.21	-1.5634	6.80475e-167	2.87988e-165
ENSSSCG00000022866	NXF1	871.384	-1.56321	6.73105e-147	2.22701e-145
ENSSSCG00000012111	HCCS	474.257	-1.55936	5.01217e-90	7.89879e-89
ENSSSCG00000006828	ATXN7L2	420.481	-1.55558	3.89613e-84	5.56185e-83
ENSSSCG00000031098	DBR1	253.032	-1.55486	1.14814e-54	9.57611e-54
ENSSSCG00000018229		66.5799	-1.55404	7.57002e-14	1.96715e-13
ENSSSCG00000023667	KEAP1	1378.35	-1.55357	3.02828e-131	8.45448e-130
ENSSSCG00000036684	TTPAL	285.704	-1.54676	2.39805e-57	2.11498e-56
ENSSSCG00000024108	SLC43A2	157.275	-1.54501	2.17741e-29	9.91212e-29
ENSSSCG00000043175		454.074	-1.54496	1.20944e-82	1.68632e-81
ENSSSCG00000059847		92.3304	-1.54479	1.40482e-21	4.96329e-21
ENSSSCG00000012376	GDPD2	110.175	-1.54262	9.91131e-26	4.02672e-25
ENSSSCG00000058485		68.7454	-1.54055	2.41581e-14	6.42126e-14
ENSSSCG00000039770	SLC6A9	189.842	-1.54046	1.37024e-36	7.5733e-36
ENSSSCG00000048742		34.3017	-1.54019	2.29307e-08	4.61891e-08
ENSSSCG00000028572		135.14	-1.53897	3.74326e-27	1.58982e-26
ENSSSCG00000020754	POLR1G	549.57	-1.53861	1.15997e-83	1.64025e-82
ENSSSCG00000029094	PIK3R4	696.711	-1.53707	3.90235e-96	6.79338e-95
ENSSSCG00000036352	RAB7B	563.969	-1.5323	2.09983e-91	3.3758e-90
ENSSSCG00000037754	SLC39A11	439.997	-1.53099	4.01183e-82	5.51661e-81
ENSSSCG00000029627	PWP2	1287.76	-1.5306	3.35654e-193	1.86982e-191
ENSSSCG00000033325	TRIM35	500.112	-1.5301	3.63937e-94	6.08781e-93
ENSSSCG00000057915	LAT	51.4773	-1.52883	1.79043e-12	4.40056e-12
ENSSSCG00000032782	PNPO	334.505	-1.52809	1.22096e-60	1.15327e-59
ENSSSCG00000011765	USP13	606.186	-1.52417	5.63017e-105	1.09825e-103
ENSSSCG00000002875	PDCD2L	148.39	-1.51811	4.04931e-31	1.93222e-30
ENSSSCG00000023472	FMO3	94.3829	-1.51787	9.72044e-20	3.21333e-19
ENSSSCG00000031212	CHML	329.988	-1.51506	2.53814e-60	2.38613e-59
ENSSSCG00000006827	CYB561D1	131.551	-1.51217	6.99618e-27	2.94528e-26
ENSSSCG00000028249	SKA3	658.183	-1.51158	1.06552e-95	1.83887e-94
ENSSSCG00000012915	CLCF1	253.435	-1.51147	1.04737e-48	7.69117e-48
ENSSSCG00000003617	TXLNA	707.832	-1.51039	3.81949e-108	7.9836e-107
ENSSSCG00000010027	PATZ1	184.507	-1.50959	1.54244e-38	8.98968e-38
ENSSSCG00000018923	SNORD21	74.9112	-1.50916	8.03398e-18	2.45029e-17
ENSSSCG00000030798	FUS	8961.27	-1.50891	2.60494e-262	2.41855e-260
ENSSSCG00000027361	OVOL1	576.628	-1.50761	1.31485e-102	2.51164e-101
ENSSSCG00000062029		73.7924	-1.50698	1.55064e-17	4.68637e-17
ENSSSCG00000007352	DHX35	345.739	-1.50026	2.03022e-63	2.02971e-62
ENSSSCG00000025736	RECQL4	537.963	-1.49921	4.9378e-75	6.0224e-74
ENSSSCG00000061324	METTL1	587.341	-1.49817	1.30302e-105	2.57528e-104
ENSSSCG00000011912	QTRT2	594.424	-1.49732	1.4118e-104	2.74054e-103
ENSSSCG00000032710	E2F2	366.966	-1.49449	1.907e-56	1.64436e-55
ENSSSCG00000027334	EIF1AD	660.918	-1.49191	6.8785e-109	1.44787e-107
ENSSSCG00000034494	MARS2	243.395	-1.48613	3.01455e-45	2.04446e-44
ENSSSCG00000003412	EXOSC10	1104.81	-1.48563	2.93028e-170	1.30468e-168
ENSSSCG00000014031		4877.05	-1.48506	0	0
ENSSSCG00000058519	SNORA73	43.694	-1.48471	1.62513e-10	3.64566e-10
ENSSSCG00000039780	RTN4RL1	695.945	-1.48428	3.72772e-109	7.87424e-108
ENSSSCG00000017178	SPHK1	249.831	-1.48308	4.56337e-45	3.0844e-44
ENSSSCG00000037063	PROKR2	63.0539	-1.48138	1.49897e-14	4.01277e-14
ENSSSCG00000033178	HAUS4	601.351	-1.47821	2.00064e-107	4.13131e-106
ENSSSCG00000004969	KIF23	2290.85	-1.47791	4.55703e-256	3.98391e-254
ENSSSCG00000003979	ZNF684	40.1289	-1.47697	1.3926e-09	2.98643e-09
ENSSSCG00000016201	TTLL4	596.787	-1.47493	4.30729e-96	7.48744e-95
ENSSSCG00000054583	EEF1AKMT4	381.52	-1.47357	5.02097e-69	5.50698e-68
ENSSSCG00000045200		892.115	-1.47352	4.77411e-134	1.36793e-132
ENSSSCG00000038766	MAD1L1	266.233	-1.4729	8.64251e-49	6.35819e-48
ENSSSCG00000006732	TRIM45	348.224	-1.4727	3.25648e-63	3.23676e-62
ENSSSCG00000014325	CDC23	366.299	-1.47117	5.07913e-67	5.40255e-66
ENSSSCG00000045154		65.3604	-1.47067	1.22492e-14	3.28796e-14
ENSSSCG00000032145	IRX5	381.213	-1.46811	3.09235e-68	3.34874e-67
ENSSSCG00000003201	ATF5	298.404	-1.46716	1.02693e-43	6.75801e-43
ENSSSCG00000037153	FEM1A	374.103	-1.46675	7.6772e-62	7.43329e-61
ENSSSCG00000007954	SLX4	325.801	-1.4666	8.73401e-64	8.79052e-63
ENSSSCG00000022225	NOP58	2823.64	-1.46467	3.74646e-259	3.3486e-257
ENSSSCG00000011106		75.1145	-1.4638	1.51359e-14	4.05009e-14
ENSSSCG00000009901	SIRT4	51.7382	-1.46322	1.73946e-11	4.10028e-11
ENSSSCG00000011350	CCDC51	253.438	-1.46291	1.60037e-49	1.19574e-48
ENSSSCG00000024411		55.1874	-1.46235	9.91539e-13	2.4623e-12
ENSSSCG00000010391		51.3172	-1.45737	8.15959e-11	1.85723e-10
ENSSSCG00000035414	XXYLT1	307.665	-1.45706	1.28977e-45	8.81209e-45
ENSSSCG00000052463		145.849	-1.45546	6.27196e-28	2.72073e-27
ENSSSCG00000061331		197.512	-1.45058	8.05174e-35	4.26358e-34
ENSSSCG00000022786	MOGS	627.922	-1.4465	1.30062e-81	1.76416e-80
ENSSSCG00000004671	SPATA5L1	183.305	-1.44565	3.43e-34	1.78381e-33
ENSSSCG00000013873	NR2F6	198.734	-1.44501	3.41343e-36	1.87449e-35
ENSSSCG00000042787		53.6172	-1.44455	1.65035e-12	4.0663e-12
ENSSSCG00000011306	ZNF502	56.0685	-1.44452	3.02704e-12	7.37337e-12
ENSSSCG00000057394		178.221	-1.44213	2.68629e-32	1.32949e-31
ENSSSCG00000005657	PKN3	50.9006	-1.44166	1.37282e-09	2.94454e-09
ENSSSCG00000060402	ZBTB9	203.455	-1.44115	1.29061e-36	7.14636e-36
ENSSSCG00000024679	UPF3A	74.6813	-1.44101	1.16969e-16	3.41443e-16
ENSSSCG00000010135	DGCR8	1308.87	-1.43962	5.16775e-138	1.55513e-136
ENSSSCG00000028025	WDR74	561.963	-1.43931	1.51803e-84	2.18265e-83
ENSSSCG00000039064	DHX33	562.968	-1.43626	1.94048e-90	3.08238e-89
ENSSSCG00000025460	SPSB2	67.6256	-1.43406	3.22e-13	8.17249e-13
ENSSSCG00000013107	PRPF19	2551.93	-1.43405	1.25868e-198	7.2827e-197
ENSSSCG00000039947	KCNJ2	102.886	-1.43207	2.50161e-20	8.44708e-20
ENSSSCG00000035611	MGAT2	332.339	-1.42937	4.1131e-59	3.77491e-58
ENSSSCG00000004826	SELENOS	321.584	-1.42925	1.77213e-54	1.47292e-53
ENSSSCG00000062424	PDF	183.065	-1.42898	6.89238e-28	2.98553e-27
ENSSSCG00000028278	POLR2A	3297.49	-1.42868	4.84388e-220	3.25928e-218
ENSSSCG00000024312	ID4	1361.83	-1.42818	1.21483e-119	2.96938e-118
ENSSSCG00000042208	H2AX	359.526	-1.42794	3.18111e-59	2.92628e-58
ENSSSCG00000017116	LPCAT1	759.404	-1.42592	3.29249e-105	6.45403e-104
ENSSSCG00000007315	AAR2	561.532	-1.42461	2.03442e-89	3.17269e-88
ENSSSCG00000029573	NASP	3286.46	-1.42405	8.15279e-273	7.93869e-271
ENSSSCG00000017100	MTRR	713.657	-1.42346	5.21159e-116	1.21912e-114
ENSSSCG00000054188	NOL11	1041.53	-1.41811	7.41434e-149	2.51563e-147
ENSSSCG00000016755	POLM	132.186	-1.41781	8.5892e-26	3.49789e-25
ENSSSCG00000004847	MPHOSPH10	894.253	-1.41731	8.22339e-138	2.46229e-136
ENSSSCG00000017605	MMD	1658.87	-1.41638	7.62041e-185	3.91715e-183
ENSSSCG00000002279	GPX2	478.659	-1.41544	1.04677e-70	1.18723e-69
ENSSSCG00000004394	RPF2	644.799	-1.41518	5.44316e-93	8.94277e-92
ENSSSCG00000012620	NKRF	424.668	-1.415	2.56605e-72	2.98964e-71
ENSSSCG00000040690		376.759	-1.41158	1.87938e-60	1.77239e-59
ENSSSCG00000005729	DDX31	617.868	-1.41126	9.07288e-92	1.46648e-90
ENSSSCG00000027525	DHCR24	1383.42	-1.41113	1.18057e-137	3.50859e-136
ENSSSCG00000000462	RXYLT1	118.686	-1.41002	6.77253e-23	2.50354e-22
ENSSSCG00000013110	TMEM109	317.186	-1.4095	4.43342e-53	3.58535e-52
ENSSSCG00000032024	URB1	785.992	-1.40668	1.15561e-110	2.50738e-109
ENSSSCG00000025792	NOA1	942.216	-1.40627	3.56505e-130	9.86111e-129
ENSSSCG00000040959	ZNF131	388.856	-1.40499	1.19032e-58	1.08332e-57
ENSSSCG00000011000	DNAJA1	1587.59	-1.40433	4.25989e-156	1.57471e-154
ENSSSCG00000005008	POLE2	186.591	-1.40404	5.33839e-32	2.62363e-31
ENSSSCG00000054981	FADD	428.668	-1.40305	2.54419e-71	2.92155e-70
ENSSSCG00000012950		229.76	-1.39956	4.18023e-39	2.47855e-38
ENSSSCG00000023658	NR2C2AP	174.834	-1.39754	1.87261e-33	9.51965e-33
ENSSSCG00000000399	TIMELESS	626.527	-1.39697	1.72017e-87	2.58825e-86
ENSSSCG00000040740	C22orf39	298.487	-1.39572	5.90157e-51	4.5397e-50
ENSSSCG00000028327	RHOBTB1	249.065	-1.39557	1.72661e-45	1.17565e-44
ENSSSCG00000031821	HASPIN	254.129	-1.39467	4.02979e-44	2.68585e-43
ENSSSCG00000010631	GPAM	852.19	-1.39373	3.2401e-117	7.69975e-116
ENSSSCG00000039351	PIGH	216.918	-1.39356	1.09405e-35	5.94262e-35
ENSSSCG00000009042	OTUD4	1034.27	-1.39274	3.13898e-124	8.12e-123
ENSSSCG00000044406	TMEM80	522.532	-1.39266	2.07071e-52	1.65119e-51
ENSSSCG00000013517	UHRF1	1783.81	-1.3901	1.66325e-169	7.32379e-168
ENSSSCG00000062907		38.195	-1.38959	3.02013e-08	6.03371e-08
ENSSSCG00000017690	MRM1	313.948	-1.3893	2.40026e-51	1.86312e-50
ENSSSCG00000034994	AKAP1	966.026	-1.38824	2.09701e-119	5.10487e-118
ENSSSCG00000017288	FTSJ3	1488.17	-1.38643	6.85401e-191	3.64847e-189
ENSSSCG00000013509	CHAF1A	1248.39	-1.38485	1.58935e-140	4.99622e-139
ENSSSCG00000007504	RBM38	372.964	-1.38241	2.46475e-55	2.08476e-54
ENSSSCG00000012889	CHKA	115.269	-1.38105	4.45284e-20	1.49013e-19
ENSSSCG00000035690	SFPQ	5262.69	-1.37989	2.55837e-291	2.89072e-289
ENSSSCG00000057499	LSM1	136.655	-1.3785	2.76132e-25	1.10721e-24
ENSSSCG00000037634	FOXA1	230.58	-1.37504	4.05483e-41	2.52415e-40
ENSSSCG00000015602	INTS7	1549.74	-1.37498	5.75363e-124	1.48515e-122
ENSSSCG00000035006	PIGW	196.011	-1.37479	1.26813e-32	6.34438e-32
ENSSSCG00000032999		153.854	-1.37479	1.01298e-28	4.52028e-28
ENSSSCG00000012056	CHAF1B	471.607	-1.37424	1.04826e-65	1.09747e-64
ENSSSCG00000015589	VASH2	66.5501	-1.3725	9.77428e-12	2.33107e-11
ENSSSCG00000030045	PRMT5	2435	-1.37093	1.42942e-165	5.94449e-164
ENSSSCG00000040086	YTHDF1	801.69	-1.36944	1.5281e-106	3.11259e-105
ENSSSCG00000038882	UQCC4	336.57	-1.36676	1.74854e-46	1.22397e-45
ENSSSCG00000008225	PTCD3	1866.53	-1.36536	1.33235e-151	4.67963e-150
ENSSSCG00000025647	SLC35C1	385.225	-1.36352	1.39616e-59	1.29828e-58
ENSSSCG00000007563	BRAT1	304.455	-1.36308	9.15113e-42	5.80525e-41
ENSSSCG00000029430		473.355	-1.3624	4.34045e-73	5.11166e-72
ENSSSCG00000027157	SLC40A1	999.461	-1.36092	3.57972e-105	7.0056e-104
ENSSSCG00000011358	TREX1	47.0518	-1.36014	3.36374e-10	7.41806e-10
ENSSSCG00000017360	UBTF	1291.09	-1.35846	4.67332e-162	1.87199e-160
ENSSSCG00000017937	PHF23	652.774	-1.35729	4.39997e-92	7.14071e-91
ENSSSCG00000010514	RRP12	1532.07	-1.35647	5.93957e-157	2.21614e-155
ENSSSCG00000001233	TRIM26	137.218	-1.35478	9.68035e-24	3.67136e-23
ENSSSCG00000002759	COG8	415.007	-1.35418	7.80763e-65	8.0475e-64
ENSSSCG00000000842	KANSL2	643.344	-1.35409	3.34393e-91	5.36148e-90
ENSSSCG00000034913	GINS1	2532.47	-1.35131	6.96791e-251	5.87709e-249
ENSSSCG00000062429		42.3135	-1.35003	3.46845e-09	7.3021e-09
ENSSSCG00000022300	MAT2A	8672.89	-1.34881	3.59646e-233	2.72625e-231
ENSSSCG00000036620	DPH2	370.673	-1.34849	2.6553e-58	2.38758e-57
ENSSSCG00000012844	SLC25A22	1058.18	-1.34728	4.99592e-99	8.99791e-98
ENSSSCG00000032453	SUV39H1	332.371	-1.34628	5.67793e-50	4.2878e-49
ENSSSCG00000040732	WDR81	159.202	-1.34597	2.08502e-25	8.39122e-25
ENSSSCG00000003705	CABLES1	156.865	-1.34592	2.66839e-26	1.10281e-25
ENSSSCG00000029097	RCC1	1523.66	-1.34552	1.15231e-179	5.63314e-178
ENSSSCG00000006090	MTERF3	605.944	-1.34499	4.98172e-83	6.98666e-82
ENSSSCG00000003928	PLK3	140.628	-1.34356	3.50384e-24	1.34937e-23
ENSSSCG00000036529		171.447	-1.34285	6.59554e-31	3.12479e-30
ENSSSCG00000023318	MARS1	2594.07	-1.34177	6.45729e-222	4.44477e-220
ENSSSCG00000015985	HOXD3	74.7271	-1.34167	2.4831e-14	6.59571e-14
ENSSSCG00000028735	DDX51	892.116	-1.34112	7.69429e-110	1.64856e-108
ENSSSCG00000015982	HOXD9	223.56	-1.34062	6.01337e-38	3.45928e-37
ENSSSCG00000060019	RPS19BP1	313.071	-1.33847	7.44761e-51	5.71429e-50
ENSSSCG00000022915	DDX27	1682.97	-1.33764	8.64465e-169	3.75134e-167
ENSSSCG00000054211		35.3687	-1.33746	2.52478e-07	4.79379e-07
ENSSSCG00000057685	PHLDA3	137.34	-1.33425	4.8911e-20	1.63268e-19
ENSSSCG00000001651	CNPY3	223.815	-1.33374	1.20169e-31	5.82697e-31
ENSSSCG00000061052		49.4914	-1.3312	1.54276e-08	3.13873e-08
ENSSSCG00000033297	AP5S1	147.696	-1.32997	9.68789e-26	3.93862e-25
ENSSSCG00000003341	TAS1R3	450.341	-1.32921	3.44124e-70	3.87002e-69
ENSSSCG00000017835	CLUH	2719.77	-1.32916	2.92293e-126	7.7451e-125
ENSSSCG00000038650	TLCD1	315.518	-1.32858	1.98736e-50	1.51706e-49
ENSSSCG00000010794	PALB2	351.219	-1.32821	1.17281e-46	8.25311e-46
ENSSSCG00000007428	ZSWIM1	61.1573	-1.32606	2.43102e-11	5.6879e-11
ENSSSCG00000017246	C17orf80	171.461	-1.32564	6.05095e-25	2.39657e-24
ENSSSCG00000030225	TRA2B	3659.73	-1.3228	3.82691e-254	3.27392e-252
ENSSSCG00000032709	ARL4A	65.0735	-1.31985	2.60556e-11	6.08438e-11
ENSSSCG00000017099	FASTKD3	362.525	-1.31977	5.92912e-57	5.17965e-56
ENSSSCG00000026741	TBCC	179.985	-1.31849	4.36959e-29	1.96821e-28
ENSSSCG00000023177	RRP9	939.866	-1.31827	7.05142e-101	1.32167e-99
ENSSSCG00000015525	TOR3A	808.719	-1.31816	8.86852e-89	1.36879e-87
ENSSSCG00000032909	CDCA8	805.416	-1.31742	5.13643e-107	1.05161e-105
ENSSSCG00000000142	FOXRED2	53.9613	-1.31707	2.80577e-10	6.21504e-10
ENSSSCG00000023680	MEPCE	1021.82	-1.31654	1.43556e-105	2.83258e-104
ENSSSCG00000061310	FIZ1	111.076	-1.31631	8.90007e-20	2.9479e-19
ENSSSCG00000023732	KLHDC7A	62.0384	-1.31413	2.00044e-11	4.70066e-11
ENSSSCG00000016191		253.441	-1.31333	2.24213e-39	1.34136e-38
ENSSSCG00000017793	ANKRD13B	398.056	-1.31047	1.46776e-57	1.29929e-56
ENSSSCG00000004167	MYB	117.653	-1.31038	4.40036e-21	1.52896e-20
ENSSSCG00000017165	USP36	716.075	-1.30972	1.23145e-87	1.86461e-86
ENSSSCG00000038440	GTPBP3	630.933	-1.30921	9.89095e-78	1.26025e-76
ENSSSCG00000019018	SNORA9	36.0063	-1.30917	7.85888e-08	1.53549e-07
ENSSSCG00000003288	HSPBP1	980.793	-1.30578	1.20899e-95	2.08347e-94
ENSSSCG00000029281	PCDHAC2	132.811	-1.30468	8.55677e-21	2.94242e-20
ENSSSCG00000013475	NCLN	1415.53	-1.30439	4.04963e-131	1.12796e-129
ENSSSCG00000001425	DXO	87.07	-1.30388	2.47679e-11	5.79271e-11
ENSSSCG00000037381	GET1	819.372	-1.3012	2.57339e-94	4.32279e-93
ENSSSCG00000028275	INTS5	435.283	-1.29874	2.1137e-51	1.64282e-50
ENSSSCG00000003718	TAF4B	364.527	-1.29845	1.4014e-52	1.12347e-51
ENSSSCG00000025685	TP73	1692.16	-1.29835	4.51892e-129	1.23287e-127
ENSSSCG00000035479	DISP1	148.007	-1.29818	2.43001e-24	9.41275e-24
ENSSSCG00000021977	GPD1L	1434.74	-1.29721	2.25838e-143	7.25163e-142
ENSSSCG00000010475	CYP26A1	224.528	-1.29605	1.44315e-37	8.23078e-37
ENSSSCG00000040426	C10orf143	140.204	-1.29451	1.61503e-23	6.0962e-23
ENSSSCG00000033175	SASH1	90.5396	-1.29331	1.68723e-16	4.89178e-16
ENSSSCG00000048448		89.4865	-1.29272	2.8569e-15	7.85878e-15
ENSSSCG00000037120	TK1	1413.66	-1.29257	4.97491e-112	1.10138e-110
ENSSSCG00000006947	SYDE2	319.763	-1.29137	9.07268e-39	5.32403e-38
ENSSSCG00000014799		48.8579	-1.28966	1.61883e-08	3.28958e-08
ENSSSCG00000044483		40.9902	-1.2883	6.79193e-08	1.33116e-07
ENSSSCG00000056302	GINS2	629.966	-1.28685	4.46273e-79	5.81611e-78
ENSSSCG00000025830	NUP93	1076.62	-1.28508	1.79388e-125	4.71169e-124
ENSSSCG00000033741	NIP7	1523.58	-1.28505	7.76026e-141	2.44591e-139
ENSSSCG00000029538	PPP2R1B	2797.36	-1.28383	2.06898e-217	1.36907e-215
ENSSSCG00000056768		93.0692	-1.28353	2.33281e-16	6.7358e-16
ENSSSCG00000032996	SLC7A5	3876.34	-1.28343	1.92388e-204	1.16375e-202
ENSSSCG00000002516	WARS1	1244.17	-1.28327	2.89809e-148	9.75012e-147
ENSSSCG00000038520	MED20	472.271	-1.28256	8.4872e-56	7.24011e-55
ENSSSCG00000037845	YEATS4	267.56	-1.28154	2.79549e-41	1.74748e-40
ENSSSCG00000049263	HAS3	466.636	-1.28106	7.67263e-64	7.73527e-63
ENSSSCG00000000738	RHNO1	630.534	-1.28011	2.17868e-77	2.76419e-76
ENSSSCG00000039216	CENPN	617.805	-1.27967	8.44646e-70	9.46336e-69
ENSSSCG00000021464	SOAT1	682.938	-1.27903	5.23318e-71	5.96364e-70
ENSSSCG00000010209	FAM13C	47.9445	-1.27846	1.81784e-08	3.68086e-08
ENSSSCG00000009151	CYP2U1	74.5812	-1.27726	4.05404e-13	1.02416e-12
ENSSSCG00000017396	PSMC3IP	297.073	-1.27626	9.74085e-45	6.5506e-44
ENSSSCG00000005666	DOLK	249.24	-1.27493	7.42148e-37	4.14199e-36
ENSSSCG00000034074	ERI2	86.9841	-1.27488	8.40582e-15	2.2762e-14
ENSSSCG00000013772	ASF1B	824.23	-1.27211	1.68746e-72	1.9737e-71
ENSSSCG00000024636	TGFBRAP1	659.939	-1.27106	6.91002e-83	9.66837e-82
ENSSSCG00000032085	CACTIN	875.734	-1.27045	4.01348e-106	8.07889e-105
ENSSSCG00000013837	AKAP8	969.662	-1.26934	1.23471e-100	2.29629e-99
ENSSSCG00000009410	RUBCNL	55.049	-1.26722	3.74086e-10	8.23003e-10
ENSSSCG00000002370	AREL1	708.398	-1.26488	8.87054e-77	1.1207e-75
ENSSSCG00000008305	SMYD5	183.884	-1.26457	7.02202e-24	2.67588e-23
ENSSSCG00000016745	DDX56	966.424	-1.26431	1.55431e-94	2.61828e-93
ENSSSCG00000031741		4633.31	-1.26277	2.13185e-262	1.99478e-260
ENSSSCG00000028019	LRRC59	1230.44	-1.26251	2.28206e-116	5.36978e-115
ENSSSCG00000016686	PRR15	107.93	-1.26213	8.50893e-18	2.59251e-17
ENSSSCG00000010161		148.145	-1.26213	2.65567e-20	8.95213e-20
ENSSSCG00000007572	LFNG	236.665	-1.26109	2.04233e-31	9.82765e-31
ENSSSCG00000011235	UBP1	1424.16	-1.26031	1.49701e-138	4.5739e-137
ENSSSCG00000038810	ADAT3	57.0287	-1.25995	6.48286e-10	1.41173e-09
ENSSSCG00000010167	MAP10	38.0194	-1.25859	2.05576e-07	3.92192e-07
ENSSSCG00000063546	SNORA71	126.379	-1.25835	2.17252e-20	7.35451e-20
ENSSSCG00000056787	SDHAF1	160.433	-1.25787	1.20929e-24	4.74718e-24
ENSSSCG00000025542	NEMP1	318.353	-1.25781	4.22462e-44	2.80945e-43
ENSSSCG00000024253	CTCF	1146.6	-1.25721	1.3224e-132	3.72669e-131
ENSSSCG00000038130	CANT1	512.475	-1.25535	4.01928e-69	4.42453e-68
ENSSSCG00000025965	SPDL1	549.462	-1.25527	1.28973e-64	1.31802e-63
ENSSSCG00000005611	ZNF79	411.116	-1.25524	3.33161e-58	2.98227e-57
ENSSSCG00000013011	SAC3D1	98.564	-1.25217	5.5952e-15	1.52235e-14
ENSSSCG00000040400	GPR19	122.476	-1.25099	1.05267e-19	3.47229e-19
ENSSSCG00000039175	MARCHF1	41.5623	-1.25055	4.46644e-08	8.85086e-08
ENSSSCG00000000398	APOF	91.1428	-1.25015	1.49025e-15	4.15376e-15
ENSSSCG00000017948	EFNB3	61.7674	-1.25008	8.19063e-11	1.86394e-10
ENSSSCG00000014960	AMOTL1	1253.37	-1.24965	1.19681e-111	2.63981e-110
ENSSSCG00000007590	PMS2	309.588	-1.24882	2.09718e-41	1.3137e-40
ENSSSCG00000003634	ADPRS	502.367	-1.24797	9.77306e-65	1.00302e-63
ENSSSCG00000035493	SACS	2324.78	-1.24759	1.31881e-90	2.10046e-89
ENSSSCG00000013227	KBTBD4	407.807	-1.24665	3.31828e-46	2.29861e-45
ENSSSCG00000008179	REV1	372.77	-1.24662	8.94005e-53	7.19107e-52
ENSSSCG00000015961	CDCA7	1330.94	-1.24601	5.5206e-108	1.14792e-106
ENSSSCG00000062670		92.4269	-1.24549	1.05928e-14	2.85549e-14
ENSSSCG00000005103	DET1	257.579	-1.24529	7.24992e-37	4.04813e-36
ENSSSCG00000008019	JPT2	2667.86	-1.24495	6.53377e-161	2.59983e-159
ENSSSCG00000057122		90.3282	-1.24388	4.7739e-14	1.25168e-13
ENSSSCG00000020899	CDC16	918.504	-1.24316	2.89343e-93	4.76679e-92
ENSSSCG00000042572	IMP3	463.285	-1.24298	1.84296e-59	1.70318e-58
ENSSSCG00000002348	ACOT6	62.0375	-1.24287	3.63691e-11	8.414e-11
ENSSSCG00000021634	PPP1R8	926.034	-1.2424	7.44624e-92	1.20518e-90
ENSSSCG00000001885	C15orf39	506.372	-1.23998	7.77432e-57	6.75221e-56
ENSSSCG00000016087	TYW5	161.143	-1.23962	2.26823e-24	8.80318e-24
ENSSSCG00000009061	NAA15	2569.87	-1.23837	2.85205e-172	1.30378e-170
ENSSSCG00000040333	NUP62	702.672	-1.23782	3.49381e-74	4.20134e-73
ENSSSCG00000013725	FBXW9	164.448	-1.23544	4.17463e-23	1.5523e-22
ENSSSCG00000039652	OTUD3	177.212	-1.23398	5.64159e-27	2.38256e-26
ENSSSCG00000026700	RBM23	698.758	-1.23317	2.78685e-67	2.96694e-66
ENSSSCG00000000436	PIP4K2C	1706.38	-1.23222	6.87824e-143	2.19682e-141
ENSSSCG00000016193	CNOT9	975.152	-1.23089	6.35743e-106	1.27117e-104
ENSSSCG00000045808		597.245	-1.23019	1.22705e-75	1.51041e-74
ENSSSCG00000022687	NAA40	1342.53	-1.23016	6.14594e-138	1.84486e-136
ENSSSCG00000037146	SWSAP1	142.711	-1.22964	6.74723e-18	2.0631e-17
ENSSSCG00000035313		414.572	-1.2291	2.36877e-37	1.34204e-36
ENSSSCG00000007351	FAM83D	557.836	-1.22909	9.02659e-69	9.86418e-68
ENSSSCG00000024206	CPPED1	98.8531	-1.2276	2.88866e-15	7.94431e-15
ENSSSCG00000013468	THOP1	1446	-1.22675	4.50901e-113	1.00754e-111
ENSSSCG00000039656		89.5912	-1.22654	1.0007e-14	2.70185e-14
ENSSSCG00000033149	DDX47	1099.1	-1.22618	1.22761e-126	3.26736e-125
ENSSSCG00000006471	ISG20L2	1114.64	-1.22581	7.08131e-65	7.30516e-64
ENSSSCG00000061542	LRRC61	64.0831	-1.22446	1.86617e-10	4.17311e-10
ENSSSCG00000007789	SRCAP	2570.43	-1.22404	2.83026e-147	9.44234e-146
ENSSSCG00000030425	SPHK2	1138.48	-1.22356	1.24588e-95	2.14396e-94
ENSSSCG00000058475	OPA3	292.042	-1.22313	1.16899e-35	6.34388e-35
ENSSSCG00000015483	METTL13	967.484	-1.22026	1.82715e-95	3.12626e-94
ENSSSCG00000010235	SIRT1	221.901	-1.21633	4.84421e-30	2.24185e-29
ENSSSCG00000025892	PRR3	258.373	-1.21618	1.20115e-34	6.32913e-34
ENSSSCG00000027847	CSKMT	76.6689	-1.2156	3.67892e-12	8.93036e-12
ENSSSCG00000017693	AATF	979.991	-1.21415	1.30308e-88	2.00089e-87
ENSSSCG00000004708	TUBGCP4	398.538	-1.2137	3.33737e-54	2.75287e-53
ENSSSCG00000010267	LRRC20	208.033	-1.21296	2.35543e-24	9.12977e-24
ENSSSCG00000034092	MBLAC1	143.424	-1.21159	1.48721e-20	5.07184e-20
ENSSSCG00000008693	NOP14	2349.17	-1.21052	1.6467e-167	7.04376e-166
ENSSSCG00000008132	STARD7	2137.49	-1.2102	3.69439e-174	1.74204e-172
ENSSSCG00000003797	DIRAS3	119.237	-1.20901	1.75791e-18	5.52177e-18
ENSSSCG00000008796	RBM47	569.905	-1.20655	3.11698e-58	2.79222e-57
ENSSSCG00000016045	PMS1	434.243	-1.2061	4.11944e-56	3.53175e-55
ENSSSCG00000014326	KIF20A	2798.58	-1.20424	1.60528e-123	4.09074e-122
ENSSSCG00000007704	NSUN5	348.4	-1.20397	5.60628e-46	3.86566e-45
ENSSSCG00000056213		337.723	-1.20366	1.02833e-38	6.02561e-38
ENSSSCG00000017385	PSME3	2834.01	-1.20308	1.59257e-216	1.04803e-214
ENSSSCG00000061881	SF3A2	855.256	-1.20288	1.20897e-70	1.3699e-69
ENSSSCG00000051618	SETD1B	705.621	-1.20113	2.95993e-82	4.09839e-81
ENSSSCG00000010990	NOL6	904.258	-1.20041	7.43199e-94	1.23287e-92
ENSSSCG00000030253	NOL9	2114.93	-1.19929	1.3168e-155	4.8527e-154
ENSSSCG00000011548	BRPF1	728.758	-1.19774	5.89935e-82	8.10281e-81
ENSSSCG00000047438		34.787	-1.1977	2.53755e-06	4.55041e-06
ENSSSCG00000005662	SPOUT1	614.691	-1.19647	2.29911e-54	1.903e-53
ENSSSCG00000004163	BCLAF1	3935.45	-1.19632	2.0771e-167	8.85316e-166
ENSSSCG00000007423	UBE2C	1458.85	-1.19575	5.86336e-114	1.32501e-112
ENSSSCG00000030177	EBNA1BP2	2280.77	-1.19534	5.07687e-138	1.53163e-136
ENSSSCG00000008226	POLR1A	1708.16	-1.19521	2.66952e-134	7.68579e-133
ENSSSCG00000026472	RPL7L1	3139.05	-1.19505	7.57156e-151	2.62854e-149
ENSSSCG00000027070	ENTPD6	1148.01	-1.19365	8.34089e-86	1.22726e-84
ENSSSCG00000013119	STX3	900.037	-1.19354	1.74595e-90	2.77707e-89
ENSSSCG00000010430	CSTF2T	853.314	-1.19301	1.06995e-65	1.11919e-64
ENSSSCG00000039679	ZNF623	201.77	-1.19281	5.47593e-28	2.38232e-27
ENSSSCG00000014347	PROB1	151.552	-1.19204	3.50873e-20	1.17714e-19
ENSSSCG00000002268	AKAP5	42.867	-1.1918	3.89815e-07	7.31789e-07
ENSSSCG00000011864	UMPS	907.244	-1.1918	8.98404e-77	1.13384e-75
ENSSSCG00000035854	RAB11FIP3	115.628	-1.19144	2.26559e-15	6.25517e-15
ENSSSCG00000006840	WDR47	724.086	-1.18943	3.43649e-82	4.73635e-81
ENSSSCG00000013352	E2F8	502.247	-1.18937	1.03982e-54	8.67873e-54
ENSSSCG00000032106	SURF6	689.611	-1.18788	2.81928e-55	2.37793e-54
ENSSSCG00000005478	POLE3	1028.15	-1.18768	1.39211e-87	2.09991e-86
ENSSSCG00000028007	POLR1C	986.692	-1.18749	4.61298e-81	6.18697e-80
ENSSSCG00000010118	HIRA	1699.23	-1.18688	7.03829e-150	2.40164e-148
ENSSSCG00000010502	CCNJ	430.384	-1.18651	4.52913e-49	3.34848e-48
ENSSSCG00000015072	PCSK7	1454.88	-1.18638	3.09336e-118	7.45457e-117
ENSSSCG00000031847	RBM28	755.423	-1.18477	6.03886e-88	9.19027e-87
ENSSSCG00000059898		49.0698	-1.18465	1.75059e-07	3.34987e-07
ENSSSCG00000027688	RNF183	87.4416	-1.1838	9.37523e-12	2.23635e-11
ENSSSCG00000025245	ARMC5	63.8835	-1.18351	6.5182e-10	1.41917e-09
ENSSSCG00000025941	PTP4A1	7209.09	-1.18294	1.09591e-256	9.65128e-255
ENSSSCG00000035676	G3BP1	3470.96	-1.1825	3.48123e-134	9.99872e-133
ENSSSCG00000000024	PARVB	388.036	-1.18206	3.89392e-51	3.01665e-50
ENSSSCG00000001822	RCCD1	85.6236	-1.18087	2.89186e-13	7.35212e-13
ENSSSCG00000001095	GMNN	165.189	-1.18037	3.71643e-21	1.29319e-20
ENSSSCG00000034360	CELSR2	659.428	-1.18016	8.49041e-68	9.07943e-67
ENSSSCG00000007896	TXNDC11	445.993	-1.17954	2.85298e-47	2.02911e-46
ENSSSCG00000003393	TMEM201	232.427	-1.17831	1.20043e-30	5.64044e-30
ENSSSCG00000004983		1064.52	-1.17746	5.7667e-88	8.78725e-87
ENSSSCG00000014898	DDIAS	380.656	-1.17716	5.36218e-47	3.79792e-46
ENSSSCG00000013644	KRI1	878.815	-1.17563	4.24531e-85	6.17064e-84
ENSSSCG00000001347	PPP1R10	1045.77	-1.17563	2.91438e-92	4.73616e-91
ENSSSCG00000008098	POLR1B	1786.32	-1.17554	5.95341e-113	1.32535e-111
ENSSSCG00000046958		104.715	-1.17509	8.00238e-16	2.25516e-15
ENSSSCG00000003369	ICMT	2637.53	-1.17507	7.21677e-169	3.1431e-167
ENSSSCG00000019977		64.4795	-1.17407	2.36427e-10	5.26238e-10
ENSSSCG00000011848	TFRC	2674.25	-1.1721	9.17056e-162	3.66119e-160
ENSSSCG00000012854	RASSF7	364.739	-1.17208	1.56634e-42	1.00807e-41
ENSSSCG00000039950	RMI1	85.5865	-1.17196	7.06116e-13	1.7678e-12
ENSSSCG00000034479	RITA1	196.852	-1.17188	6.93962e-27	2.9225e-26
ENSSSCG00000038580	FUT1	303.94	-1.17119	7.47046e-39	4.3989e-38
ENSSSCG00000033926	NUDT1	1199.09	-1.17102	2.86571e-76	3.55306e-75
ENSSSCG00000038777	C7orf50	217.439	-1.16982	7.32961e-21	2.52333e-20
ENSSSCG00000057067	RWDD2B	150.28	-1.16812	7.98381e-17	2.34944e-16
ENSSSCG00000036157	BARX2	79.8977	-1.16781	8.38208e-12	2.00343e-11
ENSSSCG00000023739	SNORD96	87.7551	-1.16767	4.06936e-13	1.02759e-12
ENSSSCG00000025900	SH3BP5L	727.14	-1.16761	3.48594e-55	2.93196e-54
ENSSSCG00000033687	ATG101	511.888	-1.16742	7.67732e-55	6.41669e-54
ENSSSCG00000014370	TMCO6	524.088	-1.16728	1.57112e-48	1.1495e-47
ENSSSCG00000007801	ZNF48	233.211	-1.16595	1.72745e-29	7.8968e-29
ENSSSCG00000005220	PLPP6	86.791	-1.16482	4.60562e-12	1.11258e-11
ENSSSCG00000043195	TMEM115	791.844	-1.16477	1.43511e-57	1.27321e-56
ENSSSCG00000001346	ABCF1	1373.16	-1.16446	1.98872e-109	4.22322e-108
ENSSSCG00000007494	CSTF1	1016.05	-1.1641	9.78778e-107	1.99707e-105
ENSSSCG00000001504	WDR46	402.353	-1.16366	1.54938e-41	9.74627e-41
ENSSSCG00000028637	CYP27B1	228.634	-1.16308	1.66426e-28	7.36344e-28
ENSSSCG00000031967	TAOK2	1464.04	-1.16251	5.31836e-123	1.34668e-121
ENSSSCG00000021676		42.566	-1.16019	3.83829e-07	7.20948e-07
ENSSSCG00000033311	TMEM186	223.472	-1.15979	1.25202e-21	4.4339e-21
ENSSSCG00000015175	VWA5A	221.302	-1.158	1.91583e-24	7.4645e-24
ENSSSCG00000042369		37.8279	-1.15799	2.09151e-06	3.77316e-06
ENSSSCG00000010732	FAM53B	429.869	-1.15709	3.40314e-46	2.35604e-45
ENSSSCG00000040349	HOXD8	739.956	-1.15534	4.83753e-80	6.39504e-79
ENSSSCG00000035839	TOP3A	772.384	-1.15533	2.64791e-73	3.13689e-72
ENSSSCG00000013523	SAFB2	1080.8	-1.15519	7.85971e-97	1.38435e-95
ENSSSCG00000028465	ELAC2	2043.18	-1.15413	7.01203e-143	2.23359e-141
ENSSSCG00000010865	EXO1	446.317	-1.15393	1.0776e-49	8.08168e-49
ENSSSCG00000016574	KCP	301.517	-1.15367	3.2849e-27	1.39713e-26
ENSSSCG00000001085	DCDC2	219.326	-1.15363	7.04132e-27	2.96324e-26
ENSSSCG00000006319	POGK	1314.66	-1.15182	7.04826e-111	1.54046e-109
ENSSSCG00000028159		268.994	-1.15102	2.64019e-34	1.38025e-33
ENSSSCG00000011014	BAMBI	44.9505	-1.15043	1.34874e-06	2.45798e-06
ENSSSCG00000005512	C5	60.1018	-1.1493	1.61738e-08	3.28718e-08
ENSSSCG00000031547	ICE1	848.345	-1.148	1.55459e-86	2.30152e-85
ENSSSCG00000031893		475.949	-1.1459	1.79102e-48	1.30799e-47
ENSSSCG00000024777	HDAC4	111.51	-1.14471	1.15039e-15	3.21921e-15
ENSSSCG00000000605	ERP27	32.0067	-1.14398	3.00945e-05	5.02427e-05
ENSSSCG00000033392	SCML4	96.4348	-1.14371	1.49649e-13	3.85038e-13
ENSSSCG00000036952	GTPBP8	138.251	-1.14345	6.47117e-19	2.06405e-18
ENSSSCG00000040887	HEATR3	824.476	-1.14219	8.61384e-88	1.30924e-86
ENSSSCG00000040037	MTSS2	218.68	-1.14209	3.25509e-26	1.34343e-25
ENSSSCG00000011259	SCN5A	105.699	-1.14174	1.91339e-15	5.30601e-15
ENSSSCG00000058339	C11orf98	1362.49	-1.14171	2.33539e-89	3.63731e-88
ENSSSCG00000005355	EXOSC3	97.5197	-1.14147	1.63062e-14	4.35548e-14
ENSSSCG00000017713	PEX12	74.4684	-1.14045	1.48152e-10	3.33036e-10
ENSSSCG00000012519	GPRASP1	65.6107	-1.13996	3.57742e-09	7.5249e-09
ENSSSCG00000023865		57.4048	-1.13854	8.50936e-09	1.75507e-08
ENSSSCG00000053890	CENPB	2539.13	-1.13665	5.10459e-78	6.54579e-77
ENSSSCG00000058574		81.8703	-1.13567	1.37219e-11	3.25117e-11
ENSSSCG00000038305	TMEM185B	222.298	-1.13508	2.59808e-25	1.0428e-24
ENSSSCG00000008069	NOL8	1082.2	-1.13486	8.14498e-95	1.37786e-93
ENSSSCG00000039080	TRIB2	313.633	-1.13342	3.34232e-37	1.8847e-36
ENSSSCG00000033616	ZNF10	62.0995	-1.1324	5.43065e-09	1.13118e-08
ENSSSCG00000029039	BRCA2	408.638	-1.13199	2.40757e-41	1.50656e-40
ENSSSCG00000000742	ITFG2	172.227	-1.13172	1.49938e-20	5.11188e-20
ENSSSCG00000009007	TMEM131L	320.101	-1.13108	1.59876e-38	9.31337e-38
ENSSSCG00000060376		36.2436	-1.13064	5.17489e-06	9.10529e-06
ENSSSCG00000024222	MLH1	346.775	-1.12982	6.39074e-34	3.29354e-33
ENSSSCG00000012823	DKC1	3089.48	-1.12961	5.37129e-127	1.43919e-125
ENSSSCG00000027251	CDC7	284.532	-1.12928	1.37201e-33	7.0045e-33
ENSSSCG00000002855		123.627	-1.12865	1.43333e-15	3.99696e-15
ENSSSCG00000014058	NOP16	878.564	-1.12835	4.85985e-81	6.51078e-80
ENSSSCG00000002787	E2F4	1559.48	-1.12652	1.41792e-89	2.21703e-88
ENSSSCG00000002651	CDT1	340.195	-1.12538	2.0797e-34	1.09057e-33
ENSSSCG00000020906	GHSR	2895.35	-1.12324	9.06408e-115	2.0797e-113
ENSSSCG00000009974	EWSR1	5959.26	-1.12316	3.18927e-218	2.1221e-216
ENSSSCG00000011330	NBEAL2	1094.05	-1.12127	6.45264e-80	8.50202e-79
ENSSSCG00000016760	C7orf25	252.561	-1.1211	2.32766e-30	1.08392e-29
ENSSSCG00000060951		135.981	-1.12105	1.24433e-16	3.62788e-16
ENSSSCG00000008887	NAF1	429.123	-1.1199	1.47604e-42	9.51483e-42
ENSSSCG00000029776	FAM219B	462.99	-1.11915	4.07837e-44	2.71672e-43
ENSSSCG00000004344	MMS22L	376.408	-1.11914	6.94236e-37	3.8782e-36
ENSSSCG00000062997	CCDC89	78.8212	-1.11887	2.59906e-11	6.07039e-11
ENSSSCG00000062214	SFN	15896	-1.11857	3.69282e-107	7.59948e-106
ENSSSCG00000036964	FAM83H	1383.8	-1.1185	5.53946e-63	5.4741e-62
ENSSSCG00000037354	MMACHC	86.755	-1.11827	5.63706e-11	1.2929e-10
ENSSSCG00000012841	PNPLA2	652.975	-1.11773	1.74472e-58	1.57828e-57
ENSSSCG00000034518	TOR1A	506.989	-1.11705	2.51669e-56	2.16385e-55
ENSSSCG00000033524	KRR1	283.419	-1.11457	5.07712e-31	2.41304e-30
ENSSSCG00000025221	PAXIP1	634.546	-1.11428	7.01409e-65	7.24205e-64
ENSSSCG00000040178	E2F3	335.66	-1.11112	3.88885e-37	2.18363e-36
ENSSSCG00000052169		191.949	-1.11107	1.05414e-23	3.99285e-23
ENSSSCG00000009534	BIVM	485.889	-1.1105	4.41649e-53	3.57407e-52
ENSSSCG00000030222	ANAPC7	1228.59	-1.11033	3.80078e-89	5.89663e-88
ENSSSCG00000035133	MTMR9	376.292	-1.10995	1.39784e-39	8.41724e-39
ENSSSCG00000057811		69.3267	-1.10952	1.58934e-09	3.39972e-09
ENSSSCG00000037513	GINS4	727.426	-1.10943	7.32203e-52	5.76189e-51
ENSSSCG00000021184	OSGIN2	434.325	-1.10925	1.76002e-48	1.28692e-47
ENSSSCG00000016658	ANLN	2176.53	-1.10905	1.22071e-101	2.3097e-100
ENSSSCG00000026446		2083.47	-1.10864	1.07451e-135	3.13887e-134
ENSSSCG00000001510	KIFC1	530.567	-1.1081	5.87266e-52	4.63047e-51
ENSSSCG00000004719	CDAN1	571.03	-1.108	2.54887e-50	1.94074e-49
ENSSSCG00000046588		50.292	-1.10668	6.38036e-08	1.25275e-07
ENSSSCG00000037151	MIEF2	209.1	-1.10634	6.12188e-23	2.26582e-22
ENSSSCG00000003110	ZC3H4	811.892	-1.10619	4.20921e-77	5.32914e-76
ENSSSCG00000040743	M6PR	1251.29	-1.10472	7.01585e-104	1.3553e-102
ENSSSCG00000033355	LGI3	770.46	-1.10419	4.83328e-69	5.30597e-68
ENSSSCG00000000973	SELENOO	229.63	-1.10381	2.5131e-23	9.409e-23
ENSSSCG00000032979	TMEM267	141.838	-1.10362	4.48009e-18	1.3808e-17
ENSSSCG00000062408		54.4017	-1.10085	1.50939e-07	2.89757e-07
ENSSSCG00000031580	LLPH	528.37	-1.10054	1.64747e-57	1.45729e-56
ENSSSCG00000025440	ELOA	1786.19	-1.10024	2.07968e-114	4.72643e-113
ENSSSCG00000033700		1318.79	-1.10016	8.57348e-105	1.66696e-103
ENSSSCG00000005704	EXOSC2	1004.33	-1.09799	5.34172e-89	8.26586e-88
ENSSSCG00000062085		268.471	-1.09733	2.20662e-25	8.87165e-25
ENSSSCG00000034843		129.965	-1.09732	5.95261e-16	1.69104e-15
ENSSSCG00000038189	SMCR8	754.011	-1.09663	1.00537e-57	8.93938e-57
ENSSSCG00000031701	GXYLT1	1514.01	-1.09611	4.53405e-103	8.71659e-102
ENSSSCG00000032092	DDX5	9710.59	-1.09468	7.41256e-228	5.34821e-226
ENSSSCG00000008512	TTC27	820.299	-1.09438	1.73079e-78	2.2338e-77
ENSSSCG00000021204	HOXA10	755.376	-1.09268	1.46525e-73	1.7462e-72
ENSSSCG00000009653	CDCA2	731.707	-1.09205	2.63991e-58	2.37552e-57
ENSSSCG00000023873	AZIN1	2221.61	-1.0919	6.0682e-119	1.47422e-117
ENSSSCG00000012939	BRMS1	1002.52	-1.09183	2.72716e-82	3.78047e-81
ENSSSCG00000014292	HSPA4	5285.7	-1.09141	1.2632e-212	8.13405e-211
ENSSSCG00000061966	RAD51D	1255.72	-1.09123	8.6591e-97	1.52291e-95
ENSSSCG00000007808	NFATC2IP	842.715	-1.09041	1.21773e-80	1.62414e-79
ENSSSCG00000017104	NSUN2	4081.03	-1.09001	4.31452e-157	1.61484e-155
ENSSSCG00000002458	LYSET	202.154	-1.08998	1.71764e-25	6.93133e-25
ENSSSCG00000016817	TARS1	2134.35	-1.08894	3.37437e-147	1.12263e-145
ENSSSCG00000007493		1991.01	-1.08788	2.33648e-107	4.81652e-106
ENSSSCG00000030428	TWNK	919.471	-1.08762	5.89782e-71	6.70828e-70
ENSSSCG00000011956	TRMT10C	355.185	-1.08705	1.60501e-37	9.14085e-37
ENSSSCG00000026962	A4GALT	777.473	-1.08689	1.41749e-53	1.15807e-52
ENSSSCG00000002654	FBXO31	629.538	-1.08637	3.50711e-47	2.4899e-46
ENSSSCG00000008332	C2orf42	158.597	-1.08628	2.46642e-18	7.69078e-18
ENSSSCG00000024071	SCARF1	33.0092	-1.08622	2.37517e-05	3.99375e-05
ENSSSCG00000063377	GTF2E1	342.851	-1.08607	3.78497e-35	2.02649e-34
ENSSSCG00000037209	TLNRD1	586.839	-1.08443	5.94485e-48	4.30221e-47
ENSSSCG00000044404	MED18	187.892	-1.08379	9.60859e-20	3.17731e-19
ENSSSCG00000027506	POLD3	948.145	-1.08239	9.22388e-67	9.7765e-66
ENSSSCG00000028924	AURKB	857.981	-1.08235	8.71196e-67	9.24209e-66
ENSSSCG00000000264	MFSD5	416.226	-1.08226	1.77341e-28	7.83481e-28
ENSSSCG00000017139	RPTOR	627.725	-1.08041	1.29361e-58	1.17553e-57
ENSSSCG00000054076		46.5058	-1.08024	3.89535e-07	7.31377e-07
ENSSSCG00000033732	ANKRD10	446.802	-1.07983	1.15768e-49	8.67135e-49
ENSSSCG00000004328	MDN1	2480.17	-1.07897	5.57845e-78	7.14579e-77
ENSSSCG00000012793	HCFC1	2506.81	-1.07833	4.98877e-87	7.43165e-86
ENSSSCG00000023880	RRP8	1882.71	-1.07722	3.15706e-100	5.81725e-99
ENSSSCG00000027902	ZMPSTE24	804.207	-1.07699	3.02546e-73	3.58062e-72
ENSSSCG00000002819		134.936	-1.07601	1.45595e-16	4.23148e-16
ENSSSCG00000001041	PAK1IP1	600.101	-1.07531	1.44932e-49	1.08355e-48
ENSSSCG00000001750	PAQR8	425.744	-1.07527	8.23057e-38	4.72341e-37
ENSSSCG00000016378	PASK	610.349	-1.07526	7.37392e-53	5.93531e-52
ENSSSCG00000017806	MRM3	422.93	-1.07318	1.65307e-37	9.40562e-37
ENSSSCG00000021436	DFFB	169.803	-1.07249	2.00286e-19	6.5292e-19
ENSSSCG00000010160	TARBP1	1095.88	-1.07245	1.4202e-92	2.31741e-91
ENSSSCG00000035878	FOXD1	81.9108	-1.07122	2.12966e-09	4.52571e-09
ENSSSCG00000035059	MCM10	616.618	-1.07092	1.03968e-60	9.82812e-60
ENSSSCG00000035223		61.0148	-1.07092	2.17957e-08	4.39695e-08
ENSSSCG00000021236	PMM2	1260.41	-1.07036	3.08892e-100	5.70046e-99
ENSSSCG00000004548	PIF1	377.275	-1.06951	7.19981e-32	3.52399e-31
ENSSSCG00000055301		126.33	-1.06917	1.50755e-15	4.201e-15
ENSSSCG00000061460	LPAR6	239.844	-1.06849	1.83573e-23	6.91619e-23
ENSSSCG00000010145	HEATR1	1809.63	-1.06752	7.46209e-103	1.42998e-101
ENSSSCG00000014054	GPRIN1	86.5209	-1.06614	5.87266e-11	1.34487e-10
ENSSSCG00000006284	C1orf112	914.144	-1.06601	7.2509e-82	9.94777e-81
ENSSSCG00000034814	MRTO4	1787.62	-1.06568	2.69703e-76	3.35087e-75
ENSSSCG00000022240	POLA1	823.048	-1.06487	2.10758e-58	1.89793e-57
ENSSSCG00000029624	TADA2B	910.989	-1.06471	1.9802e-76	2.46537e-75
ENSSSCG00000026038	DDX28	129.14	-1.06426	9.27897e-16	2.60756e-15
ENSSSCG00000037912	FITM2	493.631	-1.06418	7.40807e-45	4.99305e-44
ENSSSCG00000004691	EIF3J	1555.51	-1.06359	3.15326e-117	7.50826e-116
ENSSSCG00000048041		98.0498	-1.0635	3.15188e-12	7.66811e-12
ENSSSCG00000011486	C3orf14	48.1209	-1.06317	5.09818e-07	9.51402e-07
ENSSSCG00000059729		96.9372	-1.06143	2.0434e-12	5.00794e-12
ENSSSCG00000026894	NFE2L3	296.031	-1.05963	2.58975e-29	1.17713e-28
ENSSSCG00000034815	U2AF2	4079.78	-1.05844	3.04656e-184	1.55934e-182
ENSSSCG00000039235	PSMC4	1764.13	-1.05821	7.88771e-73	9.26187e-72
ENSSSCG00000006783	DDX20	821.271	-1.0581	2.57606e-69	2.84363e-68
ENSSSCG00000007161	LZTS3	894.173	-1.05652	5.271e-71	6.00103e-70
ENSSSCG00000003114	DHX34	557.799	-1.05627	1.33524e-50	1.02121e-49
ENSSSCG00000008153	SLC9A2	46.0877	-1.05624	7.16339e-07	1.32832e-06
ENSSSCG00000016275	NCL	37564.7	-1.0558	2.02547e-272	1.95638e-270
ENSSSCG00000015504	CACYBP	3520.64	-1.05514	6.68297e-176	3.16371e-174
ENSSSCG00000039215	PHYHIPL	263.55	-1.05509	1.2189e-29	5.59555e-29
ENSSSCG00000029985	ARL10	343.379	-1.05485	3.81334e-36	2.09027e-35
ENSSSCG00000058017	TMEM200B	201.123	-1.05475	1.58766e-21	5.5977e-21
ENSSSCG00000002729	VAC14	837.841	-1.05384	7.76901e-59	7.08678e-58
ENSSSCG00000013406	CTR9	925.922	-1.05308	2.75244e-79	3.59498e-78
ENSSSCG00000035628	CCDC115	254.663	-1.05283	6.01774e-28	2.61329e-27
ENSSSCG00000008044	MLST8	266.521	-1.05235	4.03533e-29	1.82107e-28
ENSSSCG00000017882	MYBBP1A	5593.35	-1.05201	1.76644e-117	4.21446e-116
ENSSSCG00000015769	SPCS3	678.509	-1.05194	7.91063e-60	7.3732e-59
ENSSSCG00000025775	TADA2A	608.766	-1.0519	1.83537e-54	1.52442e-53
ENSSSCG00000008675	LETM1	2673.38	-1.05142	7.14321e-104	1.37769e-102
ENSSSCG00000004942	TIPIN	265.994	-1.05127	1.25098e-25	5.07039e-25
ENSSSCG00000003922	UROD	273.37	-1.0504	9.10611e-29	4.06651e-28
ENSSSCG00000028225	DICER1	1728.98	-1.05007	5.21382e-91	8.33724e-90
ENSSSCG00000005240	DOCK8	133.691	-1.04924	7.69993e-15	2.08789e-14
ENSSSCG00000055957	SLBP	1194.12	-1.04917	1.85285e-62	1.81008e-61
ENSSSCG00000023924	PDE1A	875.849	-1.04912	2.90968e-46	2.01791e-45
ENSSSCG00000011495	PRICKLE2	1189.81	-1.04811	3.03656e-91	4.87519e-90
ENSSSCG00000031941	MED22	607.301	-1.0476	1.24077e-47	8.91996e-47
ENSSSCG00000023084	ATP2B2	95.2796	-1.0475	3.05696e-10	6.75645e-10
ENSSSCG00000001009	RIPK1	897.422	-1.04736	3.07115e-82	4.24748e-81
ENSSSCG00000038081	AGPAT3	942.495	-1.04704	4.38437e-71	5.00587e-70
ENSSSCG00000013478	DOHH	422.017	-1.04662	1.30529e-34	6.86881e-34
ENSSSCG00000027211	EPC2	412.051	-1.04522	3.68565e-36	2.02213e-35
ENSSSCG00000006491	PAQR6	43.9219	-1.04487	3.44697e-06	6.1362e-06
ENSSSCG00000033194	GEMIN7	224.78	-1.04463	1.12069e-23	4.24227e-23
ENSSSCG00000031786	NCDN	598.653	-1.04437	1.83007e-52	1.4632e-51
ENSSSCG00000063184	NINJ1	144.195	-1.04423	3.45914e-14	9.12557e-14
ENSSSCG00000010176	C1orf131	318.569	-1.04358	6.84001e-28	2.96392e-27
ENSSSCG00000035987	EHD3	1871.73	-1.04246	1.26394e-118	3.05205e-117
ENSSSCG00000031990	DIMT1	283.041	-1.04154	5.47802e-29	2.45824e-28
ENSSSCG00000036294	NUDT19	94.2139	-1.04146	2.27356e-11	5.3299e-11
ENSSSCG00000005967	LRATD2	1035.69	-1.04089	3.42345e-73	4.04366e-72
ENSSSCG00000004518	SKA1	261.055	-1.04061	1.12168e-27	4.82035e-27
ENSSSCG00000007323	DSN1	598.492	-1.04052	1.32859e-52	1.06581e-51
ENSSSCG00000055840		37.8329	-1.03963	3.33923e-05	5.55548e-05
ENSSSCG00000038714	MFSD9	411.813	-1.03928	7.4089e-40	4.48844e-39
ENSSSCG00000024072	P2RY11	114.071	-1.03853	6.22883e-12	1.49654e-11
ENSSSCG00000002898	LIN37	321.818	-1.03852	3.73557e-31	1.78607e-30
ENSSSCG00000035824	PBRM1	933.412	-1.03698	1.74199e-69	1.92826e-68
ENSSSCG00000003843	PARS2	271.677	-1.03666	3.97716e-27	1.68677e-26
ENSSSCG00000050499		39.539	-1.03598	1.1435e-05	1.96439e-05
ENSSSCG00000006727	WDR3	2679.75	-1.03473	7.83015e-101	1.46534e-99
ENSSSCG00000007925	NAGPA	249.679	-1.03396	5.43503e-25	2.15547e-24
ENSSSCG00000007073	ISM1	69.7041	-1.0335	2.31023e-08	4.65193e-08
ENSSSCG00000036549	DPYSL3	29.6963	-1.03297	0.000130387	0.000208109
ENSSSCG00000007424	TNNC2	489.915	-1.03247	4.89842e-39	2.89864e-38
ENSSSCG00000024261	CBX2	536.445	-1.03048	4.33109e-37	2.42853e-36
ENSSSCG00000039360	LRFN4	642.091	-1.03042	1.111e-40	6.85896e-40
ENSSSCG00000027686	YTHDF2	822.522	-1.02942	3.137e-63	3.12318e-62
ENSSSCG00000005596	ARPC5L	1099.63	-1.02919	2.49758e-57	2.19791e-56
ENSSSCG00000005000	FANCM	319.841	-1.02723	1.21012e-32	6.06427e-32
ENSSSCG00000012486	CSTF2	693.168	-1.02721	1.1642e-57	1.0344e-56
ENSSSCG00000010053	SPECC1L	661.295	-1.02621	7.83713e-60	7.31039e-59
ENSSSCG00000036257	EEF1E1	478.585	-1.026	4.97565e-43	3.24229e-42
ENSSSCG00000021138	CEP250	1021.07	-1.02578	1.21131e-69	1.34706e-68
ENSSSCG00000025599	FTSJ1	645.552	-1.0253	1.7174e-53	1.40213e-52
ENSSSCG00000037975	JRK	125.347	-1.02512	2.10735e-14	5.60883e-14
ENSSSCG00000013266	LARGE2	227.137	-1.02475	6.57723e-23	2.43209e-22
ENSSSCG00000036592	SRSF2	1791.53	-1.02456	1.24778e-94	2.10785e-93
ENSSSCG00000032621	TOR1AIP1	1393.52	-1.02402	1.1132e-81	1.51338e-80
ENSSSCG00000037431	TIMM17A	709.246	-1.02373	9.83662e-54	8.05836e-53
ENSSSCG00000016411	NOM1	1105.92	-1.02335	6.2336e-90	9.81075e-89
ENSSSCG00000028949	NUP35	858.744	-1.02319	2.11328e-61	2.03136e-60
ENSSSCG00000015937	KLHL23	99.5438	-1.02274	3.85756e-11	8.91242e-11
ENSSSCG00000046279	SAP25	38.2555	-1.02264	2.06413e-05	3.48738e-05
ENSSSCG00000030415	DPP3	1668.65	-1.02162	1.49165e-84	2.1473e-83
ENSSSCG00000011500	KBTBD8	172.131	-1.02119	7.3594e-19	2.34362e-18
ENSSSCG00000014199	WDR36	1284.46	-1.0207	2.26068e-83	3.18918e-82
ENSSSCG00000011604	CHCHD4	723.104	-1.02049	4.49728e-63	4.45156e-62
ENSSSCG00000017504	CDK12	1416.6	-1.01969	1.92033e-70	2.16774e-69
ENSSSCG00000028748	NDC1	831.801	-1.0184	9.50642e-69	1.03696e-67
ENSSSCG00000026233		542.107	-1.01821	9.30981e-50	6.99082e-49
ENSSSCG00000003382	TAS1R1	83.5282	-1.01757	1.01784e-09	2.19374e-09
ENSSSCG00000037445		240.635	-1.01674	3.49828e-26	1.4428e-25
ENSSSCG00000013983	JMJD4	426.762	-1.01639	2.29538e-37	1.30108e-36
ENSSSCG00000006688	ANKRD35	112.724	-1.0156	1.49006e-12	3.67665e-12
ENSSSCG00000049887		42.42	-1.01513	6.31522e-06	1.10275e-05
ENSSSCG00000002739	PHLPP2	328.969	-1.01375	4.88263e-31	2.32153e-30
ENSSSCG00000033946		1061.59	-1.01366	5.06992e-61	4.82307e-60
ENSSSCG00000003105	SLC1A5	3322.53	-1.0136	6.25106e-115	1.43979e-113
ENSSSCG00000009868	RBM19	1748.47	-1.01296	2.67357e-96	4.66105e-95
ENSSSCG00000015345	GLCCI1	131.481	-1.01269	1.886e-12	4.63071e-12
ENSSSCG00000010973	RPP25L	189.375	-1.01108	2.95539e-18	9.19155e-18
ENSSSCG00000009560	TFDP1	2353.3	-1.01044	5.19974e-113	1.15973e-111
ENSSSCG00000040267	CYS1	178.907	-1.01038	4.43514e-17	1.31778e-16
ENSSSCG00000032078	ZNF362	167.838	-1.00958	1.19013e-16	3.47239e-16
ENSSSCG00000016313	HJURP	343.901	-1.00947	2.01889e-31	9.71875e-31
ENSSSCG00000040425	YRDC	543.379	-1.00885	3.96118e-49	2.93402e-48
ENSSSCG00000036314	HHEX	104.896	-1.0085	2.02883e-11	4.76456e-11
ENSSSCG00000013499	YJU2	216.323	-1.00759	1.35148e-20	4.61683e-20
ENSSSCG00000008546	GPN1	741.782	-1.00753	4.35484e-62	4.22331e-61
ENSSSCG00000009887	NAA25	1183.46	-1.0061	1.6088e-63	1.61243e-62
ENSSSCG00000013722	WDR83	263.246	-1.00571	4.62728e-26	1.90189e-25
ENSSSCG00000003128	LIG1	1159.17	-1.00549	2.44451e-61	2.34599e-60
ENSSSCG00000038308	RANBP1	3837.52	-1.00492	1.12551e-98	2.01497e-97
ENSSSCG00000002762	TERF2	793.844	-1.00476	6.6481e-50	5.00153e-49
ENSSSCG00000030032		33.167	-1.00431	7.17243e-05	0.000116575
ENSSSCG00000047420	RBM12	933.807	-1.00373	1.02652e-65	1.07564e-64
ENSSSCG00000021322		1194.65	-1.00342	2.613e-83	3.67754e-82
ENSSSCG00000016618	CPED1	118.889	-1.00318	4.53784e-12	1.09642e-11
ENSSSCG00000016036	WDR75	965.941	-1.00287	8.35174e-65	8.59353e-64
ENSSSCG00000039662	MRPL51	847.025	-1.00285	1.78358e-51	1.38984e-50
ENSSSCG00000000377		8945.36	-1.0023	3.97927e-157	1.49403e-155
ENSSSCG00000014068	UTP15	771.313	-1.00224	1.0435e-58	9.51145e-58
ENSSSCG00000007084	BFSP1	30.5024	-1.00189	0.000188186	0.000297153
ENSSSCG00000006813	STRIP1	901.96	-1.00105	3.97164e-70	4.46232e-69
ENSSSCG00000027052	PEX11A	328.116	-1.00083	4.01195e-31	1.91515e-30
ENSSSCG00000009914	MLEC	4207.09	-1.00005	1.17467e-143	3.79219e-142
ENSSSCG00000009093	BBS7	151.773	1.00079	1.64002e-15	4.56484e-15
ENSSSCG00000037583	GNB4	308.838	1.00123	3.18114e-32	1.57051e-31
ENSSSCG00000000152	RBFOX2	1945.41	1.00128	9.06553e-82	1.24089e-80
ENSSSCG00000035859	WNT5A	566.257	1.00181	2.81126e-43	1.83691e-42
ENSSSCG00000011828	FAM43A	249.356	1.00229	2.29457e-23	8.60697e-23
ENSSSCG00000045950	C1orf54	28.0212	1.003	0.00039007	0.000600111
ENSSSCG00000015874	ACVR1	809.852	1.00307	8.14885e-64	8.20848e-63
ENSSSCG00000059156		220.416	1.00323	7.98231e-21	2.74645e-20
ENSSSCG00000024570	KDM4B	1329.87	1.0034	1.45698e-76	1.83109e-75
ENSSSCG00000028947	PELI1	315.577	1.00343	6.92283e-31	3.27726e-30
ENSSSCG00000004148	CCDC28A	231.843	1.00371	1.30837e-23	4.94646e-23
ENSSSCG00000026041	MAP3K5	530.32	1.00374	3.134e-47	2.22633e-46
ENSSSCG00000007067	JAG1	4307.73	1.00403	3.09769e-114	7.01343e-113
ENSSSCG00000039651	SLC2A5	125.311	1.00416	1.10253e-12	2.73339e-12
ENSSSCG00000062010	SPACDR	100.357	1.00564	7.35225e-11	1.6757e-10
ENSSSCG00000008096	ZC3H6	391.192	1.00657	9.34796e-35	4.93653e-34
ENSSSCG00000057704		88.4672	1.00697	6.59749e-10	1.43513e-09
ENSSSCG00000040507	PDLIM7	8433.37	1.00908	1.01586e-122	2.56686e-121
ENSSSCG00000035585		921.293	1.00921	7.16349e-47	5.05879e-46
ENSSSCG00000032176	SMURF2	2202.21	1.00971	1.57133e-113	3.52431e-112
ENSSSCG00000014875	CAPN5	62.0033	1.00994	3.89232e-08	7.73749e-08
ENSSSCG00000049100		62.0127	1.01019	3.96445e-08	7.87956e-08
ENSSSCG00000011675	GRK7	41.0963	1.01111	1.26908e-05	2.17264e-05
ENSSSCG00000005688	PTGES	7842.69	1.01232	5.61803e-176	2.68076e-174
ENSSSCG00000004420	TRAF3IP2	920.039	1.01281	8.95716e-70	1.00262e-68
ENSSSCG00000025993	SGPP2	2247.55	1.01304	7.67222e-107	1.56809e-105
ENSSSCG00000003570	WDTC1	2001.04	1.01325	1.63342e-117	3.90488e-116
ENSSSCG00000020783	SLC41A1	1555.75	1.01335	2.66896e-93	4.40912e-92
ENSSSCG00000031707	CTDSP2	1851.54	1.0156	1.36569e-89	2.13815e-88
ENSSSCG00000024555	ING2	497.949	1.01606	3.08578e-48	2.24671e-47
ENSSSCG00000004209	PTPRK	1723.03	1.0164	2.92419e-98	5.21952e-97
ENSSSCG00000063156		26.9327	1.01852	0.000217797	0.000342105
ENSSSCG00000003150	NUCB1	2073.56	1.01945	3.69961e-106	7.45964e-105
ENSSSCG00000004729	GANC	66.721	1.01948	1.9188e-08	3.87939e-08
ENSSSCG00000012292	SYP	48.5687	1.01965	6.75328e-07	1.25363e-06
ENSSSCG00000014876	MYO7A	62.509	1.01983	2.54733e-08	5.11644e-08
ENSSSCG00000004403	CDC40	549.492	1.01993	1.13029e-36	6.27023e-36
ENSSSCG00000006175	LY96	249.272	1.02027	2.74438e-26	1.13343e-25
ENSSSCG00000016579	CCDC136	67.5708	1.02137	2.04378e-08	4.12858e-08
ENSSSCG00000001834	MFGE8	2100.77	1.02216	3.71839e-107	7.63897e-106
ENSSSCG00000010148	ERO1B	116.292	1.0222	6.55392e-14	1.7083e-13
ENSSSCG00000037645	COTL1	2746.4	1.02258	2.61518e-123	6.63602e-122
ENSSSCG00000035574		74.1617	1.02262	1.45633e-09	3.12196e-09
ENSSSCG00000010026	PIK3IP1	383.708	1.02315	6.2032e-35	3.3035e-34
ENSSSCG00000033154	ARL6IP5	1280.5	1.02403	5.54111e-102	1.05009e-100
ENSSSCG00000004531	C18orf54	465.09	1.02414	1.13123e-38	6.6156e-38
ENSSSCG00000050388		121.517	1.0243	5.86582e-15	1.59489e-14
ENSSSCG00000011936	ZBED2	662.209	1.02475	7.70864e-46	5.29698e-45
ENSSSCG00000012181	PDK3	527.914	1.02542	1.3177e-41	8.31949e-41
ENSSSCG00000015091	MPZL2	2660.96	1.02678	4.73194e-118	1.13804e-116
ENSSSCG00000002446	ATXN3	1071.77	1.02805	8.43362e-61	7.97863e-60
ENSSSCG00000031321	NR4A1	184.177	1.02805	1.09901e-20	3.76296e-20
ENSSSCG00000039591	SERINC3	2199.12	1.02856	1.1178e-121	2.78914e-120
ENSSSCG00000017748	NF1	5322.52	1.0286	3.84289e-63	3.81328e-62
ENSSSCG00000035037	SIK1	541.573	1.02913	1.33442e-36	7.37874e-36
ENSSSCG00000015866	FMNL2	1761.34	1.03016	2.88805e-83	4.05988e-82
ENSSSCG00000002135	PNP	2523.49	1.03098	1.63239e-67	1.74253e-66
ENSSSCG00000007249	NOL4L	279.119	1.03111	2.60886e-30	1.21251e-29
ENSSSCG00000039609	ANKRD33B	168.695	1.03116	8.82548e-21	3.03047e-20
ENSSSCG00000005358	SHB	923.426	1.03132	7.32543e-64	7.39146e-63
ENSSSCG00000006774	PPM1J	71.64	1.03155	1.79133e-09	3.82371e-09
ENSSSCG00000034763	IRS2	773.077	1.03223	1.78646e-48	1.30545e-47
ENSSSCG00000023653	GLIS2	369.593	1.03312	1.78533e-35	9.62325e-35
ENSSSCG00000032843	AHRR	79.3171	1.03334	2.64545e-09	5.59206e-09
ENSSSCG00000038968	TMEM263	1122.03	1.03357	3.38991e-75	4.13874e-74
ENSSSCG00000023784	SEMA3C	2866.23	1.03382	1.35145e-81	1.82896e-80
ENSSSCG00000029186	SEZ6L2	41.4089	1.03422	3.34422e-06	5.96037e-06
ENSSSCG00000022099	TP53INP2	75.2955	1.03437	4.18136e-09	8.76447e-09
ENSSSCG00000015074	SIDT2	809.578	1.03571	4.13965e-69	4.55285e-68
ENSSSCG00000015090	MPZL3	488.91	1.03672	3.04315e-41	1.89931e-40
ENSSSCG00000033919	DCLK1	27.8101	1.03674	0.000121833	0.000194819
ENSSSCG00000039542	CNN2	2177.43	1.03684	3.68982e-120	9.07452e-119
ENSSSCG00000008867	CTSO	280.451	1.03689	7.39421e-26	3.02048e-25
ENSSSCG00000004364	HACE1	710.331	1.03717	1.23017e-56	1.06381e-55
ENSSSCG00000030015		335.269	1.03722	3.03575e-34	1.58221e-33
ENSSSCG00000005078	DAAM1	658.578	1.03768	1.83568e-57	1.62258e-56
ENSSSCG00000007026		6326.41	1.03814	4.41797e-159	1.71243e-157
ENSSSCG00000012332	WNK3	259.807	1.03818	7.61769e-07	1.41016e-06
ENSSSCG00000058004		86.1212	1.03841	9.22187e-10	1.99081e-09
ENSSSCG00000028720	NXN	2076.27	1.03947	8.85716e-119	2.14741e-117
ENSSSCG00000003726	DSC1	320.129	1.03949	1.39025e-32	6.94082e-32
ENSSSCG00000036755	TENT5B	155.332	1.04063	4.79405e-16	1.36645e-15
ENSSSCG00000033120	PALM2AKAP2	1333.28	1.04113	1.61781e-76	2.02896e-75
ENSSSCG00000016705	HOXA3	41.1925	1.04138	2.70312e-06	4.84225e-06
ENSSSCG00000003470	FAM131C	386.837	1.04176	1.37762e-39	8.29967e-39
ENSSSCG00000024827	ABTB1	553.044	1.04184	8.11738e-46	5.57464e-45
ENSSSCG00000004576	RORA	51.2337	1.04198	1.38864e-07	2.67305e-07
ENSSSCG00000012886		1696.62	1.04204	4.86231e-65	5.02901e-64
ENSSSCG00000001975	PRKD1	186.698	1.04226	4.18418e-22	1.50221e-21
ENSSSCG00000015328	SGCE	601.782	1.04254	1.20449e-54	1.00391e-53
ENSSSCG00000001539	PPARD	496.624	1.0434	2.96673e-49	2.20288e-48
ENSSSCG00000035420	HES4	1413.72	1.04419	5.30834e-94	8.85488e-93
ENSSSCG00000028879	PLOD3	1957.12	1.04524	2.76208e-108	5.79359e-107
ENSSSCG00000008282	WDR54	394.897	1.04534	2.62719e-32	1.30078e-31
ENSSSCG00000026689		25.5381	1.04541	0.000207729	0.000327064
ENSSSCG00000035281	ZNF292	1046.03	1.04635	8.093e-52	6.36023e-51
ENSSSCG00000034767	LAMA1	1117.53	1.04659	8.58832e-75	1.04429e-73
ENSSSCG00000059577		441.329	1.04746	6.97597e-42	4.43478e-41
ENSSSCG00000052588		37.0951	1.04902	1.05056e-05	1.8094e-05
ENSSSCG00000035216	SPRED3	27.246	1.04995	0.00051288	0.000782817
ENSSSCG00000004509	LIPG	7085.55	1.05007	3.74172e-167	1.58917e-165
ENSSSCG00000033735		26.0089	1.05013	0.000388062	0.000597099
ENSSSCG00000002815	ADGRG1	1312.09	1.05186	3.02391e-84	4.33222e-83
ENSSSCG00000004666	SQOR	765.103	1.05212	2.84361e-68	3.08216e-67
ENSSSCG00000021149	RNF217	429.173	1.05238	7.25795e-23	2.68132e-22
ENSSSCG00000037066	GADD45A	3262.25	1.0525	1.84609e-115	4.26845e-114
ENSSSCG00000048108		40.7974	1.05274	8.58986e-06	1.48973e-05
ENSSSCG00000023273	SH3YL1	521.824	1.05305	5.24124e-47	3.71666e-46
ENSSSCG00000002786	ELMO3	544.541	1.05402	2.53304e-50	1.92991e-49
ENSSSCG00000034418	CREBL2	390.393	1.05547	4.16198e-37	2.3348e-36
ENSSSCG00000012971	EFEMP2	57.0482	1.05556	4.42689e-08	8.77538e-08
ENSSSCG00000015818	DDHD2	899.823	1.05585	3.96844e-63	3.9346e-62
ENSSSCG00000009943	SSH1	351.369	1.05635	3.29587e-35	1.76778e-34
ENSSSCG00000030679	C14orf28	82.6757	1.05729	2.94454e-10	6.51399e-10
ENSSSCG00000024257	CEMIP2	2770.1	1.05809	8.35914e-117	1.9747e-115
ENSSSCG00000002736	TAT	43.7759	1.0582	1.26807e-06	2.31554e-06
ENSSSCG00000030831	DENND3	490.119	1.06031	2.66438e-49	1.98084e-48
ENSSSCG00000026990	FAM162A	1424.39	1.06083	2.86845e-106	5.7935e-105
ENSSSCG00000009716	SH3RF1	1202.93	1.06087	3.33222e-77	4.22328e-76
ENSSSCG00000039561		90.8436	1.06236	5.2877e-09	1.10198e-08
ENSSSCG00000005194	PTPRD	117.922	1.06399	5.7189e-14	1.49422e-13
ENSSSCG00000002259		750.446	1.06576	2.9743e-53	2.42005e-52
ENSSSCG00000001242	GABBR1	399.463	1.06635	6.20035e-44	4.10285e-43
ENSSSCG00000052857		203.823	1.06644	7.94005e-19	2.52584e-18
ENSSSCG00000017925	SLC16A11	161.847	1.06654	9.72289e-20	3.21333e-19
ENSSSCG00000029838	FZD2	50.5941	1.06697	7.27469e-07	1.34854e-06
ENSSSCG00000046459		37.5657	1.067	3.47997e-06	6.19403e-06
ENSSSCG00000014819	ATG16L2	333.027	1.0673	5.23482e-35	2.79525e-34
ENSSSCG00000017233	RAB37	286.599	1.06743	1.9991e-29	9.11081e-29
ENSSSCG00000017864	SHPK	242.883	1.06799	5.93134e-30	2.74073e-29
ENSSSCG00000034197	EDEM1	4523.08	1.06839	6.35839e-154	2.28692e-152
ENSSSCG00000003730	RNF138	742.347	1.06863	4.25776e-61	4.0569e-60
ENSSSCG00000009998	CASTOR1	134.649	1.0692	4.42294e-16	1.26218e-15
ENSSSCG00000040838	AGBL2	230.575	1.06949	2.45191e-25	9.85124e-25
ENSSSCG00000015645		1332.24	1.07011	2.55999e-106	5.17922e-105
ENSSSCG00000010872	AKT3	1099.41	1.0706	1.62925e-73	1.93587e-72
ENSSSCG00000013147	FAM111B	1241.8	1.07085	2.15842e-101	4.0711e-100
ENSSSCG00000002931	ZNF565	32.2312	1.07108	3.03685e-05	5.06579e-05
ENSSSCG00000036113	GSAP	1075.57	1.07111	2.90758e-87	4.34757e-86
ENSSSCG00000040286	CYLD	755.906	1.07142	5.88204e-66	6.17975e-65
ENSSSCG00000020976	CSRP1	3311.98	1.07168	5.73284e-99	1.02942e-97
ENSSSCG00000007484	ZNF217	1243.82	1.07174	7.84234e-96	1.35538e-94
ENSSSCG00000028355	ACTG1	229905	1.07184	1.29741e-135	3.7808e-134
ENSSSCG00000014112	JMY	254.813	1.07279	2.21659e-23	8.32749e-23
ENSSSCG00000013448	MKNK2	1384.45	1.07321	1.26831e-89	1.98829e-88
ENSSSCG00000013506	STAP2	113.416	1.07327	4.39289e-13	1.10742e-12
ENSSSCG00000039010	WNT7A	411.02	1.07327	1.23403e-43	8.10749e-43
ENSSSCG00000031773	C4orf3	677.829	1.07343	1.4108e-54	1.17423e-53
ENSSSCG00000059963		25.8125	1.07442	0.000169408	0.000268387
ENSSSCG00000006392	IGSF8	651.446	1.0745	4.75352e-59	4.35934e-58
ENSSSCG00000062995		212.077	1.07452	3.40197e-19	1.09678e-18
ENSSSCG00000003592	SDC3	2714.13	1.07477	3.468e-157	1.30617e-155
ENSSSCG00000035020	STK32B	340.977	1.0754	4.03443e-34	2.09542e-33
ENSSSCG00000015523	RALGPS2	458.052	1.0758	2.30841e-47	1.64472e-46
ENSSSCG00000032170	DAPK3	1315.64	1.07581	2.15507e-96	3.77911e-95
ENSSSCG00000032857	S100A12	556.965	1.07765	5.08949e-37	2.84845e-36
ENSSSCG00000008785	FAM114A1	1067.79	1.07817	3.98703e-79	5.20182e-78
ENSSSCG00000001718	CYP39A1	280.78	1.07829	6.39828e-31	3.03254e-30
ENSSSCG00000005923	SPATC1	40.1575	1.07845	2.26138e-06	4.07286e-06
ENSSSCG00000012773	PNCK	132.969	1.07946	1.85995e-15	5.16021e-15
ENSSSCG00000001064	GMPR	315.984	1.07953	2.08212e-34	1.09136e-33
ENSSSCG00000011171	CTSV	5847.07	1.08131	1.0404e-220	7.08007e-219
ENSSSCG00000025353	TNNT1	490.553	1.08397	2.36773e-46	1.64778e-45
ENSSSCG00000032198	SPOPL	736.17	1.08404	3.54109e-54	2.9189e-53
ENSSSCG00000009356		580.822	1.08471	4.52359e-60	4.23605e-59
ENSSSCG00000006465	INSRR	183.585	1.08571	2.98547e-21	1.04126e-20
ENSSSCG00000004484	COL12A1	2642.02	1.08703	2.79222e-62	2.71669e-61
ENSSSCG00000035357	BCL2L1	3997.99	1.08705	4.32054e-195	2.41809e-193
ENSSSCG00000000383	RNF41	827.463	1.08719	2.84432e-76	3.5302e-75
ENSSSCG00000060496	OSR1	51.8288	1.08806	9.55926e-08	1.85893e-07
ENSSSCG00000013299	APIP	680.065	1.08807	1.61315e-58	1.46037e-57
ENSSSCG00000047080	OPRD1	30.3878	1.08834	1.91218e-05	3.24073e-05
ENSSSCG00000002879	GRAMD1A	644.181	1.08925	5.11449e-53	4.125e-52
ENSSSCG00000060085		1877.74	1.08942	5.31078e-74	6.37347e-73
ENSSSCG00000024389	SIGIRR	234.468	1.08985	1.52883e-28	6.77927e-28
ENSSSCG00000006748	TSPAN2	73.5199	1.09002	7.81255e-10	1.69359e-09
ENSSSCG00000011681	TRPC1	463.937	1.09191	2.8095e-39	1.67827e-38
ENSSSCG00000023857	ARHGEF40	1052.11	1.09227	1.36753e-94	2.30689e-93
ENSSSCG00000022719	RAB20	37.5531	1.09244	3.29686e-06	5.87771e-06
ENSSSCG00000024970	ETV3	1903.16	1.09288	1.80475e-121	4.49388e-120
ENSSSCG00000016888	MOCS2	1335.35	1.09321	2.56707e-50	1.95335e-49
ENSSSCG00000016873	NIM1K	53.531	1.09462	2.50067e-08	5.02357e-08
ENSSSCG00000037508	GSN	564.908	1.09607	5.70994e-55	4.78572e-54
ENSSSCG00000010779	SYCE1	49.6884	1.09654	2.05088e-06	3.70209e-06
ENSSSCG00000034261	TMEM59	1352.63	1.09852	2.077e-85	3.02999e-84
ENSSSCG00000011471	FLNB	15135.6	1.09888	6.36293e-110	1.3682e-108
ENSSSCG00000009761	NCOR2	5062.11	1.09933	4.74908e-108	9.90936e-107
ENSSSCG00000037566		80.787	1.09982	5.33596e-11	1.22525e-10
ENSSSCG00000011400	SEMA3B	124.176	1.10312	2.95933e-16	8.50179e-16
ENSSSCG00000046062		160.04	1.10335	7.53053e-22	2.68272e-21
ENSSSCG00000015115	CBL	2021.41	1.10427	1.66622e-22	6.07685e-22
ENSSSCG00000011234	CMTM7	103.072	1.10441	3.69093e-14	9.72849e-14
ENSSSCG00000021956	LY75	458.117	1.10486	1.6083e-40	9.8986e-40
ENSSSCG00000009817	P2RX7	33.7069	1.1055	7.49304e-06	1.30291e-05
ENSSSCG00000021749	MCF2L2	228.907	1.10696	8.00709e-28	3.45714e-27
ENSSSCG00000016564	UBE2H	2051.55	1.10851	9.00548e-138	2.68305e-136
ENSSSCG00000062336		29.3116	1.1086	4.81714e-05	7.93384e-05
ENSSSCG00000010056		158.883	1.10931	5.8867e-19	1.87963e-18
ENSSSCG00000012324	IQSEC2	278.274	1.10957	4.99377e-35	2.66773e-34
ENSSSCG00000025561	VASN	128.873	1.11073	5.58083e-17	1.64837e-16
ENSSSCG00000037499	NEDD4	869.833	1.11144	1.80329e-58	1.62881e-57
ENSSSCG00000042491		24.8366	1.11195	0.000238943	0.000373703
ENSSSCG00000010645	NHLRC2	365.78	1.11207	3.43529e-35	1.84092e-34
ENSSSCG00000015549	RNASEL	743.261	1.11336	2.95666e-72	3.44139e-71
ENSSSCG00000013885	FCHO1	178.04	1.11364	2.34141e-21	8.19732e-21
ENSSSCG00000031498	PPP2R3C	530.373	1.11515	2.58134e-55	2.18184e-54
ENSSSCG00000023665	FBXO25	166.944	1.1163	6.48636e-20	2.15498e-19
ENSSSCG00000034795	SCAMP1	1017.82	1.11742	1.22504e-79	1.61058e-78
ENSSSCG00000006088	SDC2	348.162	1.11774	1.2544e-40	7.73234e-40
ENSSSCG00000046267		36.7751	1.11826	1.50694e-05	2.57029e-05
ENSSSCG00000015607	HHAT	77.2224	1.11834	4.78911e-11	1.102e-10
ENSSSCG00000010569	OGA	2998.28	1.11873	2.39159e-140	7.49846e-139
ENSSSCG00000011689	PLOD2	1564.64	1.11913	8.09629e-103	1.54903e-101
ENSSSCG00000034630	ABI2	466.173	1.11951	1.88636e-47	1.34963e-46
ENSSSCG00000034013	TMEM88B	70.4848	1.11983	6.95144e-09	1.43994e-08
ENSSSCG00000063412	BEND5	108.291	1.11983	2.51602e-15	6.92904e-15
ENSSSCG00000021534	SLC30A3	60.432	1.12	5.57101e-08	1.09707e-07
ENSSSCG00000030268	ZFAND5	2859.74	1.12003	2.94028e-160	1.16223e-158
ENSSSCG00000000137	NCF4	47.8862	1.12083	6.20065e-08	1.21846e-07
ENSSSCG00000015008	C11orf65	28.6935	1.12228	6.48863e-05	0.000105921
ENSSSCG00000007252	DNMT3B	297.82	1.1226	9.8648e-38	5.64235e-37
ENSSSCG00000038969	DMPK	121.726	1.12301	1.13891e-14	3.06189e-14
ENSSSCG00000022689	GADD45B	382.481	1.12403	1.58836e-34	8.34742e-34
ENSSSCG00000041869		64.6163	1.12538	3.02243e-09	6.37654e-09
ENSSSCG00000003115	MEIS3	88.38	1.12703	5.59225e-12	1.34522e-11
ENSSSCG00000038394	PAIP2B	222.378	1.12723	4.94637e-27	2.09264e-26
ENSSSCG00000036050	CD302	170.469	1.12847	5.50091e-22	1.96905e-21
ENSSSCG00000016435	SMARCD3	195.607	1.12859	6.91228e-25	2.73319e-24
ENSSSCG00000011474	PXK	606.764	1.12914	8.54479e-62	8.26664e-61
ENSSSCG00000018698	ssc-mir-221	35.3822	1.12944	2.82848e-06	5.06302e-06
ENSSSCG00000037420	TMEM170B	78.1797	1.12944	2.39509e-11	5.60493e-11
ENSSSCG00000015035	C11orf52	45.6493	1.12986	1.40772e-06	2.56313e-06
ENSSSCG00000006621		4306.47	1.13016	2.19764e-231	1.62476e-229
ENSSSCG00000033453	BST2	401.224	1.13016	5.00362e-46	3.45807e-45
ENSSSCG00000007139	ADRA1D	28.129	1.13034	2.63141e-05	4.41159e-05
ENSSSCG00000042179		442.783	1.13312	2.20654e-33	1.12077e-32
ENSSSCG00000005975	MTSS1	3248.81	1.13355	1.71041e-129	4.68777e-128
ENSSSCG00000014070	ANKRA2	380.82	1.13418	1.36466e-43	8.95591e-43
ENSSSCG00000013399	TEAD1	1856.44	1.1344	3.09324e-58	2.77304e-57
ENSSSCG00000014277	IRF1	381.889	1.13601	1.77256e-46	1.23934e-45
ENSSSCG00000007334	SRC	3579.07	1.13655	6.91031e-150	2.36471e-148
ENSSSCG00000033532	SBK2	40.0226	1.13679	1.37778e-06	2.50938e-06
ENSSSCG00000015196	SIAE	206.783	1.13716	6.04468e-26	2.47766e-25
ENSSSCG00000008402	CLHC1	135.052	1.1387	2.46954e-19	8.01128e-19
ENSSSCG00000010479	RBP4	33480.4	1.13882	9.85367e-205	5.99073e-203
ENSSSCG00000025910	ZNF277	1299.81	1.13943	5.13234e-104	9.93054e-103
ENSSSCG00000030623	XKR8	54.6745	1.13973	1.70126e-08	3.45414e-08
ENSSSCG00000001710	RUNX2	875.365	1.13976	5.93132e-79	7.71329e-78
ENSSSCG00000031474	PTK6	47.9034	1.14075	8.70525e-08	1.69726e-07
ENSSSCG00000010179	ARV1	364.55	1.14121	5.5379e-47	3.91774e-46
ENSSSCG00000057504		54.6915	1.14131	1.73545e-08	3.52176e-08
ENSSSCG00000035189		36.499	1.14158	2.07413e-06	3.74237e-06
ENSSSCG00000005027	FRMD6	6737.05	1.14167	3.33505e-144	1.08839e-142
ENSSSCG00000035152	TEF	271.744	1.14355	1.78436e-36	9.844e-36
ENSSSCG00000015556	LAMC2	56259.8	1.14529	2.61032e-286	2.74244e-284
ENSSSCG00000004952	SMAD3	2352.18	1.14581	4.4805e-117	1.06053e-115
ENSSSCG00000030211	NBR1	2205.48	1.14635	5.99473e-142	1.89443e-140
ENSSSCG00000043909		80.6521	1.14649	3.08931e-10	6.82668e-10
ENSSSCG00000003256	PRKCG	171.094	1.14685	9.91807e-21	3.39687e-20
ENSSSCG00000027365	WNT7B	7100.21	1.14862	2.29812e-261	2.10111e-259
ENSSSCG00000052003	FSCN2	68.8411	1.14884	9.5056e-11	2.1595e-10
ENSSSCG00000056642		82.2755	1.14903	2.67714e-11	6.24543e-11
ENSSSCG00000013303	ABTB2	843.023	1.14994	1.70837e-63	1.7108e-62
ENSSSCG00000029521	CD82	42.9496	1.15028	1.3253e-07	2.55646e-07
ENSSSCG00000051213		40.9062	1.1506	8.21719e-07	1.51785e-06
ENSSSCG00000063428	MYL6B	329.553	1.15092	3.86791e-41	2.40905e-40
ENSSSCG00000016453	TCAF1	986.719	1.15116	2.08968e-85	3.04478e-84
ENSSSCG00000059664		38.5375	1.15162	2.25686e-06	4.06533e-06
ENSSSCG00000015664		306.902	1.15178	6.27867e-36	3.42283e-35
ENSSSCG00000006396	IGSF9	761.439	1.1521	3.58922e-85	5.22335e-84
ENSSSCG00000009074	ABHD18	378.889	1.15275	1.6998e-46	1.19125e-45
ENSSSCG00000014838	PGM2L1	99.6794	1.15286	2.15991e-14	5.74743e-14
ENSSSCG00000003712	OSBPL1A	790.458	1.15359	9.58933e-77	1.20896e-75
ENSSSCG00000038600	PRSS8	27.4193	1.15402	1.7243e-05	2.93018e-05
ENSSSCG00000053219		42.9835	1.15426	4.77915e-07	8.93257e-07
ENSSSCG00000052847		31.1415	1.15446	1.23265e-05	2.11208e-05
ENSSSCG00000031660	MAPK8IP2	220.028	1.15505	6.50304e-26	2.66098e-25
ENSSSCG00000001875	SNX33	1097.37	1.15581	6.39448e-108	1.32733e-106
ENSSSCG00000020694	DSG1	39.1574	1.15598	2.05524e-06	3.70941e-06
ENSSSCG00000004237	SERINC1	2047.49	1.15769	1.80885e-154	6.54519e-153
ENSSSCG00000010319	SAMD8	455.448	1.15788	2.47998e-37	1.40372e-36
ENSSSCG00000006394	CFAP45	68.116	1.1592	6.14064e-11	1.40383e-10
ENSSSCG00000002639	TUBB3	474.205	1.16102	1.28645e-46	9.04748e-46
ENSSSCG00000015411	PTPN12	5154.19	1.1613	2.5089e-227	1.79935e-225
ENSSSCG00000040698	PRR7	145.146	1.16135	1.45084e-18	4.5704e-18
ENSSSCG00000010928	KDM5B	2341.78	1.16171	7.62932e-153	2.71147e-151
ENSSSCG00000016033	GULP1	64.0403	1.16176	8.6967e-10	1.87981e-09
ENSSSCG00000039442	BMP2	604.817	1.16205	5.75849e-66	6.05527e-65
ENSSSCG00000040183	CDK6	1054.63	1.16302	1.66245e-46	1.16576e-45
ENSSSCG00000021731	WWC2	1375.23	1.16303	1.57638e-107	3.26085e-106
ENSSSCG00000005338	RECK	71.861	1.16487	3.69779e-11	8.55154e-11
ENSSSCG00000017338	PLCD3	1529.84	1.16697	1.049e-109	2.23956e-108
ENSSSCG00000045531	FKBP1B	62.5111	1.16699	1.47759e-09	3.16528e-09
ENSSSCG00000003983	SMAP2	1591.86	1.16721	5.91203e-133	1.67001e-131
ENSSSCG00000030513	CFAP74	131.83	1.16765	1.6358e-18	5.14631e-18
ENSSSCG00000021646	KLF9	138.651	1.16773	7.37345e-20	2.44563e-19
ENSSSCG00000060878		26.7577	1.16795	4.41619e-05	7.28952e-05
ENSSSCG00000000110	PLA2G6	167.568	1.16964	5.9087e-21	2.04415e-20
ENSSSCG00000012050	RCAN1	3129.35	1.17007	8.63822e-111	1.88109e-109
ENSSSCG00000008813	CORIN	242.814	1.17093	3.02197e-29	1.37099e-28
ENSSSCG00000004123	UTRN	2136.9	1.17218	6.59928e-63	6.51604e-62
ENSSSCG00000001983	SDR39U1	100.287	1.1724	1.70125e-15	4.72979e-15
ENSSSCG00000028192	DNAJC28	87.3045	1.17305	2.8609e-14	7.57741e-14
ENSSSCG00000025238	SHOX2	310.248	1.17394	4.40382e-41	2.73713e-40
ENSSSCG00000042873		52.7812	1.1743	2.83106e-09	5.97702e-09
ENSSSCG00000015290	CDK18	2028.25	1.17524	4.04685e-146	1.33157e-144
ENSSSCG00000032422		524.886	1.1764	3.90556e-53	3.16488e-52
ENSSSCG00000002429	FOXN3	403.736	1.17853	2.8369e-34	1.48107e-33
ENSSSCG00000014336	EGR1	801.085	1.17888	1.26164e-84	1.82056e-83
ENSSSCG00000036796	VWA7	879.749	1.17889	2.2397e-90	3.54827e-89
ENSSSCG00000006106	CDH17	46.3176	1.17946	4.19848e-08	8.33503e-08
ENSSSCG00000025156	BRWD3	760.027	1.1803	2.53568e-56	2.17861e-55
ENSSSCG00000002825		228.851	1.1804	1.56652e-23	5.91867e-23
ENSSSCG00000003818	DOCK7	5968.49	1.18061	1.40508e-128	3.81601e-127
ENSSSCG00000015322	TFPI2	72.8183	1.18107	1.49022e-11	3.52526e-11
ENSSSCG00000029168	MARF1	1353.11	1.18168	2.50662e-106	5.08843e-105
ENSSSCG00000040607	MAF	447.731	1.18211	6.10934e-51	4.69651e-50
ENSSSCG00000060071		430.199	1.18226	7.60859e-50	5.72053e-49
ENSSSCG00000006340	UAP1	2391.41	1.18242	5.92294e-176	2.81504e-174
ENSSSCG00000025568	TEAD2	415.739	1.18323	6.45508e-44	4.26905e-43
ENSSSCG00000051419		35.5706	1.18478	1.52773e-06	2.77614e-06
ENSSSCG00000008360	CEP68	1009.1	1.18508	1.7113e-79	2.24248e-78
ENSSSCG00000008535	CLIP4	841.467	1.18532	6.61657e-74	7.92466e-73
ENSSSCG00000013252	F2	858.82	1.18591	7.5769e-87	1.12731e-85
ENSSSCG00000009377	THSD1	339.605	1.18644	2.8969e-46	2.0102e-45
ENSSSCG00000003253		3283.08	1.18647	3.60549e-169	1.58179e-167
ENSSSCG00000024388	BNIP3	2599.79	1.18787	3.17072e-135	9.19508e-134
ENSSSCG00000010494	SORBS1	1787.85	1.1904	1.79822e-139	5.55086e-138
ENSSSCG00000045712	OLFML3	221.173	1.19055	4.19043e-30	1.94379e-29
ENSSSCG00000008384	C2orf74	56.9839	1.19121	2.05968e-09	4.38012e-09
ENSSSCG00000031337	SNX18	491.943	1.19257	5.29611e-55	4.44199e-54
ENSSSCG00000017495	GRB7	1158.93	1.19289	2.73157e-75	3.34519e-74
ENSSSCG00000028905	TNIK	1394.27	1.19292	6.18518e-84	8.80854e-83
ENSSSCG00000048341		301.556	1.19302	5.72202e-09	1.19104e-08
ENSSSCG00000014092	S100Z	26.3849	1.1955	1.60448e-05	2.73394e-05
ENSSSCG00000021206		522.68	1.19632	1.59586e-45	1.08848e-44
ENSSSCG00000017475	RARA	1120.11	1.1976	2.88268e-95	4.90425e-94
ENSSSCG00000032861	NUAK1	143.637	1.19772	1.211e-22	4.44775e-22
ENSSSCG00000041289	IL10RB	350.023	1.19809	1.38281e-50	1.05691e-49
ENSSSCG00000022204	AGRN	9762.89	1.19875	3.77589e-206	2.31917e-204
ENSSSCG00000015851	TNKS	1449.2	1.19922	6.45865e-71	7.33921e-70
ENSSSCG00000016981	CPEB4	465.109	1.19974	8.11993e-63	7.99115e-62
ENSSSCG00000018050		144.335	1.2003	2.08997e-18	6.5442e-18
ENSSSCG00000047832		107.301	1.20037	4.64395e-18	1.42947e-17
ENSSSCG00000031874	REM2	116.707	1.20079	4.77024e-19	1.52967e-18
ENSSSCG00000023837	WFDC1	31.519	1.20131	3.60883e-06	6.41481e-06
ENSSSCG00000054480	SHISA4	198.224	1.2017	5.83406e-23	2.16062e-22
ENSSSCG00000002252	ARRDC4	360.126	1.20198	4.09525e-42	2.61733e-41
ENSSSCG00000017372	MPP3	135.131	1.20379	2.49825e-20	8.43811e-20
ENSSSCG00000014581	TUB	46.8708	1.20456	8.90936e-09	1.83535e-08
ENSSSCG00000009029	ARHGAP10	437.192	1.2046	5.89593e-61	5.59997e-60
ENSSSCG00000013742	NFIX	26.0474	1.20627	3.55636e-05	5.90525e-05
ENSSSCG00000030388	UPP1	2639.05	1.20651	1.59054e-114	3.63547e-113
ENSSSCG00000036363	PDE4C	45.552	1.20679	2.21283e-07	4.2142e-07
ENSSSCG00000016554	MEST	2024.11	1.20727	1.30743e-129	3.59152e-128
ENSSSCG00000006472	CRABP2	3398.32	1.20759	2.88101e-110	6.22849e-109
ENSSSCG00000015253	NTM	253.263	1.20775	7.25102e-32	3.54761e-31
ENSSSCG00000058335		56.108	1.21025	3.77779e-09	7.9366e-09
ENSSSCG00000004203	L3MBTL3	488.578	1.21073	7.16225e-61	6.79194e-60
ENSSSCG00000002294	ARG2	511.487	1.21163	2.85722e-65	2.96541e-64
ENSSSCG00000056467		104.823	1.21185	3.07655e-15	8.4494e-15
ENSSSCG00000012695	INTS6L	110.7	1.21236	1.10595e-16	3.2323e-16
ENSSSCG00000016457	TAS2R41	170.839	1.21357	3.1051e-24	1.19851e-23
ENSSSCG00000031733	AKAP12	2407.02	1.21408	1.28277e-123	3.27586e-122
ENSSSCG00000013237	SPI1	106.613	1.21447	2.91315e-15	8.00984e-15
ENSSSCG00000005689	FNBP1	584.838	1.21448	4.87235e-72	5.64373e-71
ENSSSCG00000055844		37.7376	1.21474	4.97225e-07	9.2848e-07
ENSSSCG00000036705	RPH3AL	416.863	1.21569	8.79599e-49	6.46713e-48
ENSSSCG00000009535	EFNB2	86.7826	1.2161	1.27558e-14	3.4201e-14
ENSSSCG00000036804	TCEA2	164.057	1.21611	6.8169e-25	2.69637e-24
ENSSSCG00000013440	ATP8B3	56.6451	1.21701	3.62386e-10	7.97995e-10
ENSSSCG00000036152	TSPAN15	292.846	1.21966	2.59273e-43	1.69597e-42
ENSSSCG00000006162	ZC2HC1A	328.831	1.22084	9.46904e-32	4.61019e-31
ENSSSCG00000008930	TMPRSS11F	301.65	1.22144	2.47481e-30	1.1511e-29
ENSSSCG00000023247	OPTN	814.447	1.22405	4.56459e-87	6.80823e-86
ENSSSCG00000021466	BMT2	947.666	1.22459	2.44602e-79	3.19825e-78
ENSSSCG00000011218	SLC4A7	2086.37	1.22466	1.52616e-138	4.65109e-137
ENSSSCG00000022039		46.5366	1.22481	1.04897e-08	2.15497e-08
ENSSSCG00000056070		69.3717	1.22511	3.30142e-10	7.28599e-10
ENSSSCG00000004535	TCF4	60.9451	1.22518	3.9673e-11	9.15889e-11
ENSSSCG00000055885		2931.71	1.22622	1.99498e-133	5.66205e-132
ENSSSCG00000036431	VPS13C	2408.46	1.22626	5.42385e-108	1.12976e-106
ENSSSCG00000003063	PHLDB3	221.052	1.22923	3.97548e-32	1.95863e-31
ENSSSCG00000056244		51.3261	1.22956	4.99726e-09	1.04327e-08
ENSSSCG00000045477		85.2588	1.23049	1.85413e-13	4.75524e-13
ENSSSCG00000006820	EPS8L3	1230.22	1.2306	7.93334e-110	1.69674e-108
ENSSSCG00000059879	SLC2A1	5510.49	1.23163	1.92863e-183	9.82946e-182
ENSSSCG00000017379	ETV4	859.19	1.23166	1.8157e-109	3.86263e-108
ENSSSCG00000004813	TTC23	75.2757	1.23218	1.06565e-12	2.64413e-12
ENSSSCG00000010570	KCNIP2	120.407	1.23354	2.47577e-20	8.36689e-20
ENSSSCG00000049044		100.684	1.23361	2.02649e-15	5.61187e-15
ENSSSCG00000007836	SCNN1G	388.903	1.23458	1.39442e-51	1.08943e-50
ENSSSCG00000053970		79.5033	1.23551	4.52902e-14	1.18904e-13
ENSSSCG00000010577	ELOVL3	29.6734	1.2358	4.59301e-06	8.11244e-06
ENSSSCG00000031421	DYNLRB2	30.3073	1.23581	6.59147e-06	1.14964e-05
ENSSSCG00000012655	BCORL1	201.828	1.23582	1.25526e-32	6.28524e-32
ENSSSCG00000012564	MID2	40.1558	1.23598	8.79892e-07	1.62305e-06
ENSSSCG00000008624	LPIN1	475.882	1.23621	1.54191e-65	1.60587e-64
ENSSSCG00000015037	IL18	1556.95	1.23636	6.9384e-152	2.45136e-150
ENSSSCG00000002260		53.3228	1.23714	8.78735e-09	1.81115e-08
ENSSSCG00000032645	CHIC2	224.419	1.23812	9.00606e-26	3.66516e-25
ENSSSCG00000060027		56.0874	1.23814	1.11885e-08	2.29618e-08
ENSSSCG00000031901	PAPSS1	3030.35	1.23862	1.32124e-195	7.46438e-194
ENSSSCG00000039953	PNRC1	1620.25	1.23868	3.60455e-98	6.42436e-97
ENSSSCG00000014232	LOX	848.597	1.23929	6.36833e-90	1.00096e-88
ENSSSCG00000016140	FZD5	652.223	1.23939	1.36768e-64	1.39648e-63
ENSSSCG00000017472	IGFBP4	46.8428	1.23994	1.10708e-08	2.27241e-08
ENSSSCG00000059998		77.5563	1.24286	2.94897e-11	6.85688e-11
ENSSSCG00000009682	HMBOX1	590.093	1.24316	4.76429e-59	4.36587e-58
ENSSSCG00000016882	PARP8	811.962	1.24524	1.05402e-97	1.87022e-96
ENSSSCG00000016118	NBEAL1	813.644	1.2479	1.95791e-49	1.46105e-48
ENSSSCG00000052558		58.0884	1.24824	8.86749e-11	2.01606e-10
ENSSSCG00000007817	IL4R	616.791	1.24871	5.58903e-85	8.09429e-84
ENSSSCG00000029815	SRGAP1	283.561	1.25098	3.20809e-34	1.67058e-33
ENSSSCG00000032580	MGST1	152.576	1.25298	3.82112e-23	1.4235e-22
ENSSSCG00000007435		3102.3	1.25348	1.1169e-113	2.50978e-112
ENSSSCG00000010329	ZMIZ1	2554.69	1.2537	8.49228e-165	3.44787e-163
ENSSSCG00000003541	STPG1	55.1837	1.25436	2.40352e-10	5.34478e-10
ENSSSCG00000036030	INKA2	30.2817	1.25485	1.17458e-05	2.01663e-05
ENSSSCG00000020663	KMT2C	2222.98	1.25622	3.62184e-29	1.63693e-28
ENSSSCG00000017728	MYO1D	1107.57	1.25678	3.37093e-121	8.35892e-120
ENSSSCG00000008006	FBXL16	146.325	1.25685	9.55953e-23	3.52074e-22
ENSSSCG00000014390	FCHSD1	238.626	1.25756	3.15913e-36	1.73723e-35
ENSSSCG00000015287	TMCC2	77.882	1.25764	7.77919e-13	1.9439e-12
ENSSSCG00000026991	LURAP1	150.048	1.2581	3.45327e-25	1.38004e-24
ENSSSCG00000024635	SPART	58.8798	1.26029	8.08946e-11	1.84197e-10
ENSSSCG00000003621	ZSCAN20	330.69	1.26259	2.7972e-39	1.6726e-38
ENSSSCG00000001624	FRS3	52.7024	1.26267	1.36904e-08	2.79717e-08
ENSSSCG00000010478	FFAR4	782.399	1.26288	2.09674e-90	3.32618e-89
ENSSSCG00000003709	LAMA3	10948.4	1.26313	4.49253e-172	2.0459e-170
ENSSSCG00000005098	SYT16	490.073	1.26405	5.98797e-44	3.9667e-43
ENSSSCG00000006307	RCSD1	33.9429	1.26428	5.43903e-07	1.01374e-06
ENSSSCG00000060233		35.2916	1.26445	1.51268e-06	2.74921e-06
ENSSSCG00000023522	TGM2	4512.05	1.26455	1.87634e-191	1.00325e-189
ENSSSCG00000012787	L1CAM	204.987	1.26564	2.1014e-32	1.04347e-31
ENSSSCG00000007458	NCOA3	2476.72	1.26772	6.46708e-97	1.14074e-95
ENSSSCG00000009745	ADGRD1	66.555	1.26914	2.22033e-10	4.95212e-10
ENSSSCG00000013073	FADS3	580.338	1.26926	4.12789e-76	5.10741e-75
ENSSSCG00000027477	TBC1D2B	124.259	1.2715	5.94031e-21	2.05449e-20
ENSSSCG00000063138		94.329	1.27214	2.41514e-16	6.96512e-16
ENSSSCG00000013419	R3HDM4	1316.05	1.27218	1.73101e-99	3.15561e-98
ENSSSCG00000005297	DNAJB5	184.232	1.27258	2.93208e-26	1.21053e-25
ENSSSCG00000001419	SLC44A4	40.7938	1.27367	3.06613e-08	6.12459e-08
ENSSSCG00000011230	OSBPL10	1512.04	1.27468	6.34698e-151	2.21626e-149
ENSSSCG00000013643	CDKN2D	411.118	1.27549	3.72373e-49	2.76155e-48
ENSSSCG00000011579	PPARG	2361.5	1.2755	2.48578e-225	1.76167e-223
ENSSSCG00000006482	MEF2D	1658.2	1.2756	1.74748e-133	4.97138e-132
ENSSSCG00000025602	DOCK4	790.48	1.27665	4.34217e-87	6.48456e-86
ENSSSCG00000026383	NRP2	1022.94	1.27791	1.00518e-91	1.62252e-90
ENSSSCG00000039815		291.672	1.27794	3.56627e-45	2.4159e-44
ENSSSCG00000014921	PRSS23	2985.44	1.27797	6.9865e-227	4.98079e-225
ENSSSCG00000051680	IFN-OMEGA-6	42.7171	1.27991	3.78614e-08	7.52891e-08
ENSSSCG00000015599	PPP2R5A	1435.97	1.28502	2.75638e-150	9.51389e-149
ENSSSCG00000011355		56.859	1.28562	1.48936e-10	3.34672e-10
ENSSSCG00000048856		5122.4	1.28818	2.1295e-147	7.14427e-146
ENSSSCG00000017255	ABCA5	731.319	1.2883	3.05301e-74	3.67866e-73
ENSSSCG00000038549	ZFP36L2	4229.47	1.28837	3.79287e-122	9.50361e-121
ENSSSCG00000039348	H1-0	30124.3	1.28933	4.46634e-160	1.75965e-158
ENSSSCG00000036665	ZNF394	414.272	1.29153	3.76077e-52	2.98494e-51
ENSSSCG00000011949	CEP97	227.578	1.29221	4.05539e-31	1.93434e-30
ENSSSCG00000034581	LRIG2	966.504	1.29395	2.71122e-101	5.10571e-100
ENSSSCG00000036542	PPP1R13L	1465.79	1.29402	1.05703e-158	4.0839e-157
ENSSSCG00000020864	VDR	579.118	1.29459	1.23141e-79	1.61717e-78
ENSSSCG00000001061	JARID2	388.567	1.2963	7.64425e-60	7.13602e-59
ENSSSCG00000062562		275.554	1.29689	6.44853e-34	3.32189e-33
ENSSSCG00000059863		33.1038	1.298	2.70522e-07	5.12422e-07
ENSSSCG00000012975	SNX32	129.299	1.29845	3.51369e-22	1.26605e-21
ENSSSCG00000030585	HOXC6	68.124	1.29952	1.53019e-12	3.77334e-12
ENSSSCG00000031529		42.4979	1.30002	1.38827e-08	2.83452e-08
ENSSSCG00000056817		29.5169	1.30162	1.23175e-05	2.11085e-05
ENSSSCG00000005628	ST6GALNAC4	608.269	1.30194	6.41637e-75	7.81779e-74
ENSSSCG00000014066	TMEM171	110.927	1.30237	3.55879e-19	1.1461e-18
ENSSSCG00000005301	ATOSB	576.652	1.30354	1.79096e-76	2.23908e-75
ENSSSCG00000007094	DZANK1	754.333	1.30523	9.6523e-82	1.31669e-80
ENSSSCG00000023074	KLK4	55.2732	1.30546	1.26073e-10	2.84472e-10
ENSSSCG00000009237	HPSE	120.505	1.30628	2.27332e-20	7.69139e-20
ENSSSCG00000006477	BCAN	142.652	1.30687	6.78674e-25	2.68532e-24
ENSSSCG00000023165	SEMA7A	500.588	1.30721	2.88909e-75	3.53089e-74
ENSSSCG00000047753		40.58	1.30784	3.40297e-08	6.77935e-08
ENSSSCG00000036133		33.6205	1.30882	5.13828e-06	9.04219e-06
ENSSSCG00000060056		523.944	1.31398	4.60093e-50	3.47668e-49
ENSSSCG00000010480	PDE6C	36.964	1.31487	1.46772e-07	2.81958e-07
ENSSSCG00000012182	PCYT1B	515.966	1.3162	2.57102e-70	2.89681e-69
ENSSSCG00000053428		77.0681	1.31771	1.04544e-14	2.81882e-14
ENSSSCG00000004943	MAP2K1	2160.65	1.31772	2.60618e-165	1.07265e-163
ENSSSCG00000000778	CPNE8	79.5016	1.31851	1.74232e-15	4.83948e-15
ENSSSCG00000038521	CHAC1	178.54	1.31939	2.0633e-30	9.6156e-30
ENSSSCG00000015071	SIK3	1548.88	1.31965	1.46762e-148	4.95146e-147
ENSSSCG00000004033	AGPAT4	381.493	1.32265	4.56467e-55	3.83119e-54
ENSSSCG00000001984	KHNYN	1343.51	1.32288	8.39532e-140	2.60494e-138
ENSSSCG00000016027	ITGAV	1272.78	1.32498	6.63163e-116	1.54527e-114
ENSSSCG00000009951	SGSM1	4708.48	1.32522	8.21507e-225	5.72046e-223
ENSSSCG00000030502	CEP170	601.524	1.32539	1.02447e-87	1.55317e-86
ENSSSCG00000026185	VWA5B2	56.9451	1.32566	1.191e-11	2.82917e-11
ENSSSCG00000017752	WSB1	6034.84	1.32754	2.9105e-294	3.35183e-292
ENSSSCG00000015039	BCO2	103.094	1.32902	1.84818e-19	6.0315e-19
ENSSSCG00000010849	WDR26	3763.81	1.32942	6.39683e-204	3.83074e-202
ENSSSCG00000000647	OLR1	197.312	1.33111	5.10136e-32	2.5092e-31
ENSSSCG00000009208	HERC3	1291.55	1.33112	3.8042e-146	1.25518e-144
ENSSSCG00000011076	OTUD1	137.777	1.33192	6.50466e-23	2.406e-22
ENSSSCG00000059682		63.5909	1.33224	5.54185e-13	1.39092e-12
ENSSSCG00000014959	PIWIL4	464.999	1.33365	2.18427e-62	2.13211e-61
ENSSSCG00000018026		402.406	1.33663	2.11001e-53	1.7215e-52
ENSSSCG00000013505	FSD1	262.302	1.33681	1.29484e-46	9.10114e-46
ENSSSCG00000017915	VMO1	108.876	1.33712	3.01963e-19	9.75091e-19
ENSSSCG00000016141	PLEKHM3	110.939	1.33765	3.95758e-22	1.42171e-21
ENSSSCG00000017778	DHRS13	312.804	1.33834	6.77597e-43	4.40825e-42
ENSSSCG00000011510	TMF1	1228.8	1.33835	1.23883e-85	1.81609e-84
ENSSSCG00000013360	TMEM86A	37.8773	1.33938	1.59118e-08	3.23557e-08
ENSSSCG00000060843		109.277	1.34022	2.09443e-19	6.81658e-19
ENSSSCG00000004412	MICAL1	603.318	1.34074	1.66877e-79	2.18914e-78
ENSSSCG00000015618	LAMB3	8039.83	1.34321	7.90908e-179	3.81964e-177
ENSSSCG00000016174	FN1	174857	1.3435	1.4551e-172	6.6773e-171
ENSSSCG00000012298	CACNA1F	32.2119	1.34515	3.05791e-07	5.7731e-07
ENSSSCG00000014249	MARCHF3	239.293	1.34668	1.85448e-41	1.16227e-40
ENSSSCG00000038229	EML2	957.705	1.34761	2.35822e-114	5.34931e-113
ENSSSCG00000017366	HDAC5	1893.89	1.34777	8.84251e-182	4.3583e-180
ENSSSCG00000006066	RNF19A	2066.62	1.34814	1.68939e-156	6.28381e-155
ENSSSCG00000006168	PEX2	400.558	1.34863	5.23817e-64	5.31675e-63
ENSSSCG00000006107	PDP1	925.345	1.34917	6.28205e-125	1.63565e-123
ENSSSCG00000016286	PRSS56	349.363	1.34955	2.07094e-47	1.47817e-46
ENSSSCG00000015582	PTPN14	890.645	1.35028	3.30622e-61	3.15778e-60
ENSSSCG00000003471	EPHA2	3094.27	1.35067	3.14268e-200	1.84509e-198
ENSSSCG00000011070	MPP7	258.421	1.35124	2.65857e-36	1.46331e-35
ENSSSCG00000000619	FAM234B	147.381	1.35211	8.2483e-22	2.93668e-21
ENSSSCG00000008952	RASSF6	668.821	1.35284	2.11521e-72	2.46918e-71
ENSSSCG00000005316	TPM2	150.844	1.35374	3.0337e-27	1.29167e-26
ENSSSCG00000014016	SQSTM1	4646.72	1.35455	3.35427e-295	3.97763e-293
ENSSSCG00000048494		88.1812	1.35507	5.12154e-12	1.23471e-11
ENSSSCG00000003472	ARHGEF19	64.9299	1.35525	3.72485e-12	9.03819e-12
ENSSSCG00000021706	KIF21B	593.27	1.35646	2.05983e-82	2.86202e-81
ENSSSCG00000026407	NCCRP1	137.39	1.35828	9.26217e-26	3.76683e-25
ENSSSCG00000006105	GEM	1306.52	1.35869	2.35225e-136	6.90512e-135
ENSSSCG00000008443	EPAS1	1950.95	1.364	6.33211e-172	2.87272e-170
ENSSSCG00000003017	TGFB1	1865.9	1.36419	4.42302e-169	1.93338e-167
ENSSSCG00000020701	TTC9	1647.93	1.36564	3.49311e-145	1.14622e-143
ENSSSCG00000034321	TP53INP1	837.714	1.36661	4.45235e-111	9.76663e-110
ENSSSCG00000013397	BMAL1	294.527	1.36706	1.81284e-51	1.41173e-50
ENSSSCG00000030278	MLLT11	540.117	1.36854	3.6075e-73	4.25685e-72
ENSSSCG00000037706	PRKAR2B	529.839	1.369	4.01934e-80	5.32518e-79
ENSSSCG00000000036	PACSIN2	4461.67	1.37051	0	0
ENSSSCG00000002315	SLC8A3	82.7716	1.37369	6.58548e-18	2.01467e-17
ENSSSCG00000047749		70.4353	1.37374	5.54544e-13	1.39153e-12
ENSSSCG00000010128	SEPTIN5	420.275	1.37386	1.05865e-63	1.06371e-62
ENSSSCG00000009591	AUH	507.318	1.37604	1.82085e-73	2.15924e-72
ENSSSCG00000060594		616.206	1.37733	1.22174e-72	1.43038e-71
ENSSSCG00000015393	DMTF1	901.678	1.37831	3.53594e-110	7.63061e-109
ENSSSCG00000028661	ENKD1	71.2144	1.37903	4.24976e-12	1.02827e-11
ENSSSCG00000054958		47.2761	1.37992	2.67839e-10	5.93947e-10
ENSSSCG00000057415	DSC3	3453.65	1.38134	3.22971e-162	1.29806e-160
ENSSSCG00000014316	TGFBI	902.114	1.38625	1.02441e-103	1.97257e-102
ENSSSCG00000001076	RNF144B	952.172	1.38761	1.47295e-111	3.24292e-110
ENSSSCG00000024377	RPS6KA5	149.192	1.38892	6.03601e-23	2.23472e-22
ENSSSCG00000016853	RICTOR	869.144	1.39168	3.86837e-82	5.32546e-81
ENSSSCG00000042769		64.6402	1.39273	7.2481e-14	1.88595e-13
ENSSSCG00000011704	WWTR1	681.592	1.39373	1.4154e-84	2.03998e-83
ENSSSCG00000038765	FAM89A	304.253	1.39435	6.67411e-52	5.25893e-51
ENSSSCG00000009709	MFAP3L	243.823	1.39463	2.58462e-45	1.75687e-44
ENSSSCG00000023460	HPCAL4	49.8303	1.39528	5.92649e-11	1.35642e-10
ENSSSCG00000009832	PHETA1	302.193	1.39656	4.01226e-50	3.03568e-49
ENSSSCG00000010238	HNRNPH3	6282.6	1.39661	0	0
ENSSSCG00000060576		28.3435	1.39795	5.37248e-07	1.00165e-06
ENSSSCG00000021573	KCNJ5	1762.6	1.39796	5.85447e-182	2.89748e-180
ENSSSCG00000008186	TSGA10	64.3187	1.39824	4.06299e-14	1.0695e-13
ENSSSCG00000000061	PMM1	197.753	1.39832	6.13776e-39	3.6195e-38
ENSSSCG00000011857	LMLN	878.672	1.39858	2.18781e-105	4.29563e-104
ENSSSCG00000001565	CDKN1A	3999.46	1.39859	2.68928e-202	1.59453e-200
ENSSSCG00000026579	LEKR1	33.3954	1.40111	7.05907e-07	1.30917e-06
ENSSSCG00000012633	IL13RA1	1414.56	1.40181	2.81794e-173	1.31325e-171
ENSSSCG00000000811	PCED1B	68.9682	1.40204	2.74934e-14	7.28999e-14
ENSSSCG00000002266	CHD2	1813.16	1.4027	6.01049e-91	9.59836e-90
ENSSSCG00000001434	EGFL8	30.9393	1.40389	1.92765e-07	3.68104e-07
ENSSSCG00000030337	NYAP1	38.5598	1.40448	9.52933e-09	1.96105e-08
ENSSSCG00000007522	CTSZ	1047.66	1.40464	4.87312e-76	6.02325e-75
ENSSSCG00000033539	CRYBG2	477.44	1.40593	8.36488e-78	1.06808e-76
ENSSSCG00000039996	FAM168A	1340.66	1.40597	4.70289e-150	1.61858e-148
ENSSSCG00000001659	KLC4	601.447	1.40729	7.60897e-95	1.28901e-93
ENSSSCG00000007998	RHBDL1	83.0777	1.40846	7.99181e-18	2.43805e-17
ENSSSCG00000035078	CD40	371.063	1.40892	7.38336e-60	6.89785e-59
ENSSSCG00000003795	WLS	5476.68	1.40988	1.42304e-215	9.26288e-214
ENSSSCG00000055898		27.5925	1.41014	7.79246e-07	1.44162e-06
ENSSSCG00000034207	CEBPB	897.028	1.41175	1.2632e-129	3.47801e-128
ENSSSCG00000008202	CNNM4	1293.22	1.41181	8.11836e-155	2.94647e-153
ENSSSCG00000033608	LOXL2	7914.58	1.41206	0	0
ENSSSCG00000014833	UCP2	68.0097	1.41342	1.47509e-14	3.94972e-14
ENSSSCG00000001201	ZKSCAN8	220.516	1.41409	8.02599e-12	1.91947e-11
ENSSSCG00000002425	PTPN21	1021.86	1.4153	3.65954e-110	7.88315e-109
ENSSSCG00000025096	FBXO24	140.561	1.41552	4.48341e-26	1.84402e-25
ENSSSCG00000004540	ONECUT2	373.111	1.41695	4.13971e-44	2.75605e-43
ENSSSCG00000007436	MMP9	145.509	1.42072	8.5958e-22	3.05949e-21
ENSSSCG00000036229	INSIG2	684.756	1.42243	5.2556e-109	1.10821e-107
ENSSSCG00000039616	ZBTB25	385.796	1.42584	1.50903e-51	1.17744e-50
ENSSSCG00000022993	TBC1D8B	250.219	1.4269	5.05413e-40	3.07276e-39
ENSSSCG00000004205	ARHGAP18	3382.78	1.42771	2.72763e-270	2.61351e-268
ENSSSCG00000013664	SHFL	67.8293	1.42877	1.45249e-13	3.74199e-13
ENSSSCG00000009037	ZNF827	68.2356	1.42887	1.77601e-15	4.93076e-15
ENSSSCG00000028889	VPS37B	594.259	1.43209	1.58599e-99	2.89565e-98
ENSSSCG00000060236	CBX7	34.5748	1.4323	2.35408e-08	4.73624e-08
ENSSSCG00000013758	ZSWIM4	451.67	1.43267	7.68546e-78	9.82377e-77
ENSSSCG00000004859	ZNF516	672.872	1.43315	1.28076e-81	1.73919e-80
ENSSSCG00000015667	MBD5	153.39	1.43494	9.51307e-33	4.77528e-32
ENSSSCG00000022649	SLC7A11	486.931	1.43682	3.47378e-13	8.80353e-13
ENSSSCG00000035038	CGNL1	2934.45	1.43935	1.70958e-209	1.08337e-207
ENSSSCG00000026339		40.3621	1.44079	2.20466e-08	4.44608e-08
ENSSSCG00000029331	PALLD	24215.5	1.44473	1.17127e-287	1.26381e-285
ENSSSCG00000037424	CDK19	579.641	1.44549	1.3474e-95	2.31533e-94
ENSSSCG00000004996	KLHL28	493.889	1.44608	2.18788e-56	1.88384e-55
ENSSSCG00000024134	MGLL	1459.46	1.4463	4.73865e-183	2.39472e-181
ENSSSCG00000034704	ZNF532	778.779	1.44897	8.19175e-101	1.53062e-99
ENSSSCG00000015808	ADAM9	5106.19	1.44941	1.39333e-259	1.25473e-257
ENSSSCG00000061084		975.751	1.44987	2.60436e-109	5.52078e-108
ENSSSCG00000013639	SLC44A2	90.5322	1.45239	8.94736e-20	2.96193e-19
ENSSSCG00000009326	KATNAL1	582.805	1.45282	6.07884e-68	6.53557e-67
ENSSSCG00000028304	ZFP36L1	11829.9	1.45385	3.80308e-171	1.70598e-169
ENSSSCG00000004917	MALT1	955.844	1.45389	2.00948e-132	5.64966e-131
ENSSSCG00000006781	CTTNBP2NL	963.356	1.45502	3.88811e-117	9.22137e-116
ENSSSCG00000029174	CCDC126	354.851	1.45516	4.24238e-61	4.04546e-60
ENSSSCG00000033095	KIN	441.9	1.45571	5.15884e-76	6.36983e-75
ENSSSCG00000017091	TNIP1	2138.9	1.45768	1.42562e-171	6.44327e-170
ENSSSCG00000011643	AMOTL2	1774.63	1.45822	6.60049e-208	4.09607e-206
ENSSSCG00000008617	CYRIA	184.08	1.4601	2.08963e-36	1.15175e-35
ENSSSCG00000012156	CDKL5	84.1045	1.4616	5.21513e-18	1.60281e-17
ENSSSCG00000005277	GCNT1	70.7163	1.46231	5.71761e-16	1.62506e-15
ENSSSCG00000010651	ABLIM1	3334.22	1.46306	1.64011e-158	6.27592e-157
ENSSSCG00000004980	THSD4	100.32	1.46318	1.35352e-20	4.62252e-20
ENSSSCG00000036360	LURAP1L	72.345	1.46503	1.04895e-15	2.93948e-15
ENSSSCG00000010464	PPP1R3C	7620.47	1.46696	3.28769e-220	2.22467e-218
ENSSSCG00000027206	PARD6B	1640.2	1.46726	5.26244e-122	1.31583e-120
ENSSSCG00000006479	TTC24	29.6712	1.46841	4.73414e-07	8.85238e-07
ENSSSCG00000015955	ITGA6	17292.6	1.4685	8.47473e-229	6.15162e-227
ENSSSCG00000003090		1812.08	1.47026	1.69212e-165	7.01262e-164
ENSSSCG00000034741	HOXD11	40.2684	1.47067	3.30302e-10	7.28819e-10
ENSSSCG00000023991	RIT1	1546.16	1.47296	7.53387e-158	2.86454e-156
ENSSSCG00000025729	IRS1	335.793	1.47328	5.79227e-57	5.0638e-56
ENSSSCG00000038954	PLIN3	545.496	1.4761	9.19425e-93	1.50642e-91
ENSSSCG00000035029	NOVA2	50.2997	1.47771	1.85774e-11	4.37306e-11
ENSSSCG00000030153	SMURF1	2461.64	1.48387	5.8518e-235	4.52174e-233
ENSSSCG00000039658		5203.39	1.48464	0	0
ENSSSCG00000013599	ANGPTL4	1550.11	1.48574	4.42288e-183	2.24461e-181
ENSSSCG00000042798		264.136	1.48591	3.82106e-48	2.77531e-47
ENSSSCG00000020705	MAP3K8	73.0374	1.48682	2.25399e-15	6.22603e-15
ENSSSCG00000017498	PPP1R1B	48.7962	1.48855	2.46126e-12	6.01112e-12
ENSSSCG00000056450		39.5643	1.49135	6.63091e-10	1.44213e-09
ENSSSCG00000004081		392.398	1.49136	4.34864e-52	3.44697e-51
ENSSSCG00000011962	ADGRG7	92.7553	1.49172	1.98655e-20	6.7402e-20
ENSSSCG00000015616	HSD11B1	127.634	1.49221	4.31552e-29	1.94458e-28
ENSSSCG00000015235	ETS1	6780.65	1.49373	6.02722e-288	6.56254e-286
ENSSSCG00000021712	HERC6	136.779	1.49441	2.12528e-31	1.0209e-30
ENSSSCG00000036339	HYCC2	687.491	1.49478	1.69262e-89	2.64309e-88
ENSSSCG00000010005	RNF215	658.131	1.49489	2.0081e-114	4.57243e-113
ENSSSCG00000012741	MAMLD1	146.356	1.49873	3.37171e-31	1.61338e-30
ENSSSCG00000035284	BMF	1195.24	1.49874	9.45011e-167	3.98535e-165
ENSSSCG00000030680	TCF7	212.389	1.49922	1.12784e-45	7.71891e-45
ENSSSCG00000003112	BBC3	104.787	1.49949	2.32049e-24	9.0031e-24
ENSSSCG00000035052	KREMEN2	63.563	1.50343	1.24656e-14	3.34531e-14
ENSSSCG00000000111	BAIAP2L2	170.002	1.5036	1.60824e-34	8.44818e-34
ENSSSCG00000048122		242.356	1.50431	2.09944e-46	1.46533e-45
ENSSSCG00000000033	TSPO	389.011	1.50446	9.89032e-70	1.105e-68
ENSSSCG00000015045	NCAM1	4197.64	1.50471	1.23356e-295	1.49236e-293
ENSSSCG00000003439	DHRS3	34.1384	1.50608	5.17903e-09	1.08027e-08
ENSSSCG00000038879	RELB	349.237	1.50751	3.39869e-64	3.45847e-63
ENSSSCG00000004138	HIVEP2	1465.16	1.50823	8.83989e-129	2.40626e-127
ENSSSCG00000015965	GPR155	360.387	1.51219	4.58164e-69	5.03434e-68
ENSSSCG00000022155	RBPJ	660.978	1.51294	2.18616e-99	3.97928e-98
ENSSSCG00000001697	TMEM63B	1125.05	1.5135	2.41507e-136	7.07221e-135
ENSSSCG00000031456	ARL5B	297.604	1.51705	5.91385e-58	5.27795e-57
ENSSSCG00000027777	PRRG1	640.696	1.51834	4.5205e-120	1.10947e-118
ENSSSCG00000046579		91.7918	1.51913	6.27e-22	2.23966e-21
ENSSSCG00000011111	CAMK1D	57.1822	1.52134	7.53605e-14	1.95918e-13
ENSSSCG00000014840	P4HA3	1211.3	1.52341	1.63852e-196	9.30072e-195
ENSSSCG00000013401	DKK3	128.002	1.52345	3.17007e-29	1.43709e-28
ENSSSCG00000036201	NPR3	44.9688	1.52398	2.27416e-11	5.33025e-11
ENSSSCG00000027529	BIRC3	1735.18	1.52417	1.72242e-152	6.10338e-151
ENSSSCG00000003101	HIF3A	39.5159	1.52578	1.79779e-10	4.0247e-10
ENSSSCG00000000297	PDE1B	271.662	1.52647	1.41531e-51	1.10503e-50
ENSSSCG00000002469	OTUB2	229.501	1.52648	7.61355e-48	5.50649e-47
ENSSSCG00000013897	RAB3A	77.1465	1.52932	3.49482e-19	1.12641e-18
ENSSSCG00000048500		376.847	1.52941	1.76767e-80	2.34456e-79
ENSSSCG00000024439	PTGER4	148.182	1.52959	1.44397e-30	6.76884e-30
ENSSSCG00000023585	SERINC2	949.359	1.53134	3.98485e-128	1.07735e-126
ENSSSCG00000053134		48.6541	1.53252	3.50413e-12	8.51642e-12
ENSSSCG00000039224	CSPG5	77.314	1.53363	5.55387e-19	1.77667e-18
ENSSSCG00000060957	LTB4R	88.4519	1.53464	8.63005e-20	2.86005e-19
ENSSSCG00000039539	DHTKD1	207.061	1.53618	6.36186e-40	3.85608e-39
ENSSSCG00000004421	FYN	118.79	1.53697	6.27663e-28	2.72177e-27
ENSSSCG00000015540	MR1	227.879	1.53773	1.95651e-48	1.42711e-47
ENSSSCG00000003183	RRAS	909.755	1.53778	2.47762e-90	3.92e-89
ENSSSCG00000006970	DLC1	616.163	1.53781	1.16123e-105	2.29885e-104
ENSSSCG00000009229	ARHGAP24	81.7839	1.53807	4.34576e-17	1.29218e-16
ENSSSCG00000032648	RBL2	2833.71	1.53848	2.65976e-261	2.41333e-259
ENSSSCG00000009412	LCP1	115.564	1.54421	9.18348e-26	3.73609e-25
ENSSSCG00000000528	PKP2	3025.23	1.54578	0	0
ENSSSCG00000058567		111.916	1.54631	5.06358e-27	2.14147e-26
ENSSSCG00000012283	ZNF81	85.4413	1.54851	2.81746e-17	8.42986e-17
ENSSSCG00000013297	CD44	9255.67	1.55098	0	0
ENSSSCG00000013883	NIBAN3	38.0048	1.55098	3.8124e-10	8.38587e-10
ENSSSCG00000028092		1260.75	1.55127	9.47528e-203	5.64604e-201
ENSSSCG00000020837		2105.42	1.55263	3.16532e-232	2.36944e-230
ENSSSCG00000040288	ARNT2	161.868	1.55298	3.90646e-35	2.0906e-34
ENSSSCG00000060663		143.186	1.55444	7.92307e-32	3.86783e-31
ENSSSCG00000026454	PMAIP1	839.77	1.56078	1.88829e-106	3.83973e-105
ENSSSCG00000025130	KLF12	137.49	1.56084	1.38169e-26	5.76201e-26
ENSSSCG00000000551	BMAL2	3145.31	1.56197	8.25725e-219	5.52498e-217
ENSSSCG00000031866	TIMP3	5329.3	1.56239	4.36797e-246	3.55886e-244
ENSSSCG00000007317	DLGAP4	1548.92	1.56303	3.21817e-200	1.88019e-198
ENSSSCG00000005221	SPATA6L	97.1838	1.56349	2.19311e-22	7.9669e-22
ENSSSCG00000058071		255.549	1.5654	3.52798e-57	3.09557e-56
ENSSSCG00000001074	KDM1B	909.954	1.56584	2.63082e-128	7.1288e-127
ENSSSCG00000002009	PCK2	354.16	1.56601	2.65317e-75	3.25251e-74
ENSSSCG00000001573	PIM1	1539.43	1.56617	7.07623e-154	2.53749e-152
ENSSSCG00000003481	PADI1	12828.1	1.56629	0	0
ENSSSCG00000028108	ASAP3	310.618	1.56839	2.68026e-63	2.6729e-62
ENSSSCG00000010468	CPEB3	53.0037	1.56875	3.20922e-14	8.47935e-14
ENSSSCG00000000261	IGFBP6	641.729	1.5698	4.8267e-106	9.68331e-105
ENSSSCG00000003582	SMPDL3B	134.954	1.57117	1.50732e-30	7.05478e-30
ENSSSCG00000016956	MAST4	107.623	1.57416	2.92884e-21	1.02211e-20
ENSSSCG00000038043		206.835	1.57938	2.00178e-38	1.16047e-37
ENSSSCG00000017754		5318.8	1.58113	9.81021e-299	1.24997e-296
ENSSSCG00000004249	CEP85L	198.956	1.58114	5.20155e-46	3.59072e-45
ENSSSCG00000051794	FGF11	45.1203	1.58609	9.19751e-12	2.19483e-11
ENSSSCG00000013300	EHF	216.842	1.58818	9.96281e-46	6.82635e-45
ENSSSCG00000004971	TLE3	1163.09	1.59287	1.17755e-190	6.24048e-189
ENSSSCG00000033456	GPR157	132.82	1.59302	4.44733e-34	2.30587e-33
ENSSSCG00000008123	ARID5A	74.5224	1.59634	5.83788e-19	1.86454e-18
ENSSSCG00000004617	ATOSA	343.985	1.59847	2.45934e-57	2.16744e-56
ENSSSCG00000008368	UGP2	2100.7	1.59998	1.02218e-278	1.01178e-276
ENSSSCG00000056848		53.5898	1.60074	2.71628e-13	6.91306e-13
ENSSSCG00000009157		449.749	1.60236	4.39459e-22	1.57634e-21
ENSSSCG00000009959	ASPHD2	106.878	1.60323	6.61356e-24	2.52102e-23
ENSSSCG00000029592	GPRC5A	1002.6	1.60558	2.27108e-195	1.27703e-193
ENSSSCG00000001695	VEGFA	3172.09	1.60613	0	0
ENSSSCG00000015273	ATP2B4	4004.24	1.60914	2.40589e-160	9.54151e-159
ENSSSCG00000011678	XRN1	997.446	1.60957	1.01046e-110	2.19643e-109
ENSSSCG00000009652	KCTD9	714.824	1.61243	3.75146e-132	1.05225e-130
ENSSSCG00000020990	DNAH12	92.6305	1.61329	8.5415e-24	3.24561e-23
ENSSSCG00000040208	PAG1	390.342	1.61425	1.263e-80	1.68264e-79
ENSSSCG00000024917		305.95	1.61537	2.2969e-49	1.70976e-48
ENSSSCG00000026246	B3GAT2	58.2401	1.61955	1.68975e-16	4.89789e-16
ENSSSCG00000059754		891.988	1.61988	2.24466e-149	7.63758e-148
ENSSSCG00000012399	FOXO4	94.9567	1.62009	7.22647e-24	2.75203e-23
ENSSSCG00000014943	DEUP1	162.39	1.6204	3.36031e-36	1.84616e-35
ENSSSCG00000022128	MXI1	1116	1.63381	2.47743e-150	8.57576e-149
ENSSSCG00000000901	FGD6	1005.8	1.63404	8.20023e-165	3.34062e-163
ENSSSCG00000035673	HBP1	1474.22	1.637	1.37878e-241	1.11579e-239
ENSSSCG00000012558	DNAAF6	67.6317	1.6399	5.12125e-17	1.51637e-16
ENSSSCG00000002474	PPP4R4	49.6634	1.64068	2.76447e-14	7.32848e-14
ENSSSCG00000009370	FOXO1	741.149	1.64151	8.58311e-134	2.45346e-132
ENSSSCG00000006595	IVL	1057.93	1.64296	2.86617e-156	1.06279e-154
ENSSSCG00000053702	FAM131A	63.7523	1.64312	7.79281e-19	2.47966e-18
ENSSSCG00000053206		59.9286	1.64344	1.24899e-15	3.49104e-15
ENSSSCG00000028536	LHFPL2	131.356	1.64412	1.19518e-31	5.79778e-31
ENSSSCG00000011353	PFKFB4	536.09	1.64521	1.07953e-105	2.14065e-104
ENSSSCG00000005437	KLF4	642.356	1.6454	1.27566e-122	3.21654e-121
ENSSSCG00000029813	TSPAN5	478.114	1.647	2.8387e-110	6.14812e-109
ENSSSCG00000029998	KLF7	1710.84	1.64955	7.87858e-234	6.0103e-232
ENSSSCG00000027646	TIPARP	5821.02	1.64997	6.93707e-256	6.02067e-254
ENSSSCG00000006002	CCN3	7358.12	1.6509	1.93452e-281	1.94704e-279
ENSSSCG00000027701	RP2	240.701	1.65224	7.12714e-61	6.76401e-60
ENSSSCG00000060561		39.45	1.65559	3.19468e-11	7.41429e-11
ENSSSCG00000012160	SH3KBP1	306.878	1.65679	6.95999e-71	7.90141e-70
ENSSSCG00000039488	SPON2	319.929	1.65746	3.0764e-66	3.24349e-65
ENSSSCG00000023890	ATG2A	1611.03	1.65755	6.36851e-209	3.99349e-207
ENSSSCG00000015010	EXPH5	526.01	1.66091	6.71681e-78	8.59479e-77
ENSSSCG00000011470	ABHD6	908.392	1.66208	8.62148e-186	4.47011e-184
ENSSSCG00000027675	FOXP1	795.948	1.66339	7.11943e-158	2.71559e-156
ENSSSCG00000011672	RASA2	847.305	1.66349	1.0779e-113	2.42668e-112
ENSSSCG00000014242		280.573	1.66463	2.90323e-58	2.60855e-57
ENSSSCG00000038643	KLF11	91.8216	1.66494	5.66573e-25	2.24548e-24
ENSSSCG00000031514	CCDC28B	295.873	1.66854	1.93573e-71	2.22925e-70
ENSSSCG00000017137	METRNL	345.57	1.6688	1.03654e-69	1.15593e-68
ENSSSCG00000061522		202.012	1.66917	1.85325e-49	1.38382e-48
ENSSSCG00000049831		1385.66	1.6723	0.00575757	0.00805212
ENSSSCG00000013545	TUBB4A	463.828	1.67268	2.65712e-96	4.63912e-95
ENSSSCG00000042089	KCTD11	1606.73	1.67722	1.07879e-169	4.76777e-168
ENSSSCG00000015241	TMEM45B	293.921	1.67743	1.40872e-71	1.62389e-70
ENSSSCG00000062314		107.271	1.67755	1.18573e-28	5.28133e-28
ENSSSCG00000057793	ACCSL	34.8333	1.6784	5.54346e-10	1.21069e-09
ENSSSCG00000036790	AKAP7	152.317	1.67918	1.52792e-42	9.84396e-42
ENSSSCG00000009676	ZNF395	2537.31	1.67973	9.058e-248	7.53386e-246
ENSSSCG00000005617	STXBP1	82.1742	1.68023	4.36236e-22	1.56525e-21
ENSSSCG00000004890	SERPINB2	64.9236	1.68174	4.53353e-18	1.39655e-17
ENSSSCG00000011965	TMEM45A	398.049	1.68374	4.83086e-93	7.9477e-92
ENSSSCG00000039056	GAS7	136.165	1.68523	2.83798e-34	1.48107e-33
ENSSSCG00000036556		241.126	1.6884	1.09801e-50	8.4085e-50
ENSSSCG00000036129	RNF114	2550.42	1.69348	0	0
ENSSSCG00000003047		77.1045	1.69425	1.79135e-21	6.29735e-21
ENSSSCG00000005498	PAPPA	571.956	1.69837	2.49289e-89	3.87757e-88
ENSSSCG00000059456		155.067	1.6995	3.14262e-43	2.05118e-42
ENSSSCG00000040961	LIF	2588.22	1.70449	0	0
ENSSSCG00000007649	GPC2	30.4072	1.7054	8.8333e-09	1.82e-08
ENSSSCG00000032558	EMX2	703.465	1.70827	2.42244e-124	6.28e-123
ENSSSCG00000061158	H2BC26	60.8591	1.70904	4.32021e-17	1.28491e-16
ENSSSCG00000011811	LPP	132.419	1.70923	2.8057e-25	1.12463e-24
ENSSSCG00000001882	NEIL1	593.117	1.71176	1.75464e-139	5.43031e-138
ENSSSCG00000029189	DCHS1	161.475	1.71327	2.18268e-36	1.20193e-35
ENSSSCG00000021515	HS3ST1	97.844	1.71336	2.82112e-28	1.23632e-27
ENSSSCG00000005198	KDM4C	554.811	1.71347	6.72555e-120	1.64728e-118
ENSSSCG00000021597	PHLDA2	4409.75	1.71501	4.9797e-71	5.68018e-70
ENSSSCG00000035983	TPPP3	71.3664	1.71669	1.79864e-19	5.87945e-19
ENSSSCG00000035262	TMEM74B	59.5073	1.71867	9.06127e-19	2.87641e-18
ENSSSCG00000010603	NEURL1	187.066	1.72527	1.09411e-48	8.02949e-48
ENSSSCG00000011437	ALAS1	1555.68	1.72939	6.1955e-238	4.9469e-236
ENSSSCG00000013879	SLC27A1	195.534	1.7297	5.25138e-49	3.88006e-48
ENSSSCG00000009658	BNIP3L	2101.13	1.73287	3.79734e-238	3.0524e-236
ENSSSCG00000023105	NET1	3271.54	1.7342	0	0
ENSSSCG00000004125	STX11	274.415	1.73511	3.37169e-69	3.71849e-68
ENSSSCG00000009474	SCEL	244.472	1.7353	7.34736e-61	6.96198e-60
ENSSSCG00000003344	VWA1	207.345	1.73751	9.30195e-52	7.30075e-51
ENSSSCG00000025176	NOTCH3	232	1.73803	1.19964e-63	1.20336e-62
ENSSSCG00000035430	YPEL3	318.975	1.74053	5.11874e-79	6.66382e-78
ENSSSCG00000011951	NFKBIZ	2194.66	1.7417	5.22209e-197	2.97833e-195
ENSSSCG00000033358	VPS37D	112.368	1.74488	1.46826e-31	7.09657e-31
ENSSSCG00000035537	RUNX1	459.342	1.74636	2.86771e-109	6.0683e-108
ENSSSCG00000003506	PINK1	288.379	1.74979	2.29401e-79	3.00277e-78
ENSSSCG00000016603	HYAL4	46.1099	1.75036	9.00343e-15	2.43583e-14
ENSSSCG00000008987	CCNI	4030.72	1.75041	0	0
ENSSSCG00000057947		179.51	1.75254	1.57218e-41	9.88452e-41
ENSSSCG00000026196	FAM13A	1496.44	1.75647	2.11026e-249	1.76745e-247
ENSSSCG00000004144	HECA	890.154	1.75926	2.61164e-185	1.34826e-183
ENSSSCG00000000707	SCNN1A	1207.65	1.76142	9.95589e-193	5.44482e-191
ENSSSCG00000000709	PLEKHG6	495.17	1.76183	5.60449e-128	1.51182e-126
ENSSSCG00000015632		33.7607	1.76501	6.56955e-10	1.42983e-09
ENSSSCG00000009742	ULK1	1020.75	1.76775	6.03204e-160	2.36871e-158
ENSSSCG00000008388	REL	469.521	1.76809	1.2742e-28	5.66905e-28
ENSSSCG00000027726	DLL1	278.911	1.76831	1.01258e-72	1.18666e-71
ENSSSCG00000029866	CCDC112	738.088	1.77091	3.80278e-151	1.33175e-149
ENSSSCG00000039568	SNAI2	88.112	1.77268	3.50491e-27	1.49018e-26
ENSSSCG00000000402	RBMS2	880.01	1.77543	1.05956e-181	5.20096e-180
ENSSSCG00000013732	MAST1	97.4334	1.77626	3.57908e-28	1.5622e-27
ENSSSCG00000057738		343.961	1.77676	2.97707e-81	4.00634e-80
ENSSSCG00000055375		20373.2	1.78028	2.45927e-235	1.92514e-233
ENSSSCG00000005981	FBXO32	2062.32	1.78225	4.74178e-182	2.36635e-180
ENSSSCG00000059634	NATD1	68.7192	1.78411	6.46063e-21	2.22994e-20
ENSSSCG00000016887	ITGA2	7448.27	1.7872	3.24442e-166	1.35395e-164
ENSSSCG00000011407	RASSF1	1027.55	1.78949	4.09384e-155	1.49488e-153
ENSSSCG00000015595	ATF3	1413.19	1.79316	7.12635e-177	3.4278e-175
ENSSSCG00000004746	ITPKA	132.84	1.79451	2.74436e-35	1.47462e-34
ENSSSCG00000053283	SCN3B	87.0583	1.79457	3.95591e-24	1.51907e-23
ENSSSCG00000015659	YOD1	1012.06	1.80022	1.62336e-133	4.62927e-132
ENSSSCG00000047048		203.69	1.80115	6.80881e-58	6.06764e-57
ENSSSCG00000023320		3200.55	1.80143	1.8512e-286	1.96211e-284
ENSSSCG00000009784	ABCB9	50.1881	1.80186	1.30058e-14	3.48636e-14
ENSSSCG00000010580	NFKB2	2664.77	1.80393	0	0
ENSSSCG00000033196	MYORG	126.19	1.80562	3.26752e-38	1.88694e-37
ENSSSCG00000031719	SEMA4B	2390.23	1.80898	0	0
ENSSSCG00000020725	ERBB3	4961.23	1.809	0	0
ENSSSCG00000028047	DTNA	2316.35	1.81614	2.21538e-294	2.57608e-292
ENSSSCG00000054093		55.9328	1.81628	4.98778e-17	1.47868e-16
ENSSSCG00000022486	CBLB	1036.71	1.82115	1.03882e-168	4.49167e-167
ENSSSCG00000037565		64.7049	1.82157	1.18851e-16	3.4685e-16
ENSSSCG00000058521		46.9971	1.82264	3.11434e-16	8.93639e-16
ENSSSCG00000007507	PCK1	37.2507	1.82464	7.94482e-13	1.98447e-12
ENSSSCG00000052297		38.5922	1.83087	5.95407e-13	1.49376e-12
ENSSSCG00000009192	PDLIM5	1781.84	1.83168	2.19103e-234	1.68218e-232
ENSSSCG00000043234		64.1879	1.84379	4.0655e-17	1.21035e-16
ENSSSCG00000033266	C7orf57	39.2339	1.84726	2.07901e-13	5.32057e-13
ENSSSCG00000017251	SOX9	298.382	1.84847	4.89874e-68	5.29055e-67
ENSSSCG00000059470		49.0089	1.85141	1.18791e-13	3.06695e-13
ENSSSCG00000030305	SLC15A2	34.2004	1.8546	6.82925e-11	1.55917e-10
ENSSSCG00000033623		263.184	1.8569	1.75492e-73	2.08312e-72
ENSSSCG00000017507		547.947	1.85772	1.42201e-115	3.29427e-114
ENSSSCG00000057171		137.801	1.86026	1.29265e-41	8.16567e-41
ENSSSCG00000012038	C21orf62	75.3146	1.86275	1.71492e-25	6.92269e-25
ENSSSCG00000011683	PCOLCE2	118.245	1.86289	1.95714e-33	9.94512e-33
ENSSSCG00000009152	SGMS2	205.966	1.86501	1.64672e-62	1.61266e-61
ENSSSCG00000005269	TRPM6	40.6503	1.86591	4.22614e-15	1.15589e-14
ENSSSCG00000006531	EFNA3	487.075	1.86791	8.0816e-139	2.48188e-137
ENSSSCG00000002337	ZFYVE1	1046.51	1.87067	2.03479e-207	1.25622e-205
ENSSSCG00000015446	PNPLA8	1620.15	1.8712	1.14232e-283	1.17944e-281
ENSSSCG00000027991		110.37	1.87315	2.2638e-28	9.94994e-28
ENSSSCG00000003219	GARIN5A	77.2162	1.8742	1.90849e-20	6.48085e-20
ENSSSCG00000025206	RNF19B	1116.01	1.87602	7.56024e-221	5.17423e-219
ENSSSCG00000004598	MYZAP	50.1772	1.87678	5.93856e-18	1.82001e-17
ENSSSCG00000033800	PELI2	56.947	1.87742	1.83562e-18	5.76434e-18
ENSSSCG00000038500	TRIB1	523.644	1.87811	3.28506e-140	1.02461e-138
ENSSSCG00000030709		82.8137	1.88037	4.41552e-29	1.9874e-28
ENSSSCG00000014853	GDPD5	531.204	1.88178	6.53093e-151	2.27386e-149
ENSSSCG00000003881	SPATA6	333.36	1.88672	2.93453e-81	3.95798e-80
ENSSSCG00000000103	DMC1	107.707	1.88885	3.97184e-36	2.17615e-35
ENSSSCG00000023803	ELK3	316.774	1.88952	1.32137e-92	2.15909e-91
ENSSSCG00000053833		54.7825	1.8909	4.09691e-18	1.26433e-17
ENSSSCG00000008302	FBXO41	272.862	1.89185	6.78322e-80	8.92777e-79
ENSSSCG00000052306	CYP3A29	126.88	1.89219	2.95425e-06	5.28184e-06
ENSSSCG00000028204	TREH	113.513	1.89833	4.81054e-37	2.69359e-36
ENSSSCG00000054645		427.826	1.89888	9.46531e-116	2.19702e-114
ENSSSCG00000063368		863.738	1.90081	2.55584e-106	5.17922e-105
ENSSSCG00000006950	DNAI3	294.446	1.90172	2.82382e-88	4.31388e-87
ENSSSCG00000032446	C1orf116	1303.35	1.91213	1.27555e-281	1.29468e-279
ENSSSCG00000009505	MBNL2	1185.49	1.91227	6.06435e-206	3.70575e-204
ENSSSCG00000009972	KREMEN1	252.072	1.91429	3.21882e-72	3.74289e-71
ENSSSCG00000016501	KDM7A	1040.9	1.91525	2.91842e-204	1.75648e-202
ENSSSCG00000007155	DNAAF9	611.762	1.92093	1.60981e-130	4.47348e-129
ENSSSCG00000039704		84.4169	1.92103	2.78238e-27	1.18635e-26
ENSSSCG00000006620	TUFT1	2045.83	1.92234	2.42983e-297	3.06338e-295
ENSSSCG00000017983	PER1	1233.56	1.92432	1.90719e-216	1.24822e-214
ENSSSCG00000040162	NUPR1	205.267	1.93355	1.3566e-61	1.30716e-60
ENSSSCG00000009592	NFIL3	1295.85	1.93594	6.9965e-202	4.12794e-200
ENSSSCG00000004172	SLC2A12	45.5872	1.93643	2.80322e-17	8.38935e-17
ENSSSCG00000023974	PHF21A	710.403	1.93754	1.93098e-179	9.40136e-178
ENSSSCG00000038041	FYB2	1053.35	1.94258	1.93273e-208	1.20564e-206
ENSSSCG00000022672	TRPM4	351.452	1.94293	3.21218e-108	6.72593e-107
ENSSSCG00000037582	F2RL2	272.991	1.94306	1.44137e-86	2.13654e-85
ENSSSCG00000003395	PIK3CD	38.8224	1.9488	1.04637e-13	2.70854e-13
ENSSSCG00000007774	CTF1	42.0471	1.95455	3.17359e-16	9.10422e-16
ENSSSCG00000041999		81.0986	1.95615	3.05802e-29	1.38682e-28
ENSSSCG00000025053	RYBP	1857.98	1.95835	3.10117e-225	2.17209e-223
ENSSSCG00000002383	FOS	478.159	1.96127	4.02568e-116	9.45404e-115
ENSSSCG00000033010		12094.8	1.96276	1.99315e-30	9.29233e-30
ENSSSCG00000007189	SDCBP2	9969.33	1.96424	0	0
ENSSSCG00000037158	MTURN	598.048	1.96875	1.17787e-159	4.5803e-158
ENSSSCG00000011899	CD80	53.6162	1.96917	7.59727e-19	2.41808e-18
ENSSSCG00000008311	CYP26B1	163.831	1.97027	2.13085e-54	1.76617e-53
ENSSSCG00000011239	TRANK1	158.084	1.9715	3.56054e-49	2.64217e-48
ENSSSCG00000038125	NUP210L	115.147	1.97541	5.00861e-39	2.96091e-38
ENSSSCG00000014156	ARRDC3	2445.61	1.97669	8.70491e-303	1.12106e-300
ENSSSCG00000059435	RNF24	116.243	1.9784	6.76085e-35	3.59408e-34
ENSSSCG00000007140	SMOX	1459.77	1.98093	0	0
ENSSSCG00000002512	DEGS2	180.581	1.9856	6.16022e-58	5.49374e-57
ENSSSCG00000008820	TEC	665.478	1.99075	1.129e-170	5.04553e-169
ENSSSCG00000050974		64.1507	1.99489	4.59458e-23	1.70739e-22
ENSSSCG00000014362	HBEGF	3947.53	2.00072	0	0
ENSSSCG00000058473		53.3469	2.00175	5.88948e-20	1.96103e-19
ENSSSCG00000035790	BTG1	3339.71	2.00384	0	0
ENSSSCG00000037449	CSF1	143.077	2.01052	1.62686e-45	1.10836e-44
ENSSSCG00000008334	MXD1	1526.37	2.01338	0	0
ENSSSCG00000023956	NEDD9	619.661	2.01397	8.64494e-174	4.06041e-172
ENSSSCG00000054719		190.151	2.01734	3.55691e-63	3.53243e-62
ENSSSCG00000030655	MAMDC2	487.201	2.01919	1.12198e-153	4.01133e-152
ENSSSCG00000028481	CALCOCO1	1136.19	2.02207	4.21696e-288	4.63362e-286
ENSSSCG00000055290		45.2585	2.02366	2.84609e-17	8.51338e-17
ENSSSCG00000037468	GNE	1202.98	2.02588	1.67044e-276	1.63991e-274
ENSSSCG00000009831	CUX2	132.265	2.0275	4.73501e-47	3.35967e-46
ENSSSCG00000022029	RAP1GAP	997.17	2.03288	1.04806e-222	7.25584e-221
ENSSSCG00000023737	CSF2	246.892	2.03303	9.78466e-85	1.41364e-83
ENSSSCG00000056754		740.638	2.0333	5.4762e-193	3.00864e-191
ENSSSCG00000037002	SERTAD2	2073.29	2.03391	0	0
ENSSSCG00000056332		372.661	2.03742	1.69272e-123	4.30439e-122
ENSSSCG00000001906	CYP1A1	149.462	2.03928	3.75661e-48	2.73015e-47
ENSSSCG00000009664	PTK2B	2054.75	2.04011	0	0
ENSSSCG00000017298	TANC2	185.157	2.04163	2.72159e-55	2.29715e-54
ENSSSCG00000003149	TULP2	64.1414	2.0425	3.1031e-24	1.19813e-23
ENSSSCG00000003155	PPP1R15A	1303.65	2.04503	3.6893e-297	4.60279e-295
ENSSSCG00000017759	ALDOC	516.139	2.04789	3.89021e-144	1.26612e-142
ENSSSCG00000042281		62.6265	2.04829	5.32007e-23	1.97332e-22
ENSSSCG00000005225	RFX3	134.292	2.05003	1.97402e-47	1.41151e-46
ENSSSCG00000040401	EEF1A2	999.395	2.05013	5.94515e-179	2.88279e-177
ENSSSCG00000016986	CREBRF	100.432	2.05294	1.38178e-33	7.04836e-33
ENSSSCG00000032566	ZHX3	552.46	2.05743	7.18894e-160	2.81379e-158
ENSSSCG00000011361	SLC26A6	611.081	2.06571	1.28093e-182	6.41911e-181
ENSSSCG00000004434	FRK	529.173	2.07069	7.8424e-160	3.05956e-158
ENSSSCG00000009633		3165.94	2.07623	0	0
ENSSSCG00000061785		58.4293	2.08011	1.31448e-23	4.96799e-23
ENSSSCG00000027669	TNS1	44.3516	2.08074	1.95597e-18	6.13585e-18
ENSSSCG00000013655	ICAM1	1781.17	2.08111	6.71709e-297	8.29388e-295
ENSSSCG00000028237	POU2F3	333.774	2.08355	4.5001e-105	8.79245e-104
ENSSSCG00000024336	TMPRSS2	130.465	2.08871	2.86698e-47	2.03785e-46
ENSSSCG00000003227		131.621	2.09051	0.00043868	0.00067222
ENSSSCG00000040575	ISG15	822.841	2.0911	4.03096e-192	2.19449e-190
ENSSSCG00000036669		996.247	2.09809	1.53885e-24	6.01724e-24
ENSSSCG00000024417	ERC2	53.3184	2.10158	9.1562e-22	3.25605e-21
ENSSSCG00000025856	TMEM106A	38.9661	2.10422	1.30342e-15	3.6398e-15
ENSSSCG00000013296	SLC1A2	319.997	2.1055	1.56364e-100	2.89903e-99
ENSSSCG00000002718	FA2H	555.077	2.10731	1.91419e-143	6.16297e-142
ENSSSCG00000013418	CFD	162.646	2.10766	1.86264e-59	1.72004e-58
ENSSSCG00000007499	TFAP2C	105.441	2.11673	1.49934e-41	9.43649e-41
ENSSSCG00000035371	CSGALNACT1	42.7678	2.11746	2.54991e-16	7.33964e-16
ENSSSCG00000050679		46.0823	2.12324	5.10708e-19	1.63725e-18
ENSSSCG00000022208	TNFRSF1B	538.364	2.13129	3.50677e-163	1.41416e-161
ENSSSCG00000008536	TOGARAM2	115.513	2.141	1.35348e-44	9.06635e-44
ENSSSCG00000059852		59.2626	2.14233	3.78076e-21	1.31519e-20
ENSSSCG00000037735		52.955	2.14674	4.20639e-23	1.56362e-22
ENSSSCG00000016261	SP110	563.712	2.14995	9.43614e-177	4.52066e-175
ENSSSCG00000017552	NXPH3	242.026	2.15012	1.79492e-88	2.7526e-87
ENSSSCG00000015798	ANKRD37	303.197	2.15238	1.6211e-80	2.15493e-79
ENSSSCG00000007032	PLAT	6406.31	2.15713	0	0
ENSSSCG00000007529	SYCP2	189.36	2.16535	2.53325e-71	2.91178e-70
ENSSSCG00000007967	ZNF213	181.413	2.18176	7.97582e-66	8.36483e-65
ENSSSCG00000010292	P4HA1	1089.74	2.18396	1.15985e-294	1.36191e-292
ENSSSCG00000048434		474.205	2.18831	3.15514e-163	1.27666e-161
ENSSSCG00000000293	ITGA5	7252.56	2.1907	0	0
ENSSSCG00000051369		162.992	2.20478	5.12973e-59	4.69716e-58
ENSSSCG00000027745	ABCG1	1421.89	2.20618	0	0
ENSSSCG00000038990	PTPRT	163.925	2.20864	4.94869e-64	5.02718e-63
ENSSSCG00000013408	ADM	4112.79	2.22364	3.95211e-280	3.94453e-278
ENSSSCG00000015089	JAML	91.0392	2.2316	1.92782e-37	1.09585e-36
ENSSSCG00000017981	ALOXE3	60.5457	2.23685	5.78988e-26	2.37484e-25
ENSSSCG00000017506	FBXL20	790.499	2.23833	1.03857e-188	5.45569e-187
ENSSSCG00000015886	ITGB6	239.631	2.24962	1.58546e-87	2.38856e-86
ENSSSCG00000015083		530.066	2.25012	3.313e-187	1.72521e-185
ENSSSCG00000000040	SEPTIN3	192.331	2.25022	5.52903e-68	5.95515e-67
ENSSSCG00000033189		116.557	2.25188	1.32634e-42	8.56824e-42
ENSSSCG00000003805	PDE4B	100.523	2.25743	5.32375e-42	3.39705e-41
ENSSSCG00000010831	DUSP10	184.49	2.25861	1.25237e-76	1.57725e-75
ENSSSCG00000007305	SPAG4	264.028	2.2613	2.10782e-92	3.43474e-91
ENSSSCG00000017478	RAPGEFL1	51.8501	2.26415	4.06754e-23	1.51295e-22
ENSSSCG00000035400	YPEL2	1031.35	2.26415	1.33367e-287	1.42619e-285
ENSSSCG00000001703	NFKBIE	877.905	2.26556	7.27084e-289	8.06322e-287
ENSSSCG00000037168	TMEM92	236.189	2.2669	2.23511e-87	3.35463e-86
ENSSSCG00000027426	BCL3	447.637	2.27151	6.26897e-155	2.28217e-153
ENSSSCG00000010325	KCNMA1	106.031	2.27357	1.04889e-46	7.38536e-46
ENSSSCG00000039053	VGF	3522.86	2.27685	1.51609e-255	1.30634e-253
ENSSSCG00000004332	BACH2	295.055	2.28253	3.95864e-97	7.00335e-96
ENSSSCG00000024973	GBP1	91.6122	2.29546	1.61444e-38	9.40019e-38
ENSSSCG00000004506	CTIF	322.508	2.29649	1.45417e-95	2.49522e-94
ENSSSCG00000034753	FAM177A1	930.38	2.30062	2.24826e-296	2.74769e-294
ENSSSCG00000007745	SUMF2	66.0781	2.30064	3.35843e-30	1.56028e-29
ENSSSCG00000061816		66.7016	2.30221	1.05451e-30	4.96654e-30
ENSSSCG00000049192		256.489	2.30757	4.79139e-107	9.82646e-106
ENSSSCG00000017204	ITGB4	14626	2.30815	0	0
ENSSSCG00000038806	AXL	2187.16	2.30989	0	0
ENSSSCG00000027232		71.1691	2.3192	2.09816e-31	1.00882e-30
ENSSSCG00000001963	EGLN3	5106.41	2.31948	0	0
ENSSSCG00000001720	SLC25A27	981.989	2.3217	1.20124e-289	1.34461e-287
ENSSSCG00000023437	ITPR1	1578.91	2.32467	0	0
ENSSSCG00000008347	FBXO48	71.4064	2.3255	2.00549e-31	9.65813e-31
ENSSSCG00000006506	SYT11	303.024	2.32631	3.78617e-125	9.90107e-124
ENSSSCG00000056755		86.0739	2.33065	1.26911e-35	6.88098e-35
ENSSSCG00000039245	RIMS3	59.3958	2.34202	8.83801e-27	3.70633e-26
ENSSSCG00000059578	C16orf74	123.465	2.34431	1.41811e-54	1.1795e-53
ENSSSCG00000037432	PLPPR3	95.4433	2.34676	1.11973e-40	6.90932e-40
ENSSSCG00000006764	PTPN22	57.6639	2.35139	1.86737e-26	7.76041e-26
ENSSSCG00000011570	IRAK2	105.298	2.35592	2.2519e-46	1.569e-45
ENSSSCG00000016322	ACKR3	1476.03	2.36287	0	0
ENSSSCG00000010604	SH3PXD2A	916.388	2.37405	4.94221e-258	4.38466e-256
ENSSSCG00000036305	SMIM1	283.853	2.37494	1.81223e-113	4.05703e-112
ENSSSCG00000048917		955.83	2.37496	0	0
ENSSSCG00000036136	BHLHE40	10955.2	2.37708	0	0
ENSSSCG00000000062	CSDC2	555.793	2.38295	6.72816e-173	3.12338e-171
ENSSSCG00000056685	PLCXD2	907.621	2.39898	7.36518e-233	5.54797e-231
ENSSSCG00000037015	SESN3	131.489	2.40564	6.2887e-57	5.4778e-56
ENSSSCG00000010532	LOXL4	326.13	2.41628	8.85607e-127	2.36761e-125
ENSSSCG00000010312	PLAU	25697.2	2.42547	0	0
ENSSSCG00000020872		159.536	2.43289	2.04868e-68	2.22255e-67
ENSSSCG00000017260	WIPI1	56.738	2.43866	1.68972e-28	7.47331e-28
ENSSSCG00000038929	CEMIP	808.067	2.44378	4.70427e-270	4.47167e-268
ENSSSCG00000029230	ECM1	9255.63	2.44743	0	0
ENSSSCG00000000645	GABARAPL1	2423.41	2.47792	0	0
ENSSSCG00000006121	PIP4P2	200.17	2.47928	1.67874e-85	2.45498e-84
ENSSSCG00000006651	ADAMTSL4	1756.66	2.48542	0	0
ENSSSCG00000016991	DUSP1	884.587	2.48939	2.27702e-295	2.72719e-293
ENSSSCG00000015930	DHRS9	197.84	2.49429	1.97572e-85	2.88576e-84
ENSSSCG00000004290	TBX18	71.4126	2.49627	2.74584e-34	1.43423e-33
ENSSSCG00000036135	COL1A1	428.1	2.50041	2.7843e-173	1.30264e-171
ENSSSCG00000047474		84.3042	2.50292	1.24544e-33	6.36918e-33
ENSSSCG00000031700	SLC2A9	174.16	2.51148	2.9752e-81	4.00634e-80
ENSSSCG00000008529	YPEL5	614.103	2.5383	9.45059e-212	6.02073e-210
ENSSSCG00000061806		101.143	2.56302	1.14751e-51	8.98873e-51
ENSSSCG00000036933	NR1D1	219.356	2.56354	4.07372e-99	7.38138e-98
ENSSSCG00000038471	NUAK2	385.728	2.56828	1.18776e-158	4.5742e-157
ENSSSCG00000031356	HES1	1735.68	2.57597	0	0
ENSSSCG00000006737	IGSF3	789.193	2.58607	0	0
ENSSSCG00000021053	GIPR	90.666	2.59971	7.34139e-44	4.84986e-43
ENSSSCG00000001137	H1-3	1407.29	2.61834	2.58964e-95	4.41196e-94
ENSSSCG00000002812	KIFC3	1190.99	2.63524	0	0
ENSSSCG00000005944	NDRG1	37828.7	2.64624	0	0
ENSSSCG00000012482	SRPX2	66.7659	2.65231	3.89313e-31	1.85917e-30
ENSSSCG00000044340	EEA1	19035	2.66091	7.46837e-168	3.20604e-166
ENSSSCG00000010772	ADAM8	207.767	2.67038	2.53709e-90	4.00881e-89
ENSSSCG00000013551	C3	100.415	2.69225	3.02139e-53	2.4567e-52
ENSSSCG00000053689		83.4965	2.69662	5.61397e-44	3.72306e-43
ENSSSCG00000017583	SGCA	230.429	2.70917	2.97576e-102	5.65725e-101
ENSSSCG00000004192	CCN2	1970.1	2.71028	0	0
ENSSSCG00000055218	BTG2	1290.94	2.71977	0	0
ENSSSCG00000011810	BCL6	1600.95	2.74031	0	0
ENSSSCG00000061081	MT1A	839.617	2.75612	0	0
ENSSSCG00000011264	CSRNP1	569.739	2.75636	5.91642e-231	4.3473e-229
ENSSSCG00000005037	ERO1A	5049.05	2.77669	0	0
ENSSSCG00000002495	SYNE3	93.3394	2.77671	6.71825e-52	5.29023e-51
ENSSSCG00000008090	IL1A	2428.29	2.78252	0	0
ENSSSCG00000026516	EPHB3	220.559	2.78993	7.76871e-106	1.54818e-104
ENSSSCG00000010461	ANKRD1	166.325	2.81497	1.21165e-86	1.80049e-85
ENSSSCG00000004369	PRDM1	268.018	2.82205	8.99971e-138	2.68305e-136
ENSSSCG00000058221		7389.47	2.90474	0	0
ENSSSCG00000055168		327.261	2.90676	1.46156e-142	4.63097e-141
ENSSSCG00000034167	SLC5A3	850.566	2.9078	2.24826e-76	2.7962e-75
ENSSSCG00000004755	DLL4	73.4594	2.9107	7.42629e-44	4.90323e-43
ENSSSCG00000024596	NOCT	2252.48	2.91076	0	0
ENSSSCG00000012173	SAT1	5218.16	2.9227	0	0
ENSSSCG00000059404		1599.23	2.93842	0	0
ENSSSCG00000035256	SPN	84.0351	2.99164	2.31462e-49	1.72188e-48
ENSSSCG00000013735	JUNB	3027.38	2.99976	0	0
ENSSSCG00000011133	PFKFB3	1720.24	2.99983	0	0
ENSSSCG00000010922	ELF3	3213.17	3.06317	0	0
ENSSSCG00000023228	NUMBL	383.532	3.06354	2.39597e-67	2.55308e-66
ENSSSCG00000029507	RASGEF1B	180.256	3.07466	1.7967e-101	3.39418e-100
ENSSSCG00000037815	ZC3H12A	1787.15	3.07715	0	0
ENSSSCG00000008988	CCNG2	1235.52	3.09782	0	0
ENSSSCG00000027607	IER3	2613.07	3.14034	0	0
ENSSSCG00000032417	NGF	146.273	3.15204	2.17705e-88	3.33434e-87
ENSSSCG00000038562	RND1	109.955	3.16108	7.15377e-64	7.22434e-63
ENSSSCG00000014168	ELL2	904.351	3.17542	0	0
ENSSSCG00000009434	RGCC	137.856	3.18865	1.60622e-80	2.13752e-79
ENSSSCG00000032613	SNAI1	192.534	3.21564	7.21924e-106	1.44108e-104
ENSSSCG00000022797	PPP1R3B	298.703	3.22158	2.07188e-165	8.55686e-164
ENSSSCG00000014823	P2RY6	115.244	3.23347	1.50633e-70	1.70362e-69
ENSSSCG00000035774	ERRFI1	1088.45	3.26613	2.50742e-293	2.86013e-291
ENSSSCG00000033327	PDGFB	1151.56	3.28291	0	0
ENSSSCG00000006917	LRRC8C	157.421	3.28369	1.57561e-95	2.69973e-94
ENSSSCG00000014988	MMP13	1655.56	3.31673	0	0
ENSSSCG00000016746	NPC1L1	81.8381	3.31869	1.64941e-51	1.28613e-50
ENSSSCG00000011775	KLHL24	433.852	3.32037	2.40752e-235	1.89703e-233
ENSSSCG00000034087		1825.92	3.32425	0	0
ENSSSCG00000028056	ZFP36	2353.25	3.36224	0	0
ENSSSCG00000038594		12347.9	3.38764	0	0
ENSSSCG00000045406		222.678	3.39836	8.12363e-106	1.61622e-104
ENSSSCG00000038126	MGAT3	322.385	3.41667	1.23067e-189	6.49326e-188
ENSSSCG00000032803	CYP2S1	363.739	3.41909	2.88874e-214	1.87019e-212
ENSSSCG00000032434	PLAUR	2638.84	3.4803	0	0
ENSSSCG00000012607	TMEM255A	191.821	3.50459	1.42754e-119	3.48222e-118
ENSSSCG00000021259	CDA	5563.97	3.53531	0	0
ENSSSCG00000043113		5013.21	3.53762	0	0
ENSSSCG00000022447	F3	13756.3	3.57816	0	0
ENSSSCG00000024881	TCP11L2	233.834	3.60351	5.78474e-147	1.91922e-145
ENSSSCG00000032301		2258.51	3.66703	1.50473e-43	9.86437e-43
ENSSSCG00000030300		2367.24	3.80086	0	0
ENSSSCG00000059646	TNFSF15	1143.84	3.84071	0	0
ENSSSCG00000004154	TNFAIP3	1956.99	3.94086	0	0
ENSSSCG00000006940	CCN1	2396.97	3.94381	4.44664e-252	3.77712e-250
ENSSSCG00000050616	PGF	679.742	3.95805	0	0
ENSSSCG00000027550	PLCD1	234.099	4.0137	9.76902e-152	3.44128e-150
ENSSSCG00000047083		547.036	4.05059	5.39846e-116	1.26038e-114
ENSSSCG00000031888	DDIT4	14056.9	4.18891	0	0
ENSSSCG00000030165	MAFF	735.252	4.24106	0	0
ENSSSCG00000060276		241.011	4.30993	4.40522e-138	1.33236e-136
ENSSSCG00000025208	RNF39	275.415	4.33216	9.15579e-82	1.25181e-80
ENSSSCG00000001952	NFKBIA	3024.67	4.38107	0	0
ENSSSCG00000005971		216.483	4.54941	9.51992e-127	2.53942e-125
ENSSSCG00000015579	PTGS2	10045	4.60977	0	0
ENSSSCG00000035077	INHBA	435.471	5.15675	6.23105e-232	4.63536e-230
ENSSSCG00000004195	ARG1	7028.88	6.0396	0	0
ENSSSCG00000025698	SERPINE1	21774.7	6.22172	0	0

## Sheet: PK15
Ensemble gene ID	Gene name	baseMean	log2FoldChange	pvalue	padj
ENSSSCG00000011071	THNSL1	261.617	-2.89956	5.28e-46	4.27e-44
ENSSSCG00000022341	TMEM207	170.993	-2.87458	5.9e-29	2.2e-27
ENSSSCG00000007858		1014.19	-2.78291	1.42e-95	3.59e-93
ENSSSCG00000011147		314.192	-2.71186	1.62e-59	2e-57
ENSSSCG00000047420	RBM12	421.072	-2.70838	9.36e-56	1e-53
ENSSSCG00000012540	SLC25A53	80.7261	-2.66483	1.45e-19	2.94e-18
ENSSSCG00000017262	SLC16A6	398.245	-2.61788	3.95e-06	1.82e-05
ENSSSCG00000058198		114.379	-2.58673	1.09e-25	3.26e-24
ENSSSCG00000016270	C2orf72	247.935	-2.48214	2.12e-45	1.69e-43
ENSSSCG00000041958		304.953	-2.45683	4.47e-48	3.77e-46
ENSSSCG00000062320	PNMA1	197.865	-2.44782	2.34e-32	1.02e-30
ENSSSCG00000025266	VWA3A	92.9961	-2.43271	2.84e-18	5.3e-17
ENSSSCG00000041277		103.199	-2.40551	9.68e-18	1.7e-16
ENSSSCG00000035006	PIGW	119.855	-2.36257	3.81e-22	9.09e-21
ENSSSCG00000012394	GJB1	562.404	-2.33727	4.35e-73	7.99e-71
ENSSSCG00000050003		115.733	-2.31	1.96e-19	3.97e-18
ENSSSCG00000024325	SGK2	131.435	-2.30204	1.43e-23	3.77e-22
ENSSSCG00000056181		112.231	-2.25955	7.23e-18	1.28e-16
ENSSSCG00000010210	SLC16A9	121.369	-2.23534	4.54e-16	6.98e-15
ENSSSCG00000044016		105.925	-2.21283	1.54e-19	3.13e-18
ENSSSCG00000053804		152.583	-2.20526	6.32e-23	1.58e-21
ENSSSCG00000005666	DOLK	163.552	-2.18551	8.12e-25	2.32e-23
ENSSSCG00000054160	ATXN7L3B	1050.85	-2.15118	8.7e-75	1.73e-72
ENSSSCG00000063011		288.176	-2.13348	1.54e-41	1.05e-39
ENSSSCG00000032575	ZBTB26	200.338	-2.08454	2.66e-25	7.83e-24
ENSSSCG00000027710	NHERF4	78.7625	-2.08406	1.57e-12	1.71e-11
ENSSSCG00000048494		172.897	-2.07252	1.68e-23	4.42e-22
ENSSSCG00000037609		260.407	-2.05961	2.41e-27	8.2e-26
ENSSSCG00000047003		73.5836	-2.05289	9.37e-12	9.42e-11
ENSSSCG00000062243		109.435	-2.02215	7.1e-17	1.17e-15
ENSSSCG00000025598	COBLL1	154.54	-2.01927	1.22e-17	2.14e-16
ENSSSCG00000050987		141.107	-1.99741	3.33e-15	4.73e-14
ENSSSCG00000004415		74.2484	-1.97038	3.34e-11	3.15e-10
ENSSSCG00000004644	HDC	85.1494	-1.96936	3.6e-12	3.76e-11
ENSSSCG00000033509	SAMD11	359.652	-1.96321	3.02e-38	1.71e-36
ENSSSCG00000004475	HTR1B	315.179	-1.95796	1.27e-38	7.32e-37
ENSSSCG00000023834	RSPH4A	75.3932	-1.95166	3.93e-12	4.09e-11
ENSSSCG00000013625	RGL3	152.581	-1.94541	4.41e-22	1.05e-20
ENSSSCG00000056423		98.2554	-1.9425	1.4e-12	1.53e-11
ENSSSCG00000002400		242.167	-1.93636	6.44e-27	2.15e-25
ENSSSCG00000054216		108.315	-1.92088	2.31e-13	2.75e-12
ENSSSCG00000047468		114.716	-1.90924	3.22e-11	3.04e-10
ENSSSCG00000040252		186.216	-1.90222	8.78e-24	2.37e-22
ENSSSCG00000059103		119.26	-1.8997	9.71e-12	9.75e-11
ENSSSCG00000053658	NREP	7466.2	-1.87962	1.12e-136	5.46e-134
ENSSSCG00000013145	DTX4	560.706	-1.87862	2.38e-51	2.23e-49
ENSSSCG00000010027	PATZ1	86.3581	-1.87489	1.29e-11	1.27e-10
ENSSSCG00000006285	METTL18	130.719	-1.87105	7.21e-16	1.08e-14
ENSSSCG00000007145	ADAM33	129.364	-1.87092	2.57e-17	4.4e-16
ENSSSCG00000042663		143.749	-1.85883	8.96e-17	1.46e-15
ENSSSCG00000009229	ARHGAP24	255.56	-1.84144	2.64e-28	9.37e-27
ENSSSCG00000052462		111.134	-1.84126	2.23e-10	1.91e-09
ENSSSCG00000027741		64.8586	-1.84013	3.12e-09	2.33e-08
ENSSSCG00000005529	MORN5	158.627	-1.83385	9.86e-17	1.6e-15
ENSSSCG00000015250	ADAMTS15	407.411	-1.80664	3.65e-31	1.5e-29
ENSSSCG00000035739	SLC26A1	115.021	-1.80188	1.6e-13	1.93e-12
ENSSSCG00000016450	NOS3	68.2704	-1.78975	2.3e-09	1.75e-08
ENSSSCG00000013888	JAK3	72.0495	-1.7864	3.14e-09	2.34e-08
ENSSSCG00000062171		93.2421	-1.78336	3.6e-12	3.76e-11
ENSSSCG00000014224	SEMA6A	925.669	-1.78131	6.8e-72	1.21e-69
ENSSSCG00000011304	ZNF197	85.532	-1.77788	3.96e-08	2.54e-07
ENSSSCG00000055016		262.765	-1.77722	2.99e-17	5.08e-16
ENSSSCG00000014999	KBTBD3	144.44	-1.77427	4.37e-15	6.14e-14
ENSSSCG00000011911	DRD3	51.0419	-1.75478	4.28e-07	2.37e-06
ENSSSCG00000007351	FAM83D	400.768	-1.74792	8.43e-38	4.65e-36
ENSSSCG00000012746		984.516	-1.73426	1.58e-48	1.35e-46
ENSSSCG00000040740	C22orf39	266.157	-1.73343	3.12e-26	9.95e-25
ENSSSCG00000046895		117.27	-1.73335	6.03e-13	6.87e-12
ENSSSCG00000049683		146.569	-1.72844	6.86e-16	1.03e-14
ENSSSCG00000046669		188.218	-1.70935	1.85e-20	4.02e-19
ENSSSCG00000047800	TSPYL4	203.003	-1.70777	6.13e-18	1.09e-16
ENSSSCG00000037710	ZNF473	117.156	-1.69392	2.18e-14	2.84e-13
ENSSSCG00000011432	GLYCTK	97.5419	-1.69389	3.52e-08	2.28e-07
ENSSSCG00000002888	GAPDHS	62.578	-1.69096	2.17e-07	1.26e-06
ENSSSCG00000004672	GATM	89.3966	-1.68921	9.59e-08	5.85e-07
ENSSSCG00000006827	CYB561D1	210.919	-1.68781	9.99e-20	2.05e-18
ENSSSCG00000000862	GNPTAB	3439.66	-1.68763	6.87e-106	2.25e-103
ENSSSCG00000006233	CA8	628.334	-1.68666	1.35e-37	7.3e-36
ENSSSCG00000033411	ZBED5	464.771	-1.68626	1.01e-38	5.85e-37
ENSSSCG00000047569		45.5487	-1.68324	4.67e-06	2.13e-05
ENSSSCG00000008545	ZNF512	191.187	-1.67679	1.9e-16	3.02e-15
ENSSSCG00000021871	FDXACB1	67.6246	-1.67313	1.24e-07	7.44e-07
ENSSSCG00000045084		258.915	-1.67169	1.94e-23	5.02e-22
ENSSSCG00000053087		296.414	-1.65192	5.04e-26	1.56e-24
ENSSSCG00000003783	FPGT	243.877	-1.64937	1.66e-23	4.36e-22
ENSSSCG00000039997	ZNF41	97.0454	-1.64812	9.49e-08	5.8e-07
ENSSSCG00000035264	UBQLN2	330.618	-1.64333	2.81e-26	9.02e-25
ENSSSCG00000031367	AADAC	90.9014	-1.63921	2.85e-09	2.15e-08
ENSSSCG00000062783		54.2843	-1.63694	1.51e-06	7.55e-06
ENSSSCG00000002793	FBXL8	72.0144	-1.6361	2.62e-08	1.72e-07
ENSSSCG00000002380	ZC2HC1C	95.4425	-1.63062	1.59e-09	1.24e-08
ENSSSCG00000027045	LRRC56	274.064	-1.63036	2.58e-20	5.54e-19
ENSSSCG00000050213		154.674	-1.62943	1.69e-14	2.24e-13
ENSSSCG00000040416	BBS1	54.5915	-1.62811	6.94e-07	3.7e-06
ENSSSCG00000009457	DACH1	288.166	-1.62464	3.04e-23	7.74e-22
ENSSSCG00000056080		106.202	-1.62355	1.58e-11	1.55e-10
ENSSSCG00000010298	CFAP70	59.8802	-1.62342	3.22e-07	1.82e-06
ENSSSCG00000053077		67.2579	-1.6201	2.97e-08	1.94e-07
ENSSSCG00000036700	RPUSD2	101.292	-1.61622	6.62e-11	6.04e-10
ENSSSCG00000033541	NAT8L	99.3849	-1.61402	4.6e-11	4.27e-10
ENSSSCG00000014288	GDF9	161.938	-1.61286	5.96e-15	8.23e-14
ENSSSCG00000041536		45.1824	-1.60668	4.64e-06	2.12e-05
ENSSSCG00000039573	SLPI	121.93	-1.60449	2.7e-12	2.88e-11
ENSSSCG00000015309	MTERF1	257.029	-1.60269	4.88e-18	8.85e-17
ENSSSCG00000040267	CYS1	978.767	-1.59824	7.32e-60	9.16e-58
ENSSSCG00000010523	HOGA1	316.128	-1.59387	3.36e-27	1.13e-25
ENSSSCG00000015959	RAPGEF4	128.041	-1.59261	1.03e-08	7.16e-08
ENSSSCG00000031378	KBTBD6	146.412	-1.5925	6.15e-14	7.68e-13
ENSSSCG00000017741	TEFM	114.979	-1.59231	1.53e-12	1.67e-11
ENSSSCG00000004413	PPIL6	96.764	-1.58621	3.3e-10	2.78e-09
ENSSSCG00000009464	TBC1D4	514.234	-1.58164	4.62e-06	2.11e-05
ENSSSCG00000001746	PKHD1	300.342	-1.57482	1.09e-21	2.51e-20
ENSSSCG00000059110	BLOC1S4	77.5548	-1.57454	1.65e-08	1.12e-07
ENSSSCG00000031159	BEND3	154.178	-1.5634	2.11e-12	2.28e-11
ENSSSCG00000023472	FMO3	76.4104	-1.56316	1.59e-08	1.08e-07
ENSSSCG00000060736		188.828	-1.55904	3.14e-18	5.83e-17
ENSSSCG00000050110		92.7736	-1.55835	5.72e-09	4.11e-08
ENSSSCG00000002930	ZNF260	180.404	-1.55658	2.7e-16	4.23e-15
ENSSSCG00000016020	DUSP19	70.6856	-1.55565	3.49e-07	1.96e-06
ENSSSCG00000032814	DNAH7	400.081	-1.55337	7.57e-23	1.88e-21
ENSSSCG00000017344	FAM187A	55.6708	-1.55241	1.41e-06	7.09e-06
ENSSSCG00000036693	ZNF658	95.5266	-1.5523	1.93e-08	1.29e-07
ENSSSCG00000037951	ZNF891	59.0539	-1.54747	7.01e-06	3.12e-05
ENSSSCG00000011641	SLCO2A1	181.72	-1.54316	3.66e-14	4.65e-13
ENSSSCG00000008240		615.686	-1.54227	3.59e-26	1.13e-24
ENSSSCG00000021573	KCNJ5	5027.6	-1.54213	1.49e-50	1.34e-48
ENSSSCG00000039514	ID3	2345.07	-1.53791	1.77e-79	3.76e-77
ENSSSCG00000017814		129.7	-1.53473	4.82e-12	4.96e-11
ENSSSCG00000033601		496.652	-1.53433	8.29e-27	2.75e-25
ENSSSCG00000034958	MIS12	225.231	-1.53423	4.13e-18	7.52e-17
ENSSSCG00000003382	TAS1R1	129.275	-1.5339	3.2e-08	2.08e-07
ENSSSCG00000058048	TTPA	153.079	-1.53174	1.05e-10	9.32e-10
ENSSSCG00000062267		45.3603	-1.53066	1.35e-05	5.73e-05
ENSSSCG00000024773	EID2	49.7915	-1.53039	2.22e-05	9.05e-05
ENSSSCG00000001771	RASGRF1	59.9341	-1.52317	1.05e-06	5.41e-06
ENSSSCG00000011358	TREX1	67.7095	-1.51983	1.54e-07	9.13e-07
ENSSSCG00000053422	THBD	166.838	-1.51644	1.91e-14	2.51e-13
ENSSSCG00000032673	ZFP14	59.8904	-1.51598	2.68e-06	1.29e-05
ENSSSCG00000025106	THNSL2	349.318	-1.51554	6.57e-20	1.37e-18
ENSSSCG00000043957	ODAD3	95.6416	-1.5112	6e-10	4.93e-09
ENSSSCG00000012030	CLDN8	505.135	-1.5103	7.06e-36	3.6e-34
ENSSSCG00000036961	PCDHB7	116.943	-1.50636	7.01e-08	4.36e-07
ENSSSCG00000010430	CSTF2T	739.808	-1.50438	7.45e-33	3.33e-31
ENSSSCG00000038700	FMC1	166.474	-1.50379	2.05e-13	2.45e-12
ENSSSCG00000037854	L3HYPDH	105.496	-1.50301	3.79e-10	3.17e-09
ENSSSCG00000010664	ENO4	153.632	-1.49985	2.76e-12	2.94e-11
ENSSSCG00000061195		83.9499	-1.49777	1.15e-08	7.95e-08
ENSSSCG00000002349		127.145	-1.4956	9.62e-09	6.74e-08
ENSSSCG00000034990		64.1068	-1.49359	1.18e-06	6.04e-06
ENSSSCG00000017158	CCDC40	358.274	-1.49244	1.14e-23	3.04e-22
ENSSSCG00000010503	ZNF518A	382.426	-1.49165	1.17e-16	1.88e-15
ENSSSCG00000031262	TXNIP	344.834	-1.49136	6.95e-15	9.53e-14
ENSSSCG00000042206		64.6695	-1.48743	1.21e-06	6.17e-06
ENSSSCG00000028492	C4orf46	170.556	-1.48676	1.12e-14	1.51e-13
ENSSSCG00000035142		85.483	-1.48642	1.72e-08	1.16e-07
ENSSSCG00000051830	RGS9BP	214.856	-1.48227	2.88e-16	4.49e-15
ENSSSCG00000032423	SPOCK1	70.6099	-1.47559	1.49e-07	8.85e-07
ENSSSCG00000040732	WDR81	173.158	-1.47297	5.72e-14	7.16e-13
ENSSSCG00000032782	PNPO	393.245	-1.47224	1.36e-22	3.33e-21
ENSSSCG00000023924	PDE1A	698.348	-1.47115	5.64e-38	3.15e-36
ENSSSCG00000004937	SLC24A1	96.2255	-1.47062	2.77e-09	2.09e-08
ENSSSCG00000029129	RWDD2A	135.487	-1.46405	6.5e-10	5.3e-09
ENSSSCG00000017876	CYB5D2	213.921	-1.46158	1.7e-15	2.49e-14
ENSSSCG00000006110	RBM12B	581.956	-1.45924	1.3e-34	6.38e-33
ENSSSCG00000042162	KCNJ11	178.927	-1.45624	4.83e-16	7.39e-15
ENSSSCG00000037875	ZNF688	110.338	-1.45407	2.15e-10	1.86e-09
ENSSSCG00000040985	KCTD7	124.498	-1.45313	2.86e-11	2.72e-10
ENSSSCG00000011895	PLA1A	97.8325	-1.45059	9.65e-08	5.88e-07
ENSSSCG00000046753	KTI12	99.2527	-1.45044	2.15e-08	1.42e-07
ENSSSCG00000017956	CD68	125.889	-1.44847	7.96e-10	6.43e-09
ENSSSCG00000043503		88.3403	-1.44797	1.07e-07	6.48e-07
ENSSSCG00000016703	HOXA5	144.895	-1.44522	1.05e-11	1.05e-10
ENSSSCG00000010639	HABP2	373.844	-1.44392	1.9e-25	5.61e-24
ENSSSCG00000015860	SFT2D3	141.309	-1.43279	4.58e-12	4.74e-11
ENSSSCG00000028225	DICER1	1441.04	-1.4304	4.6e-41	3.05e-39
ENSSSCG00000024019	GTF2H5	156.325	-1.4295	2.15e-12	2.32e-11
ENSSSCG00000054161		74.2575	-1.42676	1.36e-07	8.12e-07
ENSSSCG00000000612	ATF7IP	691.893	-1.42592	6.9e-26	2.1e-24
ENSSSCG00000007485	BCAS1	545.497	-1.42569	4.59e-24	1.26e-22
ENSSSCG00000022212	SNRNP35	124.179	-1.42443	9.1e-11	8.16e-10
ENSSSCG00000044922		110.008	-1.42439	5.87e-10	4.83e-09
ENSSSCG00000001651	CNPY3	228.177	-1.42202	7.95e-17	1.3e-15
ENSSSCG00000007797	ITGAL	72.3208	-1.42194	5.71e-07	3.09e-06
ENSSSCG00000048095		220.922	-1.42146	3.11e-15	4.46e-14
ENSSSCG00000031904	UGT8	1498.9	-1.41781	3.66e-58	4.19e-56
ENSSSCG00000057418	PPP1R3E	198.368	-1.41718	1.43e-10	1.26e-09
ENSSSCG00000022417	HNF1B	2470.22	-1.41508	2.94e-59	3.53e-57
ENSSSCG00000011215	OXSM	525.39	-1.41121	3.89e-19	7.69e-18
ENSSSCG00000011397	SLC38A3	182.361	-1.40494	1.98e-11	1.92e-10
ENSSSCG00000038931	C6orf120	265.869	-1.40487	4.89e-17	8.23e-16
ENSSSCG00000010573	HPS6	171.511	-1.40383	1.11e-11	1.11e-10
ENSSSCG00000009373	SLC25A15	793.26	-1.40092	1.65e-40	1.04e-38
ENSSSCG00000007362	SRSF6	1445.35	-1.39978	1.41e-24	3.99e-23
ENSSSCG00000057674		3452.77	-1.39915	8.54e-27	2.83e-25
ENSSSCG00000009374		59.2778	-1.3953	2.05e-05	8.43e-05
ENSSSCG00000058656	P2RY1	460.949	-1.39212	1.86e-23	4.84e-22
ENSSSCG00000057091		93.9267	-1.38529	9.81e-06	4.25e-05
ENSSSCG00000003733	KLHL14	1019.12	-1.38404	8.64e-49	7.44e-47
ENSSSCG00000008488		129.359	-1.38205	4.28e-07	2.37e-06
ENSSSCG00000032144	ZNF140	103.825	-1.3765	6.43e-08	4.02e-07
ENSSSCG00000040413		708.586	-1.37247	1.47e-35	7.37e-34
ENSSSCG00000048122		104.792	-1.36897	2.67e-08	1.75e-07
ENSSSCG00000046808	PCDHGA6	42.3484	-1.36701	0.000152232	0.000532415
ENSSSCG00000009137	GAR1	329.632	-1.36492	8.78e-23	2.17e-21
ENSSSCG00000058567		69.4099	-1.36426	1.54e-05	6.47e-05
ENSSSCG00000021270	THAP2	333.076	-1.35976	1.7e-15	2.49e-14
ENSSSCG00000013088	LRRC10B	750.671	-1.35757	2.49e-30	9.96e-29
ENSSSCG00000004736	SPTBN5	100.272	-1.35352	2.87e-07	1.64e-06
ENSSSCG00000013983	JMJD4	402.691	-1.35047	1.38e-23	3.65e-22
ENSSSCG00000045290		47.2144	-1.34979	0.000118175	0.000421201
ENSSSCG00000002348	ACOT6	154.344	-1.34933	5.55e-10	4.58e-09
ENSSSCG00000031764	VMAC	110.621	-1.34874	1.1e-07	6.68e-07
ENSSSCG00000038305	TMEM185B	74.6968	-1.34774	0.000114787	0.000410211
ENSSSCG00000012317	GSPT2	189.737	-1.34568	1.86e-12	2.02e-11
ENSSSCG00000007531	FAM217B	320.534	-1.34193	1.52e-20	3.33e-19
ENSSSCG00000034924	JRKL	493.015	-1.33909	7.66e-24	2.07e-22
ENSSSCG00000015937	KLHL23	68.0043	-1.33876	7.84e-06	3.46e-05
ENSSSCG00000000545	KLHL42	71.8708	-1.33847	3.16e-06	1.49e-05
ENSSSCG00000060482		212.527	-1.33291	1.68e-12	1.82e-11
ENSSSCG00000048787		62.8453	-1.33233	5.64e-05	0.000213536
ENSSSCG00000045508	CCDC180	60.3581	-1.33233	2.96e-05	0.000118512
ENSSSCG00000012157	PHKA2	158.886	-1.33017	2.67e-11	2.56e-10
ENSSSCG00000025616	SENP8	288.234	-1.33016	7.11e-17	1.17e-15
ENSSSCG00000002355	ENTPD5	669.442	-1.32876	2.34e-26	7.56e-25
ENSSSCG00000046622		308.344	-1.32608	8.87e-19	1.72e-17
ENSSSCG00000015031	PIH1D2	167.625	-1.32402	4.82e-12	4.96e-11
ENSSSCG00000006969	TRMT9B	213.699	-1.32394	3.31e-12	3.49e-11
ENSSSCG00000041731		1971.98	-1.3239	1.93e-29	7.44e-28
ENSSSCG00000016206	CNPPD1	838.895	-1.32343	8.43e-30	3.31e-28
ENSSSCG00000036436	FZD1	213.217	-1.32317	8.75e-14	1.08e-12
ENSSSCG00000003719	KCTD1	242.774	-1.32281	8.35e-16	1.25e-14
ENSSSCG00000054170	DNAJC30	121.266	-1.32166	7.03e-07	3.75e-06
ENSSSCG00000012816	MTCP1	187.397	-1.31969	5.76e-12	5.89e-11
ENSSSCG00000034035	TMEM69	124.288	-1.31827	1.35e-06	6.81e-06
ENSSSCG00000010969	GALT	428.653	-1.31803	3.92e-26	1.23e-24
ENSSSCG00000010047	RSPH14	74.444	-1.31784	1.76e-06	8.75e-06
ENSSSCG00000054039		55.4285	-1.31741	7.4e-05	0.000274125
ENSSSCG00000009380	NEK5	351.901	-1.31636	2.64e-16	4.14e-15
ENSSSCG00000024569	ANO9	96.9742	-1.31461	3.89e-05	0.000151846
ENSSSCG00000028466	UTP3	270.164	-1.31141	5.7e-18	1.03e-16
ENSSSCG00000036236	ELOVL6	618.087	-1.31066	2.27e-29	8.69e-28
ENSSSCG00000004607	PYGO1	299.424	-1.30921	2.43e-14	3.14e-13
ENSSSCG00000044335		57.6447	-1.30752	9.56e-05	0.000347455
ENSSSCG00000011217	NEK10	170.037	-1.30664	1.75e-10	1.53e-09
ENSSSCG00000017733	C17orf75	647.384	-1.30539	0.000237331	0.000793
ENSSSCG00000035456	WWC1	2778.46	-1.30501	4e-56	4.37e-54
ENSSSCG00000005663	KYAT1	198.571	-1.30454	6.78e-11	6.18e-10
ENSSSCG00000015494	ZBTB37	432.628	-1.30237	3.05e-11	2.9e-10
ENSSSCG00000035595	HMCN1	106.956	-1.30122	3.96e-07	2.21e-06
ENSSSCG00000032698	TPPP	281.151	-1.29702	1.4e-14	1.87e-13
ENSSSCG00000008829	OCIAD2	160.401	-1.29235	3.28e-09	2.44e-08
ENSSSCG00000046312		57.3074	-1.28955	3.24e-05	0.000128506
ENSSSCG00000037459	TCTA	290.42	-1.28677	1.86e-18	3.51e-17
ENSSSCG00000031784		42.7743	-1.27881	0.000297001	0.000972024
ENSSSCG00000040177	ASIC2	56.974	-1.2774	2.78e-05	0.000111978
ENSSSCG00000003553	MTFR1L	1108.41	-1.27604	1.58e-44	1.22e-42
ENSSSCG00000035258	RABL3	258.582	-1.2745	6.45e-17	1.07e-15
ENSSSCG00000008480	MORN2	410.825	-1.2734	1.23e-19	2.51e-18
ENSSSCG00000043447		169.21	-1.273	9.99e-11	8.92e-10
ENSSSCG00000013461	PEAK3	47.6416	-1.27284	0.000192369	0.000656515
ENSSSCG00000002344	RIOX1	528.595	-1.27269	2.13e-16	3.36e-15
ENSSSCG00000002802	GINS3	61.9111	-1.26946	1.52e-05	6.39e-05
ENSSSCG00000003103	FKRP	227.227	-1.26795	2.12e-11	2.05e-10
ENSSSCG00000013352	E2F8	310.189	-1.2672	5.85e-15	8.1e-14
ENSSSCG00000017520	LRRC46	149.812	-1.26535	8.7e-11	7.84e-10
ENSSSCG00000001846	WDR93	37.3769	-1.26518	0.000968597	0.00277471
ENSSSCG00000022611	CAPRIN2	215.846	-1.26284	9.2e-12	9.28e-11
ENSSSCG00000029985	ARL10	226.47	-1.26251	2.49e-14	3.21e-13
ENSSSCG00000032404	KLHL11	296.27	-1.2609	5.5e-17	9.18e-16
ENSSSCG00000042114		41.2153	-1.25833	0.00068434	0.0020374
ENSSSCG00000047440		60.5241	-1.25799	0.000695001	0.00206508
ENSSSCG00000006799	LRIF1	222.538	-1.25175	2.77e-09	2.09e-08
ENSSSCG00000047090		229.138	-1.25021	2.59e-10	2.21e-09
ENSSSCG00000032506	ZNF317	232.506	-1.24796	4.98e-11	4.6e-10
ENSSSCG00000010201	RASGEF1A	52.7843	-1.24682	0.000287663	0.00094384
ENSSSCG00000061310	FIZ1	84.6713	-1.24484	6.48e-06	2.9e-05
ENSSSCG00000005103	DET1	133.361	-1.24331	1.01e-06	5.24e-06
ENSSSCG00000012305	USP27X	55.9328	-1.24163	0.000135708	0.000477239
ENSSSCG00000001972	AP4S1	183.963	-1.2411	2.28e-09	1.74e-08
ENSSSCG00000005136	IFNE	343.089	-1.23933	9.34e-17	1.52e-15
ENSSSCG00000052003	FSCN2	246.658	-1.23642	1.33e-07	7.98e-07
ENSSSCG00000038662	FAM200C	211.195	-1.2362	5.13e-12	5.26e-11
ENSSSCG00000039780	RTN4RL1	852.202	-1.23616	8.89e-33	3.96e-31
ENSSSCG00000055290		69.8359	-1.23484	9.75e-05	0.000353993
ENSSSCG00000010527	MARVELD1	71.4598	-1.23427	6.04e-05	0.000227614
ENSSSCG00000034119	MEIG1	48.9239	-1.22926	0.000365232	0.00116551
ENSSSCG00000009940	ALKBH2	72.5603	-1.22856	2.02e-05	8.35e-05
ENSSSCG00000032153	C19orf12	104.834	-1.22762	1.82e-06	8.99e-06
ENSSSCG00000062678		951.646	-1.22555	3.42e-33	1.57e-31
ENSSSCG00000057097		188.498	-1.22547	7.21e-12	7.32e-11
ENSSSCG00000059892		52.6811	-1.22505	0.000421146	0.0013254
ENSSSCG00000032078	ZNF362	300.379	-1.22331	1.06e-15	1.58e-14
ENSSSCG00000000259	CSAD	167.146	-1.22276	5.99e-11	5.5e-10
ENSSSCG00000010797	EARS2	288.919	-1.21992	1.35e-14	1.8e-13
ENSSSCG00000056527		50.8975	-1.21942	0.000197906	0.000673515
ENSSSCG00000038597	KLHDC9	181.734	-1.21571	2.89e-09	2.17e-08
ENSSSCG00000035068	GJB4	46.6479	-1.21464	0.000888654	0.00257327
ENSSSCG00000011378	CCDC71	173.269	-1.21396	1.33e-09	1.05e-08
ENSSSCG00000017360	UBTF	792.894	-1.21288	2.24e-28	8.03e-27
ENSSSCG00000049125		142.399	-1.21283	1.26e-09	1e-08
ENSSSCG00000030247	EPM2AIP1	178.183	-1.21091	1.81e-11	1.76e-10
ENSSSCG00000063105		136.819	-1.20956	4.98e-08	3.16e-07
ENSSSCG00000051618	SETD1B	627.639	-1.20946	3.84e-24	1.06e-22
ENSSSCG00000007476	KCNG1	42.3955	-1.20912	0.000798344	0.00233585
ENSSSCG00000036201	NPR3	299.699	-1.208	1.44e-13	1.75e-12
ENSSSCG00000012975	SNX32	156.938	-1.20684	2.79e-05	0.000112168
ENSSSCG00000007427	ZSWIM3	85.1736	-1.20595	2.47e-05	0.000100378
ENSSSCG00000008608	RDH14	122.229	-1.20486	1.47e-08	1e-07
ENSSSCG00000054901		89.0813	-1.2032	3.16e-06	1.49e-05
ENSSSCG00000062029		61.5919	-1.20309	0.000205363	0.00069635
ENSSSCG00000009209	NAP1L5	92.9576	-1.2015	4.58e-06	2.09e-05
ENSSSCG00000031465	PRRT1B	343.016	-1.19985	4.58e-15	6.4e-14
ENSSSCG00000036294	NUDT19	333.136	-1.19906	8.46e-16	1.27e-14
ENSSSCG00000058915		63.3313	-1.19788	0.000125219	0.000444609
ENSSSCG00000030018	ZNF396	328.542	-1.19625	7.86e-18	1.39e-16
ENSSSCG00000052398		111.489	-1.19267	2.77e-07	1.58e-06
ENSSSCG00000061389	TTC23L	65.1378	-1.19011	0.000120925	0.000430496
ENSSSCG00000010575	PPRC1	411.024	-1.18881	0.00107442	0.00304691
ENSSSCG00000032660	TMEM35B	75.3647	-1.18838	2.31e-05	9.42e-05
ENSSSCG00000008850		48.0329	-1.18598	0.000733796	0.0021634
ENSSSCG00000056166		43.7695	-1.1858	0.000852253	0.00248067
ENSSSCG00000033574	CFAP54	407.817	-1.18399	1.35e-14	1.8e-13
ENSSSCG00000042638		57.6466	-1.18375	0.000844777	0.00246187
ENSSSCG00000045692		35.9908	-1.18261	0.00228214	0.00598735
ENSSSCG00000029395	TMEM25	79.5088	-1.18225	4.05e-05	0.000157739
ENSSSCG00000007770	ORAI3	491.026	-1.1822	1.14e-21	2.64e-20
ENSSSCG00000052863		373.862	-1.18206	3.84e-14	4.87e-13
ENSSSCG00000011391	CDHR4	97.4102	-1.18168	2e-05	8.28e-05
ENSSSCG00000016608	IQUB	165.988	-1.18162	1.13e-09	8.98e-09
ENSSSCG00000038248	LSM11	192.446	-1.18093	4.73e-06	2.15e-05
ENSSSCG00000030358		307.826	-1.17721	2.86e-09	2.15e-08
ENSSSCG00000031290	GRIN2A	680.694	-1.17654	1.3e-21	2.99e-20
ENSSSCG00000058485		76.193	-1.17622	0.000230398	0.000772601
ENSSSCG00000050134		85.0419	-1.17591	0.000438186	0.00137368
ENSSSCG00000017533	HOXB2	360.881	-1.17313	1.33e-14	1.78e-13
ENSSSCG00000039258	KICS2	57.8911	-1.17182	0.000190099	0.000649862
ENSSSCG00000000745	DDX11	209.952	-1.17101	9.51e-07	4.95e-06
ENSSSCG00000002803	CCDC113	100.26	-1.16785	5.43e-06	2.46e-05
ENSSSCG00000004869	CNDP1	74.6244	-1.16553	2.29e-05	9.33e-05
ENSSSCG00000017195	TRIM65	115.453	-1.16498	1.77e-06	8.76e-06
ENSSSCG00000003459	CELA2A	170.79	-1.16366	3.21e-09	2.39e-08
ENSSSCG00000017635	MKS1	349.373	-1.1633	1.33e-08	9.1e-08
ENSSSCG00000034696		39.8773	-1.16282	0.00151498	0.00415072
ENSSSCG00000055986		50.0678	-1.16081	0.000365083	0.00116551
ENSSSCG00000000896	NTN4	464.575	-1.16079	2.06e-19	4.16e-18
ENSSSCG00000006978		67.5492	-1.16033	0.00050996	0.00156908
ENSSSCG00000003797	DIRAS3	861.211	-1.16001	4.8e-16	7.35e-15
ENSSSCG00000016210	ABCB6	1450.29	-1.15986	1.31e-40	8.3e-39
ENSSSCG00000006834	MYBPHL	44.7469	-1.15986	0.000828044	0.00241369
ENSSSCG00000003741		201.646	-1.15907	2.02e-08	1.35e-07
ENSSSCG00000011632	NPHP3	239.983	-1.15747	1.63e-07	9.63e-07
ENSSSCG00000040639	THAP12	713.656	-1.15548	1.63e-22	3.94e-21
ENSSSCG00000026517	CALML4	480.839	-1.15545	5.4e-22	1.27e-20
ENSSSCG00000003110	ZC3H4	758.316	-1.15496	3.72e-29	1.41e-27
ENSSSCG00000008484	SRSF7	1025.85	-1.1547	5.26e-21	1.18e-19
ENSSSCG00000045377		88.8266	-1.15142	1.35e-05	5.74e-05
ENSSSCG00000009974	EWSR1	4394.48	-1.14989	1.76e-66	2.63e-64
ENSSSCG00000058931	DNAAF2	295.266	-1.14934	3.16e-12	3.34e-11
ENSSSCG00000041487		209.17	-1.14906	2.24e-11	2.16e-10
ENSSSCG00000033816		173.985	-1.14774	5.3e-10	4.39e-09
ENSSSCG00000037016	ID1	1434.67	-1.14762	1.11e-28	4.06e-27
ENSSSCG00000025792	NOA1	476.743	-1.14677	6.04e-22	1.42e-20
ENSSSCG00000038715	FLCN	667.75	-1.14668	1.32e-23	3.51e-22
ENSSSCG00000005480		322.789	-1.14637	9.88e-15	1.33e-13
ENSSSCG00000057748		258.54	-1.14437	7.64e-13	8.61e-12
ENSSSCG00000057632		72.4246	-1.14368	7.47e-05	0.000276571
ENSSSCG00000060190	PROSER3	135.445	-1.14297	3.83e-07	2.14e-06
ENSSSCG00000014880	AQP11	64.2307	-1.14243	0.000498041	0.00153826
ENSSSCG00000042874	ZNF22	347.965	-1.14243	1.72e-12	1.87e-11
ENSSSCG00000040796	IPP	633.119	-1.14176	1.12e-15	1.66e-14
ENSSSCG00000058017	TMEM200B	55.4752	-1.13866	0.000256654	0.000851931
ENSSSCG00000005177	SH3GL2	847.154	-1.1381	3.68e-27	1.24e-25
ENSSSCG00000007850	ANKS4B	724.328	-1.13735	4.08e-24	1.13e-22
ENSSSCG00000008981		163.677	-1.13725	1.36e-06	6.86e-06
ENSSSCG00000054789	YPEL1	130.927	-1.13682	4.16e-07	2.32e-06
ENSSSCG00000010497	ENTPD1	107.263	-1.13633	2.42e-06	1.17e-05
ENSSSCG00000035153	TRIM38	298.348	-1.13621	2.43e-12	2.6e-11
ENSSSCG00000016556	CEP41	485.628	-1.13556	5.85e-22	1.38e-20
ENSSSCG00000032344	KIAA1143	91.9492	-1.13402	3.7e-06	1.73e-05
ENSSSCG00000011023	ZNF438	64.8196	-1.13339	0.000104329	0.000376496
ENSSSCG00000000634	STYK1	157.497	-1.13285	4.25e-06	1.96e-05
ENSSSCG00000011896	ADPRH	298.833	-1.13265	6.31e-11	5.78e-10
ENSSSCG00000061138	RSKR	71.1347	-1.1318	8.39e-05	0.000308101
ENSSSCG00000016451		90.4441	-1.13091	3.24e-05	0.000128684
ENSSSCG00000014076	FAM169A	545.323	-1.13011	3.4e-17	5.77e-16
ENSSSCG00000056442	TMEM167A	437.433	-1.13009	4.19e-16	6.46e-15
ENSSSCG00000039135	ARHGAP33	71.1719	-1.1281	3.43e-05	0.000135476
ENSSSCG00000024810	ZNF414	125.479	-1.12764	1.99e-05	8.23e-05
ENSSSCG00000013859	C19orf44	201.197	-1.12708	7.7e-11	6.95e-10
ENSSSCG00000039311	NCS1	651.208	-1.12671	1.24e-20	2.73e-19
ENSSSCG00000017894	WSCD1	245.158	-1.12565	1.75e-08	1.18e-07
ENSSSCG00000022250	SPACA9	131.227	-1.12427	1.22e-07	7.33e-07
ENSSSCG00000005576	ZBTB6	199.267	-1.1229	1.97e-07	1.15e-06
ENSSSCG00000036679	SORBS2	5453.71	-1.12125	2.44e-51	2.27e-49
ENSSSCG00000050340		42.9641	-1.12062	0.00172369	0.00465968
ENSSSCG00000039368	SLC35D2	102.697	-1.11895	1.34e-05	5.69e-05
ENSSSCG00000024058	SLC5A2	67.7637	-1.11802	0.000213455	0.000720767
ENSSSCG00000062560		157.124	-1.11681	6.71e-07	3.59e-06
ENSSSCG00000035742		45.9067	-1.1154	0.00127349	0.00355167
ENSSSCG00000014250	C5orf63	158.589	-1.11362	6.2e-09	4.44e-08
ENSSSCG00000028168	TAF7	1043.32	-1.11352	1.4e-18	2.68e-17
ENSSSCG00000051293		57.0607	-1.11182	0.00115162	0.00324007
ENSSSCG00000037035	UVSSA	317.936	-1.11161	5.67e-14	7.1e-13
ENSSSCG00000017534	HOXB3	671.383	-1.11061	3.16e-23	8.01e-22
ENSSSCG00000016166	SPAG16	76.0351	-1.10835	0.00113948	0.00321011
ENSSSCG00000031592	ZNF462	424.612	-1.10733	5.61e-10	4.63e-09
ENSSSCG00000004008	WDR27	90.9576	-1.10599	5.47e-05	0.000207545
ENSSSCG00000032684	BOK	251.185	-1.10423	1.11e-10	9.83e-10
ENSSSCG00000008265	DOK1	171.898	-1.10218	2.05e-09	1.57e-08
ENSSSCG00000000022	RTL6	991.31	-1.10157	1.91e-28	6.86e-27
ENSSSCG00000033297	AP5S1	126.162	-1.10005	7.77e-07	4.11e-06
ENSSSCG00000010570	KCNIP2	109.928	-1.09912	3.67e-06	1.71e-05
ENSSSCG00000035668	CFAP95	64.0148	-1.09876	0.000271909	0.000897654
ENSSSCG00000027676	NOP56	1581.57	-1.09442	2.8e-26	8.99e-25
ENSSSCG00000015197	SPA17	198.287	-1.09158	2.98e-10	2.53e-09
ENSSSCG00000051218		64.6786	-1.09136	0.00018897	0.000646366
ENSSSCG00000006719		99.7664	-1.08722	3.43e-06	1.61e-05
ENSSSCG00000056500		40.6612	-1.08641	0.00388965	0.00968938
ENSSSCG00000010672	RAB11FIP2	436.967	-1.08542	1.19e-10	1.05e-09
ENSSSCG00000037312	TMEM234	78.1944	-1.08389	0.000163446	0.000566896
ENSSSCG00000004705	MAP1A	327.519	-1.08327	2.11e-11	2.05e-10
ENSSSCG00000051840	CCDC153	322.694	-1.08314	5.33e-12	5.46e-11
ENSSSCG00000010653	TRUB1	53.1558	-1.0827	0.00113964	0.00321011
ENSSSCG00000015930	DHRS9	43.4527	-1.0801	0.00396179	0.00984481
ENSSSCG00000060173		154.727	-1.07951	2.62e-07	1.51e-06
ENSSSCG00000024587	DNASE1L2	75.1486	-1.07864	0.000135871	0.000477674
ENSSSCG00000004708	TUBGCP4	301.888	-1.07848	1.11e-09	8.85e-09
ENSSSCG00000007359	LPIN3	505.818	-1.07833	7.5e-12	7.61e-11
ENSSSCG00000012517		141.063	-1.0782	2.88e-07	1.64e-06
ENSSSCG00000005325	TMEM8B	195.716	-1.07743	4.63e-08	2.95e-07
ENSSSCG00000017192		193.096	-1.07691	4.1e-07	2.28e-06
ENSSSCG00000062483	GVQW3	358.381	-1.07511	7.37e-11	6.66e-10
ENSSSCG00000031011	CCDC160	141.259	-1.0744	2.36e-06	1.14e-05
ENSSSCG00000016245	COL4A3	587.442	-1.07199	4.67e-19	9.16e-18
ENSSSCG00000038633	BORCS7	287.342	-1.06996	4.31e-11	4.01e-10
ENSSSCG00000033546	UBXN11	179.653	-1.06965	1.46e-05	6.15e-05
ENSSSCG00000016768	MPLKIP	239.307	-1.06899	3.02e-09	2.26e-08
ENSSSCG00000012518	ARMCX5	126.981	-1.06826	4.4e-07	2.43e-06
ENSSSCG00000055689	PMVK	131.759	-1.06681	6.44e-07	3.46e-06
ENSSSCG00000008115		2236.74	-1.06662	2.09e-31	8.81e-30
ENSSSCG00000038811	MOB3B	210.512	-1.06649	4.93e-10	4.1e-09
ENSSSCG00000032228	C8orf89	51.5895	-1.06567	0.00100363	0.00286558
ENSSSCG00000023908	ETAA1	171.433	-1.0641	1.61e-07	9.53e-07
ENSSSCG00000005361	ALDH1B1	326.369	-1.06154	2.17e-10	1.87e-09
ENSSSCG00000032450	LYRM9	344.719	-1.06112	1.06e-11	1.06e-10
ENSSSCG00000061945		81.2183	-1.06038	3.79e-05	0.000148287
ENSSSCG00000007920		108.624	-1.05859	2.43e-05	9.86e-05
ENSSSCG00000009942	DAO	268.901	-1.0572	5.35e-11	4.92e-10
ENSSSCG00000031228	OPRL1	51.4069	-1.05665	0.00100694	0.00287435
ENSSSCG00000001910	ISLR	247.037	-1.0549	2.03e-11	1.96e-10
ENSSSCG00000033766		88.5462	-1.05481	0.000269779	0.000891122
ENSSSCG00000001848	MESP2	168.25	-1.05441	1.26e-07	7.57e-07
ENSSSCG00000002357	ALDH6A1	617.412	-1.05298	8.85e-15	1.2e-13
ENSSSCG00000002720		92.3286	-1.05125	4.76e-05	0.00018272
ENSSSCG00000037670	TMEM164	235.341	-1.04845	9.58e-11	8.57e-10
ENSSSCG00000006766	PHTF1	190.74	-1.04816	2.56e-05	0.000103735
ENSSSCG00000004737	PLA2G4B	62.4191	-1.04815	0.000491069	0.00151982
ENSSSCG00000037024	ZNF784	73.3622	-1.04799	0.00119542	0.00335088
ENSSSCG00000011906	IGSF11	1249.36	-1.04789	3.17e-26	1e-24
ENSSSCG00000016105	FLACC1	71.4215	-1.0478	0.00023223	0.000778098
ENSSSCG00000017640	RNF43	65.3149	-1.04705	0.000404282	0.00127497
ENSSSCG00000004438	TSPYL1	516.461	-1.04483	8.53e-16	1.28e-14
ENSSSCG00000012656	ELF4	628.672	-1.04482	4.06e-22	9.67e-21
ENSSSCG00000007470	RIPOR3	190.669	-1.04457	1.75e-09	1.35e-08
ENSSSCG00000034242	HNF4G	174.314	-1.04441	2.19e-08	1.45e-07
ENSSSCG00000056928	UQCC6	114.557	-1.04432	3.33e-05	0.000131818
ENSSSCG00000004771	CHST14	96.9504	-1.04428	8.19e-05	0.000301365
ENSSSCG00000011439	PHF7	39.7598	-1.0435	0.00390926	0.00973222
ENSSSCG00000017540	HOXB5	108.499	-1.04329	2.15e-05	8.82e-05
ENSSSCG00000035634	PLSCR1	1637.84	-1.04009	1.63e-28	5.88e-27
ENSSSCG00000016430	GALNT11	541.049	-1.03934	5.42e-20	1.14e-18
ENSSSCG00000040339	ZFHX2	307.267	-1.03921	1.03e-10	9.2e-10
ENSSSCG00000014248	LMNB1	2872.23	-1.03697	1.31e-37	7.11e-36
ENSSSCG00000059746		76.8801	-1.03559	0.000417988	0.00131614
ENSSSCG00000037063	PROKR2	167.008	-1.03306	6.8e-07	3.63e-06
ENSSSCG00000040349	HOXD8	1155.28	-1.03161	1.01e-28	3.71e-27
ENSSSCG00000022300	MAT2A	3029.38	-1.03141	2.47e-48	2.09e-46
ENSSSCG00000022705	SALL2	670.041	-1.03113	5.27e-17	8.83e-16
ENSSSCG00000057184	CENPW	194.9	-1.0297	5.56e-07	3.01e-06
ENSSSCG00000056417	HNRNPH2	1395.36	-1.02839	7.82e-32	3.38e-30
ENSSSCG00000034358	KCNJ16	118.437	-1.02731	1.96e-06	9.61e-06
ENSSSCG00000001881	MAN2C1	712.668	-1.02713	1.01e-11	1.01e-10
ENSSSCG00000031899	JSRP1	77.5766	-1.02393	0.00282314	0.00726385
ENSSSCG00000051565		149.845	-1.0239	5.04e-05	0.000192704
ENSSSCG00000028460	S1PR5	39.941	-1.02358	0.00593024	0.0140128
ENSSSCG00000006904	GLMN	275.728	-1.02312	3.15e-07	1.79e-06
ENSSSCG00000011400	SEMA3B	494.931	-1.02218	3.57e-12	3.74e-11
ENSSSCG00000013105	CCDC86	119.015	-1.01909	1.27e-05	5.41e-05
ENSSSCG00000021891		293.515	-1.01861	5.92e-10	4.87e-09
ENSSSCG00000016678	NOD1	554.249	-1.01734	1.34e-14	1.79e-13
ENSSSCG00000012585	DCX	139.537	-1.01727	6.57e-06	2.94e-05
ENSSSCG00000038757		469.289	-1.01475	8.1e-12	8.18e-11
ENSSSCG00000050581		111.183	-1.01334	1.22e-05	5.22e-05
ENSSSCG00000011531		45.5876	-1.01286	0.00318602	0.00808944
ENSSSCG00000001517		60.5043	-1.01237	0.00234761	0.0061486
ENSSSCG00000034614	RFT1	211.112	-1.01019	7.85e-09	5.57e-08
ENSSSCG00000057683		123.502	-1.0099	1.99e-06	9.75e-06
ENSSSCG00000035893	CLTRN	160.133	-1.00848	3.73e-06	1.73e-05
ENSSSCG00000005196	DMAC1	120.803	-1.00753	2.06e-06	1e-05
ENSSSCG00000034074	ERI2	59.6447	-1.00645	0.00154916	0.00423478
ENSSSCG00000028572		277.252	-1.00557	7.71e-10	6.25e-09
ENSSSCG00000051754		106.971	-1.00532	2.4e-05	9.76e-05
ENSSSCG00000037564	OTX1	53.3505	-1.00528	0.00478187	0.0116231
ENSSSCG00000005609	GARNL3	100.777	-1.00526	3.71e-05	0.000145286
ENSSSCG00000015117	RNF26	925.38	-1.00507	8.84e-16	1.32e-14
ENSSSCG00000007438	NCOA5	733.607	-1.00489	3.77e-15	5.33e-14
ENSSSCG00000032505	ING5	191.311	-1.00384	3.52e-08	2.28e-07
ENSSSCG00000009148	LEF1	474.424	-1.00377	6.02e-10	4.94e-09
ENSSSCG00000033703	FAM111A	890.425	-1.00377	0.00105896	0.00300658
ENSSSCG00000039109	MTERF2	180.14	-1.00302	4.1e-06	1.89e-05
ENSSSCG00000003146	NTN5	71.2446	-1.00295	0.00163543	0.00444556
ENSSSCG00000005661	ENDOG	32.0212	-1.00272	0.0128871	0.0279071
ENSSSCG00000033913	C1RL	69.2479	-1.00249	0.00577914	0.0136985
ENSSSCG00000063079	SVIP	44.3046	-1.00174	0.00505273	0.0122057
ENSSSCG00000016117	CARF	85.8737	-1.00068	0.00111929	0.00315865
ENSSSCG00000010604	SH3PXD2A	852.083	1.00006	1.27e-15	1.87e-14
ENSSSCG00000024794	FBXO42	1212.1	1.00014	4.28e-17	7.23e-16
ENSSSCG00000033382		44.3556	1.00128	0.0101377	0.0226227
ENSSSCG00000040778	NIPA1	771.449	1.00166	1.08e-21	2.51e-20
ENSSSCG00000002690	GAN	169.549	1.00169	2.15e-06	1.05e-05
ENSSSCG00000012741	MAMLD1	714.273	1.00366	9.9e-20	2.03e-18
ENSSSCG00000007942	HMOX2	1140.72	1.00484	6.59e-25	1.89e-23
ENSSSCG00000030015		531.718	1.00511	9.28e-15	1.26e-13
ENSSSCG00000022197	HS6ST1	2810.8	1.00558	1.3e-26	4.24e-25
ENSSSCG00000010669		1196.61	1.00593	9.75e-23	2.41e-21
ENSSSCG00000006396	IGSF9	474.892	1.00729	2.24e-13	2.66e-12
ENSSSCG00000027988		273.139	1.00834	2.82e-07	1.62e-06
ENSSSCG00000015411	PTPN12	3755.38	1.00934	9.34e-45	7.4e-43
ENSSSCG00000011729		484.002	1.00938	5.18e-10	4.3e-09
ENSSSCG00000005368	XPA	143.662	1.0111	3.17e-07	1.8e-06
ENSSSCG00000010832	HHIPL2	152.259	1.01385	7.74e-07	4.1e-06
ENSSSCG00000031219	NAPB	319.727	1.01567	2.02e-10	1.75e-09
ENSSSCG00000006235	TOX	111.495	1.01735	0.000717584	0.00212282
ENSSSCG00000015886	ITGB6	1367.8	1.01789	5.35e-25	1.55e-23
ENSSSCG00000024621	KAT2B	227.867	1.01875	1.05e-09	8.39e-09
ENSSSCG00000001076	RNF144B	325.244	1.01921	1.66e-09	1.29e-08
ENSSSCG00000009680	EXTL3	2692.2	1.0212	8.38e-41	5.49e-39
ENSSSCG00000035420	HES4	51.3925	1.02141	0.0025035	0.00651609
ENSSSCG00000017330	MAP3K14	659.219	1.02149	6.04e-18	1.08e-16
ENSSSCG00000017403	STAT3	3975.93	1.02204	6.45e-48	5.39e-46
ENSSSCG00000022538	MARK4	790.817	1.02241	2.01e-16	3.18e-15
ENSSSCG00000029592	GPRC5A	669.385	1.02322	1.84e-18	3.48e-17
ENSSSCG00000054645		702.019	1.02427	1.39e-16	2.21e-15
ENSSSCG00000028552	BHLHE41	4072.62	1.02715	4.21e-06	1.94e-05
ENSSSCG00000036191	SLC17A2	74.0853	1.02749	0.000480653	0.00149253
ENSSSCG00000039327	DAPP1	194.652	1.02995	3.45e-07	1.94e-06
ENSSSCG00000041449		262.324	1.03003	1.34e-11	1.32e-10
ENSSSCG00000017237	CD300LB	85.4118	1.03023	6.1e-05	0.000229649
ENSSSCG00000055522		45.5387	1.03151	0.00481984	0.0117084
ENSSSCG00000025130	KLF12	349.421	1.03373	1.1e-12	1.21e-11
ENSSSCG00000028530	TMEM52	179.606	1.03523	6.65e-08	4.14e-07
ENSSSCG00000010445	ANKRD22	640.942	1.03549	2.19e-17	3.77e-16
ENSSSCG00000021259	CDA	1750.54	1.03622	7.81e-31	3.19e-29
ENSSSCG00000012992	FRMD8	872.155	1.03668	1.86e-25	5.49e-24
ENSSSCG00000035297	ISG12(A)	60.0168	1.03794	0.00108494	0.00307146
ENSSSCG00000032527	FOSL2	1296.06	1.03925	1.32e-34	6.43e-33
ENSSSCG00000004726	LRRC57	853.804	1.0399	2.21e-26	7.17e-25
ENSSSCG00000011704	WWTR1	699.904	1.04311	2.48e-19	4.97e-18
ENSSSCG00000015311	CYP51A1	1317.95	1.04318	3.98e-29	1.5e-27
ENSSSCG00000015085	IL10RA	50.2775	1.04479	0.00211124	0.00558679
ENSSSCG00000008820	TEC	839.33	1.04583	2.33e-11	2.25e-10
ENSSSCG00000026417	EPS8L1	50.2426	1.04602	0.00205502	0.00545056
ENSSSCG00000002749		46.2544	1.04693	0.00415914	0.0102826
ENSSSCG00000008881	RAPGEF2	1655.96	1.04734	1.15e-18	2.21e-17
ENSSSCG00000007854	DCUN1D3	278.753	1.04768	9.24e-11	8.27e-10
ENSSSCG00000014406	PRELID2	947.639	1.048	1.03e-27	3.6e-26
ENSSSCG00000057505		186.326	1.04819	2.37e-09	1.8e-08
ENSSSCG00000035052	KREMEN2	83.6935	1.0488	0.000591355	0.00178956
ENSSSCG00000022780	UGCG	212.171	1.05109	3.28e-08	2.13e-07
ENSSSCG00000015965	GPR155	444.361	1.0516	9.33e-12	9.4e-11
ENSSSCG00000000036	PACSIN2	3256.91	1.05213	1.48e-27	5.1e-26
ENSSSCG00000016856	C9	38.7852	1.05293	0.00795351	0.0182532
ENSSSCG00000012123	RAB9A	2517.17	1.05312	1.19e-27	4.14e-26
ENSSSCG00000007958	ZNF174	963.082	1.05386	4.92e-19	9.65e-18
ENSSSCG00000009100	TNIP3	104.879	1.05397	3.55e-05	0.000139868
ENSSSCG00000013554	TRIP10	740.602	1.05505	6.56e-16	9.93e-15
ENSSSCG00000015958	PDK1	2269.1	1.05528	1.62e-22	3.92e-21
ENSSSCG00000035037	SIK1	561.716	1.0575	3.34e-17	5.67e-16
ENSSSCG00000056590		112.121	1.05828	2.25e-05	9.17e-05
ENSSSCG00000004565	CA12	114.321	1.05871	2.89e-05	0.000115836
ENSSSCG00000011782	ABCC5	692.721	1.0598	2.23e-18	4.2e-17
ENSSSCG00000003663	HPCAL1	169.699	1.06055	7.96e-08	4.91e-07
ENSSSCG00000004896	PHLPP1	51.8248	1.06147	0.00447277	0.0109596
ENSSSCG00000010200	CSGALNACT2	619.201	1.06209	3.16e-20	6.74e-19
ENSSSCG00000022155	RBPJ	755.684	1.06373	3.29e-23	8.31e-22
ENSSSCG00000036832	STK40	551.655	1.06567	2.81e-16	4.39e-15
ENSSSCG00000015537	XPR1	4068.73	1.06668	1.46e-43	1.1e-41
ENSSSCG00000013296	SLC1A2	175.853	1.0672	6.51e-08	4.06e-07
ENSSSCG00000002429	FOXN3	388.817	1.0675	9.37e-16	1.4e-14
ENSSSCG00000028536	LHFPL2	1212.81	1.06913	6.72e-16	1.02e-14
ENSSSCG00000058071		428.345	1.06994	4.62e-13	5.31e-12
ENSSSCG00000016986	CREBRF	420.412	1.07119	1.9e-13	2.28e-12
ENSSSCG00000055168		300.476	1.07189	0.0120625	0.0263615
ENSSSCG00000009431	DGKH	245.601	1.07192	1.58e-07	9.41e-07
ENSSSCG00000011510	TMF1	1646.89	1.07228	1.1e-26	3.6e-25
ENSSSCG00000037420	TMEM170B	136.391	1.07356	8.06e-07	4.24e-06
ENSSSCG00000001958	BAZ1A	2276.22	1.07404	5.86e-36	3e-34
ENSSSCG00000001869	PEAK1	389.185	1.07439	3.95e-16	6.11e-15
ENSSSCG00000008554	ABHD1	48.6391	1.07513	0.00281435	0.00724576
ENSSSCG00000057179		800.404	1.07561	1.44e-15	2.12e-14
ENSSSCG00000028517	SC5D	665.702	1.07568	4.98e-22	1.18e-20
ENSSSCG00000017106	MED10	671.731	1.07797	1.3e-20	2.86e-19
ENSSSCG00000023408	SAMD4A	1695.34	1.0794	2.52e-33	1.17e-31
ENSSSCG00000009850	TAOK3	788.883	1.08002	7.08e-18	1.25e-16
ENSSSCG00000027872	MYBL1	1594.99	1.08071	6.24e-26	1.92e-24
ENSSSCG00000007119	NXT1	536.841	1.08106	4.97e-16	7.59e-15
ENSSSCG00000052857		494.147	1.08119	2.56e-12	2.74e-11
ENSSSCG00000026113	ZBTB20	64.3486	1.08286	0.00190096	0.00508306
ENSSSCG00000013074	RAB3IL1	222.914	1.08365	1.68e-09	1.31e-08
ENSSSCG00000032170	DAPK3	1612.8	1.0844	3.82e-26	1.2e-24
ENSSSCG00000023593	AFF1	1776.77	1.08576	2.61e-37	1.4e-35
ENSSSCG00000037336	GID4	503.567	1.08588	4.25e-11	3.96e-10
ENSSSCG00000007030	IKBKB	1735.64	1.08667	2.12e-23	5.46e-22
ENSSSCG00000032861	NUAK1	758.765	1.08793	5.94e-18	1.06e-16
ENSSSCG00000029230	ECM1	471.733	1.08942	5.33e-18	9.63e-17
ENSSSCG00000035253	MAFG	438.53	1.08952	2.22e-14	2.89e-13
ENSSSCG00000003709	LAMA3	2754.59	1.09044	6.41e-25	1.85e-23
ENSSSCG00000059754		446.983	1.09196	1.32e-16	2.11e-15
ENSSSCG00000010172	EGLN1	1638.17	1.0928	2.42e-41	1.64e-39
ENSSSCG00000027652	KLHL15	1197.98	1.09302	1.31e-31	5.58e-30
ENSSSCG00000024001	PLXNA1	4101.59	1.09521	1.19e-50	1.08e-48
ENSSSCG00000008188	MGAT4A	2707.44	1.09561	1.19e-44	9.23e-43
ENSSSCG00000022719	RAB20	79.872	1.09585	0.000260521	0.000863587
ENSSSCG00000013410	SWAP70	1820.7	1.0959	1.47e-25	4.36e-24
ENSSSCG00000047147		153.047	1.09697	2.8e-06	1.34e-05
ENSSSCG00000010300	MSS51	185.563	1.09891	7.36e-09	5.24e-08
ENSSSCG00000040575	ISG15	490.368	1.09944	4.9e-09	3.57e-08
ENSSSCG00000015487	TNFSF18	97.7767	1.10036	4.23e-06	1.95e-05
ENSSSCG00000034062	SV2C	63.4132	1.10041	0.000333585	0.00107608
ENSSSCG00000002329	MAP3K9	625.71	1.1034	2.52e-17	4.32e-16
ENSSSCG00000001834	MFGE8	2209.44	1.1034	4.46e-39	2.61e-37
ENSSSCG00000027206	PARD6B	1945.36	1.10437	5.59e-29	2.09e-27
ENSSSCG00000048439	RALA	852.781	1.10513	6.48e-26	1.99e-24
ENSSSCG00000025423	KCNK5	4976.14	1.10849	9.75e-07	5.07e-06
ENSSSCG00000000293	ITGA5	4145.96	1.11079	1.19e-49	1.04e-47
ENSSSCG00000008123	ARID5A	477.265	1.11225	1.88e-17	3.27e-16
ENSSSCG00000001788	STARD5	168.784	1.11269	1.04e-08	7.22e-08
ENSSSCG00000002032	SLC7A8	270.716	1.11311	1.04e-06	5.35e-06
ENSSSCG00000043814		32.0411	1.11316	0.00783189	0.0180116
ENSSSCG00000010603	NEURL1	163.274	1.11316	6.63e-07	3.55e-06
ENSSSCG00000017265	AXIN2	154.222	1.11497	1.28e-07	7.64e-07
ENSSSCG00000002260		145.691	1.11499	3.11e-08	2.03e-07
ENSSSCG00000004718	TTBK2	577.208	1.11632	3.27e-15	4.66e-14
ENSSSCG00000030154	RSBN1	1262.81	1.11633	1.1e-27	3.82e-26
ENSSSCG00000005930	SLC45A4	251.133	1.1179	4.51e-10	3.76e-09
ENSSSCG00000035038	CGNL1	4503.39	1.11833	2.58e-41	1.74e-39
ENSSSCG00000006107	PDP1	1688.18	1.12044	1.27e-33	5.94e-32
ENSSSCG00000027312	PTCH1	230.301	1.12066	2.1e-12	2.27e-11
ENSSSCG00000004452	PRSS35	526.178	1.12147	1.53e-13	1.86e-12
ENSSSCG00000025114	FMNL3	651.031	1.12202	4.44e-17	7.48e-16
ENSSSCG00000004943	MAP2K1	1709.95	1.12304	8.03e-32	3.46e-30
ENSSSCG00000021466	BMT2	574.789	1.12516	1.23e-14	1.66e-13
ENSSSCG00000035256	SPN	61.9815	1.12548	0.00043046	0.0013526
ENSSSCG00000028947	PELI1	590.768	1.12585	4.18e-21	9.37e-20
ENSSSCG00000008202	CNNM4	1091.07	1.12784	1.85e-26	6.01e-25
ENSSSCG00000002252	ARRDC4	2222.22	1.13117	6.93e-05	0.000258512
ENSSSCG00000049887		160.69	1.13154	1.28e-08	8.83e-08
ENSSSCG00000031723	RAB39A	62.1933	1.13155	0.000382644	0.00121526
ENSSSCG00000026001	DNAJC1	309.547	1.13161	1.51e-13	1.83e-12
ENSSSCG00000008186	TSGA10	205.746	1.13186	1.05e-09	8.39e-09
ENSSSCG00000002266	CHD2	2625.15	1.13264	2.1e-31	8.81e-30
ENSSSCG00000021902	GABRP	254.267	1.13406	4.8e-13	5.52e-12
ENSSSCG00000005198	KDM4C	829.078	1.13464	2.29e-23	5.9e-22
ENSSSCG00000024555	ING2	511.171	1.13604	9.34e-21	2.07e-19
ENSSSCG00000013298	PDHX	1641.94	1.13642	7.21e-33	3.24e-31
ENSSSCG00000006369	F11R	5213.96	1.13872	2.41e-63	3.33e-61
ENSSSCG00000003433	PLOD1	3686.99	1.14097	7.73e-36	3.93e-34
ENSSSCG00000044340	EEA1	4336.78	1.14186	1.31e-23	3.49e-22
ENSSSCG00000039858		50.0213	1.14204	0.000919619	0.00265131
ENSSSCG00000011353	PFKFB4	472.003	1.14455	4.1e-18	7.48e-17
ENSSSCG00000001577	TBC1D22B	539.441	1.14526	4.59e-20	9.66e-19
ENSSSCG00000035078	CD40	670.372	1.14554	1.87e-23	4.85e-22
ENSSSCG00000029189	DCHS1	104.949	1.14635	7.33e-06	3.25e-05
ENSSSCG00000028512	LDLR	971.435	1.14707	1.96e-14	2.58e-13
ENSSSCG00000010432		70.4567	1.14722	8.47e-05	0.000310631
ENSSSCG00000009505	MBNL2	1221.32	1.14847	2.75e-35	1.37e-33
ENSSSCG00000005224	GLIS3	948.311	1.15028	2.33e-28	8.32e-27
ENSSSCG00000000709	PLEKHG6	484.656	1.15314	1.83e-14	2.41e-13
ENSSSCG00000040888	KCTD13	133.765	1.15387	3.97e-08	2.55e-07
ENSSSCG00000017506	FBXL20	990.411	1.15538	7.41e-23	1.84e-21
ENSSSCG00000027002	KLHL32	44.9659	1.15552	0.00115368	0.00324436
ENSSSCG00000032645	CHIC2	229.069	1.15553	4.73e-12	4.88e-11
ENSSSCG00000059540		722.396	1.15572	2.3e-24	6.42e-23
ENSSSCG00000017472	IGFBP4	212.745	1.1561	1.66e-11	1.62e-10
ENSSSCG00000020764	CABP2	69.2843	1.16053	8.37e-05	0.000307508
ENSSSCG00000020663	KMT2C	3245.85	1.16146	2.47e-29	9.43e-28
ENSSSCG00000023171	SLC66A2	939.674	1.1615	5.08e-23	1.27e-21
ENSSSCG00000006506	SYT11	993.714	1.16326	4.58e-32	1.99e-30
ENSSSCG00000014080	HMGCR	2934.87	1.16333	2.15e-43	1.58e-41
ENSSSCG00000015235	ETS1	4089.59	1.16703	1.89e-52	1.82e-50
ENSSSCG00000008221	KDM3A	2193.19	1.16735	4.41e-37	2.35e-35
ENSSSCG00000005688	PTGES	1655.75	1.16843	1.83e-27	6.26e-26
ENSSSCG00000038394	PAIP2B	680.765	1.17063	5.31e-22	1.25e-20
ENSSSCG00000015476	CHI3L1	135.66	1.17079	4.26e-06	1.96e-05
ENSSSCG00000017986	NDEL1	525.912	1.17235	1.35e-18	2.59e-17
ENSSSCG00000041289	IL10RB	486.573	1.17447	2.52e-22	6.06e-21
ENSSSCG00000016646	IFRD1	1007.99	1.17463	5.37e-33	2.44e-31
ENSSSCG00000010831	DUSP10	386.493	1.17714	8.43e-15	1.15e-13
ENSSSCG00000026701		85.1028	1.1772	6.01e-05	0.000226515
ENSSSCG00000013758	ZSWIM4	407.342	1.17764	2.43e-14	3.14e-13
ENSSSCG00000016887	ITGA2	5913.37	1.1793	3.87e-40	2.43e-38
ENSSSCG00000023974	PHF21A	751.257	1.18098	3.16e-26	1e-24
ENSSSCG00000028080	ELOVL4	159.827	1.18167	4.28e-09	3.14e-08
ENSSSCG00000015565		1124.39	1.18298	1.34e-35	6.75e-34
ENSSSCG00000060319		47.8029	1.18337	0.000949841	0.00272936
ENSSSCG00000028896	DIO1	158.798	1.18377	7.27e-06	3.23e-05
ENSSSCG00000047474		67.0499	1.18623	0.000392555	0.00124348
ENSSSCG00000026425	ADAMTSL2	58.6149	1.187	0.00024329	0.000811122
ENSSSCG00000003090		1413.32	1.18738	1.19e-40	7.62e-39
ENSSSCG00000039731		2146.11	1.1933	1.31e-28	4.75e-27
ENSSSCG00000026387		83.7787	1.194	0.000283106	0.000930566
ENSSSCG00000057663		69.1662	1.19467	0.0005757	0.00174741
ENSSSCG00000056318		52.4944	1.19614	0.00120755	0.0033802
ENSSSCG00000006917	LRRC8C	345.175	1.19826	2.59e-14	3.34e-13
ENSSSCG00000016653	DNAJB9	460.442	1.19829	9.34e-20	1.93e-18
ENSSSCG00000013361	SPTY2D1	1117.22	1.19885	3.28e-21	7.39e-20
ENSSSCG00000009959	ASPHD2	133.916	1.19913	1.59e-08	1.08e-07
ENSSSCG00000046793		176.09	1.20007	1.35e-10	1.19e-09
ENSSSCG00000022404	SLC3A2	1592.63	1.20019	1.44e-39	8.75e-38
ENSSSCG00000015897	IFIH1	351.565	1.20023	2.7e-18	5.05e-17
ENSSSCG00000011474	PXK	829.21	1.20072	2.72e-29	1.03e-27
ENSSSCG00000020671	SLC18A2	161.18	1.20201	1.47e-07	8.77e-07
ENSSSCG00000004952	SMAD3	2391.31	1.2021	1.54e-51	1.46e-49
ENSSSCG00000018057	SOCS7	891.078	1.20275	8.71e-29	3.2e-27
ENSSSCG00000004989	FBXO33	403.621	1.20437	2.24e-13	2.67e-12
ENSSSCG00000016746	NPC1L1	53.9586	1.20882	0.0019286	0.00515201
ENSSSCG00000024018	SLC16A3	3676.28	1.21222	1.56e-37	8.38e-36
ENSSSCG00000017754		2886.13	1.21333	4.13e-36	2.12e-34
ENSSSCG00000002464	PRIMA1	66.446	1.21568	6.78e-05	0.000253412
ENSSSCG00000011775	KLHL24	999.016	1.21703	2.93e-35	1.46e-33
ENSSSCG00000004795	MEIS2	68.7316	1.21704	7.58e-05	0.000280235
ENSSSCG00000036002	TGIF2	208.449	1.21936	8.65e-13	9.65e-12
ENSSSCG00000013017	EHD1	2395.72	1.22051	1.06e-40	6.84e-39
ENSSSCG00000002879	GRAMD1A	810.024	1.22052	1.6e-27	5.51e-26
ENSSSCG00000024570	KDM4B	1481.83	1.22225	3.05e-33	1.4e-31
ENSSSCG00000033185	PPP2R3A	1545.06	1.22381	4.82e-18	8.75e-17
ENSSSCG00000006620	TUFT1	1689.59	1.22538	1.01e-40	6.57e-39
ENSSSCG00000006290	SLC19A2	1058.36	1.22644	5.52e-40	3.43e-38
ENSSSCG00000017577		44.3037	1.2271	0.000689025	0.0020493
ENSSSCG00000040875	ZFPM1	231.82	1.22808	6.35e-11	5.81e-10
ENSSSCG00000017962	KDM6B	1292.47	1.23163	7.86e-44	5.96e-42
ENSSSCG00000009540	LIG4	645.188	1.23204	4.14e-25	1.21e-23
ENSSSCG00000002841	N4BP1	1558.01	1.23332	1.04e-44	8.17e-43
ENSSSCG00000021443	SGK1	6233.5	1.23413	4.37e-40	2.73e-38
ENSSSCG00000007808	NFATC2IP	656.874	1.23538	2.21e-30	8.9e-29
ENSSSCG00000005965	MYC	2718.77	1.23578	5.1e-35	2.51e-33
ENSSSCG00000029249	NAV3	1302.98	1.23586	3.68e-18	6.75e-17
ENSSSCG00000023229	ETV5	224.332	1.23655	6.43e-13	7.29e-12
ENSSSCG00000007718	CLDN4	5875	1.24348	2.89e-53	2.82e-51
ENSSSCG00000009567	RASA3	132.402	1.24374	1.69e-08	1.14e-07
ENSSSCG00000024837	SYT12	71.0447	1.24391	8.42e-06	3.69e-05
ENSSSCG00000011361	SLC26A6	344.857	1.24422	1.24e-16	2e-15
ENSSSCG00000001986	NFATC4	85.9865	1.24527	6.62e-06	2.96e-05
ENSSSCG00000036472	HIC2	219.58	1.24585	2.55e-13	3.03e-12
ENSSSCG00000043175		340.175	1.24829	9.7e-18	1.7e-16
ENSSSCG00000007484	ZNF217	1951.52	1.25023	4.99e-21	1.12e-19
ENSSSCG00000044141	PHLDA1	502.229	1.25024	0.000675846	0.00201607
ENSSSCG00000034321	TP53INP1	2106.83	1.25137	5.82e-46	4.67e-44
ENSSSCG00000033025	C21orf91	913.29	1.25384	1.84e-23	4.79e-22
ENSSSCG00000017498	PPP1R1B	76.7613	1.25411	1.14e-05	4.89e-05
ENSSSCG00000010613	ITPRIP	739.268	1.26024	3.84e-27	1.29e-25
ENSSSCG00000001207	PGBD1	67.5425	1.26188	8.01e-05	0.000295117
ENSSSCG00000030362		87.9979	1.26207	8.67e-05	0.000317425
ENSSSCG00000029708	SLC25A38	400.856	1.26394	1.78e-17	3.09e-16
ENSSSCG00000006343	SPATA46	54.6158	1.26726	0.00023127	0.000775095
ENSSSCG00000017869	ITGAE	127.662	1.26726	1.17e-07	7.07e-07
ENSSSCG00000023603		235.988	1.27114	5.17e-10	4.29e-09
ENSSSCG00000024802	MACC1	126.131	1.27574	9.42e-10	7.52e-09
ENSSSCG00000006567	CRTC2	1074.27	1.27718	2.42e-27	8.22e-26
ENSSSCG00000005423	ABCA1	721.66	1.27895	3.53e-18	6.5e-17
ENSSSCG00000049992		120.159	1.2792	6.4e-08	4.01e-07
ENSSSCG00000005487	COL27A1	386.021	1.28193	1.05e-16	1.7e-15
ENSSSCG00000005503	TLR4	263.039	1.28325	4.27e-08	2.73e-07
ENSSSCG00000031615	SERPINB9	82.3437	1.28626	1.5e-06	7.55e-06
ENSSSCG00000032911	DUSP8	231.911	1.28919	6.82e-10	5.56e-09
ENSSSCG00000006531	EFNA3	521.5	1.29044	1.01e-23	2.72e-22
ENSSSCG00000057336		63.3746	1.29264	7.12e-05	0.000264906
ENSSSCG00000040181	ELL	1316.27	1.29317	4.09e-46	3.33e-44
ENSSSCG00000013784	DNAJB1	2322.69	1.2933	0.0122558	0.0267261
ENSSSCG00000038073	NOD2	157.883	1.29339	5.48e-09	3.95e-08
ENSSSCG00000029226	UBC	2983.67	1.29396	1.77e-05	7.37e-05
ENSSSCG00000035574		201.421	1.29404	5.83e-14	7.29e-13
ENSSSCG00000002350	MIDEAS	2408.8	1.29553	7.44e-06	3.3e-05
ENSSSCG00000058669	GPR15	57.4456	1.2965	0.000155447	0.000542722
ENSSSCG00000017091	TNIP1	4081.1	1.2983	2e-46	1.64e-44
ENSSSCG00000058180		1060.61	1.2992	1.81e-23	4.73e-22
ENSSSCG00000035057	RUNDC1	1062.14	1.29974	1.14e-32	5.08e-31
ENSSSCG00000026246	B3GAT2	64.6264	1.30125	0.000127101	0.000450326
ENSSSCG00000001931		47.812	1.30333	0.000916066	0.00264295
ENSSSCG00000008144	NCK2	2073.49	1.30597	2.37e-39	1.41e-37
ENSSSCG00000004166	AHI1	697.357	1.30803	7.23e-19	1.41e-17
ENSSSCG00000005358	SHB	803.981	1.31483	1.37e-21	3.15e-20
ENSSSCG00000017759	ALDOC	1143.69	1.31518	4.98e-32	2.16e-30
ENSSSCG00000004506	CTIF	827.53	1.31565	5.71e-26	1.76e-24
ENSSSCG00000029331	PALLD	2223.25	1.31639	1.22e-46	1.01e-44
ENSSSCG00000044842		57.9465	1.32207	1.94e-05	8.04e-05
ENSSSCG00000038879	RELB	563.519	1.32317	6.47e-30	2.57e-28
ENSSSCG00000002718	FA2H	651.146	1.32326	1.08e-26	3.57e-25
ENSSSCG00000025447	MID1IP1	396.388	1.32355	1.65e-20	3.59e-19
ENSSSCG00000057125		38.931	1.3243	0.00150811	0.00413284
ENSSSCG00000004384	NR2E1	39.6879	1.32763	0.00141541	0.00390437
ENSSSCG00000006155	ZBTB10	1447.09	1.32874	2.72e-30	1.09e-28
ENSSSCG00000040207	P2RY2	842.608	1.32956	5.9e-30	2.35e-28
ENSSSCG00000024933	SLC36A4	619.117	1.33029	2.24e-20	4.83e-19
ENSSSCG00000032728	EFNB1	2713.3	1.33453	5.14e-57	5.72e-55
ENSSSCG00000011463	IL17RD	61.683	1.33526	3.67e-05	0.000144049
ENSSSCG00000035895	JDP2	218.973	1.33931	6.02e-13	6.87e-12
ENSSSCG00000027365	WNT7B	1769.52	1.33945	3.76e-05	0.00014717
ENSSSCG00000059180	CNTF	51.0105	1.34064	0.000188137	0.00064397
ENSSSCG00000013016	PPP2R5B	794.031	1.34406	1.06e-29	4.13e-28
ENSSSCG00000003451	PDPN	1183.83	1.34431	8.33e-24	2.25e-22
ENSSSCG00000015014	ZC3H12C	803.837	1.34431	1.96e-27	6.68e-26
ENSSSCG00000024881	TCP11L2	277.155	1.34662	1.39e-18	2.66e-17
ENSSSCG00000009676	ZNF395	1825.02	1.34839	1.37e-38	7.85e-37
ENSSSCG00000034293	ARL4C	1179.15	1.34863	4.45e-42	3.12e-40
ENSSSCG00000002812	KIFC3	860.184	1.35399	4.81e-37	2.55e-35
ENSSSCG00000036956	SOCS3	187.463	1.35409	8.96e-10	7.18e-09
ENSSSCG00000015616	HSD11B1	74.4848	1.35461	1.22e-06	6.22e-06
ENSSSCG00000030388	UPP1	1726.83	1.35531	1.67e-31	7.05e-30
ENSSSCG00000003463	AGMAT	67.5487	1.35588	3.6e-05	0.000141491
ENSSSCG00000039224	CSPG5	148.235	1.35595	2.14e-07	1.25e-06
ENSSSCG00000003707	NPC1	876.227	1.35601	2.96e-43	2.15e-41
ENSSSCG00000024336	TMPRSS2	258.904	1.35899	2.76e-17	4.71e-16
ENSSSCG00000037015	SESN3	2139.25	1.36108	9.36e-63	1.26e-60
ENSSSCG00000012077	MX1	569.765	1.36365	1.22e-26	3.99e-25
ENSSSCG00000002451	RIN3	243.925	1.36727	4.51e-13	5.2e-12
ENSSSCG00000001394		66.5827	1.36798	1.39e-06	7e-06
ENSSSCG00000003112	BBC3	128.308	1.36843	1.05e-08	7.29e-08
ENSSSCG00000005981	FBXO32	1366.35	1.36867	3.22e-41	2.16e-39
ENSSSCG00000048856		5876.65	1.37	0.000339199	0.0010907
ENSSSCG00000059156		258.65	1.37165	6.74e-14	8.38e-13
ENSSSCG00000003214	KCNC3	71.3546	1.37258	2.93e-06	1.4e-05
ENSSSCG00000063353		1090.49	1.37325	2.84e-39	1.69e-37
ENSSSCG00000015823		1923	1.37358	1.93e-42	1.38e-40
ENSSSCG00000008617	CYRIA	706.576	1.38056	3.63e-34	1.73e-32
ENSSSCG00000013551	C3	5018.56	1.3817	8.83e-64	1.26e-61
ENSSSCG00000036129	RNF114	2459.45	1.38751	1.6e-68	2.51e-66
ENSSSCG00000006635	SEMA6C	73.4613	1.38915	9.83e-07	5.1e-06
ENSSSCG00000005288	TLE4	295.89	1.38973	2e-18	3.77e-17
ENSSSCG00000030337	NYAP1	334.769	1.39164	0.00052771	0.00161835
ENSSSCG00000013586	LRRC8E	62.0565	1.39224	1.03e-05	4.44e-05
ENSSSCG00000030831	DENND3	947.682	1.40062	2.52e-33	1.17e-31
ENSSSCG00000006530	EFNA1	2418.97	1.40094	1.1e-63	1.55e-61
ENSSSCG00000021597	PHLDA2	1223.75	1.4018	7.63e-29	2.84e-27
ENSSSCG00000013248	LRP4	46.8502	1.40925	0.000113694	0.000406782
ENSSSCG00000031799	TMEM139	122.58	1.41659	3.56e-10	2.99e-09
ENSSSCG00000002309	PLEKHD1	81.195	1.42013	1.87e-07	1.1e-06
ENSSSCG00000014277	IRF1	704.851	1.4226	3.36e-31	1.39e-29
ENSSSCG00000014820	FCHSD2	1853.06	1.42345	1.16e-44	9.1e-43
ENSSSCG00000008758	SLC34A2	89.0701	1.42512	2.93e-08	1.92e-07
ENSSSCG00000011579	PPARG	1088.61	1.42801	1.19e-54	1.21e-52
ENSSSCG00000027426	BCL3	421.546	1.42977	8.69e-30	3.4e-28
ENSSSCG00000063008	ITGA2B	86.6143	1.43445	3.89e-07	2.17e-06
ENSSSCG00000001061	JARID2	374.936	1.43477	5.88e-25	1.7e-23
ENSSSCG00000012083	RIPK4	802.204	1.43518	6.96e-40	4.28e-38
ENSSSCG00000031456	ARL5B	690.602	1.43635	6.42e-24	1.74e-22
ENSSSCG00000060851		137.534	1.43741	3.17e-10	2.67e-09
ENSSSCG00000057738		188.694	1.43907	6.49e-08	4.06e-07
ENSSSCG00000024970	ETV3	1750.56	1.44075	1.53e-73	2.91e-71
ENSSSCG00000007682	SH2B2	66.3709	1.44083	2.18e-06	1.06e-05
ENSSSCG00000011567		351.775	1.44394	4.59e-26	1.43e-24
ENSSSCG00000007927	PPL	5239.38	1.44577	3.9e-68	6.07e-66
ENSSSCG00000012952	TMEM151A	69.331	1.44908	3.2e-05	0.000127227
ENSSSCG00000001063	MYLIP	149.491	1.45212	9.14e-10	7.31e-09
ENSSSCG00000018056	SRCIN1	197.592	1.45225	5.87e-15	8.12e-14
ENSSSCG00000032566	ZHX3	638.846	1.45325	3.42e-28	1.21e-26
ENSSSCG00000000749	SLC6A12	337.382	1.45493	7.55e-12	7.65e-11
ENSSSCG00000022370	TNFSF9	310.801	1.45913	7.2e-23	1.79e-21
ENSSSCG00000024759	CX3CL1	146.132	1.46129	2.74e-12	2.92e-11
ENSSSCG00000014960	AMOTL1	48.5941	1.46328	7.05e-05	0.000262695
ENSSSCG00000057006		179.028	1.46482	1.91e-15	2.78e-14
ENSSSCG00000032622	SLC39A14	1154.53	1.46601	4.36e-56	4.72e-54
ENSSSCG00000008988	CCNG2	847.801	1.46696	2.96e-20	6.33e-19
ENSSSCG00000049464		222.371	1.47269	2.15e-19	4.32e-18
ENSSSCG00000015276	ETNK2	150.627	1.47293	8.2e-13	9.19e-12
ENSSSCG00000025194	ZSWIM6	741.582	1.47335	1.14e-28	4.15e-27
ENSSSCG00000004825	CHSY1	698.011	1.47712	2.83e-38	1.61e-36
ENSSSCG00000050616	PGF	234.98	1.47766	2.16e-17	3.73e-16
ENSSSCG00000008388	REL	821.621	1.48076	2.32e-34	1.11e-32
ENSSSCG00000014838	PGM2L1	119.958	1.48093	1.76e-10	1.53e-09
ENSSSCG00000060025		56.564	1.48144	4.58e-06	2.09e-05
ENSSSCG00000013270	CRY2	683.489	1.49073	3.23e-39	1.91e-37
ENSSSCG00000038491	MEX3B	125.924	1.49089	6.86e-12	6.97e-11
ENSSSCG00000000148		141.831	1.49316	5.09e-12	5.23e-11
ENSSSCG00000000108	TMEM184B	1637.61	1.49379	5.42e-10	4.48e-09
ENSSSCG00000006247	PLAG1	157.289	1.495	3.97e-09	2.93e-08
ENSSSCG00000000645	GABARAPL1	2388.89	1.49727	1.72e-60	2.2e-58
ENSSSCG00000016141	PLEKHM3	113.582	1.49832	3.53e-11	3.31e-10
ENSSSCG00000002917	NFKBID	222.774	1.50069	1.91e-14	2.51e-13
ENSSSCG00000003897	MOB3C	198.843	1.50234	6.77e-16	1.02e-14
ENSSSCG00000014900	RAB30	161.056	1.50368	9.13e-13	1.01e-11
ENSSSCG00000036868	CTNNBIP1	414.49	1.50467	1.3e-25	3.88e-24
ENSSSCG00000003078	CEACAM19	104.631	1.50836	1.75e-07	1.03e-06
ENSSSCG00000021536	CLDN9	58.2232	1.50891	3.39e-06	1.59e-05
ENSSSCG00000015426	RELN	52.9629	1.51045	8.33e-06	3.65e-05
ENSSSCG00000013933	PBX4	196.687	1.51076	1.62e-15	2.39e-14
ENSSSCG00000036556		562.227	1.51104	6.03e-37	3.17e-35
ENSSSCG00000008727	MSX1	385.46	1.51345	1.67e-19	3.38e-18
ENSSSCG00000059963		128.891	1.51359	1.11e-06	5.71e-06
ENSSSCG00000005027	FRMD6	3204.2	1.51478	1.32e-83	2.9e-81
ENSSSCG00000013897	RAB3A	88.5265	1.51549	1.7e-09	1.32e-08
ENSSSCG00000030268	ZFAND5	2860.01	1.5202	1.13e-08	7.83e-08
ENSSSCG00000033537		3254.88	1.52215	1.83e-82	3.97e-80
ENSSSCG00000037184	GPR4	71.8347	1.52466	1.92e-06	9.45e-06
ENSSSCG00000035537	RUNX1	318.75	1.52468	1.38e-25	4.13e-24
ENSSSCG00000015037	IL18	136.566	1.52919	5.65e-12	5.78e-11
ENSSSCG00000011972	FILIP1L	280.13	1.53155	5.99e-13	6.84e-12
ENSSSCG00000004974	LARP6	419.303	1.5329	1.83e-24	5.16e-23
ENSSSCG00000058221		1056.55	1.5338	5.42e-26	1.67e-24
ENSSSCG00000036339	HYCC2	820.05	1.5344	6.99e-37	3.65e-35
ENSSSCG00000016958	PIK3R1	770.73	1.53722	5.67e-40	3.51e-38
ENSSSCG00000003407	CASZ1	102.287	1.54065	2.03e-08	1.35e-07
ENSSSCG00000005589	NR6A1	563.443	1.54339	4.64e-25	1.35e-23
ENSSSCG00000008985	SOWAHB	78.7577	1.54348	2.01e-08	1.34e-07
ENSSSCG00000013303	ABTB2	526.743	1.54538	6.81e-35	3.34e-33
ENSSSCG00000038904	FRAT2	224.046	1.5461	2.98e-16	4.65e-15
ENSSSCG00000033120	PALM2AKAP2	751.063	1.54646	1.4e-34	6.81e-33
ENSSSCG00000006240	FAM110B	437.926	1.5478	5.96e-17	9.89e-16
ENSSSCG00000006688	ANKRD35	58.0694	1.55118	5.51e-07	2.99e-06
ENSSSCG00000028182	CDK17	473.694	1.55121	2.36e-24	6.59e-23
ENSSSCG00000060053	BCL2L11	368.967	1.5531	2.64e-26	8.5e-25
ENSSSCG00000039953	PNRC1	1994.15	1.55754	1.14e-67	1.75e-65
ENSSSCG00000015375	ITGB8	2740.34	1.56229	2.15e-39	1.29e-37
ENSSSCG00000034114	GPR68	1801.92	1.56234	2.59e-31	1.07e-29
ENSSSCG00000028108	ASAP3	319.786	1.56312	1.15e-21	2.66e-20
ENSSSCG00000033266	C7orf57	174.681	1.56341	4.62e-15	6.44e-14
ENSSSCG00000037168	TMEM92	332.36	1.56541	5.88e-20	1.23e-18
ENSSSCG00000024134	MGLL	397.455	1.57524	2.19e-28	7.86e-27
ENSSSCG00000009477	EDNRB	60.2005	1.57874	1.75e-07	1.03e-06
ENSSSCG00000031356	HES1	2081.22	1.57953	6.05e-07	3.26e-06
ENSSSCG00000011020	JCAD	80.5683	1.58148	3.54e-08	2.29e-07
ENSSSCG00000030957	NFKB1	1607.34	1.58369	4.94e-55	5.12e-53
ENSSSCG00000022128	MXI1	895.844	1.5886	4.13e-32	1.8e-30
ENSSSCG00000060600		492.568	1.5915	2.58e-33	1.19e-31
ENSSSCG00000013297	CD44	7442.67	1.5927	5.5e-106	1.85e-103
ENSSSCG00000033324	SPATA2	709.118	1.596	1.07e-23	2.87e-22
ENSSSCG00000005211	CD274	58.2403	1.59618	4.84e-07	2.66e-06
ENSSSCG00000013236	MYBPC3	99.3423	1.59704	4.1e-09	3.01e-08
ENSSSCG00000006651	ADAMTSL4	573.407	1.60033	1.36e-31	5.78e-30
ENSSSCG00000046461		1173.97	1.6016	2.83e-59	3.43e-57
ENSSSCG00000011791	MAP3K13	1382.8	1.60186	3.82e-55	3.99e-53
ENSSSCG00000015507	TNN	138.478	1.60799	2.25e-14	2.93e-13
ENSSSCG00000027477	TBC1D2B	650.046	1.60837	1.57e-43	1.17e-41
ENSSSCG00000016687	CHN2	268.227	1.61217	3.01e-24	8.38e-23
ENSSSCG00000004464	TENT5A	958.159	1.61432	2.14e-42	1.52e-40
ENSSSCG00000035403	RFX2	1191.73	1.61717	3.3e-42	2.33e-40
ENSSSCG00000023178	BATF2	347.601	1.61844	1.78e-29	6.89e-28
ENSSSCG00000057242		62.8492	1.62088	8.1e-08	4.99e-07
ENSSSCG00000035371	CSGALNACT1	114.705	1.62346	1.23e-10	1.09e-09
ENSSSCG00000010448	FAS	187.962	1.63214	1.5e-19	3.05e-18
ENSSSCG00000024377	RPS6KA5	237.373	1.63391	5.14e-22	1.22e-20
ENSSSCG00000015446	PNPLA8	2101.13	1.63563	6.22e-58	7.05e-56
ENSSSCG00000016690	CREB5	424.449	1.63715	8.21e-26	2.48e-24
ENSSSCG00000056309	SOX4	985.781	1.64142	3.67e-37	1.96e-35
ENSSSCG00000010468	CPEB3	169.769	1.64523	3.51e-18	6.47e-17
ENSSSCG00000022504	CDON	217.313	1.64948	5.68e-13	6.49e-12
ENSSSCG00000011437	ALAS1	1727.63	1.65025	2.71e-59	3.32e-57
ENSSSCG00000039862	TRIB3	1113.64	1.65535	1.01e-38	5.85e-37
ENSSSCG00000032176	SMURF2	2587.4	1.65825	2.09e-97	5.76e-95
ENSSSCG00000037468	GNE	798.281	1.66626	1.21e-40	7.7e-39
ENSSSCG00000031657		3036.1	1.66834	6.41e-72	1.16e-69
ENSSSCG00000056754		340.376	1.67049	1.37e-20	3e-19
ENSSSCG00000024771	TICAM1	429.067	1.67075	1.1e-31	4.72e-30
ENSSSCG00000031492	PPP1R18	1166.22	1.68047	8.67e-51	7.91e-49
ENSSSCG00000010580	NFKB2	2807.16	1.68166	1.46e-84	3.35e-82
ENSSSCG00000022208	TNFRSF1B	4434.53	1.68356	1.65e-69	2.7e-67
ENSSSCG00000035101	KLF5	1405.62	1.68561	4.58e-41	3.05e-39
ENSSSCG00000033879	ZNF280B	288.575	1.6931	7.95e-14	9.84e-13
ENSSSCG00000009825	PPTC7	1502.13	1.69869	3.86e-50	3.42e-48
ENSSSCG00000003079		2184.11	1.70068	9.95e-97	2.68e-94
ENSSSCG00000039651	SLC2A5	142.495	1.70719	6.32e-17	1.05e-15
ENSSSCG00000036136	BHLHE40	7203.82	1.70776	0.000149567	0.000524153
ENSSSCG00000010148	ERO1B	309.579	1.70866	1.93e-24	5.43e-23
ENSSSCG00000004859	ZNF516	918.455	1.70893	2.65e-55	2.82e-53
ENSSSCG00000015541	IER5	2547.44	1.70897	4.61e-103	1.43e-100
ENSSSCG00000026981	MRPS6	5154.18	1.70988	1.24e-41	8.5e-40
ENSSSCG00000029163	BCAT1	6479.52	1.71082	1.04e-95	2.69e-93
ENSSSCG00000014091	F2RL1	518.546	1.71184	3.66e-47	3.04e-45
ENSSSCG00000061814		56.1222	1.71628	8.53e-08	5.24e-07
ENSSSCG00000024591	ETV1	103.2	1.71904	3.2e-11	3.02e-10
ENSSSCG00000025053	RYBP	1852.9	1.72802	7.21e-50	6.34e-48
ENSSSCG00000035790	BTG1	2572.8	1.72867	3.29e-61	4.29e-59
ENSSSCG00000057522	CDO1	62.928	1.72984	9.51e-06	4.14e-05
ENSSSCG00000050648		213.867	1.73416	2.95e-22	7.06e-21
ENSSSCG00000037002	SERTAD2	914.31	1.73698	2.49e-50	2.22e-48
ENSSSCG00000004053	TAGAP	89.9475	1.74177	3.23e-07	1.83e-06
ENSSSCG00000024166	SLC2A6	103.414	1.74547	9.09e-09	6.39e-08
ENSSSCG00000014853	GDPD5	818.292	1.75377	9.06e-54	9.08e-52
ENSSSCG00000006737	IGSF3	776.611	1.75657	2.72e-58	3.15e-56
ENSSSCG00000037132	POU2F2	69.5958	1.77314	5.87e-09	4.21e-08
ENSSSCG00000009742	ULK1	1397.66	1.77823	1.76e-58	2.08e-56
ENSSSCG00000011076	OTUD1	111.961	1.78203	8.65e-11	7.8e-10
ENSSSCG00000025924	IGFBP5	309.267	1.78237	3.05e-23	7.76e-22
ENSSSCG00000010312	PLAU	3880.55	1.78421	2.01e-07	1.18e-06
ENSSSCG00000051794	FGF11	89.2589	1.78593	1.01e-11	1.01e-10
ENSSSCG00000029438	SESN2	566.976	1.7874	2.99e-36	1.55e-34
ENSSSCG00000005037	ERO1A	6256.19	1.78874	1.08e-12	1.19e-11
ENSSSCG00000063017	ZNF697	2603.81	1.79125	1.21e-13	1.48e-12
ENSSSCG00000016784	ANKH	1232.24	1.79489	8.23e-91	2e-88
ENSSSCG00000013360	TMEM86A	95.3746	1.81745	1.59e-10	1.4e-09
ENSSSCG00000027053	PACSIN1	65.6182	1.8225	7.44e-09	5.29e-08
ENSSSCG00000009011	FHDC1	527.372	1.83067	3.84e-44	2.95e-42
ENSSSCG00000016140	FZD5	896.813	1.83104	6.73e-38	3.75e-36
ENSSSCG00000001689	GTPBP2	1168.52	1.83119	5.59e-61	7.21e-59
ENSSSCG00000005097	SNAPC1	398.537	1.84108	1.28e-37	7e-36
ENSSSCG00000009720	DDX60	70.9173	1.84233	1.75e-10	1.52e-09
ENSSSCG00000061027	C2orf66	245.943	1.84668	3.29e-18	6.1e-17
ENSSSCG00000021453	RIMS4	130.508	1.84675	1.07e-15	1.59e-14
ENSSSCG00000034207	CEBPB	1955.64	1.84701	4.23e-15	5.95e-14
ENSSSCG00000033074	ZCCHC24	93.5689	1.84745	8.67e-10	6.96e-09
ENSSSCG00000004540	ONECUT2	452.856	1.84753	1.95e-29	7.5e-28
ENSSSCG00000039392	SNPH	113.976	1.84802	9.5e-12	9.55e-11
ENSSSCG00000040815	DUSP5	1305.39	1.85311	0.000700461	0.00207673
ENSSSCG00000003590	PTPRU	557.819	1.85563	3.69e-28	1.3e-26
ENSSSCG00000015850	DUSP4	1296.71	1.85896	3.76e-51	3.48e-49
ENSSSCG00000017983	PER1	2183.58	1.86221	3.35e-87	7.97e-85
ENSSSCG00000060561		102.82	1.87795	2.63e-12	2.8e-11
ENSSSCG00000016420	INSIG1	265.107	1.88048	1.32e-29	5.13e-28
ENSSSCG00000003471	EPHA2	1469.23	1.88451	8.01e-76	1.65e-73
ENSSSCG00000001703	NFKBIE	1618.25	1.8881	8.67e-102	2.57e-99
ENSSSCG00000061084		226.264	1.8886	3.56e-26	1.12e-24
ENSSSCG00000006742	MAB21L3	391.691	1.88965	8.31e-38	4.6e-36
ENSSSCG00000011689	PLOD2	6914.48	1.8916	4.77e-123	2.07e-120
ENSSSCG00000038185	EREG	2988.77	1.89364	3.34e-54	3.37e-52
ENSSSCG00000004144	HECA	931.365	1.89712	1.96e-58	2.29e-56
ENSSSCG00000032752	ZBTB43	684.411	1.89875	7.14e-43	5.12e-41
ENSSSCG00000016230	EPHA4	81.906	1.90113	2.68e-11	2.56e-10
ENSSSCG00000013753	IER2	1013.36	1.91055	7.71e-05	0.000284623
ENSSSCG00000004249	CEP85L	444.613	1.9146	4.49e-38	2.52e-36
ENSSSCG00000014168	ELL2	535.817	1.92046	3.36e-38	1.9e-36
ENSSSCG00000028304	ZFP36L1	7978.83	1.92128	6.9e-62	9.19e-60
ENSSSCG00000025993	SGPP2	3095.72	1.92447	2.5e-121	1.01e-118
ENSSSCG00000035212	KLF6	4804.72	1.93472	5.56e-53	5.39e-51
ENSSSCG00000001573	PIM1	668.284	1.93914	4.81e-44	3.67e-42
ENSSSCG00000034753	FAM177A1	1195.02	1.93937	3.69e-71	6.39e-69
ENSSSCG00000013397	BMAL1	242.777	1.95206	1.74e-23	4.56e-22
ENSSSCG00000012607	TMEM255A	75.3371	1.9752	5.17e-10	4.29e-09
ENSSSCG00000006988	PDGFRL	140.562	1.97963	1.96e-15	2.85e-14
ENSSSCG00000030241		1423.26	1.99186	1.46e-39	8.87e-38
ENSSSCG00000059879	SLC2A1	5817.62	1.99338	1.05e-161	6.39e-159
ENSSSCG00000047083		91.3013	1.99672	0.00307485	0.00783505
ENSSSCG00000024388	BNIP3	5418.48	2.00831	2.4e-96	6.34e-94
ENSSSCG00000008392	BCL11A	88.9196	2.01002	9.36e-12	9.42e-11
ENSSSCG00000011407	RASSF1	631.124	2.02607	1.08e-33	5.08e-32
ENSSSCG00000060339	HES7	74.2807	2.02687	4.55e-11	4.22e-10
ENSSSCG00000011708	TSC22D2	834.394	2.02714	1.96e-43	1.45e-41
ENSSSCG00000008334	MXD1	445.367	2.02813	4.85e-41	3.2e-39
ENSSSCG00000016322	ACKR3	1710.38	2.02822	1.02e-53	1.01e-51
ENSSSCG00000037815	ZC3H12A	1794.82	2.03174	8.22e-08	5.06e-07
ENSSSCG00000040608	AKR1B1	7404.8	2.03327	6.97e-13	7.87e-12
ENSSSCG00000015659	YOD1	995.552	2.04734	6.51e-71	1.1e-68
ENSSSCG00000003669	MFSD2A	95.2846	2.05991	9.62e-14	1.18e-12
ENSSSCG00000023522	TGM2	477.488	2.06998	9.79e-42	6.75e-40
ENSSSCG00000014362	HBEGF	908.199	2.07702	4.69e-07	2.59e-06
ENSSSCG00000001565	CDKN1A	1493.38	2.07813	1.73e-93	4.29e-91
ENSSSCG00000004755	DLL4	139.249	2.07841	1.52e-18	2.9e-17
ENSSSCG00000057704		112.746	2.0873	1.64e-12	1.79e-11
ENSSSCG00000014988	MMP13	120.602	2.08733	3.44e-18	6.36e-17
ENSSSCG00000027646	TIPARP	3137.02	2.08769	1.86e-148	9.81e-146
ENSSSCG00000008347	FBXO48	119.711	2.09162	3.48e-19	6.89e-18
ENSSSCG00000038948	ETS2	602.434	2.10132	4.19e-65	6.04e-63
ENSSSCG00000039500	MADCAM1	110.493	2.10196	5.67e-17	9.44e-16
ENSSSCG00000010292	P4HA1	5877.9	2.10202	2.42e-176	1.84e-173
ENSSSCG00000054652		619.706	2.10252	3.09e-69	5e-67
ENSSSCG00000003928	PLK3	131.336	2.10543	3.24e-14	4.15e-13
ENSSSCG00000029507	RASGEF1B	135.783	2.10846	3.9e-16	6.03e-15
ENSSSCG00000005601	HSPA5	31309.8	2.11074	8.45e-06	3.7e-05
ENSSSCG00000061522		141.122	2.11598	3.17e-20	6.74e-19
ENSSSCG00000036933	NR1D1	145.171	2.11863	2.42e-18	4.52e-17
ENSSSCG00000000808	SLC38A2	8118.24	2.14617	4.84e-11	4.47e-10
ENSSSCG00000036893	PTHLH	109.894	2.15093	5.83e-18	1.05e-16
ENSSSCG00000010464	PPP1R3C	1951.67	2.16572	4.31e-11	4.01e-10
ENSSSCG00000011793	LIPH	78.6843	2.17008	6.19e-13	7.04e-12
ENSSSCG00000022689	GADD45B	344.242	2.17267	3.25e-43	2.35e-41
ENSSSCG00000040445	RND3	1297.84	2.17593	3.01e-107	1.04e-104
ENSSSCG00000022246		472.287	2.17602	8.89e-52	8.49e-50
ENSSSCG00000035867	GFOD1	134.829	2.18268	7.68e-15	1.05e-13
ENSSSCG00000006105	GEM	1655.95	2.1858	2.84e-15	4.07e-14
ENSSSCG00000026196	FAM13A	2353.48	2.18806	2.49e-118	9.74e-116
ENSSSCG00000037449	CSF1	2083.65	2.19022	6.08e-06	2.73e-05
ENSSSCG00000011133	PFKFB3	5455.36	2.19026	4.62e-183	4.31e-180
ENSSSCG00000005944	NDRG1	18399.3	2.19324	8.6e-102	2.57e-99
ENSSSCG00000024784	CACNA1S	86.7477	2.20022	3.09e-14	3.96e-13
ENSSSCG00000059435	RNF24	177.134	2.20127	3.09e-25	9.06e-24
ENSSSCG00000038366	RAP2B	257.873	2.20203	1.27e-37	6.97e-36
ENSSSCG00000039770	SLC6A9	479.871	2.21111	2.78e-34	1.33e-32
ENSSSCG00000025206	RNF19B	545.619	2.2137	3.63e-55	3.83e-53
ENSSSCG00000009633		3680.83	2.22166	3.21e-101	9.26e-99
ENSSSCG00000015287	TMCC2	63.3154	2.22751	3.87e-12	4.03e-11
ENSSSCG00000016501	KDM7A	717.46	2.22952	2.84e-66	4.2e-64
ENSSSCG00000039419	SLCO4A1	1242.74	2.23818	1.24e-63	1.73e-61
ENSSSCG00000000906	TMCC3	582.06	2.24809	2.49e-53	2.45e-51
ENSSSCG00000039947	KCNJ2	149.732	2.25432	1.55e-18	2.96e-17
ENSSSCG00000009482	SPRY2	545.365	2.2652	1.29e-67	1.96e-65
ENSSSCG00000020705	MAP3K8	218.43	2.28841	7.8e-29	2.88e-27
ENSSSCG00000028282	SLC1A4	622.17	2.29163	2.49e-74	4.88e-72
ENSSSCG00000001787	IL16	120.118	2.29568	1.01e-14	1.36e-13
ENSSSCG00000017274	PITPNC1	116.759	2.29967	1.64e-21	3.74e-20
ENSSSCG00000013940	NLRP3	177.323	2.33187	1.56e-22	3.79e-21
ENSSSCG00000040663	HERPUD1	3600.45	2.34679	0.000505878	0.00155849
ENSSSCG00000059577		444.301	2.36566	7.53e-49	6.53e-47
ENSSSCG00000000234	TAMALIN	124.697	2.36894	1.17e-24	3.32e-23
ENSSSCG00000022280	DACT3	113.793	2.3717	3.03e-19	6.04e-18
ENSSSCG00000003155	PPP1R15A	1851.3	2.39219	1.02e-07	6.21e-07
ENSSSCG00000021576	CD83	126.366	2.39269	1.97e-20	4.27e-19
ENSSSCG00000015798	ANKRD37	676.223	2.40647	1.18e-83	2.65e-81
ENSSSCG00000032860	IFNLR1	120.67	2.41343	2.06e-20	4.46e-19
ENSSSCG00000004332	BACH2	233.51	2.41526	6.75e-42	4.68e-40
ENSSSCG00000004125	STX11	415.351	2.41993	4.26e-57	4.78e-55
ENSSSCG00000029160		4498.31	2.4295	2.44e-86	5.69e-84
ENSSSCG00000022649	SLC7A11	629.278	2.43112	3.32e-56	3.67e-54
ENSSSCG00000026454	PMAIP1	551.555	2.45945	6.69e-60	8.45e-58
ENSSSCG00000038126	MGAT3	140.137	2.46325	4.57e-24	1.26e-22
ENSSSCG00000042788		232.472	2.46497	1.88e-34	9.06e-33
ENSSSCG00000023165	SEMA7A	100.731	2.47035	1.35e-13	1.65e-12
ENSSSCG00000062314		77.2777	2.47222	2.57e-13	3.05e-12
ENSSSCG00000011810	BCL6	3238.77	2.47531	1.66e-169	1.19e-166
ENSSSCG00000042089	KCTD11	903.475	2.47554	7.49e-17	1.23e-15
ENSSSCG00000031109	HILPDA	502.808	2.51879	3.36e-11	3.16e-10
ENSSSCG00000035774	ERRFI1	1098.36	2.52324	3.38e-13	3.94e-12
ENSSSCG00000031912	JUN	5450.76	2.53981	4.62e-134	2.16e-131
ENSSSCG00000017251	SOX9	611.664	2.56049	3.11e-14	3.99e-13
ENSSSCG00000012926	PC	442.111	2.56546	1.77e-06	8.76e-06
ENSSSCG00000043113		371.427	2.56657	9.56e-39	5.58e-37
ENSSSCG00000027745	ABCG1	397.632	2.57532	1.7e-73	3.18e-71
ENSSSCG00000047720		131.381	2.5991	3.23e-23	8.18e-22
ENSSSCG00000013599	ANGPTL4	1796.89	2.60496	1.58e-140	8e-138
ENSSSCG00000038471	NUAK2	707.705	2.63273	7.56e-99	2.13e-96
ENSSSCG00000026940	CASP10	1656.18	2.63344	1.33e-186	1.35e-183
ENSSSCG00000004576	RORA	228.146	2.63572	4.56e-42	3.18e-40
ENSSSCG00000010922	ELF3	10664	2.64277	1.27e-32	5.63e-31
ENSSSCG00000032301		287.118	2.64561	2.44e-28	8.67e-27
ENSSSCG00000001963	EGLN3	4431.32	2.64918	3.27e-168	2.2e-165
ENSSSCG00000013408	ADM	3119.43	2.65835	1.53e-13	1.85e-12
ENSSSCG00000013448	MKNK2	5570.48	2.67937	3.28e-28	1.16e-26
ENSSSCG00000001906	CYP1A1	829.12	2.68175	3.64e-126	1.63e-123
ENSSSCG00000023716	TNFAIP6	655.429	2.68775	3.66e-114	1.31e-111
ENSSSCG00000037066	GADD45A	5268.69	2.69309	6.51e-188	7.18e-185
ENSSSCG00000011951	NFKBIZ	6285.56	2.69599	2.99e-26	9.56e-25
ENSSSCG00000031866	TIMP3	6321.8	2.69835	5.08e-35	2.51e-33
ENSSSCG00000015871	NR4A2	157.216	2.71088	2.2e-31	9.15e-30
ENSSSCG00000010554	SCD	4605.41	2.71555	1.02e-191	1.24e-188
ENSSSCG00000001695	VEGFA	7926.27	2.73339	0	0
ENSSSCG00000038594		13838.4	2.75297	3.11e-11	2.94e-10
ENSSSCG00000025134	FAM171B	618.762	2.76733	5.65e-11	5.19e-10
ENSSSCG00000034087		150.369	2.8051	1.33e-27	4.58e-26
ENSSSCG00000043781	RHOB	4112.45	2.80765	1.71e-15	2.49e-14
ENSSSCG00000003805	PDE4B	411.142	2.84406	2.13e-65	3.11e-63
ENSSSCG00000011264	CSRNP1	1042.82	2.87739	2.23e-117	8.46e-115
ENSSSCG00000009083	SPRY1	595.134	2.89265	1.92e-79	4.02e-77
ENSSSCG00000039314	MCL1	22065.5	2.95169	8.27e-30	3.26e-28
ENSSSCG00000040162	NUPR1	378.789	3.00301	2.86e-75	5.77e-73
ENSSSCG00000013655	ICAM1	3967.93	3.02162	4.26e-122	1.78e-119
ENSSSCG00000033327	PDGFB	3363.17	3.02227	4.48e-23	1.13e-21
ENSSSCG00000031888	DDIT4	20377.4	3.06195	3.19e-18	5.92e-17
ENSSSCG00000012967	FOSL1	180.089	3.08085	3.65e-33	1.66e-31
ENSSSCG00000005437	KLF4	1268.23	3.10099	3.32e-162	2.12e-159
ENSSSCG00000060276		663.786	3.11154	2.57e-23	6.59e-22
ENSSSCG00000056685	PLCXD2	690.382	3.11158	6.14e-115	2.26e-112
ENSSSCG00000002512	DEGS2	337.914	3.12327	4.03e-51	3.7e-49
ENSSSCG00000009592	NFIL3	2669.49	3.15819	1.49e-214	2.58e-211
ENSSSCG00000008261	HK2	2764.17	3.173	3.08e-261	6.22e-258
ENSSSCG00000027529	BIRC3	6638.02	3.17413	1.28e-43	9.63e-42
ENSSSCG00000022447	F3	9087.45	3.178	3.87e-08	2.49e-07
ENSSSCG00000014869	LRRC32	157.044	3.22915	4.71e-31	1.93e-29
ENSSSCG00000011570	IRAK2	938.934	3.24785	8.85e-159	5.11e-156
ENSSSCG00000031970	RASSF5	246.044	3.26995	7.94e-62	1.05e-59
ENSSSCG00000032434	PLAUR	306.947	3.27778	3.6e-69	5.74e-67
ENSSSCG00000034260	GDF15	454.282	3.32403	1.04e-70	1.73e-68
ENSSSCG00000034167	SLC5A3	18268.4	3.35866	1.54e-206	2.34e-203
ENSSSCG00000037358		2771.2	3.36996	1.77e-21	4.03e-20
ENSSSCG00000015595	ATF3	4697.01	3.37973	9.66e-153	5.32e-150
ENSSSCG00000030303	ACHE	553.639	3.4497	1.18e-17	2.06e-16
ENSSSCG00000024596	NOCT	1675.94	3.45281	3.56e-39	2.1e-37
ENSSSCG00000017705	CCL5	1081.74	3.45431	9.91e-18	1.74e-16
ENSSSCG00000032320	TCIM	4170.96	3.47294	1.02e-21	2.37e-20
ENSSSCG00000038521	CHAC1	902.703	3.49478	1.96e-32	8.62e-31
ENSSSCG00000030165	MAFF	608.723	3.53807	4.23e-26	1.32e-24
ENSSSCG00000007032	PLAT	6651.08	3.55254	2.17e-43	1.58e-41
ENSSSCG00000050998	DDIT3	1225.12	3.55918	9.06e-09	6.38e-08
ENSSSCG00000012173	SAT1	5989.16	3.57855	4.54e-13	5.23e-12
ENSSSCG00000008963	AREG	1365.47	3.5885	1.05e-194	1.42e-191
ENSSSCG00000004192	CCN2	5691.26	3.75392	1.15e-54	1.18e-52
ENSSSCG00000026547	SLC45A3	3882.43	3.79915	1.67e-182	1.44e-179
ENSSSCG00000017466	CCR7	258.972	3.80767	5.83e-71	9.96e-69
ENSSSCG00000032613	SNAI1	388.446	3.85571	7.9e-104	2.52e-101
ENSSSCG00000025698	SERPINE1	53910	3.8747	4.8e-74	9.24e-72
ENSSSCG00000013735	JUNB	6872.11	3.926	2.23e-13	2.66e-12
ENSSSCG00000006940	CCN1	3449.78	3.99885	5.68e-08	3.59e-07
ENSSSCG00000031616	FOSB	693.689	4.26293	1.94e-08	1.3e-07
ENSSSCG00000004572		648.317	4.45707	7.78e-29	2.88e-27
ENSSSCG00000061605		2905.62	4.51765	1.93e-24	5.43e-23
ENSSSCG00000055218	BTG2	889.77	4.51944	4.66e-15	6.5e-14
ENSSSCG00000008090	IL1A	1171.61	4.52452	6.01e-63	8.19e-61
ENSSSCG00000001952	NFKBIA	15107.4	4.60347	0	0
ENSSSCG00000027607	IER3	6810.39	4.66231	0	0
ENSSSCG00000004154	TNFAIP3	9032.46	4.72821	0	0
ENSSSCG00000002383	FOS	2763.56	5.03435	7.56e-25	2.17e-23
ENSSSCG00000016991	DUSP1	6889.71	5.25541	2.95e-25	8.65e-24
ENSSSCG00000012050	RCAN1	8856.19	5.28546	0	0
ENSSSCG00000008959	CXCL2	3494.2	5.50578	6.7e-30	2.65e-28
ENSSSCG00000031321	NR4A1	3154.27	5.72871	2.43e-22	5.84e-21
ENSSSCG00000014336	EGR1	12300.3	5.87037	4.39e-34	2.08e-32
ENSSSCG00000028056	ZFP36	6706	6.02645	2.74e-23	7.02e-22
ENSSSCG00000008953	CXCL8	20027.9	6.59999	9.54e-72	1.68e-69
ENSSSCG00000038562	RND1	8307.04	6.94218	1.68e-58	2e-56
ENSSSCG00000016254		5560.45	7.31564	4.31e-182	3.49e-179

## Sheet: PAVEC
Ensemble gene ID	Gene name	baseMean	log2FoldChange	pvalue	padj
ENSSSCG00000033189		780.092	-6.07769	1.26414e-155	1.50378e-153
ENSSSCG00000000896	NTN4	14876.8	-6.0092	0	0
ENSSSCG00000036553	SAMD12	5174.14	-5.24852	0	0
ENSSSCG00000016034	COL3A1	3651.92	-5.15701	1.26694e-217	2.95008e-215
ENSSSCG00000011102	NRP1	985.78	-5.09282	5.85349e-202	1.10449e-199
ENSSSCG00000006491	PAQR6	724.042	-4.7225	1.82351e-154	2.14586e-152
ENSSSCG00000001910	ISLR	889.559	-4.62546	9.97566e-174	1.45565e-171
ENSSSCG00000027157	SLC40A1	2455.21	-4.48605	1.48574e-173	2.13946e-171
ENSSSCG00000008770	NWD2	516.481	-4.39035	4.1297e-96	2.30589e-94
ENSSSCG00000012637	KLHL13	1520.9	-4.33733	2.01929e-218	4.80415e-216
ENSSSCG00000036360	LURAP1L	1018.67	-4.33123	2.12166e-71	7.95185e-70
ENSSSCG00000037697	MGP	1005.25	-4.31255	1.302e-102	8.38184e-101
ENSSSCG00000016867	CCDC152	526.078	-4.27539	1.05775e-106	7.01579e-105
ENSSSCG00000023760	CLEC14A	4244.7	-4.20926	8.16151e-192	1.35333e-189
ENSSSCG00000025858	ELN	4820.76	-4.20425	1.14139e-275	4.30738e-273
ENSSSCG00000059342	KCTD12	2296.62	-4.18205	1.59469e-203	3.0618e-201
ENSSSCG00000023279	SH3TC2	1020.32	-4.17527	4.35748e-98	2.52319e-96
ENSSSCG00000006874	PALMD	550.254	-4.15146	1.30338e-85	6.09583e-84
ENSSSCG00000016784	ANKH	336.496	-4.02145	3.68469e-69	1.31782e-67
ENSSSCG00000059282		352.196	-4.02066	4.87092e-79	2.05028e-77
ENSSSCG00000010143	MTR	2184.99	-4.01643	1.00874e-73	3.92869e-72
ENSSSCG00000015334	PDK4	3157.51	-4.00123	4.76634e-51	1.14618e-49
ENSSSCG00000004570	TPM1	28192.2	-3.97549	1.90947e-259	6.14625e-257
ENSSSCG00000011443	STAB1	849.231	-3.9253	3.8962e-134	3.61356e-132
ENSSSCG00000034767	LAMA1	6466.14	-3.91949	6.10735e-201	1.13286e-198
ENSSSCG00000002443	TC2N	1680.8	-3.87653	1.22149e-96	6.92641e-95
ENSSSCG00000028549	ECM2	417.157	-3.86789	6.00859e-96	3.32111e-94
ENSSSCG00000046102	MOGAT1	551.564	-3.84941	3.17114e-95	1.69293e-93
ENSSSCG00000000915	DCN	470.086	-3.82947	3.27106e-102	2.09348e-100
ENSSSCG00000005203	IL33	654.263	-3.8287	8.85155e-92	4.59106e-90
ENSSSCG00000057673		499.33	-3.82013	1.39451e-09	4.9342e-09
ENSSSCG00000014927	NOX4	2844.21	-3.78541	2.04234e-223	5.07985e-221
ENSSSCG00000037905	ITGB5	8063.49	-3.77792	2.6199e-219	6.37161e-217
ENSSSCG00000016032	TFPI	278.083	-3.76799	1.49914e-63	4.71452e-62
ENSSSCG00000008873	GASK1B	21232.5	-3.74343	1.52605e-101	9.38266e-100
ENSSSCG00000031701	GXYLT1	930.181	-3.71398	1.15933e-72	4.40544e-71
ENSSSCG00000032181	C17orf58	574.318	-3.71007	3.79647e-80	1.63577e-78
ENSSSCG00000006696	GJA5	2432.38	-3.70569	2.46699e-147	2.67314e-145
ENSSSCG00000054762		989.167	-3.66561	3.94458e-140	3.88914e-138
ENSSSCG00000028931	GDF7	3938.7	-3.64982	8.07627e-59	2.32597e-57
ENSSSCG00000010651	ABLIM1	6407.62	-3.64648	1.51561e-260	5.02633e-258
ENSSSCG00000005249	ENTREP1	596.178	-3.62079	1.26232e-59	3.7037e-58
ENSSSCG00000028359	BST1	852.321	-3.60533	1.22607e-128	1.06493e-126
ENSSSCG00000011195	GALNT15	3116.46	-3.5443	2.3716e-122	1.89451e-120
ENSSSCG00000009377	THSD1	301.794	-3.51683	3.60315e-55	9.45634e-54
ENSSSCG00000009114	PRSS12	5624.25	-3.51498	2.75904e-159	3.39269e-157
ENSSSCG00000036679	SORBS2	3341.83	-3.4986	3.40673e-141	3.42048e-139
ENSSSCG00000053422	THBD	808.278	-3.48976	1.14331e-71	4.29979e-70
ENSSSCG00000032949	APH1B	285.211	-3.48587	3.18158e-66	1.08134e-64
ENSSSCG00000037015	SESN3	908.495	-3.48428	4.63033e-102	2.91232e-100
ENSSSCG00000037608	LRRC70	214.291	-3.45102	1.97462e-51	4.78103e-50
ENSSSCG00000001570	PI16	1239.97	-3.44068	2.20281e-149	2.48532e-147
ENSSSCG00000059997	MALL	2476.36	-3.42975	2.44611e-159	3.04207e-157
ENSSSCG00000015346	ICA1	678.675	-3.42538	5.04086e-65	1.66166e-63
ENSSSCG00000015331	PON2	550.447	-3.4001	3.64063e-59	1.05685e-57
ENSSSCG00000007073	ISM1	459.838	-3.39755	2.50814e-46	5.32993e-45
ENSSSCG00000010026	PIK3IP1	787.15	-3.38147	3.47091e-47	7.62765e-46
ENSSSCG00000036236	ELOVL6	312.838	-3.37646	3.33019e-64	1.07509e-62
ENSSSCG00000058015	SGCB	574.489	-3.37233	2.25056e-90	1.13503e-88
ENSSSCG00000039514	ID3	1454.21	-3.35583	4.28754e-66	1.44824e-64
ENSSSCG00000017052	ADAM19	489.286	-3.3106	2.14254e-38	3.52601e-37
ENSSSCG00000004844	MTMR10	4454.78	-3.29918	1.42963e-80	6.20868e-79
ENSSSCG00000011968	NIT2	199.598	-3.28951	1.04478e-51	2.54091e-50
ENSSSCG00000010313	VCL	15243.3	-3.2803	2.6609e-118	2.05077e-116
ENSSSCG00000000515	TRHDE	244.356	-3.27343	6.44594e-29	7.34837e-28
ENSSSCG00000013248	LRP4	2844.44	-3.2435	4.13445e-50	9.70975e-49
ENSSSCG00000013335	LGR4	354.458	-3.23684	1.21594e-56	3.36041e-55
ENSSSCG00000015955	ITGA6	903.575	-3.21937	4.38765e-83	1.97607e-81
ENSSSCG00000023419	ARHGEF10	2521.63	-3.20177	3.10958e-95	1.6682e-93
ENSSSCG00000004875	CYB5A	2909.27	-3.19686	2.99806e-141	3.03804e-139
ENSSSCG00000059682		202.026	-3.19362	9.68639e-38	1.55665e-36
ENSSSCG00000033001	FZD8	628.112	-3.18952	8.44922e-87	4.05562e-85
ENSSSCG00000011516	EIF4E3	166.019	-3.18105	3.66969e-43	7.08308e-42
ENSSSCG00000010332	PLAC9	471.761	-3.16119	7.08131e-84	3.22908e-82
ENSSSCG00000015523	RALGPS2	8158.93	-3.15602	6.13374e-100	3.68833e-98
ENSSSCG00000031889	SOX7	1181.77	-3.15182	1.11011e-80	4.84027e-79
ENSSSCG00000004433	HS3ST5	355.711	-3.14921	5.16239e-26	5.1175e-25
ENSSSCG00000009524	TMTC4	419.226	-3.14825	9.1746e-77	3.74652e-75
ENSSSCG00000003762	ADGRL4	347.727	-3.13945	1.8572e-28	2.074e-27
ENSSSCG00000002357	ALDH6A1	262.044	-3.12986	1.27144e-32	1.67848e-31
ENSSSCG00000026618	CAVIN2	4472.43	-3.11126	1.3664e-75	5.47761e-74
ENSSSCG00000017297	CYB561	383.942	-3.10732	1.43083e-52	3.5751e-51
ENSSSCG00000011519	GXYLT2	707.075	-3.08723	6.58373e-38	1.06429e-36
ENSSSCG00000016273	HTR2B	315.222	-3.07611	2.35545e-55	6.22657e-54
ENSSSCG00000006927	PKN2	3454.43	-3.06777	3.47048e-86	1.64419e-84
ENSSSCG00000034440	MMP28	454.331	-3.05907	1.80521e-54	4.64853e-53
ENSSSCG00000006969	TRMT9B	193.197	-3.04574	7.39681e-42	1.37204e-40
ENSSSCG00000000874	GAS2L3	167.505	-3.04491	2.71465e-33	3.69534e-32
ENSSSCG00000011867	MYLK	264.116	-3.04457	3.10386e-56	8.42896e-55
ENSSSCG00000023062	HTATSF1	350.476	-3.03107	1.02935e-63	3.28433e-62
ENSSSCG00000015009	POGLUT3	213.542	-3.01606	1.80258e-35	2.64798e-34
ENSSSCG00000011980	CLDND1	13816.1	-3.00703	2.47556e-200	4.51542e-198
ENSSSCG00000024818	RCAN3	198.846	-2.99192	1.61366e-43	3.15355e-42
ENSSSCG00000040985	KCTD7	166.454	-2.98038	2.32984e-36	3.57112e-35
ENSSSCG00000010494	SORBS1	1094.65	-2.97878	1.16269e-38	1.92795e-37
ENSSSCG00000037318	TRABD2B	527.217	-2.97734	2.56414e-59	7.50318e-58
ENSSSCG00000024621	KAT2B	861.254	-2.96807	2.97307e-107	1.98398e-105
ENSSSCG00000007572	LFNG	295.536	-2.96288	1.59162e-48	3.62135e-47
ENSSSCG00000045249		221.033	-2.96014	4.94626e-20	3.60879e-19
ENSSSCG00000010403	MARCHF8	969.006	-2.95719	8.90778e-46	1.86756e-44
ENSSSCG00000005480		893.639	-2.95682	9.14724e-80	3.91045e-78
ENSSSCG00000023032	SCG2	1252.36	-2.94378	6.37991e-57	1.7903e-55
ENSSSCG00000006702	FMO5	147.876	-2.9412	7.77728e-36	1.15488e-34
ENSSSCG00000040267	CYS1	391.019	-2.9409	7.84316e-50	1.83409e-48
ENSSSCG00000026517	CALML4	127.236	-2.9252	4.57253e-30	5.49909e-29
ENSSSCG00000014965	ENDOD1	960.617	-2.9143	1.52221e-51	3.69381e-50
ENSSSCG00000004405	FIG4	256.992	-2.89294	5.95347e-20	4.32635e-19
ENSSSCG00000023498	HSPB6	160.99	-2.89272	9.5774e-35	1.37553e-33
ENSSSCG00000011928	CCDC80	3845.92	-2.87216	7.63143e-98	4.37269e-96
ENSSSCG00000004012	THBS2	140.657	-2.85958	1.62123e-33	2.24592e-32
ENSSSCG00000063105		503.049	-2.85798	5.43232e-81	2.40693e-79
ENSSSCG00000015958	PDK1	2317.78	-2.84339	5.369e-127	4.51987e-125
ENSSSCG00000024960	PDGFC	184.261	-2.84007	8.99501e-43	1.70609e-41
ENSSSCG00000025711		253.723	-2.83936	4.60394e-36	6.91159e-35
ENSSSCG00000008853	TLL1	503.813	-2.83916	9.77193e-24	8.59678e-23
ENSSSCG00000013333	BDNF	550.046	-2.83915	1.24386e-19	8.82803e-19
ENSSSCG00000013598	KANK3	112.23	-2.83663	2.88344e-25	2.75121e-24
ENSSSCG00000007286	ACSS2	295.908	-2.81928	1.97014e-43	3.84335e-42
ENSSSCG00000009713	CLCN3	924.05	-2.81892	1.67511e-68	5.95209e-67
ENSSSCG00000009400	RCBTB2	906.829	-2.81004	6.50778e-66	2.1847e-64
ENSSSCG00000005122	TEK	1014.73	-2.80136	4.66052e-46	9.84647e-45
ENSSSCG00000003881	SPATA6	852.492	-2.79464	1.07444e-84	4.98248e-83
ENSSSCG00000037376		1106.95	-2.79245	1.67105e-84	7.71642e-83
ENSSSCG00000009018	SH3D19	3225.88	-2.79114	2.02263e-106	1.33347e-104
ENSSSCG00000010829	MTARC1	188.093	-2.78868	6.38952e-34	8.91925e-33
ENSSSCG00000008765	PCDH7	1336.32	-2.78499	1.73007e-08	5.54789e-08
ENSSSCG00000011495	PRICKLE2	1419.38	-2.77546	7.54193e-23	6.36368e-22
ENSSSCG00000048463		168.139	-2.76957	9.81431e-31	1.22054e-29
ENSSSCG00000061235		1129.07	-2.76586	1.02605e-90	5.22284e-89
ENSSSCG00000020846	SCARA3	3328.55	-2.76509	3.42995e-131	3.05182e-129
ENSSSCG00000008336	ANXA4	675.774	-2.76441	1.42245e-44	2.88818e-43
ENSSSCG00000037065	EMP2	3361.2	-2.75171	2.5392e-133	2.33521e-131
ENSSSCG00000007116	CD93	6650.54	-2.73522	9.42846e-89	4.64797e-87
ENSSSCG00000011756	NLGN1	127.782	-2.73047	4.75428e-29	5.45969e-28
ENSSSCG00000007239	CCM2L	142.536	-2.72923	1.10784e-27	1.18865e-26
ENSSSCG00000004291	NT5E	497.414	-2.72723	9.89955e-57	2.74976e-55
ENSSSCG00000005627	AK1	169.92	-2.71533	4.31449e-29	4.98078e-28
ENSSSCG00000022794		205.153	-2.71364	4.96662e-29	5.67969e-28
ENSSSCG00000061597		926.553	-2.70465	3.41747e-44	6.8878e-43
ENSSSCG00000032541	TIGD2	194.796	-2.67936	3.43411e-38	5.59269e-37
ENSSSCG00000007998	RHBDL1	93.4291	-2.6764	1.18268e-23	1.03712e-22
ENSSSCG00000030309	NDRG2	716.155	-2.6719	1.18034e-63	3.75512e-62
ENSSSCG00000053658	NREP	197.764	-2.66815	3.14467e-37	4.94472e-36
ENSSSCG00000000456	SLC16A7	759.775	-2.66045	8.46771e-49	1.93467e-47
ENSSSCG00000035595	HMCN1	2801.62	-2.65993	4.33721e-24	3.86847e-23
ENSSSCG00000039793	PATJ	302.884	-2.65582	5.89998e-38	9.55168e-37
ENSSSCG00000024678	MEGF6	885.261	-2.64303	5.27363e-32	6.79795e-31
ENSSSCG00000003715	ZNF521	1448.53	-2.6388	3.87694e-55	1.01505e-53
ENSSSCG00000010650	AFAP1L2	1071.28	-2.63381	1.2769e-90	6.46965e-89
ENSSSCG00000006688	ANKRD35	157.866	-2.63287	8.07769e-28	8.72677e-27
ENSSSCG00000033624	SRGAP3	208.921	-2.63118	2.82253e-38	4.6173e-37
ENSSSCG00000060354	LDOC1	387.617	-2.62281	1.81381e-38	2.98951e-37
ENSSSCG00000024791		320.69	-2.61581	8.21043e-46	1.72466e-44
ENSSSCG00000061094		116.61	-2.60181	1.35429e-26	1.38001e-25
ENSSSCG00000029388	PDE2A	1637.42	-2.59596	2.28681e-91	1.16948e-89
ENSSSCG00000032684	BOK	493.311	-2.58523	2.51816e-29	2.94481e-28
ENSSSCG00000012517		90.096	-2.58314	5.48752e-19	3.76523e-18
ENSSSCG00000017296	ACE	211.539	-2.57972	2.63122e-38	4.31079e-37
ENSSSCG00000058854		666.494	-2.57823	2.10219e-25	2.01988e-24
ENSSSCG00000025425	FCSK	121.44	-2.57793	1.50595e-22	1.24857e-21
ENSSSCG00000001657	CUL7	305.795	-2.57491	1.23967e-41	2.28399e-40
ENSSSCG00000010912	KIF14	375.196	-2.569	4.04347e-47	8.83269e-46
ENSSSCG00000039573	SLPI	599.468	-2.56628	5.93576e-33	7.98046e-32
ENSSSCG00000008467	EML4	2485.55	-2.56364	4.89617e-61	1.47614e-59
ENSSSCG00000037733	TRIQK	174.094	-2.55869	2.42449e-30	2.96134e-29
ENSSSCG00000023294	KRCC1	268.183	-2.55265	3.65407e-15	1.98266e-14
ENSSSCG00000011207	SGO1	150.942	-2.5413	1.93228e-20	1.44545e-19
ENSSSCG00000057195		153.239	-2.53984	4.47123e-28	4.88355e-27
ENSSSCG00000017177	ST6GALNAC2	1112.25	-2.5389	1.10159e-54	2.85007e-53
ENSSSCG00000038080	EMCN	159.482	-2.53746	1.28578e-24	1.17951e-23
ENSSSCG00000008545	ZNF512	690.881	-2.53077	1.25287e-32	1.65597e-31
ENSSSCG00000059500		546.992	-2.52864	1.77218e-63	5.55722e-62
ENSSSCG00000012780	PLXNB3	145.734	-2.52148	2.96446e-28	3.27596e-27
ENSSSCG00000001476	HSD17B8	87.2376	-2.50738	1.34868e-19	9.53486e-19
ENSSSCG00000027417	LDLRAD4	486.005	-2.50694	1.02704e-45	2.14912e-44
ENSSSCG00000014903	CCDC90B	1409.68	-2.50037	2.1362e-56	5.83007e-55
ENSSSCG00000017565	SPATA20	141.493	-2.49916	3.24753e-29	3.77292e-28
ENSSSCG00000033337	ARHGDIB	1245.39	-2.49675	2.06207e-77	8.54821e-76
ENSSSCG00000016520	CREB3L2	7558.41	-2.49463	1.17763e-66	4.06562e-65
ENSSSCG00000016665	BMPER	1833.8	-2.49391	3.22041e-55	8.47214e-54
ENSSSCG00000030362		507.423	-2.48895	9.03322e-40	1.5593e-38
ENSSSCG00000034131	TXNDC5	22782.2	-2.48078	1.44832e-64	4.73146e-63
ENSSSCG00000025616	SENP8	124.069	-2.4659	2.77462e-24	2.50747e-23
ENSSSCG00000028635		270.075	-2.4621	3.2617e-46	6.91784e-45
ENSSSCG00000009951	SGSM1	276.272	-2.46099	1.78574e-21	1.41106e-20
ENSSSCG00000046546		548.33	-2.45993	2.26841e-45	4.7018e-44
ENSSSCG00000017472	IGFBP4	1170.33	-2.45809	1.58581e-29	1.87218e-28
ENSSSCG00000062696	BCL2	349.823	-2.45652	9.52655e-47	2.06045e-45
ENSSSCG00000007147	HSPA12B	1465.22	-2.45102	5.10656e-46	1.07681e-44
ENSSSCG00000038633	BORCS7	235.986	-2.44523	4.72966e-36	7.0906e-35
ENSSSCG00000038543	CENPA	139.69	-2.44198	4.90576e-24	4.35785e-23
ENSSSCG00000035058	PID1	217.584	-2.43946	1.00152e-25	9.74278e-25
ENSSSCG00000027528	TMEM107	105.622	-2.43582	3.18989e-20	2.36039e-19
ENSSSCG00000002051	ABHD4	3496.77	-2.42421	4.79728e-99	2.79263e-97
ENSSSCG00000037371	TMPPE	172.703	-2.42404	1.36919e-12	6.27488e-12
ENSSSCG00000032648	RBL2	813.682	-2.41958	9.19777e-26	8.97151e-25
ENSSSCG00000009300	WASF3	664.153	-2.41766	9.30188e-59	2.67191e-57
ENSSSCG00000010896	ASPM	1111.13	-2.41617	1.97209e-17	1.23118e-16
ENSSSCG00000063011		746.381	-2.41426	1.53735e-60	4.60952e-59
ENSSSCG00000005455	SVEP1	838.279	-2.41078	1.10127e-26	1.12638e-25
ENSSSCG00000022672	TRPM4	457.611	-2.41005	2.84495e-52	7.02824e-51
ENSSSCG00000013388	PDE3B	1716.9	-2.40717	5.27566e-41	9.52754e-40
ENSSSCG00000054880	C1QTNF5	569.007	-2.40332	2.91885e-41	5.35074e-40
ENSSSCG00000005444	TMEM245	2651.67	-2.3988	1.48855e-99	8.85364e-98
ENSSSCG00000012137	BMX	3834.19	-2.39649	3.64962e-90	1.83218e-88
ENSSSCG00000036201	NPR3	6019.97	-2.39054	1.68493e-45	3.50568e-44
ENSSSCG00000006845	STXBP3	432.932	-2.38866	2.12203e-41	3.89656e-40
ENSSSCG00000013474	S1PR4	90.7757	-2.38438	2.07646e-16	1.2198e-15
ENSSSCG00000032803	CYP2S1	105.804	-2.38377	5.85224e-19	4.01045e-18
ENSSSCG00000038404		755.247	-2.38131	1.06102e-59	3.12144e-58
ENSSSCG00000005194	PTPRD	97.0214	-2.38088	4.23224e-20	3.10232e-19
ENSSSCG00000053466	CIRBP	691.351	-2.37528	2.28318e-40	4.03018e-39
ENSSSCG00000006160	STMN2	330.495	-2.37528	2.5773e-39	4.33271e-38
ENSSSCG00000039946	CD34	3031.61	-2.37392	4.86417e-39	8.12725e-38
ENSSSCG00000025602	DOCK4	1201.23	-2.37264	1.4772e-63	4.65893e-62
ENSSSCG00000036476	REEP3	3082.15	-2.36635	1.25771e-55	3.35716e-54
ENSSSCG00000042179		226.199	-2.36444	5.21151e-34	7.32154e-33
ENSSSCG00000033123	TMEM97	382.268	-2.36281	3.41624e-15	1.85729e-14
ENSSSCG00000024938	SH3BP5	385.016	-2.36111	2.92258e-39	4.89064e-38
ENSSSCG00000009523		130.226	-2.36093	3.28315e-20	2.42448e-19
ENSSSCG00000009565	GAS6	936.952	-2.35924	5.24251e-55	1.36605e-53
ENSSSCG00000010861	COQ8A	143.139	-2.35734	5.70153e-23	4.8483e-22
ENSSSCG00000011075	KIAA1217	707.934	-2.35676	4.69907e-48	1.06034e-46
ENSSSCG00000004789	THBS1	269842	-2.34981	1.57124e-05	3.73818e-05
ENSSSCG00000031594	NICN1	269.739	-2.34857	1.99431e-29	2.33931e-28
ENSSSCG00000032740	TMEM106B	1372.27	-2.34783	8.7636e-18	5.59888e-17
ENSSSCG00000007074	TASP1	190.723	-2.34762	3.74454e-14	1.89811e-13
ENSSSCG00000000735	TSPAN9	2239.31	-2.3468	3.74426e-81	1.66574e-79
ENSSSCG00000009826	TCTN1	211.271	-2.34584	7.25723e-24	6.39993e-23
ENSSSCG00000004782	BUB1B	1110.99	-2.34518	2.56437e-74	1.00951e-72
ENSSSCG00000000478	GRIP1	3670.13	-2.34409	2.81465e-36	4.29019e-35
ENSSSCG00000004510	ACAA2	176.417	-2.34163	4.27595e-29	4.94149e-28
ENSSSCG00000006110	RBM12B	444.946	-2.33824	3.13233e-34	4.42897e-33
ENSSSCG00000010532	LOXL4	376.7	-2.335	2.62151e-43	5.08684e-42
ENSSSCG00000056645		83.7814	-2.33124	6.64399e-16	3.77724e-15
ENSSSCG00000027558	GABBR2	96.2612	-2.32833	1.31577e-19	9.31422e-19
ENSSSCG00000016885	ITGA1	1957.57	-2.3211	2.23151e-33	3.06805e-32
ENSSSCG00000011689	PLOD2	7774.07	-2.31864	5.01855e-45	1.03239e-43
ENSSSCG00000017164		3543.21	-2.31339	1.51297e-53	3.84175e-52
ENSSSCG00000003828	FGGY	109.247	-2.31181	2.10156e-18	1.3939e-17
ENSSSCG00000032078	ZNF362	456.06	-2.30756	2.76679e-23	2.37861e-22
ENSSSCG00000017546	ZNF652	79.7616	-2.30543	7.37105e-16	4.16678e-15
ENSSSCG00000055290		125.336	-2.30406	1.89234e-23	1.63973e-22
ENSSSCG00000057327		214.785	-2.30365	2.3002e-12	1.0317e-11
ENSSSCG00000023924	PDE1A	107.792	-2.30117	7.92987e-20	5.70951e-19
ENSSSCG00000012699	FHL1	3570.28	-2.30038	3.04695e-37	4.79795e-36
ENSSSCG00000008867	CTSO	159.601	-2.29871	1.58905e-12	7.22497e-12
ENSSSCG00000061141		134.332	-2.29556	1.15357e-16	6.87617e-16
ENSSSCG00000033297	AP5S1	83.3019	-2.29467	1.07166e-17	6.8029e-17
ENSSSCG00000021891		254.773	-2.29278	4.64967e-15	2.50793e-14
ENSSSCG00000036877		158.922	-2.29229	3.17254e-21	2.48891e-20
ENSSSCG00000011896	ADPRH	250.111	-2.28915	2.90184e-15	1.58551e-14
ENSSSCG00000017204	ITGB4	2657.74	-2.28843	5.89393e-81	2.60093e-79
ENSSSCG00000005361	ALDH1B1	158.084	-2.28812	2.79898e-15	1.53084e-14
ENSSSCG00000002681	HSDL1	273.3	-2.28541	1.20098e-39	2.05368e-38
ENSSSCG00000052003	FSCN2	86.227	-2.28265	1.0875e-16	6.4859e-16
ENSSSCG00000038077	PPP1R14A	1309.46	-2.2826	1.89592e-37	3.00709e-36
ENSSSCG00000030209	MFNG	992.307	-2.27775	8.62847e-57	2.40893e-55
ENSSSCG00000035061	WBP1	242.052	-2.27737	4.98085e-21	3.85233e-20
ENSSSCG00000039045	SLC26A2	361.984	-2.27506	3.86451e-19	2.67003e-18
ENSSSCG00000007463	PTGIS	11433	-2.27456	9.59871e-97	5.47127e-95
ENSSSCG00000035836		80.4224	-2.26939	7.99875e-16	4.51694e-15
ENSSSCG00000030016	PDE9A	123.53	-2.26779	2.16257e-15	1.1929e-14
ENSSSCG00000025417	BBS2	220.336	-2.26744	1.37089e-13	6.68285e-13
ENSSSCG00000009361	POSTN	3762.36	-2.26527	1.76943e-113	1.29097e-111
ENSSSCG00000004241	GJA1	25093.8	-2.26465	2.7132e-59	7.9182e-58
ENSSSCG00000037865	SOX18	554.84	-2.26365	2.21243e-25	2.12393e-24
ENSSSCG00000006872	AGL	338.032	-2.25716	1.80526e-28	2.02012e-27
ENSSSCG00000011522	CNTN3	245.334	-2.25623	9.54243e-31	1.18808e-29
ENSSSCG00000004332	BACH2	199.272	-2.25491	6.74644e-22	5.4289e-21
ENSSSCG00000015237	FLI1	2338.05	-2.25417	2.66802e-77	1.10184e-75
ENSSSCG00000026746		100.629	-2.25308	1.02326e-19	7.30023e-19
ENSSSCG00000032483		151.178	-2.25036	2.07435e-18	1.37669e-17
ENSSSCG00000006126	DECR1	622.821	-2.24952	5.59673e-39	9.33699e-38
ENSSSCG00000015196	SIAE	181.573	-2.24914	4.93978e-29	5.65491e-28
ENSSSCG00000005378	ANKS6	520.425	-2.24844	2.75511e-44	5.56309e-43
ENSSSCG00000011215	OXSM	188.439	-2.24668	4.6649e-13	2.1996e-12
ENSSSCG00000005650	CERCAM	186.529	-2.24586	2.23816e-17	1.38857e-16
ENSSSCG00000061754		215.496	-2.24356	1.71334e-25	1.65205e-24
ENSSSCG00000026004	MSRB3	4257.48	-2.24293	3.81623e-41	6.93768e-40
ENSSSCG00000045595		79.0802	-2.24287	5.76866e-16	3.28814e-15
ENSSSCG00000028620	ABCD3	659.824	-2.24272	8.17192e-56	2.19738e-54
ENSSSCG00000041289	IL10RB	195.229	-2.24121	4.33996e-17	2.64752e-16
ENSSSCG00000023001	CCDC149	437.522	-2.24119	5.02637e-41	9.09232e-40
ENSSSCG00000012257		2281.25	-2.2411	1.02612e-54	2.6611e-53
ENSSSCG00000025492	NUDT13	174.415	-2.23817	5.64811e-24	5.00509e-23
ENSSSCG00000011632	NPHP3	242.151	-2.23588	1.39796e-17	8.80788e-17
ENSSSCG00000016810		284.322	-2.23138	8.08657e-20	5.8185e-19
ENSSSCG00000014316	TGFBI	1607.08	-2.23012	2.95813e-56	8.05317e-55
ENSSSCG00000046589		197.516	-2.22737	1.83465e-28	2.05091e-27
ENSSSCG00000058730		76.2691	-2.22618	1.04102e-13	5.11353e-13
ENSSSCG00000016381	SNED1	254.238	-2.22237	2.10802e-29	2.47004e-28
ENSSSCG00000005045	BMP4	5129.35	-2.21986	4.78995e-23	4.08902e-22
ENSSSCG00000015322	TFPI2	514.586	-2.21894	1.98696e-54	5.10453e-53
ENSSSCG00000003862	CC2D1B	501.882	-2.21836	6.50249e-22	5.2403e-21
ENSSSCG00000034727	CCDC24	97.9518	-2.21638	1.56694e-14	8.13887e-14
ENSSSCG00000017799	CPD	22777.7	-2.21318	7.31099e-27	7.52695e-26
ENSSSCG00000033422	STIMATE	233.712	-2.21287	7.83658e-31	9.80154e-30
ENSSSCG00000011859	HEG1	14711.4	-2.21162	2.65214e-35	3.87517e-34
ENSSSCG00000057418	PPP1R3E	126.434	-2.21059	8.34518e-19	5.66913e-18
ENSSSCG00000009807	RHOF	140.164	-2.20659	8.38892e-23	7.05133e-22
ENSSSCG00000040946	EIF5A2	426.919	-2.20384	4.097e-38	6.66234e-37
ENSSSCG00000028908	DYNLT3	750.928	-2.19929	2.96651e-37	4.67803e-36
ENSSSCG00000055438		1008.17	-2.19814	7.50874e-38	1.21203e-36
ENSSSCG00000034502	H6PD	343.016	-2.19649	1.8337e-25	1.765e-24
ENSSSCG00000025842	SPAG8	205.562	-2.19552	1.1381e-21	9.05846e-21
ENSSSCG00000007089	MGME1	161.594	-2.19503	3.42133e-27	3.56261e-26
ENSSSCG00000027741		116.126	-2.19092	1.41014e-15	7.86174e-15
ENSSSCG00000035414	XXYLT1	146.698	-2.19071	3.61613e-23	3.0918e-22
ENSSSCG00000014170	CAST	5494.78	-2.19025	1.2002e-43	2.35816e-42
ENSSSCG00000002440	CCDC88C	314.152	-2.18791	7.80553e-39	1.29823e-37
ENSSSCG00000040847	AP1S3	1311.29	-2.18684	2.56118e-37	4.04467e-36
ENSSSCG00000002143	PARP2	162.589	-2.18303	1.47944e-24	1.35263e-23
ENSSSCG00000024293	TMEM178A	227.758	-2.18293	2.42648e-27	2.5534e-26
ENSSSCG00000026465	BABAM2	267.867	-2.18259	1.89899e-29	2.23709e-28
ENSSSCG00000005047	CDKN3	135.41	-2.17794	1.84291e-15	1.01914e-14
ENSSSCG00000063138		75.792	-2.17635	1.5264e-14	7.94337e-14
ENSSSCG00000009666	EPHX2	492.693	-2.1757	4.43559e-27	4.59254e-26
ENSSSCG00000014994	PDGFD	1026.96	-2.17523	1.3889e-70	5.15258e-69
ENSSSCG00000006098	DPY19L4	250.941	-2.16857	1.59877e-30	1.96374e-29
ENSSSCG00000026780	EDIL3	78.5064	-2.15886	2.51522e-15	1.38116e-14
ENSSSCG00000004132	PHACTR2	2860.1	-2.15848	1.71938e-64	5.58363e-63
ENSSSCG00000011070	MPP7	66.0898	-2.15736	6.79812e-14	3.38791e-13
ENSSSCG00000014899	PRCP	1900.05	-2.15659	1.14936e-73	4.44472e-72
ENSSSCG00000004698	SERINC4	163.532	-2.15204	5.56371e-23	4.73478e-22
ENSSSCG00000015862	LIMS2	1854.04	-2.15184	1.60465e-43	3.14155e-42
ENSSSCG00000012521	GPRASP2	152.172	-2.15147	1.23823e-11	5.198e-11
ENSSSCG00000038614	NENF	108.798	-2.15146	1.55888e-14	8.10472e-14
ENSSSCG00000032444	PLXDC2	2658.74	-2.15087	1.72044e-47	3.81144e-46
ENSSSCG00000007098	DTD1	258.504	-2.15058	2.75902e-14	1.40965e-13
ENSSSCG00000047800	TSPYL4	115.95	-2.14843	5.17207e-12	2.2587e-11
ENSSSCG00000000910	CRADD	82.1283	-2.14607	3.94949e-14	1.99645e-13
ENSSSCG00000003876	CDKN2C	574.375	-2.13853	9.45396e-26	9.21319e-25
ENSSSCG00000012309	SHROOM4	735.623	-2.13616	8.80665e-20	6.31586e-19
ENSSSCG00000003806	LEPROT	1335.93	-2.13226	3.23858e-18	2.12107e-17
ENSSSCG00000031831	CADM1	1409.1	-2.13176	4.07776e-80	1.75008e-78
ENSSSCG00000014184	PAM	3539.8	-2.13124	6.15629e-77	2.53287e-75
ENSSSCG00000010180	TTC13	194.512	-2.12638	3.65972e-28	4.02532e-27
ENSSSCG00000022741	PDGFRB	115.728	-2.12334	2.59998e-16	1.52161e-15
ENSSSCG00000026994	ADAMTS10	1449.88	-2.122	1.00291e-51	2.44451e-50
ENSSSCG00000028501		168.956	-2.12	7.5646e-11	2.98547e-10
ENSSSCG00000039373	SNX24	218.163	-2.11999	2.47664e-30	3.02167e-29
ENSSSCG00000009650	DOCK5	209.355	-2.11955	4.20776e-17	2.57261e-16
ENSSSCG00000006742	MAB21L3	152.031	-2.11732	2.02758e-13	9.76234e-13
ENSSSCG00000003514	HSPG2	43422.3	-2.11582	3.00433e-28	3.31111e-27
ENSSSCG00000016412	LMBR1	3223.25	-2.1145	1.1132e-69	4.00752e-68
ENSSSCG00000011609	FBLN2	181.619	-2.11372	5.97598e-25	5.60421e-24
ENSSSCG00000022303	SLC25A16	200.267	-2.11326	1.27799e-18	8.58584e-18
ENSSSCG00000009430	AKAP11	1398.86	-2.11214	3.58653e-26	3.57477e-25
ENSSSCG00000031954	SLC39A10	810.868	-2.11097	7.37217e-11	2.91267e-10
ENSSSCG00000008874	TMEM144	307.995	-2.10957	4.84663e-18	3.13114e-17
ENSSSCG00000034924	JRKL	170.775	-2.10943	5.39809e-12	2.35084e-11
ENSSSCG00000013389	CYP2R1	432.744	-2.10746	4.92364e-41	8.92125e-40
ENSSSCG00000039244	PHYH	832.888	-2.10644	2.15845e-15	1.19123e-14
ENSSSCG00000054789	YPEL1	270.299	-2.10507	2.4077e-25	2.30735e-24
ENSSSCG00000014151	CETN3	547.634	-2.10474	1.22498e-28	1.37923e-27
ENSSSCG00000010627	PDCD4	3678.29	-2.10133	9.57924e-80	4.07919e-78
ENSSSCG00000042259	ABHD14B	162.426	-2.09834	5.2951e-14	2.65824e-13
ENSSSCG00000002954	SPINT2	1342.6	-2.09591	3.66985e-32	4.76993e-31
ENSSSCG00000006235	TOX	343.487	-2.09203	2.70407e-19	1.88133e-18
ENSSSCG00000053039	NIPSNAP3A	386.946	-2.09193	1.84491e-37	2.93043e-36
ENSSSCG00000002884	LSR	95.0503	-2.09176	2.76611e-14	1.41261e-13
ENSSSCG00000004957	CLN6	591.119	-2.09134	8.61588e-31	1.07394e-29
ENSSSCG00000010904	NEK7	2889.7	-2.09083	2.03203e-39	3.42659e-38
ENSSSCG00000013020	MAP4K2	177.138	-2.09012	1.74606e-19	1.22729e-18
ENSSSCG00000028444	ARMC10	544.262	-2.08526	2.32313e-52	5.75211e-51
ENSSSCG00000031857	SMIM19	262.963	-2.08469	6.3172e-23	5.35518e-22
ENSSSCG00000006885	ALG14	118.921	-2.0844	2.11016e-13	1.0151e-12
ENSSSCG00000006642	MINDY1	698.939	-2.08399	2.98247e-29	3.47236e-28
ENSSSCG00000040850	GPR17	94.2782	-2.08355	4.20335e-17	2.57135e-16
ENSSSCG00000013302	CAT	789.003	-2.08191	1.02969e-39	1.76906e-38
ENSSSCG00000006132	MMP16	353.451	-2.07845	3.08263e-23	2.63978e-22
ENSSSCG00000059700		148.573	-2.07761	8.704e-13	4.04143e-12
ENSSSCG00000038187		633.101	-2.07687	4.51866e-36	6.79289e-35
ENSSSCG00000008504	CRIM1	13453.2	-2.07589	1.35574e-28	1.52333e-27
ENSSSCG00000025087	ASPH	1764.65	-2.07531	4.03367e-45	8.31346e-44
ENSSSCG00000012746		459.426	-2.07459	1.86152e-22	1.53407e-21
ENSSSCG00000009852	VSIG10	1761.81	-2.07273	5.67641e-41	1.02344e-39
ENSSSCG00000000541	FAR2	1740.22	-2.0699	1.07083e-75	4.3085e-74
ENSSSCG00000009931	MVK	150.878	-2.06952	2.47348e-20	1.84023e-19
ENSSSCG00000012027	ADAMTS5	126.22	-2.0663	6.78204e-19	4.63312e-18
ENSSSCG00000032153	C19orf12	112.015	-2.06613	4.71723e-13	2.22331e-12
ENSSSCG00000008096	ZC3H6	274.258	-2.0645	1.14722e-09	4.08965e-09
ENSSSCG00000032554		1317.83	-2.06446	1.33481e-54	3.44533e-53
ENSSSCG00000035371	CSGALNACT1	211.516	-2.06363	1.61639e-22	1.33508e-21
ENSSSCG00000021997	ALS2CL	226.245	-2.06319	4.08497e-10	1.51289e-09
ENSSSCG00000006321	FAM78B	192.822	-2.0625	4.80545e-12	2.10279e-11
ENSSSCG00000036546	RNF141	198.695	-2.05803	3.72194e-11	1.5025e-10
ENSSSCG00000033452		105.795	-2.0566	2.95041e-17	1.81912e-16
ENSSSCG00000033574	CFAP54	523.863	-2.05556	9.31962e-28	1.00487e-26
ENSSSCG00000051810		148.843	-2.05268	1.20552e-17	7.62615e-17
ENSSSCG00000032053	ST8SIA5	1397.82	-2.05263	3.18292e-30	3.86185e-29
ENSSSCG00000017733	C17orf75	386.547	-2.05188	5.44483e-14	2.72965e-13
ENSSSCG00000003743	GALNT1	10452.6	-2.05162	2.32067e-32	3.03797e-31
ENSSSCG00000012546	NRK	91.8886	-2.05127	3.01304e-10	1.12888e-09
ENSSSCG00000011582	CAND2	181.733	-2.04994	1.75866e-16	1.03756e-15
ENSSSCG00000012165		486.821	-2.04691	1.77097e-11	7.36938e-11
ENSSSCG00000016553	COPG2	422.743	-2.04333	1.05223e-35	1.55407e-34
ENSSSCG00000033115	IFNAR1	2416.94	-2.043	9.61196e-64	3.07583e-62
ENSSSCG00000037508	GSN	3049.37	-2.04298	2.40024e-58	6.8765e-57
ENSSSCG00000033018	TM4SF1	13030.2	-2.04047	2.00897e-20	1.50077e-19
ENSSSCG00000016872	HMGCS1	1958.64	-2.04043	1.89855e-44	3.84062e-43
ENSSSCG00000031617	SFT2D2	419.453	-2.04029	2.53741e-33	3.47457e-32
ENSSSCG00000063161		114.102	-2.03948	1.63987e-18	1.09431e-17
ENSSSCG00000043940		59.1483	-2.03798	3.33265e-09	1.14084e-08
ENSSSCG00000030921	APOA1	2992.89	-2.03468	7.72337e-27	7.93658e-26
ENSSSCG00000044633		294.629	-2.0335	2.26653e-10	8.57411e-10
ENSSSCG00000025357	LDAH	669.113	-2.02675	4.26348e-34	6.00509e-33
ENSSSCG00000001914	LOXL1	1166.41	-2.0243	1.85705e-16	1.09443e-15
ENSSSCG00000037201	MPV17	101.228	-2.0227	4.48778e-15	2.4254e-14
ENSSSCG00000014014	TBC1D9B	447.123	-2.02074	6.98672e-24	6.16634e-23
ENSSSCG00000010728	CPXM2	4394.22	-2.02001	7.04591e-62	2.15996e-60
ENSSSCG00000039009		288.562	-2.01842	9.87933e-18	6.29333e-17
ENSSSCG00000039480	ERLIN2	515.134	-2.01765	2.23812e-15	1.23271e-14
ENSSSCG00000014436	ARHGEF37	1399.34	-2.01574	1.01123e-37	1.62272e-36
ENSSSCG00000014999	KBTBD3	77.7854	-2.01167	4.72489e-10	1.74105e-09
ENSSSCG00000012234	SRPX	1108.31	-2.01095	6.97667e-59	2.01458e-57
ENSSSCG00000035254	DPH6	103.565	-2.00953	6.09422e-15	3.26617e-14
ENSSSCG00000008646	RNF144A	828.026	-2.00739	1.23732e-37	1.97394e-36
ENSSSCG00000009050	INPP4B	324.805	-2.0049	1.12393e-11	4.73817e-11
ENSSSCG00000038657	ATPAF1	767.468	-2.00322	3.23788e-18	2.12107e-17
ENSSSCG00000040593	BLOC1S5	1140.14	-2.00261	2.46783e-66	8.43999e-65
ENSSSCG00000006871	SLC35A3	954.036	-2.00206	4.05855e-30	4.90793e-29
ENSSSCG00000016406	ESYT2	2111.73	-2.00178	2.09028e-52	5.1991e-51
ENSSSCG00000025980	CHMP4C	528.604	-2.00156	1.29522e-44	2.63475e-43
ENSSSCG00000017082	SPARC	15612	-2.00026	6.07578e-72	2.30081e-70
ENSSSCG00000051565		115.039	-1.99995	1.13569e-08	3.6925e-08
ENSSSCG00000017879	SPNS2	641.062	-1.99667	1.82443e-26	1.84534e-25
ENSSSCG00000017022	HMMR	692.956	-1.992	1.07116e-24	9.89262e-24
ENSSSCG00000015175	VWA5A	364.667	-1.98949	1.73952e-17	1.08909e-16
ENSSSCG00000005235	KANK1	2751.92	-1.98928	4.01672e-18	2.61039e-17
ENSSSCG00000039004	CEBPZOS	301.437	-1.98499	2.05878e-35	3.01221e-34
ENSSSCG00000034398	CFAP418	187.276	-1.98376	1.27842e-15	7.14555e-15
ENSSSCG00000041883		184.211	-1.98324	3.3895e-20	2.50133e-19
ENSSSCG00000016174	FN1	404781	-1.98295	5.38197e-28	5.85489e-27
ENSSSCG00000005975	MTSS1	311.074	-1.98272	1.25551e-15	7.03187e-15
ENSSSCG00000013875	USE1	178.465	-1.97997	4.64712e-10	1.71413e-09
ENSSSCG00000022398	NUCKS1	4220.81	-1.97934	3.06488e-31	3.87321e-30
ENSSSCG00000032575	ZBTB26	196.241	-1.97884	4.85672e-09	1.63583e-08
ENSSSCG00000054848		71.7723	-1.97878	9.03157e-11	3.53258e-10
ENSSSCG00000009860	FBXW8	206.272	-1.97823	2.85142e-24	2.57475e-23
ENSSSCG00000032846	BPNT2	1872.37	-1.97818	7.57791e-65	2.48301e-63
ENSSSCG00000058419		84.6529	-1.97279	1.11391e-11	4.70136e-11
ENSSSCG00000017906	RNF167	413.712	-1.97173	7.85588e-34	1.09244e-32
ENSSSCG00000024570	KDM4B	1014.55	-1.97173	2.66308e-28	2.96187e-27
ENSSSCG00000023526	RAPGEF3	741.136	-1.96671	4.47344e-42	8.32608e-41
ENSSSCG00000058354		82.6484	-1.96601	2.68124e-13	1.28194e-12
ENSSSCG00000011532	SUMF1	737.491	-1.96468	3.29254e-36	5.00466e-35
ENSSSCG00000005426	FKTN	220.926	-1.96343	1.33519e-13	6.52336e-13
ENSSSCG00000021204	HOXA10	351.717	-1.96258	1.31487e-31	1.68107e-30
ENSSSCG00000035615	GSTK1	94.1794	-1.96005	7.09913e-12	3.06965e-11
ENSSSCG00000004658	FBN1	11250.9	-1.9596	3.83077e-25	3.62351e-24
ENSSSCG00000007359	LPIN3	126.173	-1.95884	3.26018e-17	2.00671e-16
ENSSSCG00000035993	C1QTNF2	238.619	-1.95857	3.01717e-16	1.75732e-15
ENSSSCG00000016043	OSGEPL1	237.058	-1.95656	7.41909e-20	5.35231e-19
ENSSSCG00000010188	ABCB10	433.166	-1.95589	9.18636e-35	1.32284e-33
ENSSSCG00000009475	SLAIN1	439.343	-1.95411	8.28112e-33	1.10928e-31
ENSSSCG00000048792		68.1812	-1.95376	2.43313e-09	8.42521e-09
ENSSSCG00000023264	IDH1	1135.82	-1.95251	1.47166e-56	4.0467e-55
ENSSSCG00000008604	WDR35	544.333	-1.95152	4.84569e-24	4.30798e-23
ENSSSCG00000013054	ATL3	4501.07	-1.95061	1.00885e-30	1.25252e-29
ENSSSCG00000014902	ANKRD42	1196.89	-1.95026	7.59481e-52	1.85945e-50
ENSSSCG00000031139	IKZF4	104.816	-1.94991	4.08725e-11	1.64452e-10
ENSSSCG00000034948	RASSF9	199.202	-1.94923	4.27047e-21	3.31226e-20
ENSSSCG00000008535	CLIP4	255.164	-1.94823	2.20884e-20	1.64558e-19
ENSSSCG00000004485	CD109	5590.22	-1.94555	7.93457e-26	7.76014e-25
ENSSSCG00000043781	RHOB	16159.4	-1.94158	1.03477e-41	1.91293e-40
ENSSSCG00000012408	NHSL2	1897.97	-1.94155	3.88883e-27	4.03789e-26
ENSSSCG00000022869	BCAP29	689.952	-1.94128	3.24083e-21	2.53884e-20
ENSSSCG00000005056	DLGAP5	912.952	-1.93907	5.09784e-44	1.01994e-42
ENSSSCG00000006850	EEIG2	816.139	-1.93851	9.81461e-21	7.47988e-20
ENSSSCG00000053757	SPAG7	442.882	-1.93662	2.99307e-27	3.12857e-26
ENSSSCG00000004393	GTF3C6	317.693	-1.93472	2.62444e-18	1.72607e-17
ENSSSCG00000015755	AGPAT5	357.495	-1.93423	6.39637e-21	4.91932e-20
ENSSSCG00000011826	TMEM44	468.097	-1.93341	1.07749e-14	5.66651e-14
ENSSSCG00000009714	NEK1	506.22	-1.93207	1.99656e-24	1.81633e-23
ENSSSCG00000034625		96.7422	-1.93013	9.10991e-10	3.28605e-09
ENSSSCG00000055535		428.803	-1.92848	1.31655e-27	1.40158e-26
ENSSSCG00000006779	ST7L	231.681	-1.9274	2.53434e-14	1.2991e-13
ENSSSCG00000006767	MAGI3	399.115	-1.9273	1.25809e-24	1.15508e-23
ENSSSCG00000011690	PLSCR4	245.324	-1.92712	1.21416e-24	1.11756e-23
ENSSSCG00000012885	LRP5	1338.59	-1.92649	1.18393e-34	1.69816e-33
ENSSSCG00000024679	UPF3A	69.9034	-1.9264	9.70327e-12	4.12558e-11
ENSSSCG00000037237	COMTD1	76.0346	-1.92531	9.66808e-11	3.76941e-10
ENSSSCG00000012698	SLC9A6	379.063	-1.92515	1.36224e-31	1.7396e-30
ENSSSCG00000053891	SOCS2	100.271	-1.92232	3.26634e-12	1.44783e-11
ENSSSCG00000011629	ACAD11	114.033	-1.9194	1.43958e-17	9.05447e-17
ENSSSCG00000006547	SHE	884.367	-1.91917	2.32119e-52	5.75211e-51
ENSSSCG00000011704	WWTR1	9318.37	-1.91758	7.94098e-27	8.1449e-26
ENSSSCG00000033178	HAUS4	104.583	-1.91662	9.70685e-13	4.49373e-12
ENSSSCG00000006052	FZD6	1942.7	-1.91489	1.02243e-21	8.17943e-21
ENSSSCG00000007531	FAM217B	182.079	-1.91468	1.18465e-14	6.21514e-14
ENSSSCG00000033527	ITFG1	1493.23	-1.91383	3.90959e-36	5.91792e-35
ENSSSCG00000028572		276.184	-1.91272	3.22388e-21	2.52738e-20
ENSSSCG00000029200	TRIM2	678.533	-1.91239	3.6474e-50	8.58434e-49
ENSSSCG00000058492	ARSD	218.698	-1.90992	1.01203e-14	5.33509e-14
ENSSSCG00000000531	BICD1	1079.23	-1.90969	2.85141e-36	4.34017e-35
ENSSSCG00000004969	KIF23	1058.86	-1.90944	2.96644e-28	3.27596e-27
ENSSSCG00000033577	MED30	483.868	-1.90889	1.60075e-27	1.69261e-26
ENSSSCG00000002620	EFHC1	136.735	-1.90858	3.37294e-10	1.25855e-09
ENSSSCG00000053306	KNSTRN	248.184	-1.90724	2.87133e-24	2.59058e-23
ENSSSCG00000012156	CDKL5	110.999	-1.90612	5.49341e-09	1.83684e-08
ENSSSCG00000038931	C6orf120	222.443	-1.90409	1.34147e-14	7.011e-14
ENSSSCG00000022147	CHURC1	815.812	-1.90369	4.60165e-15	2.48326e-14
ENSSSCG00000012731	IDS	2205.75	-1.90317	3.69282e-52	9.08185e-51
ENSSSCG00000014430	ABLIM3	2418.32	-1.89927	8.12508e-58	2.2977e-56
ENSSSCG00000043102	GALNT4	121.06	-1.899	1.11748e-12	5.15154e-12
ENSSSCG00000017389	RAMP2	502.64	-1.89777	7.03428e-23	5.94924e-22
ENSSSCG00000016033	GULP1	409.808	-1.89323	2.46577e-25	2.35886e-24
ENSSSCG00000009522	PCCA	206.899	-1.89319	1.81358e-16	1.06939e-15
ENSSSCG00000040188	TNFSF12	288.975	-1.89169	1.45406e-24	1.33104e-23
ENSSSCG00000007478	ATP9A	399.603	-1.89108	8.89678e-25	8.25139e-24
ENSSSCG00000009192	PDLIM5	9503.33	-1.88786	1.64147e-56	4.50232e-55
ENSSSCG00000063463		138.972	-1.88443	3.19473e-13	1.52249e-12
ENSSSCG00000014242		120.633	-1.88438	3.59451e-12	1.58686e-11
ENSSSCG00000004791	RASGRP1	429.474	-1.88337	4.90301e-32	6.34261e-31
ENSSSCG00000008480	MORN2	108.953	-1.88253	2.44329e-11	1.00486e-10
ENSSSCG00000038861	TM2D1	402.613	-1.88082	2.49204e-23	2.14917e-22
ENSSSCG00000017294	DCAF7	1887.32	-1.87861	6.83285e-57	1.9125e-55
ENSSSCG00000000510	TMEM19	242.635	-1.87626	2.8944e-24	2.60926e-23
ENSSSCG00000008698	RGS12	421.481	-1.86711	3.66053e-24	3.27294e-23
ENSSSCG00000000259	CSAD	125.699	-1.86573	2.45756e-17	1.5221e-16
ENSSSCG00000007336		1527.65	-1.86215	3.38688e-36	5.14092e-35
ENSSSCG00000002931	ZNF565	103.149	-1.8616	6.62699e-14	3.30413e-13
ENSSSCG00000010131	TXNRD2	183.279	-1.86038	9.82562e-11	3.82675e-10
ENSSSCG00000000580	RECQL	369.557	-1.85976	6.16444e-15	3.30218e-14
ENSSSCG00000001486	LRRC1	933.066	-1.85886	1.72627e-15	9.5609e-15
ENSSSCG00000034351	B3GALT1	418.223	-1.85882	6.05004e-11	2.40857e-10
ENSSSCG00000017758	SPAG5	442.192	-1.85839	9.60316e-22	7.69941e-21
ENSSSCG00000002041	SLC7A7	272.716	-1.85757	1.19993e-23	1.0514e-22
ENSSSCG00000003573	MAP3K6	139.833	-1.85656	1.37804e-14	7.19181e-14
ENSSSCG00000005338	RECK	1208.38	-1.85649	8.45902e-36	1.25271e-34
ENSSSCG00000012062	TTC3	1796.7	-1.85621	3.83067e-21	2.98171e-20
ENSSSCG00000010621	ADD3	289.342	-1.85521	2.76111e-22	2.26011e-21
ENSSSCG00000008312	DYSF	1564.66	-1.85269	2.13429e-55	5.6556e-54
ENSSSCG00000010132	COMT	1995.17	-1.85071	4.43412e-54	1.13381e-52
ENSSSCG00000008194	ACTR1B	649.767	-1.84978	1.43916e-21	1.14132e-20
ENSSSCG00000014232	LOX	28379.4	-1.84885	7.75592e-25	7.21775e-24
ENSSSCG00000011379	KLHDC8B	86.5931	-1.8479	1.04782e-11	4.43609e-11
ENSSSCG00000011369	WDR6	1374.79	-1.84764	6.31623e-43	1.20637e-41
ENSSSCG00000037025	PLVAP	122.089	-1.84329	5.57922e-12	2.42779e-11
ENSSSCG00000010534	HPS1	106.447	-1.84272	8.92387e-10	3.2232e-09
ENSSSCG00000007715	ABHD11	428.011	-1.84163	8.48778e-25	7.88542e-24
ENSSSCG00000007513	RAB22A	698.399	-1.84081	6.62508e-25	6.19699e-24
ENSSSCG00000008799	LIMCH1	2800.14	-1.84063	5.12202e-55	1.33784e-53
ENSSSCG00000013243	DDB2	71.2998	-1.84047	3.52908e-11	1.42887e-10
ENSSSCG00000033155	TMEM30A	2929.57	-1.84004	4.49126e-49	1.03261e-47
ENSSSCG00000004748	NDUFAF1	199.244	-1.83925	9.87665e-13	4.56847e-12
ENSSSCG00000014173	LNPEP	1269.11	-1.83697	3.48817e-17	2.14343e-16
ENSSSCG00000000570	C2CD5	423.036	-1.83473	2.98139e-28	3.28915e-27
ENSSSCG00000012838	TSPAN4	405.556	-1.83349	1.85638e-33	2.56843e-32
ENSSSCG00000011750	PLD1	702.065	-1.83108	5.0857e-21	3.93065e-20
ENSSSCG00000017573	XYLT2	354.02	-1.83105	5.18834e-19	3.5689e-18
ENSSSCG00000007492	FAM210B	430.421	-1.82652	4.23892e-33	5.73433e-32
ENSSSCG00000034444	EIF4EBP2	1235.01	-1.82625	6.10558e-36	9.14083e-35
ENSSSCG00000016535	CALD1	13923.7	-1.82229	2.09282e-49	4.83204e-48
ENSSSCG00000014141	RFESD	2704.14	-1.82227	2.3716e-10	8.9561e-10
ENSSSCG00000038558	GOLPH3L	263.027	-1.82134	3.90767e-26	3.89131e-25
ENSSSCG00000016863	OXCT1	799.572	-1.8203	1.59518e-39	2.71082e-38
ENSSSCG00000016658	ANLN	1698.89	-1.82013	2.94756e-24	2.65281e-23
ENSSSCG00000000784	LRRK2	714.48	-1.81579	3.29433e-18	2.15597e-17
ENSSSCG00000023243	NFIA	1198.39	-1.8154	5.25207e-11	2.09853e-10
ENSSSCG00000030697	CAPN7	643.594	-1.81462	3.35123e-33	4.556e-32
ENSSSCG00000031576	TMEM42	150.311	-1.81372	1.04733e-09	3.74329e-09
ENSSSCG00000006901	EVI5	996.469	-1.81333	6.48847e-27	6.69272e-26
ENSSSCG00000010476	MYOF	18484.2	-1.81178	1.25337e-39	2.13992e-38
ENSSSCG00000036056	DNAH17	419.335	-1.81045	1.31025e-27	1.39623e-26
ENSSSCG00000021060	RCBTB1	532.271	-1.80934	2.326e-23	2.01072e-22
ENSSSCG00000039191	CBX5	3696.89	-1.80892	1.26008e-40	2.23869e-39
ENSSSCG00000044016		78.6687	-1.80803	1.81037e-11	7.52762e-11
ENSSSCG00000037557	DRC3	156.574	-1.8078	6.21085e-19	4.24557e-18
ENSSSCG00000011477	ACOX2	301.934	-1.80773	5.34136e-18	3.44466e-17
ENSSSCG00000027457	UBE2Q2	1041.41	-1.80688	2.95133e-42	5.51183e-41
ENSSSCG00000021138	CEP250	246.867	-1.8062	3.31454e-06	8.50512e-06
ENSSSCG00000034159	SNAPIN	151.905	-1.8062	1.26812e-12	5.82388e-12
ENSSSCG00000025770	ST6GAL1	1927.94	-1.80488	2.67994e-28	2.97156e-27
ENSSSCG00000034367		688.868	-1.80369	0.000432794	0.000865114
ENSSSCG00000014248	LMNB1	964.69	-1.79849	7.43942e-43	1.41595e-41
ENSSSCG00000008913	IGFBP7	5827.65	-1.79754	3.92243e-36	5.92442e-35
ENSSSCG00000002444	FBLN5	8623.08	-1.79685	1.44697e-25	1.40262e-24
ENSSSCG00000001639	TRERF1	168.146	-1.79608	2.93833e-10	1.1024e-09
ENSSSCG00000008340	ANTXR1	2139.61	-1.79565	9.031e-33	1.20482e-31
ENSSSCG00000007664	AGFG2	573.748	-1.79211	3.42605e-24	3.0683e-23
ENSSSCG00000016491	DENND11	58.0255	-1.79182	1.49566e-09	5.28015e-09
ENSSSCG00000034739		335.28	-1.79096	2.80278e-12	1.2474e-11
ENSSSCG00000033010		7804.49	-1.78678	0.000350211	0.000707404
ENSSSCG00000034786	HACD2	461.154	-1.78555	8.929e-26	8.71712e-25
ENSSSCG00000006848	SLC25A24	1952.96	-1.78511	3.06412e-30	3.72183e-29
ENSSSCG00000031819	TP53I11	3108.94	-1.7839	2.16231e-43	4.20326e-42
ENSSSCG00000036669		590.404	-1.78384	7.36381e-09	2.434e-08
ENSSSCG00000017143	CEP131	84.7713	-1.78312	2.88989e-11	1.17967e-10
ENSSSCG00000027898	ATP2B1	2806.99	-1.78012	8.03071e-23	6.76063e-22
ENSSSCG00000017128	HEXD	142.264	-1.78009	9.39681e-14	4.63238e-13
ENSSSCG00000039719	ZDHHC4	212.435	-1.77917	2.1331e-17	1.32716e-16
ENSSSCG00000055900		217.412	-1.77886	1.07885e-13	5.29219e-13
ENSSSCG00000051661		188.987	-1.77881	5.39836e-21	4.16347e-20
ENSSSCG00000048179		123.541	-1.7773	7.32493e-08	2.22e-07
ENSSSCG00000023296	CENPE	1038.78	-1.7769	3.94497e-21	3.06631e-20
ENSSSCG00000039545		398.748	-1.77564	9.29343e-25	8.60468e-24
ENSSSCG00000028135	PRTFDC1	928.484	-1.7755	1.53296e-47	3.41685e-46
ENSSSCG00000006542	KCNN3	115.025	-1.7736	3.88957e-14	1.96798e-13
ENSSSCG00000015380	CDCA7L	1177.17	-1.77168	4.28632e-30	5.16624e-29
ENSSSCG00000011770	DNAJC19	329.817	-1.77064	3.08459e-16	1.79371e-15
ENSSSCG00000016695	HIBADH	385.468	-1.76935	1.35134e-18	9.06196e-18
ENSSSCG00000060807	HYAL1	213.212	-1.76851	8.91747e-22	7.1549e-21
ENSSSCG00000010181	C1orf198	2290.47	-1.76801	2.18239e-20	1.62809e-19
ENSSSCG00000016313	HJURP	90.1609	-1.76621	2.5848e-12	1.15509e-11
ENSSSCG00000020858	KIF13A	1114.69	-1.7659	2.85026e-26	2.86439e-25
ENSSSCG00000029774	RNF7	558.406	-1.76519	9.50782e-20	6.80534e-19
ENSSSCG00000040678	TYMS	1160.07	-1.76464	2.54949e-31	3.22936e-30
ENSSSCG00000011296	ANO10	315.033	-1.76363	5.89004e-24	5.21526e-23
ENSSSCG00000003713	IMPACT	278.247	-1.76161	2.1331e-10	8.08054e-10
ENSSSCG00000014081	CERT1	500.482	-1.75831	6.43915e-12	2.79089e-11
ENSSSCG00000011504	EOGT	334.84	-1.75768	5.59769e-26	5.53898e-25
ENSSSCG00000011946	ALCAM	1383.76	-1.75567	5.23517e-34	7.34534e-33
ENSSSCG00000005222	SLC1A1	145.301	-1.75284	1.38219e-14	7.21007e-14
ENSSSCG00000026025	HMGCL	427.511	-1.75177	1.51231e-08	4.8779e-08
ENSSSCG00000008237	RETSAT	593.033	-1.74989	4.88348e-29	5.59632e-28
ENSSSCG00000015604	NEK2	215.689	-1.74977	4.31293e-21	3.34283e-20
ENSSSCG00000003113	C5AR2	496.904	-1.74492	7.44907e-25	6.94992e-24
ENSSSCG00000028740	CTDSPL	401.819	-1.74298	7.00907e-25	6.55058e-24
ENSSSCG00000011346	PLXNB1	1334.24	-1.74118	2.88942e-32	3.778e-31
ENSSSCG00000050987		210.76	-1.7403	5.35883e-14	2.689e-13
ENSSSCG00000035376		1691.46	-1.73986	3.45182e-29	4.00602e-28
ENSSSCG00000022282	BDH2	209.195	-1.73902	1.03703e-11	4.39552e-11
ENSSSCG00000038442	TMLHE	521.385	-1.73814	2.02557e-26	2.04311e-25
ENSSSCG00000012633	IL13RA1	7151.41	-1.73749	9.33171e-45	1.91248e-43
ENSSSCG00000005313	CCDC107	121.874	-1.73706	4.10361e-14	2.0734e-13
ENSSSCG00000034313	SELENOW	134.05	-1.73672	5.22576e-09	1.7527e-08
ENSSSCG00000035258	RABL3	109.275	-1.73672	3.39737e-12	1.50226e-11
ENSSSCG00000037582	F2RL2	174.78	-1.73669	9.66696e-14	4.75912e-13
ENSSSCG00000056778		71.5802	-1.73647	1.18713e-07	3.50189e-07
ENSSSCG00000000142	FOXRED2	135.275	-1.73631	1.64617e-12	7.47848e-12
ENSSSCG00000038094	GPX7	126.031	-1.73557	5.47198e-12	2.38207e-11
ENSSSCG00000023665	FBXO25	351.091	-1.73465	4.62187e-12	2.02489e-11
ENSSSCG00000002844	PHKB	505.482	-1.73377	4.38354e-27	4.54725e-26
ENSSSCG00000006344		568.511	-1.73149	2.45009e-28	2.73331e-27
ENSSSCG00000029169	MAPKAP1	706.149	-1.73043	6.0063e-32	7.72421e-31
ENSSSCG00000015984	HOXD4	140.562	-1.72948	9.29817e-15	4.90879e-14
ENSSSCG00000009889	ALDH2	2778.33	-1.72828	5.02403e-53	1.26398e-51
ENSSSCG00000022758	PECR	278.952	-1.72672	1.01846e-19	7.27073e-19
ENSSSCG00000006037	OXR1	1808.71	-1.72663	1.01078e-28	1.14158e-27
ENSSSCG00000003543	NIPAL3	378.361	-1.72545	5.69743e-12	2.47628e-11
ENSSSCG00000055761	CYP20A1	313.114	-1.72316	2.25456e-24	2.04423e-23
ENSSSCG00000035161	TMEM237	471.674	-1.72281	3.83576e-28	4.20627e-27
ENSSSCG00000024206	CPPED1	276.785	-1.72116	6.36644e-18	4.09367e-17
ENSSSCG00000024810	ZNF414	167.747	-1.72109	2.02565e-11	8.39407e-11
ENSSSCG00000037105	EVL	334.142	-1.72006	2.51859e-29	2.94481e-28
ENSSSCG00000010943		1694.11	-1.71932	1.79856e-19	1.26257e-18
ENSSSCG00000011404	NAA80	144.432	-1.7182	8.00011e-08	2.41526e-07
ENSSSCG00000024663	SPICE1	135.029	-1.71723	1.829e-15	1.01196e-14
ENSSSCG00000012985	LTBP3	1559.01	-1.71692	2.34341e-36	3.58689e-35
ENSSSCG00000022005	SFXN3	601.303	-1.71672	1.26302e-29	1.49594e-28
ENSSSCG00000022611	CAPRIN2	129.275	-1.71486	1.17699e-10	4.5548e-10
ENSSSCG00000027114	PODN	529.49	-1.71455	3.62732e-22	2.95368e-21
ENSSSCG00000045482		84.9182	-1.71445	1.54676e-10	5.92087e-10
ENSSSCG00000021852	FAM124B	426.833	-1.71399	5.31604e-30	6.36529e-29
ENSSSCG00000025130	KLF12	515.286	-1.71076	1.67814e-14	8.69173e-14
ENSSSCG00000025463	PROS1	2829.39	-1.70981	4.117e-41	7.47205e-40
ENSSSCG00000023050	SEPTIN10	1290.11	-1.70883	2.84197e-39	4.76302e-38
ENSSSCG00000027443	MRAS	162.499	-1.70847	1.45193e-15	8.08647e-15
ENSSSCG00000001780	FAH	140.3	-1.70735	2.80911e-11	1.14927e-10
ENSSSCG00000006115	RUNX1T1	342.719	-1.70717	6.46013e-22	5.21384e-21
ENSSSCG00000015013	RDX	4696.15	-1.7071	1.0907e-28	1.23058e-27
ENSSSCG00000027667	EML1	280.47	-1.70573	1.65556e-20	1.2427e-19
ENSSSCG00000014023	RUFY1	506.765	-1.70561	6.41977e-20	4.64669e-19
ENSSSCG00000000665	RIMKLB	330.671	-1.7049	1.57981e-12	7.18894e-12
ENSSSCG00000014900	RAB30	309.719	-1.70465	6.20388e-23	5.26728e-22
ENSSSCG00000015581	CENPF	2071.19	-1.70422	5.12169e-15	2.75303e-14
ENSSSCG00000039094	PLEC	11578.9	-1.70386	4.52696e-42	8.41138e-41
ENSSSCG00000039171	MRTFB	1338.23	-1.7026	1.30914e-15	7.31356e-15
ENSSSCG00000031537	HAND2	193.457	-1.70006	4.46255e-08	1.37883e-07
ENSSSCG00000015350	THSD7A	313.164	-1.70002	5.68066e-11	2.26481e-10
ENSSSCG00000016898		156.848	-1.69758	7.13654e-05	0.000157242
ENSSSCG00000012663	ENOX2	89.0748	-1.69689	1.46132e-11	6.10642e-11
ENSSSCG00000009113	METTL14	467.937	-1.69549	1.52482e-12	6.95029e-12
ENSSSCG00000038842	PCDH9	780.664	-1.69436	1.28051e-10	4.93914e-10
ENSSSCG00000011768	CCDC39	162.748	-1.69382	5.66101e-10	2.07969e-09
ENSSSCG00000017876	CYB5D2	126.754	-1.6926	1.32245e-10	5.09608e-10
ENSSSCG00000022787	KLHL12	531.775	-1.69096	5.77738e-30	6.89505e-29
ENSSSCG00000035987	EHD3	2773.42	-1.69091	7.29802e-49	1.67091e-47
ENSSSCG00000053453		66.9291	-1.68743	1.28128e-07	3.76135e-07
ENSSSCG00000011201	SATB1	443.936	-1.68623	3.41439e-18	2.22954e-17
ENSSSCG00000033949	GNG7	61.2393	-1.68589	1.92266e-08	6.14531e-08
ENSSSCG00000031361	CELSR1	504.586	-1.68546	4.65233e-24	4.1428e-23
ENSSSCG00000016170	BARD1	97.5416	-1.6854	9.04884e-12	3.86084e-11
ENSSSCG00000008692	ADD1	1942.76	-1.68529	4.64388e-51	1.11944e-49
ENSSSCG00000032687	CYP4V2	307.047	-1.68515	1.22662e-16	7.30766e-16
ENSSSCG00000028488	LTC4S	112.7	-1.68412	2.68613e-14	1.37305e-13
ENSSSCG00000037459	TCTA	130.506	-1.68374	3.81469e-12	1.68203e-11
ENSSSCG00000004244	MAN1A1	5415.3	-1.68344	2.86326e-09	9.87258e-09
ENSSSCG00000008772	RELL1	324.221	-1.68278	1.47647e-15	8.21895e-15
ENSSSCG00000032673	ZFP14	52.4116	-1.67933	6.14729e-08	1.87922e-07
ENSSSCG00000061790	FBXO22	875.49	-1.67853	1.91023e-13	9.21764e-13
ENSSSCG00000005308	RUSC2	4900.84	-1.67746	2.67709e-28	2.9714e-27
ENSSSCG00000017043	RNF145	895.935	-1.67578	1.22069e-24	1.12263e-23
ENSSSCG00000006995	ASAH1	467.306	-1.67464	1.91615e-24	1.74607e-23
ENSSSCG00000057023	RAB1B	1890.47	-1.67391	3.51721e-46	7.44533e-45
ENSSSCG00000027928	TMEM9	129.307	-1.67274	2.66351e-13	1.27401e-12
ENSSSCG00000006002	CCN3	1864.25	-1.67207	1.1515e-18	7.74553e-18
ENSSSCG00000055689	PMVK	99.4296	-1.67039	1.43555e-08	4.63989e-08
ENSSSCG00000003168	ALDH16A1	304.734	-1.66973	7.88178e-21	6.03205e-20
ENSSSCG00000032709	ARL4A	243.738	-1.66876	1.64107e-14	8.50776e-14
ENSSSCG00000029813	TSPAN5	1292.73	-1.66809	9.58264e-40	1.64894e-38
ENSSSCG00000005657	PKN3	824.98	-1.66542	5.57536e-37	8.70424e-36
ENSSSCG00000010267	LRRC20	80.7491	-1.66518	2.57174e-08	8.111e-08
ENSSSCG00000040337		5016.07	-1.66431	1.09148e-25	1.05991e-24
ENSSSCG00000017601	TOM1L1	495.654	-1.66428	2.22313e-30	2.72147e-29
ENSSSCG00000055678	C1QTNF6	499.444	-1.66181	5.77285e-14	2.89145e-13
ENSSSCG00000039089		91.8065	-1.66037	1.97411e-08	6.29229e-08
ENSSSCG00000005623		1844.65	-1.65964	1.04475e-44	2.13716e-43
ENSSSCG00000017737	RNF135	93.2673	-1.65851	2.87438e-10	1.07952e-09
ENSSSCG00000016223	ACSL3	808.63	-1.65709	2.65319e-28	2.95386e-27
ENSSSCG00000014126	MSH3	67.5435	-1.65646	8.29342e-08	2.49899e-07
ENSSSCG00000024108	SLC43A2	742.204	-1.65571	2.32912e-31	2.95364e-30
ENSSSCG00000030396	SETD7	2943.93	-1.65264	4.63084e-25	4.36895e-24
ENSSSCG00000021514	OCLN	327.305	-1.65193	2.22618e-12	9.99316e-12
ENSSSCG00000040416	BBS1	192.523	-1.65094	4.48098e-06	1.13334e-05
ENSSSCG00000014326	KIF20A	1556.11	-1.64939	3.38859e-40	5.94307e-39
ENSSSCG00000039183	NDUFAF8	71.9484	-1.64935	4.16399e-07	1.16341e-06
ENSSSCG00000003854	ECHDC2	78.9033	-1.64817	1.89139e-08	6.05067e-08
ENSSSCG00000021053	GIPR	198.856	-1.64812	3.20888e-14	1.63036e-13
ENSSSCG00000022168	APBB2	1629.74	-1.64801	6.18496e-20	4.4797e-19
ENSSSCG00000028005	VPS33A	380.875	-1.64573	1.06716e-23	9.37317e-23
ENSSSCG00000027608	FAM172A	542.032	-1.6429	5.6756e-16	3.23847e-15
ENSSSCG00000017874	ATP2A3	1135.25	-1.64115	3.29582e-18	2.15597e-17
ENSSSCG00000054160	ATXN7L3B	1087.48	-1.64097	7.51321e-19	5.12303e-18
ENSSSCG00000004854	TJP1	3847.8	-1.6408	1.77909e-26	1.80281e-25
ENSSSCG00000036423	CCDC50	1612.87	-1.63973	7.88997e-29	8.94796e-28
ENSSSCG00000023639	NRM	136.32	-1.63914	1.28652e-13	6.28838e-13
ENSSSCG00000001027	BMP6	2572.41	-1.63906	7.07151e-21	5.42331e-20
ENSSSCG00000016092	SGO2	430.375	-1.63767	2.20748e-26	2.22251e-25
ENSSSCG00000009998	CASTOR1	225.43	-1.6376	8.64392e-11	3.3858e-10
ENSSSCG00000023912	ORAI2	846.125	-1.63671	1.30877e-30	1.61116e-29
ENSSSCG00000000038	CYB5R3	1738.03	-1.63633	6.38146e-34	8.91925e-33
ENSSSCG00000016052	MFSD6	961.413	-1.63571	4.16933e-21	3.23611e-20
ENSSSCG00000035152	TEF	331.828	-1.63437	2.31773e-20	1.72553e-19
ENSSSCG00000001595	DAAM2	73.4858	-1.6339	5.58766e-06	1.39775e-05
ENSSSCG00000003826		240.498	-1.63378	9.8766e-17	5.90653e-16
ENSSSCG00000027865	GALC	71.9636	-1.63364	7.06265e-08	2.14526e-07
ENSSSCG00000036618		99.0255	-1.63037	5.25652e-09	1.7614e-08
ENSSSCG00000037562	SLC2A4RG	88.7289	-1.62875	1.64585e-09	5.78612e-09
ENSSSCG00000035582	GIPC2	423.805	-1.62852	8.67646e-21	6.63094e-20
ENSSSCG00000031541	ARL5A	1318.44	-1.62737	7.79713e-21	5.97143e-20
ENSSSCG00000022162	RAB11FIP5	1246.89	-1.62679	1.4435e-39	2.45687e-38
ENSSSCG00000012520		309.162	-1.62643	1.01305e-22	8.49566e-22
ENSSSCG00000017264	AMZ2	434.478	-1.62603	1.76472e-11	7.34619e-11
ENSSSCG00000013276	PRDM11	53.9219	-1.62413	7.79874e-08	2.36098e-07
ENSSSCG00000028108	ASAP3	1365.72	-1.62405	4.46916e-34	6.28669e-33
ENSSSCG00000017743	CRLF3	252.039	-1.62399	1.86316e-16	1.09744e-15
ENSSSCG00000040275	HEBP1	367.801	-1.62349	4.02661e-26	4.00611e-25
ENSSSCG00000024990	MPI	296.453	-1.62283	8.40373e-18	5.37211e-17
ENSSSCG00000034314	LSM4	384.022	-1.62247	9.70142e-21	7.39877e-20
ENSSSCG00000039873	DCXR	306.311	-1.62233	1.7419e-17	1.08996e-16
ENSSSCG00000005593	OLFML2A	783.119	-1.62169	7.63579e-24	6.72835e-23
ENSSSCG00000016177	XRCC5	389.472	-1.62098	3.41929e-11	1.38647e-10
ENSSSCG00000031459	KMT5B	752.261	-1.6205	2.16308e-24	1.96292e-23
ENSSSCG00000008503	FEZ2	861.948	-1.61979	5.33556e-29	6.08888e-28
ENSSSCG00000005186	TTC39B	534.209	-1.61959	5.41768e-16	3.09291e-15
ENSSSCG00000008724	ACOX3	253.853	-1.61952	1.50513e-15	8.36576e-15
ENSSSCG00000037609		178.603	-1.61789	1.48534e-13	7.21827e-13
ENSSSCG00000003396	CLSTN1	4381.18	-1.61716	2.08459e-43	4.05938e-42
ENSSSCG00000001536	SCUBE3	240.972	-1.6162	1.23468e-07	3.63527e-07
ENSSSCG00000062072		96.3795	-1.61617	1.21675e-06	3.26695e-06
ENSSSCG00000009764	CCDC92	100.691	-1.61553	2.35872e-12	1.05665e-11
ENSSSCG00000016234	CUL3	1127	-1.61517	1.07683e-44	2.19866e-43
ENSSSCG00000010023	PLA2G3	71.9928	-1.61483	1.04583e-08	3.4064e-08
ENSSSCG00000006087	CPQ	255.768	-1.61289	1.72035e-16	1.01661e-15
ENSSSCG00000006873	FRRS1	91.5911	-1.61258	5.14214e-09	1.72784e-08
ENSSSCG00000001537	ZNF76	337.173	-1.60987	2.04229e-10	7.75532e-10
ENSSSCG00000036673	PPT1	639.785	-1.60801	5.95848e-31	7.47816e-30
ENSSSCG00000035908		563.604	-1.60697	1.02246e-25	9.93764e-25
ENSSSCG00000005625	ENG	4394.32	-1.60681	1.72842e-44	3.50293e-43
ENSSSCG00000008899		51.2046	-1.60573	2.89616e-07	8.20066e-07
ENSSSCG00000007456	SULF2	1271.59	-1.60535	1.07098e-32	1.41898e-31
ENSSSCG00000000493	FRS2	568.151	-1.60409	8.00443e-07	2.17912e-06
ENSSSCG00000038617	PCMTD2	788.746	-1.60312	1.47313e-25	1.42546e-24
ENSSSCG00000021068	TRAF5	400.362	-1.60254	9.93344e-29	1.12421e-27
ENSSSCG00000001057		107.905	-1.60097	5.05757e-10	1.86113e-09
ENSSSCG00000040252		119.249	-1.59997	9.33081e-11	3.64441e-10
ENSSSCG00000025839	SUGP2	749.181	-1.59932	1.17977e-10	4.56393e-10
ENSSSCG00000024393	B3GNT5	370.529	-1.59888	1.61426e-12	7.33656e-12
ENSSSCG00000056467		209.402	-1.59865	1.57235e-08	5.06558e-08
ENSSSCG00000002935		71.2469	-1.59713	6.58975e-08	2.0111e-07
ENSSSCG00000028662	PDE3A	1766.33	-1.59691	4.02778e-19	2.77932e-18
ENSSSCG00000014955	MRE11	261.9	-1.59525	4.95136e-14	2.49368e-13
ENSSSCG00000005617	STXBP1	1565.27	-1.5923	6.91933e-46	1.45625e-44
ENSSSCG00000055986		69.5172	-1.59021	7.89337e-06	1.93732e-05
ENSSSCG00000027093	FOLH1B	174.494	-1.59019	1.17777e-13	5.76969e-13
ENSSSCG00000008459		149.023	-1.58948	7.15842e-06	1.76565e-05
ENSSSCG00000032151	CPZ	165.82	-1.58867	7.58362e-12	3.26924e-11
ENSSSCG00000031589	ZNF37A	102.08	-1.58796	1.18396e-08	3.84604e-08
ENSSSCG00000001070	FAM8A1	605.833	-1.58773	7.89143e-21	6.03521e-20
ENSSSCG00000038492	PHETA2	88.6324	-1.58568	5.71628e-10	2.09789e-09
ENSSSCG00000007252	DNMT3B	99.4826	-1.58504	2.04257e-07	5.87179e-07
ENSSSCG00000016435	SMARCD3	200.043	-1.58489	1.18936e-18	7.99529e-18
ENSSSCG00000022187	CISD3	84.2836	-1.58474	6.68222e-08	2.03819e-07
ENSSSCG00000011434	PPM1M	170.232	-1.58462	1.36185e-07	3.98185e-07
ENSSSCG00000033093	RGS6	129.798	-1.58438	1.17014e-07	3.45454e-07
ENSSSCG00000016035	COL5A2	25762.6	-1.58324	7.10514e-36	1.05794e-34
ENSSSCG00000030065	ZBTB47	224.809	-1.57913	7.20744e-13	3.36655e-12
ENSSSCG00000044084	BORCS8	136.424	-1.57885	2.05711e-08	6.54258e-08
ENSSSCG00000005062	TMEM260	193.275	-1.5787	1.69833e-08	5.4538e-08
ENSSSCG00000009231	CDS1	238.599	-1.57846	1.26397e-15	7.06841e-15
ENSSSCG00000024667	MICU2	608.141	-1.57834	1.82828e-15	1.01196e-14
ENSSSCG00000014123	FAM151B	192.134	-1.57806	8.79087e-14	4.33757e-13
ENSSSCG00000016703	HOXA5	3604.76	-1.57778	2.19767e-19	1.53486e-18
ENSSSCG00000004962	CORO2B	133.211	-1.57748	7.59576e-11	2.9956e-10
ENSSSCG00000014838	PGM2L1	764.489	-1.57621	4.03584e-36	6.08378e-35
ENSSSCG00000027973	COG4	466.419	-1.57477	9.75265e-15	5.14376e-14
ENSSSCG00000034733	CMAS	764.299	-1.57445	2.59475e-16	1.51936e-15
ENSSSCG00000035742		81.1122	-1.5738	9.49501e-10	3.41847e-09
ENSSSCG00000029129	RWDD2A	114.396	-1.57365	7.47121e-06	1.83907e-05
ENSSSCG00000023837	WFDC1	169.389	-1.57266	9.818e-16	5.51865e-15
ENSSSCG00000028786		148.459	-1.5725	1.61835e-05	3.84358e-05
ENSSSCG00000028522	KRT10	70.9876	-1.56986	5.54966e-08	1.70366e-07
ENSSSCG00000012581	NXT2	289.966	-1.56838	3.29036e-21	2.57396e-20
ENSSSCG00000012089	ADARB1	2372.8	-1.56799	1.81057e-34	2.58679e-33
ENSSSCG00000056928	UQCC6	102.856	-1.56784	1.89897e-10	7.23116e-10
ENSSSCG00000040735	DDAH1	6169.97	-1.56599	5.27113e-40	9.15671e-39
ENSSSCG00000026281	SCAP	1468.37	-1.56589	1.36285e-24	1.24917e-23
ENSSSCG00000037035	UVSSA	499.295	-1.56434	3.39604e-10	1.26675e-09
ENSSSCG00000016067	STK17B	1569.59	-1.56316	4.4542e-18	2.88272e-17
ENSSSCG00000012971	EFEMP2	294.908	-1.56293	3.65149e-20	2.68742e-19
ENSSSCG00000014063	SFXN1	242.804	-1.56262	4.61861e-16	2.65056e-15
ENSSSCG00000040855	RIMOC1	1037.28	-1.56185	8.87875e-09	2.91274e-08
ENSSSCG00000032473	NYNRIN	891.352	-1.56128	1.80513e-18	1.20166e-17
ENSSSCG00000010672	RAB11FIP2	167.4	-1.56125	7.92369e-13	3.69249e-12
ENSSSCG00000014976	ARHGAP42	1448.16	-1.56101	7.25504e-16	4.10332e-15
ENSSSCG00000017134	FN3KRP	273.182	-1.56006	6.37883e-22	5.15202e-21
ENSSSCG00000039012	GLTP	264.968	-1.55854	6.94505e-16	3.93817e-15
ENSSSCG00000004149	NHSL1	720.713	-1.5578	1.2474e-19	8.84738e-19
ENSSSCG00000005659	ZER1	372.986	-1.55552	3.57842e-11	1.44777e-10
ENSSSCG00000007288	MYH7B	115.159	-1.55479	9.00283e-10	3.24957e-09
ENSSSCG00000037951	ZNF891	113.76	-1.55323	6.73664e-08	2.05364e-07
ENSSSCG00000006136	RMDN1	173.203	-1.55276	6.33424e-14	3.16105e-13
ENSSSCG00000010385	VSTM4	373.301	-1.55162	2.94267e-25	2.80528e-24
ENSSSCG00000059539		166.156	-1.55145	1.15056e-06	3.09188e-06
ENSSSCG00000035696	MCEE	141.018	-1.55125	2.21561e-06	5.78979e-06
ENSSSCG00000001968	NUBPL	101.691	-1.55117	6.7303e-11	2.67065e-10
ENSSSCG00000015497	KLHL20	668.696	-1.55096	9.03836e-33	1.20482e-31
ENSSSCG00000013322	IMMP1L	118.38	-1.55045	1.26729e-10	4.89213e-10
ENSSSCG00000014329	GFRA3	553.196	-1.55045	5.83156e-20	4.24057e-19
ENSSSCG00000015694	ZRANB3	77.7505	-1.54795	2.04533e-07	5.877e-07
ENSSSCG00000013978	ZNF672	400.433	-1.54515	1.09467e-09	3.90867e-09
ENSSSCG00000013308	FBXO3	313.447	-1.54325	1.55736e-22	1.28924e-21
ENSSSCG00000027147	CENPH	132.452	-1.54246	2.77448e-10	1.04343e-09
ENSSSCG00000008227	ST3GAL5	413.307	-1.54175	2.99861e-23	2.56983e-22
ENSSSCG00000029066	IDI1	851.047	-1.54065	2.39502e-17	1.48505e-16
ENSSSCG00000010791	FUOM	294.787	-1.54061	2.70185e-10	1.01682e-09
ENSSSCG00000025287	GIN1	55.5154	-1.53989	1.84157e-06	4.85643e-06
ENSSSCG00000004010	ERMARD	169.52	-1.5388	2.01343e-12	9.08285e-12
ENSSSCG00000008644	KIDINS220	2904.43	-1.5386	2.83448e-23	2.43298e-22
ENSSSCG00000026900	CDIN1	199.52	-1.53662	9.97725e-12	4.23549e-11
ENSSSCG00000005016	L2HGDH	94.4948	-1.53483	1.57147e-07	4.56668e-07
ENSSSCG00000001972	AP4S1	194.049	-1.53428	6.92268e-08	2.10567e-07
ENSSSCG00000000010	FBLN1	6188.64	-1.53365	1.73684e-32	2.27914e-31
ENSSSCG00000004795	MEIS2	1132.52	-1.53159	2.64952e-18	1.74152e-17
ENSSSCG00000025363	SNX17	1193.77	-1.52958	1.27959e-30	1.577e-29
ENSSSCG00000031141	ABCA13	87.8617	-1.52942	2.00354e-07	5.76868e-07
ENSSSCG00000030196	CUL9	878.88	-1.52848	6.90007e-24	6.09479e-23
ENSSSCG00000023303	FIGNL1	52.1786	-1.5274	1.53686e-06	4.08834e-06
ENSSSCG00000035941	DSEL	121.085	-1.5272	6.97736e-08	2.12053e-07
ENSSSCG00000026898	FAM149B1	201.956	-1.52639	1.34004e-12	6.14645e-12
ENSSSCG00000008445	SRBD1	237.247	-1.52624	5.73239e-15	3.07677e-14
ENSSSCG00000005971		166.422	-1.52614	8.35536e-06	2.04383e-05
ENSSSCG00000036286	APMAP	685.698	-1.52472	1.49392e-12	6.81229e-12
ENSSSCG00000049507		61.8861	-1.52307	4.79918e-06	1.20852e-05
ENSSSCG00000014139	ARSK	165.599	-1.52266	4.23399e-12	1.85942e-11
ENSSSCG00000040296	EHHADH	196.618	-1.52224	2.94466e-11	1.20113e-10
ENSSSCG00000035446	CAVIN1	14229.9	-1.52209	2.10057e-22	1.72717e-21
ENSSSCG00000037973	KCNAB3	430.145	-1.52198	1.72741e-18	1.15133e-17
ENSSSCG00000025902	ANAPC4	278.549	-1.52139	1.43334e-20	1.08034e-19
ENSSSCG00000021084	S100A6	6984.74	-1.52022	1.80018e-12	8.16121e-12
ENSSSCG00000026719		260.268	-1.51989	1.78203e-10	6.80243e-10
ENSSSCG00000038643	KLF11	110	-1.51978	2.95617e-10	1.10871e-09
ENSSSCG00000035284	BMF	1151.12	-1.51921	4.4224e-29	5.09997e-28
ENSSSCG00000010600	CALHM2	276.329	-1.51895	1.88984e-10	7.1989e-10
ENSSSCG00000000003	TTC38	150.321	-1.51814	2.2001e-07	6.29816e-07
ENSSSCG00000017233	RAB37	153.266	-1.51699	9.88297e-10	3.54504e-09
ENSSSCG00000010473	EXOC6	755.137	-1.51666	3.39115e-15	1.84457e-14
ENSSSCG00000045531	FKBP1B	79.2408	-1.51662	4.87611e-09	1.64147e-08
ENSSSCG00000059963		264.522	-1.51374	2.53391e-18	1.66854e-17
ENSSSCG00000017116	LPCAT1	409.136	-1.51366	6.52512e-10	2.38275e-09
ENSSSCG00000005207	ERMP1	440.128	-1.51364	1.55936e-25	1.50623e-24
ENSSSCG00000035539	ST8SIA4	101.51	-1.51107	1.14094e-09	4.06858e-09
ENSSSCG00000003592	SDC3	1273.96	-1.51081	7.89605e-37	1.22574e-35
ENSSSCG00000021490	PRDM16	860.583	-1.51063	4.01008e-13	1.8982e-12
ENSSSCG00000013639	SLC44A2	4257.39	-1.50982	6.81888e-31	8.53842e-30
ENSSSCG00000009671	PBK	539.024	-1.50809	1.24698e-23	1.09088e-22
ENSSSCG00000009613	DMTN	691.716	-1.50642	2.32663e-19	1.62389e-18
ENSSSCG00000031593	NUDT3	660.162	-1.506	1.414e-14	7.36895e-14
ENSSSCG00000032978		62.6387	-1.50539	3.97347e-06	1.01128e-05
ENSSSCG00000002390	ANGEL1	99.9664	-1.50456	5.08643e-08	1.56453e-07
ENSSSCG00000032763	PYCR3	450.873	-1.50432	3.47224e-15	1.88587e-14
ENSSSCG00000025701	NCK1	577.749	-1.50414	6.29824e-12	2.73307e-11
ENSSSCG00000004661	MYEF2	665.818	-1.50377	1.97509e-19	1.38383e-18
ENSSSCG00000016453	TCAF1	1610.8	-1.50315	2.77106e-29	3.2331e-28
ENSSSCG00000037781		72.8652	-1.50039	1.15699e-07	3.42033e-07
ENSSSCG00000026964	STK36	261.387	-1.49926	2.81609e-12	1.25282e-11
ENSSSCG00000031461	ZKSCAN1	2057.04	-1.49699	3.0256e-14	1.54082e-13
ENSSSCG00000002396	GSTZ1	138.994	-1.49687	3.02227e-12	1.3429e-11
ENSSSCG00000014852	ARRB1	2409.04	-1.49539	1.35574e-18	9.08585e-18
ENSSSCG00000024761	SNX13	714.994	-1.49539	5.28244e-12	2.30323e-11
ENSSSCG00000007108	KIZ	253.198	-1.49469	1.95483e-12	8.83669e-12
ENSSSCG00000032357	APPL1	902.284	-1.49434	4.25765e-17	2.60166e-16
ENSSSCG00000002016	THTPA	143.943	-1.49415	1.34479e-12	6.16563e-12
ENSSSCG00000008801	SLC30A9	942.165	-1.49348	1.29476e-21	1.02754e-20
ENSSSCG00000011877	CD86	1493.68	-1.49316	6.32553e-40	1.09536e-38
ENSSSCG00000016214	STK16	254.7	-1.4927	9.4889e-16	5.33915e-15
ENSSSCG00000004774	IVD	202.999	-1.49083	2.08625e-12	9.39586e-12
ENSSSCG00000003628	CLSPN	350.678	-1.4901	5.46183e-17	3.31527e-16
ENSSSCG00000006168	PEX2	129.364	-1.48937	4.23774e-06	1.07431e-05
ENSSSCG00000003353	SLC35E2B	876.78	-1.48913	1.7834e-31	2.26684e-30
ENSSSCG00000013387		2744.14	-1.48859	1.04442e-18	7.04257e-18
ENSSSCG00000012362		523.27	-1.48857	4.46721e-22	3.62948e-21
ENSSSCG00000024019	GTF2H5	82.994	-1.48544	1.45119e-07	4.23289e-07
ENSSSCG00000058329	SPAAR	1030.61	-1.48019	6.96244e-26	6.8338e-25
ENSSSCG00000017893	PIMREG	327.428	-1.47943	6.24223e-10	2.28555e-09
ENSSSCG00000007646		283.42	-1.47857	1.40556e-11	5.88239e-11
ENSSSCG00000004645	GABPB1	569.079	-1.47851	1.76518e-17	1.10389e-16
ENSSSCG00000034178	AIF1L	1434.07	-1.47733	4.17071e-33	5.64904e-32
ENSSSCG00000017526	COPZ2	606.108	-1.4772	5.00639e-16	2.86708e-15
ENSSSCG00000012920	CORO1B	777.561	-1.47644	1.52842e-15	8.49085e-15
ENSSSCG00000029649	IFT46	700.89	-1.47642	1.17962e-17	7.46658e-17
ENSSSCG00000032834	ZNF169	121.352	-1.47581	7.52367e-11	2.97038e-10
ENSSSCG00000058741	ANKRD39	134.207	-1.47541	3.27344e-08	1.02297e-07
ENSSSCG00000035488	WDR44	923.596	-1.47474	7.96406e-25	7.40516e-24
ENSSSCG00000027198	PDK2	156.504	-1.47322	2.30766e-09	8.01491e-09
ENSSSCG00000025335	ZSCAN31	100.346	-1.47309	1.53813e-10	5.8899e-10
ENSSSCG00000036418	SLC8A1	116.797	-1.47293	2.86531e-09	9.87651e-09
ENSSSCG00000023886	RPA3	97.1413	-1.47253	7.57981e-09	2.50312e-08
ENSSSCG00000009259	PAQR3	207.671	-1.471	9.57972e-10	3.44304e-09
ENSSSCG00000038763	CERK	1735.01	-1.47021	5.39638e-24	4.78978e-23
ENSSSCG00000007529	SYCP2	1654.16	-1.46831	7.05381e-23	5.96115e-22
ENSSSCG00000017337	ACBD4	149.494	-1.46741	1.46728e-10	5.62646e-10
ENSSSCG00000035581	SUGCT	107.293	-1.46667	4.85785e-09	1.63583e-08
ENSSSCG00000011440	SEMA3G	1045.95	-1.46653	4.86355e-14	2.45059e-13
ENSSSCG00000008386	SANBR	325.669	-1.46557	1.14088e-10	4.4182e-10
ENSSSCG00000009658	BNIP3L	4088.65	-1.46449	1.14425e-43	2.25227e-42
ENSSSCG00000039695		94.8087	-1.46437	8.66687e-08	2.6025e-07
ENSSSCG00000016049	HIBCH	171.349	-1.46376	1.70255e-13	8.24456e-13
ENSSSCG00000009302	USP12	548.288	-1.46338	2.19843e-22	1.80628e-21
ENSSSCG00000033506	KCTD21	117.031	-1.46313	8.35796e-08	2.51774e-07
ENSSSCG00000007307	NFS1	381.854	-1.46236	3.98098e-10	1.47537e-09
ENSSSCG00000058514		79.1801	-1.46151	6.92504e-06	1.71078e-05
ENSSSCG00000011819	MB21D2	78.4614	-1.46075	1.77124e-07	5.12274e-07
ENSSSCG00000005190	NFIB	506.74	-1.46068	1.39935e-23	1.22125e-22
ENSSSCG00000031615	SERPINB9	2052.47	-1.46043	1.78941e-30	2.19544e-29
ENSSSCG00000024242	MRPL54	531.619	-1.45918	1.02865e-22	8.61988e-22
ENSSSCG00000053134		134.128	-1.45895	8.61196e-10	3.11465e-09
ENSSSCG00000006162	ZC2HC1A	504.462	-1.45699	4.46206e-14	2.25243e-13
ENSSSCG00000032501		81.9953	-1.4564	8.55258e-08	2.57e-07
ENSSSCG00000020758	NQO2	440.409	-1.45621	1.0114e-17	6.43905e-17
ENSSSCG00000035983	TPPP3	103.263	-1.45582	8.39743e-08	2.52824e-07
ENSSSCG00000022806	LIN7C	1726.76	-1.45522	5.3627e-23	4.57083e-22
ENSSSCG00000034913	GINS1	201.984	-1.45358	2.75762e-11	1.12989e-10
ENSSSCG00000058254	FAM171A2	167.534	-1.45353	8.33107e-09	2.74194e-08
ENSSSCG00000002142	TEP1	1171.13	-1.45352	1.30478e-08	4.2272e-08
ENSSSCG00000000994	GMDS	461.132	-1.45327	1.37197e-08	4.43833e-08
ENSSSCG00000013879	SLC27A1	166.948	-1.45267	1.5492e-07	4.50318e-07
ENSSSCG00000036868	CTNNBIP1	311.669	-1.45174	3.75602e-10	1.39816e-09
ENSSSCG00000037127	CDKN2AIPNL	446.97	-1.45133	3.08739e-07	8.71732e-07
ENSSSCG00000061761	ANAPC16	638.445	-1.45069	1.06487e-16	6.35782e-16
ENSSSCG00000009814	ANAPC5	180.849	-1.44842	1.88626e-06	4.96881e-06
ENSSSCG00000016430	GALNT11	329.538	-1.44789	4.68629e-15	2.52644e-14
ENSSSCG00000028905	TNIK	99.5022	-1.44536	6.53676e-07	1.79339e-06
ENSSSCG00000036275	NSMCE1	183.912	-1.44114	1.522e-10	5.83017e-10
ENSSSCG00000000862	GNPTAB	1498.61	-1.44093	2.63875e-27	2.76879e-26
ENSSSCG00000008901	PAICS	884.454	-1.44088	1.3381e-27	1.42176e-26
ENSSSCG00000012597	PLS3	8126.44	-1.43903	7.18085e-15	3.81121e-14
ENSSSCG00000004364	HACE1	968.704	-1.43838	7.50026e-29	8.51482e-28
ENSSSCG00000058408	COA5	469.492	-1.4379	1.54396e-18	1.03283e-17
ENSSSCG00000037398	NTAN1	2097.36	-1.43689	1.41629e-31	1.80651e-30
ENSSSCG00000015343	MIOS	216.678	-1.43577	6.55853e-12	2.84038e-11
ENSSSCG00000007282	PIGU	285.379	-1.43509	6.49462e-14	3.23961e-13
ENSSSCG00000055375		10582.2	-1.43347	1.47712e-20	1.11257e-19
ENSSSCG00000011598	FGD5	3033.24	-1.43209	5.54435e-35	8.04739e-34
ENSSSCG00000037024	ZNF784	71.1997	-1.43198	4.10265e-05	9.29208e-05
ENSSSCG00000050687		324.155	-1.43163	1.22087e-12	5.60922e-12
ENSSSCG00000011677	GK5	262.17	-1.43153	8.03459e-08	2.425e-07
ENSSSCG00000010258	AIFM2	254.541	-1.43111	2.57031e-13	1.23051e-12
ENSSSCG00000015555	LAMC1	10950.3	-1.4299	1.16709e-30	1.43998e-29
ENSSSCG00000035648	MANEA	460.644	-1.42965	1.63162e-15	9.04697e-15
ENSSSCG00000025007	NFU1	430.962	-1.42935	1.05242e-17	6.68855e-17
ENSSSCG00000013259	DGKZ	2994.88	-1.42696	6.72362e-23	5.6909e-22
ENSSSCG00000006612	S100A10	2285.15	-1.42653	1.56727e-17	9.82934e-17
ENSSSCG00000011531		52.3767	-1.42418	9.38128e-06	2.28254e-05
ENSSSCG00000000232	ACVRL1	1696.95	-1.42408	1.46537e-25	1.41921e-24
ENSSSCG00000033156	CMTR2	281.033	-1.42388	0.000106752	0.000230161
ENSSSCG00000013507	MPND	155.453	-1.42277	5.4453e-09	1.82187e-08
ENSSSCG00000009972	KREMEN1	732.185	-1.42232	5.29069e-30	6.34187e-29
ENSSSCG00000046062		105.562	-1.42175	9.1376e-10	3.29496e-09
ENSSSCG00000061869		129.213	-1.42046	2.27872e-11	9.40361e-11
ENSSSCG00000004466	TTK	409.617	-1.42009	2.34812e-15	1.29135e-14
ENSSSCG00000010589	SFXN2	90.3207	-1.42008	2.17203e-07	6.22107e-07
ENSSSCG00000016938	IPO11	754.639	-1.42008	3.78802e-27	3.93695e-26
ENSSSCG00000047420	RBM12	709.349	-1.41914	7.43673e-16	4.20174e-15
ENSSSCG00000023727	TRIM37	457.534	-1.41908	1.27189e-17	8.04135e-17
ENSSSCG00000001534	ANKS1A	1152.98	-1.41849	4.13193e-33	5.60345e-32
ENSSSCG00000033196	MYORG	97.0712	-1.41848	1.80469e-06	4.76261e-06
ENSSSCG00000035795	SUMO3	393.05	-1.41765	7.85504e-11	3.09117e-10
ENSSSCG00000008738	CC2D2A	433.71	-1.41593	1.12659e-19	8.01128e-19
ENSSSCG00000003651	RHBDL2	50.5651	-1.41278	6.76246e-06	1.6744e-05
ENSSSCG00000003341	TAS1R3	415.926	-1.41245	1.63183e-15	9.04697e-15
ENSSSCG00000002404	SPTLC2	1118.37	-1.41239	5.27115e-32	6.79795e-31
ENSSSCG00000006252	TMEM68	324.821	-1.41183	8.18641e-16	4.61815e-15
ENSSSCG00000021386	PTGR1	173.141	-1.41078	3.12158e-09	1.0716e-08
ENSSSCG00000027063	DPY19L1	930.766	-1.40997	1.11246e-26	1.13676e-25
ENSSSCG00000035511	C1QTNF1	902.9	-1.40947	5.71642e-21	4.40567e-20
ENSSSCG00000031510	POMK	542.916	-1.40893	3.67659e-12	1.62179e-11
ENSSSCG00000001983	SDR39U1	133.272	-1.40767	3.27597e-07	9.23074e-07
ENSSSCG00000025741	SNX20	312.449	-1.40669	2.90968e-18	1.91023e-17
ENSSSCG00000011772	ATP11B	1167.8	-1.40607	1.01923e-17	6.48513e-17
ENSSSCG00000010703	HTRA1	3381.1	-1.40509	1.14407e-21	9.09932e-21
ENSSSCG00000002740	AP1G1	2116.57	-1.40468	6.56136e-26	6.45751e-25
ENSSSCG00000034795	SCAMP1	1842.59	-1.40459	9.395e-35	1.3511e-33
ENSSSCG00000058473		86.6083	-1.40448	2.43977e-06	6.34978e-06
ENSSSCG00000005613	LRSAM1	131.402	-1.40423	3.86393e-10	1.43637e-09
ENSSSCG00000011082	COMMD3	451.558	-1.40379	1.00908e-13	4.96332e-13
ENSSSCG00000039061	EIF2AK4	1445.95	-1.40299	5.02463e-23	4.28601e-22
ENSSSCG00000004771	CHST14	158.104	-1.40163	3.26894e-07	9.21527e-07
ENSSSCG00000004272	LMBRD1	199.6	-1.4013	5.32973e-12	2.322e-11
ENSSSCG00000010471	KIF11	1831.46	-1.39964	1.26813e-16	7.54259e-16
ENSSSCG00000016158	LANCL1	439.061	-1.39962	2.19424e-15	1.20915e-14
ENSSSCG00000012054	DOP1B	255.066	-1.39946	3.43242e-13	1.63182e-12
ENSSSCG00000002428	TTC8	114.132	-1.3992	9.21634e-07	2.49601e-06
ENSSSCG00000003940	HYI	116.931	-1.39592	5.6044e-07	1.54534e-06
ENSSSCG00000046466	NAGLU	212.722	-1.39585	8.01918e-05	0.000175489
ENSSSCG00000000599	DERA	187.932	-1.39477	6.50015e-08	1.98487e-07
ENSSSCG00000032956	BMERB1	44.0714	-1.39396	1.78968e-05	4.2239e-05
ENSSSCG00000023585	SERINC2	48.5856	-1.39384	1.37649e-05	3.29275e-05
ENSSSCG00000002627	GSTA4	135.425	-1.39163	2.16269e-08	6.86441e-08
ENSSSCG00000013174	CTNND1	6290.86	-1.39115	2.96361e-20	2.19741e-19
ENSSSCG00000051837		54.2706	-1.39111	1.50497e-05	3.58675e-05
ENSSSCG00000003989		107.088	-1.3897	4.24467e-06	1.07581e-05
ENSSSCG00000016581	CALU	9045.34	-1.38887	3.16678e-13	1.51012e-12
ENSSSCG00000003114	DHX34	766.223	-1.38885	3.09767e-11	1.26054e-10
ENSSSCG00000007200	FAM110A	94.6132	-1.3861	4.20169e-07	1.17334e-06
ENSSSCG00000033636	AFMID	179.85	-1.38591	7.53021e-10	2.7379e-09
ENSSSCG00000024290	RAD54B	85.9348	-1.38589	2.92588e-08	9.18027e-08
ENSSSCG00000063164	BLCAP	370.066	-1.38543	1.73774e-19	1.22223e-18
ENSSSCG00000024021		160.091	-1.38447	8.77186e-05	0.000191005
ENSSSCG00000047466		176.232	-1.38355	8.69445e-09	2.85485e-08
ENSSSCG00000014041	MXD3	249.015	-1.38334	2.25313e-11	9.30501e-11
ENSSSCG00000052142		135.135	-1.38165	6.49118e-07	1.78222e-06
ENSSSCG00000012059	HLCS	700.678	-1.38135	4.44367e-18	2.8776e-17
ENSSSCG00000035639	TERB1	234.337	-1.37878	2.1372e-11	8.83623e-11
ENSSSCG00000046897		53.9974	-1.37836	1.04793e-05	2.5356e-05
ENSSSCG00000007143		758.351	-1.37765	3.72758e-17	2.28541e-16
ENSSSCG00000032505	ING5	187.886	-1.37747	8.44848e-12	3.61455e-11
ENSSSCG00000036973	RAC3	190.715	-1.37722	4.13424e-13	1.95612e-12
ENSSSCG00000009270	IFT88	379.295	-1.37707	2.50833e-09	8.67608e-09
ENSSSCG00000039109	MTERF2	190.164	-1.37693	1.28986e-05	3.0916e-05
ENSSSCG00000032877	MEGF10	241.647	-1.37692	1.78891e-05	4.22299e-05
ENSSSCG00000003950	TIE1	6371.2	-1.37603	7.23877e-34	1.00919e-32
ENSSSCG00000012968	CCDC85B	716.584	-1.37603	7.23216e-10	2.63215e-09
ENSSSCG00000005343	RNF38	2803.16	-1.37478	2.75171e-16	1.60869e-15
ENSSSCG00000004651	GALK2	319.394	-1.37455	1.38296e-15	7.7141e-15
ENSSSCG00000051794	FGF11	1805.04	-1.37221	3.26893e-26	3.26415e-25
ENSSSCG00000009676	ZNF395	2127.08	-1.37018	1.03798e-27	1.11698e-26
ENSSSCG00000037918	ADIRF	2004.18	-1.37001	1.10744e-10	4.2917e-10
ENSSSCG00000016017	DNAJC10	3036.1	-1.36981	2.07017e-34	2.94999e-33
ENSSSCG00000060304	SPTSSA	481.045	-1.36953	1.46577e-19	1.03426e-18
ENSSSCG00000030460	ARHGEF6	581.459	-1.36922	3.59821e-15	1.95331e-14
ENSSSCG00000059937		115.104	-1.36906	5.38951e-05	0.000120348
ENSSSCG00000010968	IL11RA	273.811	-1.36835	7.12952e-09	2.36155e-08
ENSSSCG00000002967	CAPN12	44.6418	-1.36675	2.45493e-05	5.69815e-05
ENSSSCG00000006904	GLMN	119.128	-1.36666	5.10011e-06	1.28135e-05
ENSSSCG00000012557	NUP62CL	76.9498	-1.36664	3.68796e-07	1.0349e-06
ENSSSCG00000017152	SGSH	304.182	-1.36572	7.38495e-12	3.1882e-11
ENSSSCG00000008468	PKDCC	1345.11	-1.36314	4.36522e-15	2.36149e-14
ENSSSCG00000007944	CORO7	367.685	-1.36218	2.33747e-11	9.62787e-11
ENSSSCG00000001756	IREB2	1291.67	-1.36175	9.5977e-23	8.055e-22
ENSSSCG00000061460	LPAR6	221.696	-1.36117	1.01712e-12	4.70272e-12
ENSSSCG00000057259	SMCO4	109.577	-1.35937	1.23415e-09	4.38809e-09
ENSSSCG00000016620	TSPAN12	1931.59	-1.35741	7.78972e-14	3.86099e-13
ENSSSCG00000011965	TMEM45A	661.429	-1.3573	2.4262e-19	1.69123e-18
ENSSSCG00000032265	TLE5	4880.13	-1.35683	4.63798e-20	3.38839e-19
ENSSSCG00000017277	PECAM1	33760.6	-1.35504	6.19142e-43	1.1846e-41
ENSSSCG00000000376	SUOX	518.549	-1.35452	8.64762e-20	6.20588e-19
ENSSSCG00000025408	ULK4	122.265	-1.35432	1.34252e-09	4.76104e-09
ENSSSCG00000015083		2285.34	-1.35366	3.03183e-26	3.03572e-25
ENSSSCG00000028725	TMEM102	81.012	-1.35289	1.15349e-07	3.41092e-07
ENSSSCG00000027070	ENTPD6	259.263	-1.35226	9.96294e-10	3.57256e-09
ENSSSCG00000058915		69.4642	-1.35158	6.22563e-06	1.54743e-05
ENSSSCG00000011194	ANKRD28	1229.51	-1.35143	5.26948e-19	3.62016e-18
ENSSSCG00000031723	RAB39A	166.39	-1.35078	4.80304e-08	1.48153e-07
ENSSSCG00000014197	SLC25A46	549.81	-1.35072	1.03446e-16	6.17964e-16
ENSSSCG00000054316	IFT22	179.282	-1.34971	8.83621e-10	3.1947e-09
ENSSSCG00000014768	TRIM68	329.706	-1.34913	2.93575e-14	1.49715e-13
ENSSSCG00000026818	CTC1	113.005	-1.34878	8.91625e-08	2.66975e-07
ENSSSCG00000009729	ZNF84	108.893	-1.3482	2.13807e-09	7.44481e-09
ENSSSCG00000034357	DAG1	4352.41	-1.34754	5.32744e-28	5.80135e-27
ENSSSCG00000059309	CA9	195.687	-1.34752	1.13846e-14	5.97856e-14
ENSSSCG00000038662	FAM200C	68.1285	-1.34552	1.62641e-05	3.86104e-05
ENSSSCG00000017735	RHOT1	457.447	-1.34511	9.00897e-19	6.09359e-18
ENSSSCG00000014179	FAM174A	84.5133	-1.34432	1.28505e-05	3.08209e-05
ENSSSCG00000016722	UBE2D4	160.497	-1.34395	2.78499e-07	7.90018e-07
ENSSSCG00000054089		133.993	-1.34374	2.14878e-06	5.62902e-06
ENSSSCG00000006289	F5	1223.98	-1.34353	2.38549e-10	9.00546e-10
ENSSSCG00000002368	LTBP2	19748.3	-1.3423	2.19669e-27	2.31382e-26
ENSSSCG00000013242	ACP2	201.62	-1.34166	4.95892e-13	2.33321e-12
ENSSSCG00000009090	BLTP1	1090.19	-1.34076	7.82704e-12	3.36585e-11
ENSSSCG00000061257	ST3GAL2	1185.83	-1.33988	3.01687e-25	2.8735e-24
ENSSSCG00000002933	ZNF382	103.674	-1.3397	4.29899e-07	1.19898e-06
ENSSSCG00000031572	MFF	1439.89	-1.33937	4.54898e-22	3.69318e-21
ENSSSCG00000040349	HOXD8	220.997	-1.33847	1.30607e-12	5.99315e-12
ENSSSCG00000009243	THAP9	313.672	-1.33847	6.64317e-15	3.5413e-14
ENSSSCG00000007451	SLC2A10	145.255	-1.33733	7.80029e-10	2.83273e-09
ENSSSCG00000057748		108.105	-1.33696	4.6307e-07	1.28854e-06
ENSSSCG00000017398	COASY	263.889	-1.33631	1.58899e-16	9.40503e-16
ENSSSCG00000029715	OLFM1	133.858	-1.33617	2.86662e-09	9.87794e-09
ENSSSCG00000061347	TUBA1A	5076.59	-1.33596	1.11773e-17	7.08304e-17
ENSSSCG00000000110	PLA2G6	98.661	-1.33441	1.33058e-07	3.89563e-07
ENSSSCG00000051611		147.613	-1.33428	6.43598e-11	2.55664e-10
ENSSSCG00000034272	DENND6B	658.74	-1.33396	6.40797e-11	2.54643e-10
ENSSSCG00000022149	RMI2	151.419	-1.33351	1.02686e-09	3.67614e-09
ENSSSCG00000004934	DPP8	1596.44	-1.33221	2.33323e-12	1.04608e-11
ENSSSCG00000000062	CSDC2	375.426	-1.33173	2.15833e-08	6.85255e-08
ENSSSCG00000024479	ELAC1	170.625	-1.33114	0.000137807	0.000293817
ENSSSCG00000011382	USP4	558.011	-1.33111	1.12346e-09	4.00886e-09
ENSSSCG00000012088		1526.42	-1.33104	3.12486e-24	2.81006e-23
ENSSSCG00000013725	FBXW9	61.5857	-1.33058	5.13343e-05	0.000114912
ENSSSCG00000000647	OLR1	5215.94	-1.32816	2.2513e-09	7.8291e-09
ENSSSCG00000005689	FNBP1	2112.7	-1.32642	4.61083e-31	5.79345e-30
ENSSSCG00000023714	SLC31A2	94.2732	-1.32481	5.78666e-06	1.44488e-05
ENSSSCG00000012452		603.751	-1.32481	5.36343e-21	4.13945e-20
ENSSSCG00000035757	SSBP2	125.478	-1.32362	1.81945e-09	6.36778e-09
ENSSSCG00000008813	CORIN	102.104	-1.32338	5.18979e-09	1.74171e-08
ENSSSCG00000014247	ALDH7A1	2142.17	-1.32251	2.67234e-28	2.96915e-27
ENSSSCG00000050974		118.601	-1.32224	5.12068e-10	1.88372e-09
ENSSSCG00000028406	FOCAD	547.308	-1.32075	3.70473e-16	2.14068e-15
ENSSSCG00000031707	CTDSP2	4506.38	-1.31955	4.72161e-29	5.42787e-28
ENSSSCG00000012416	CHIC1	200.013	-1.3195	2.43558e-11	1.00207e-10
ENSSSCG00000056580		55.8833	-1.31862	1.24427e-05	2.99083e-05
ENSSSCG00000014009	CNOT6	568.278	-1.31833	2.27591e-11	9.39554e-11
ENSSSCG00000003807	DNAJC6	521.15	-1.31779	7.52585e-19	5.12845e-18
ENSSSCG00000014101	AP3B1	1852.31	-1.31722	6.06233e-21	4.66569e-20
ENSSSCG00000039135	ARHGAP33	213.35	-1.31673	6.38433e-12	2.76823e-11
ENSSSCG00000004814		781.986	-1.31595	1.0132e-19	7.23792e-19
ENSSSCG00000023269	EXOC1	1192.64	-1.31573	1.66083e-09	5.83504e-09
ENSSSCG00000032397	LBR	867.6	-1.31459	1.95484e-24	1.77985e-23
ENSSSCG00000022073	ZBTB38	1713.65	-1.31384	1.42113e-13	6.92159e-13
ENSSSCG00000032428	ARSA	283.537	-1.31251	4.43851e-07	1.23632e-06
ENSSSCG00000004314	PM20D2	425.438	-1.31234	5.901e-13	2.76458e-12
ENSSSCG00000010457	KIF20B	618.667	-1.31225	4.10968e-20	3.0145e-19
ENSSSCG00000002930	ZNF260	400.929	-1.31184	6.23042e-14	3.11208e-13
ENSSSCG00000003059	ZNF428	130.823	-1.3118	2.11926e-05	4.95686e-05
ENSSSCG00000007312	SCAND1	350.423	-1.31095	1.45961e-12	6.66691e-12
ENSSSCG00000003013	B9D2	114.117	-1.31007	2.90574e-06	7.50542e-06
ENSSSCG00000008293	DGUOK	82.4592	-1.30965	2.73563e-05	6.31266e-05
ENSSSCG00000005655	DYNC2I2	202.558	-1.30911	1.03882e-10	4.03151e-10
ENSSSCG00000060465		145.058	-1.30728	5.9806e-11	2.38353e-10
ENSSSCG00000001720	SLC25A27	436.164	-1.30667	1.45554e-17	9.14959e-17
ENSSSCG00000011732	TRIM59	634.919	-1.30663	8.19148e-17	4.92028e-16
ENSSSCG00000061138	RSKR	130.325	-1.30648	3.51737e-05	8.02128e-05
ENSSSCG00000052263		320.067	-1.30572	2.46152e-13	1.17998e-12
ENSSSCG00000011129	ITIH5	56.5517	-1.30561	4.05026e-05	9.17723e-05
ENSSSCG00000005303	PIGO	352.499	-1.30542	1.14565e-13	5.61738e-13
ENSSSCG00000021731	WWC2	2402.05	-1.30385	9.12008e-12	3.88972e-11
ENSSSCG00000008474		45.4261	-1.30381	7.9714e-05	0.000174548
ENSSSCG00000040937	ALKBH3	168.575	-1.30333	4.99094e-07	1.38456e-06
ENSSSCG00000010166	NTPCR	373.834	-1.30296	3.30906e-07	9.3168e-07
ENSSSCG00000062678		217.31	-1.3021	1.01495e-10	3.94446e-10
ENSSSCG00000022993	TBC1D8B	382.407	-1.30193	7.10405e-14	3.53073e-13
ENSSSCG00000014051	TSPAN17	523.777	-1.30056	9.41177e-10	3.39158e-09
ENSSSCG00000010493	PDLIM1	7806.81	-1.29913	3.33579e-22	2.71831e-21
ENSSSCG00000008854	CPE	1740.36	-1.29872	5.71041e-33	7.68693e-32
ENSSSCG00000010275	PCBD1	338.474	-1.2987	1.14645e-11	4.82752e-11
ENSSSCG00000003965		126.073	-1.29769	2.38829e-09	8.27657e-09
ENSSSCG00000029326	CCNB1	1088.77	-1.29696	7.15572e-18	4.58502e-17
ENSSSCG00000004716	TMEM62	115.386	-1.29482	2.93759e-06	7.58408e-06
ENSSSCG00000029533	SEMA4G	173.278	-1.29412	1.13723e-11	4.79053e-11
ENSSSCG00000055280		54.0177	-1.29248	0.000101239	0.000218835
ENSSSCG00000012757	CETN2	361.187	-1.29179	2.21483e-18	1.46637e-17
ENSSSCG00000025315	SEPSECS	369.212	-1.29151	8.53545e-11	3.3457e-10
ENSSSCG00000002243	SLC12A6	794.095	-1.29131	1.99915e-12	9.02212e-12
ENSSSCG00000005076	KIAA0586	305.763	-1.2903	4.95859e-11	1.98489e-10
ENSSSCG00000040118		968.893	-1.28909	1.03917e-10	4.03151e-10
ENSSSCG00000004979	MYO9A	851.445	-1.28901	1.79407e-08	5.74775e-08
ENSSSCG00000026302		4477.56	-1.28879	1.06829e-20	8.11899e-20
ENSSSCG00000023871	NAALADL2	88.822	-1.28822	2.6245e-06	6.80467e-06
ENSSSCG00000036560	PAWR	1960.51	-1.28745	3.2208e-29	3.74585e-28
ENSSSCG00000017777	FLOT2	1653.94	-1.28658	1.21141e-23	1.06062e-22
ENSSSCG00000027550	PLCD1	731.522	-1.2852	1.96393e-18	1.305e-17
ENSSSCG00000000980	ALG12	106.887	-1.28484	2.49138e-05	5.77784e-05
ENSSSCG00000015560	ARPC5	3366.66	-1.28468	6.49709e-15	3.4668e-14
ENSSSCG00000061997		1484.32	-1.28415	4.05895e-07	1.1357e-06
ENSSSCG00000032369	HSD3B7	722.498	-1.28376	7.15466e-14	3.55427e-13
ENSSSCG00000004077	FBXO5	209.977	-1.28315	1.88705e-07	5.44186e-07
ENSSSCG00000057236	SMIM30	173.146	-1.28312	1.02984e-05	2.49404e-05
ENSSSCG00000028052	OBSL1	213.71	-1.28255	1.39026e-12	6.3661e-12
ENSSSCG00000025881	PDHB	1000.85	-1.28223	3.45521e-11	1.40051e-10
ENSSSCG00000005996	MRPL13	236.487	-1.28216	5.69012e-06	1.42143e-05
ENSSSCG00000009015		130.887	-1.28213	5.55821e-07	1.53338e-06
ENSSSCG00000035564	MCM6	1089.58	-1.28146	1.46139e-23	1.27438e-22
ENSSSCG00000017371	TMEM101	172.219	-1.28146	1.42818e-08	4.61744e-08
ENSSSCG00000000534	IPO8	1255.33	-1.28111	2.56092e-19	1.78287e-18
ENSSSCG00000007340	TTI1	151.677	-1.28069	8.56387e-08	2.57269e-07
ENSSSCG00000017912	PLD2	585.504	-1.28065	3.27532e-20	2.42033e-19
ENSSSCG00000017360	UBTF	927.072	-1.28054	1.29361e-27	1.37985e-26
ENSSSCG00000003438	VPS13D	1457.74	-1.28053	1.14879e-08	3.73398e-08
ENSSSCG00000029502	NAXD	1035.11	-1.28027	1.3999e-22	1.1624e-21
ENSSSCG00000013573	TRAPPC5	219.026	-1.27965	1.66129e-07	4.82003e-07
ENSSSCG00000008297	TPRKB	116.653	-1.27904	7.56497e-09	2.49897e-08
ENSSSCG00000055670	TBCEL	131.732	-1.27732	3.23199e-05	7.40597e-05
ENSSSCG00000003253		833.703	-1.27644	1.86564e-22	1.53631e-21
ENSSSCG00000034943	GDF6	12319	-1.27588	8.26714e-14	4.08467e-13
ENSSSCG00000015324	GNG11	5508.26	-1.27543	6.9199e-15	3.68164e-14
ENSSSCG00000000050	NAGA	765.367	-1.27497	1.55973e-15	8.66044e-15
ENSSSCG00000040013	MTUS1	3934.76	-1.27461	7.02649e-36	1.04766e-34
ENSSSCG00000003144	DHDH	242.047	-1.27271	7.92548e-13	3.69249e-12
ENSSSCG00000002495	SYNE3	566.926	-1.27266	1.70459e-11	7.10128e-11
ENSSSCG00000039618	COX20	185.031	-1.27234	4.03193e-09	1.36823e-08
ENSSSCG00000014046	ZNF346	124.326	-1.27138	7.20281e-08	2.18601e-07
ENSSSCG00000013352	E2F8	190.077	-1.27109	5.25692e-12	2.29302e-11
ENSSSCG00000010071	MMP11	560.048	-1.27091	7.60008e-14	3.77041e-13
ENSSSCG00000001881	MAN2C1	653.445	-1.27048	3.23903e-08	1.0128e-07
ENSSSCG00000047910		118.82	-1.27037	6.48477e-06	1.60946e-05
ENSSSCG00000043503		58.6998	-1.26983	7.42116e-05	0.000163266
ENSSSCG00000034200	SEC22C	215.203	-1.26973	1.23259e-11	5.17629e-11
ENSSSCG00000031509	MTMR12	471.163	-1.26882	1.29921e-10	5.00829e-10
ENSSSCG00000001884	COMMD4	176.909	-1.26841	5.26513e-08	1.61722e-07
ENSSSCG00000048443	APLN	1224.74	-1.26783	0.0480115	0.0695484
ENSSSCG00000012602		334.271	-1.26758	7.19097e-16	4.06918e-15
ENSSSCG00000005628	ST6GALNAC4	1417.21	-1.26705	2.29095e-11	9.4505e-11
ENSSSCG00000022957		1246.86	-1.266	3.85866e-15	2.09055e-14
ENSSSCG00000012131	MOSPD2	1549.01	-1.26594	1.26659e-13	6.1965e-13
ENSSSCG00000009779	MPHOSPH9	742.376	-1.26555	3.6164e-18	2.35723e-17
ENSSSCG00000015326	COL1A2	376.31	-1.26528	1.13999e-12	5.25087e-12
ENSSSCG00000005982	NTAQ1	153.585	-1.26488	9.17808e-09	3.00373e-08
ENSSSCG00000039598	ADAT2	60.6258	-1.26426	9.19033e-05	0.00019976
ENSSSCG00000040203		80.5124	-1.26381	0.000233406	0.000483055
ENSSSCG00000006267	PCMTD1	2414.31	-1.26354	8.13291e-17	4.88779e-16
ENSSSCG00000024827	ABTB1	396.852	-1.2632	3.36196e-16	1.95086e-15
ENSSSCG00000010170	DISC1	179.003	-1.26287	6.8982e-08	2.09939e-07
ENSSSCG00000023873	AZIN1	2196.28	-1.26268	4.59173e-21	3.55639e-20
ENSSSCG00000024591	ETV1	259.11	-1.26197	3.8883e-10	1.44494e-09
ENSSSCG00000054215		90.1491	-1.26111	1.02743e-06	2.77292e-06
ENSSSCG00000016113	BMPR2	7683.55	-1.26068	1.17317e-07	3.46256e-07
ENSSSCG00000032580	MGST1	503.14	-1.26062	1.81638e-18	1.20842e-17
ENSSSCG00000035393	SAAL1	311.08	-1.25951	3.53361e-10	1.31716e-09
ENSSSCG00000010735	LHPP	155.729	-1.25917	1.0253e-09	3.67175e-09
ENSSSCG00000037762	TBX1	161.891	-1.25877	4.47779e-11	1.79769e-10
ENSSSCG00000032942	DAP	3720.78	-1.25754	2.5041e-27	2.63003e-26
ENSSSCG00000024221	SMUG1	190.877	-1.25738	1.01237e-07	3.01316e-07
ENSSSCG00000012124	TRAPPC2	191.456	-1.25697	6.31513e-09	2.09878e-08
ENSSSCG00000023992	CEP112	294.009	-1.25665	6.13963e-16	3.49595e-15
ENSSSCG00000052393	SNN	107.98	-1.25637	1.31166e-06	3.51402e-06
ENSSSCG00000007585	ACTB	25099.3	-1.25633	1.32031e-22	1.09882e-21
ENSSSCG00000044449		185.588	-1.25621	9.67341e-06	2.34944e-05
ENSSSCG00000009782	ARL6IP4	258.702	-1.25597	1.0268e-13	5.04596e-13
ENSSSCG00000036926	MVB12B	270.95	-1.25582	1.31677e-09	4.67274e-09
ENSSSCG00000032398	VGLL3	492.206	-1.25563	8.69445e-06	2.12393e-05
ENSSSCG00000026924	KIFC2	58.1842	-1.25555	2.80412e-05	6.45662e-05
ENSSSCG00000053405	PLA2G12A	188.867	-1.25537	1.28506e-07	3.77042e-07
ENSSSCG00000004205	ARHGAP18	631.388	-1.25423	1.71753e-12	7.79619e-12
ENSSSCG00000007135		140.648	-1.25372	1.9642e-08	6.2671e-08
ENSSSCG00000011914	ZDHHC23	143.935	-1.25366	1.24705e-06	3.34504e-06
ENSSSCG00000006202	CSPP1	312.092	-1.25344	1.42393e-11	5.9547e-11
ENSSSCG00000021880	MXRA8	1210.73	-1.25342	6.42756e-18	4.13054e-17
ENSSSCG00000005668	SH3GLB2	338.556	-1.2532	3.7135e-13	1.76022e-12
ENSSSCG00000016691	JAZF1	118.584	-1.25298	3.13662e-09	1.07643e-08
ENSSSCG00000003121	KPTN	127.492	-1.25292	2.76317e-06	7.14896e-06
ENSSSCG00000013409	SBF2	1167.91	-1.25261	1.45102e-13	7.06405e-13
ENSSSCG00000007878	PARN	498.651	-1.25224	1.45857e-19	1.02985e-18
ENSSSCG00000025682	ACTR6	245.798	-1.25175	4.34998e-09	1.47114e-08
ENSSSCG00000016532	WDR91	307.019	-1.25162	3.2417e-11	1.31592e-10
ENSSSCG00000024022	TRPC6	89.9208	-1.24974	0.000668848	0.00130108
ENSSSCG00000039426	FSTL1	9613.65	-1.24933	5.56075e-30	6.64376e-29
ENSSSCG00000011166	ZMYND11	1352	-1.24749	9.57144e-15	5.05062e-14
ENSSSCG00000004390	SESN1	48.9223	-1.24698	0.000147655	0.000313651
ENSSSCG00000034811	QDPR	810.718	-1.24645	2.71019e-15	1.48524e-14
ENSSSCG00000051429		73.6409	-1.24548	1.22146e-06	3.27829e-06
ENSSSCG00000003710	TTC39C	114.698	-1.2446	9.35795e-09	3.05986e-08
ENSSSCG00000035045	DOCK1	2666.1	-1.24444	1.73953e-16	1.02683e-15
ENSSSCG00000032723	ACER3	568.829	-1.24434	8.29419e-15	4.39572e-14
ENSSSCG00000001866	RCN2	1539.68	-1.24322	1.61967e-24	1.47961e-23
ENSSSCG00000031925		1157.78	-1.24281	9.65304e-07	2.60975e-06
ENSSSCG00000009888	ERP29	379.623	-1.24266	2.82123e-12	1.25459e-11
ENSSSCG00000010823	IARS2	1473.49	-1.24258	2.52589e-24	2.28457e-23
ENSSSCG00000003161	PRRG2	82.7992	-1.24247	2.99478e-07	8.46676e-07
ENSSSCG00000014633	CAVIN3	1753.67	-1.24169	1.12865e-09	4.02605e-09
ENSSSCG00000003439	DHRS3	1530.74	-1.24155	1.03462e-05	2.50507e-05
ENSSSCG00000022804	RHOJ	4252.65	-1.24151	1.93192e-29	2.27099e-28
ENSSSCG00000002005	EMC9	51.1484	-1.24064	4.11092e-05	9.30697e-05
ENSSSCG00000040740	C22orf39	177.627	-1.23982	2.20266e-07	6.30385e-07
ENSSSCG00000037655	GABPA	588.728	-1.23928	1.47192e-19	1.03793e-18
ENSSSCG00000007988	JMJD8	163.346	-1.23904	3.18969e-09	1.09395e-08
ENSSSCG00000007681	CUX1	1677.77	-1.2389	2.03242e-25	1.95455e-24
ENSSSCG00000009021	LRBA	1156.7	-1.23885	4.43746e-10	1.63955e-09
ENSSSCG00000057823		137.791	-1.23796	7.29017e-08	2.2113e-07
ENSSSCG00000007721	GTF2I	4203.79	-1.23695	4.85962e-25	4.57298e-24
ENSSSCG00000010456	PANK1	181.117	-1.23583	2.6089e-08	8.2258e-08
ENSSSCG00000015391	CROT	1025.04	-1.23563	5.38419e-22	4.35833e-21
ENSSSCG00000021784	TBCK	184.987	-1.23554	4.71038e-09	1.58812e-08
ENSSSCG00000026714	TAF9B	375.522	-1.23496	6.18939e-14	3.093e-13
ENSSSCG00000004586	FAM81A	206.774	-1.2349	0.000995357	0.00188627
ENSSSCG00000015780	STOX2	69.0233	-1.23418	0.000259663	0.000533261
ENSSSCG00000016616	FAM3C	1675.3	-1.234	1.36728e-27	1.45136e-26
ENSSSCG00000008608	RDH14	82.8947	-1.23162	1.22031e-05	2.93712e-05
ENSSSCG00000006661	VPS45	350.042	-1.2315	6.98823e-09	2.31685e-08
ENSSSCG00000004857	ATP9B	358.064	-1.23148	5.41557e-10	1.99153e-09
ENSSSCG00000005305	UNC13B	1889.02	-1.22988	1.1545e-08	3.75144e-08
ENSSSCG00000025455	RALB	7775.23	-1.22861	5.06423e-37	7.91756e-36
ENSSSCG00000013622	TMEM205	103.283	-1.22638	9.35964e-05	0.000203238
ENSSSCG00000023176	TROAP	155.385	-1.22619	3.0499e-09	1.04831e-08
ENSSSCG00000021640	ZNF354C	48.0349	-1.22489	0.000189427	0.000396915
ENSSSCG00000029070	PAFAH1B3	120.48	-1.22479	2.99538e-06	7.72418e-06
ENSSSCG00000000214	GPD1	77.3848	-1.22401	4.81904e-06	1.21296e-05
ENSSSCG00000025023	PGGHG	450.057	-1.21999	6.60498e-07	1.80984e-06
ENSSSCG00000014558	SIRT3	138.27	-1.21992	4.11597e-09	1.39459e-08
ENSSSCG00000051838	CRTAP	1328.97	-1.2192	3.27265e-17	2.01213e-16
ENSSSCG00000004349	COQ3	271.38	-1.21869	1.23162e-11	5.17421e-11
ENSSSCG00000005510	PHF19	525.267	-1.21825	1.44745e-16	8.58587e-16
ENSSSCG00000009817	P2RX7	79.8637	-1.21756	4.04367e-06	1.02796e-05
ENSSSCG00000036494	ERG28	484.945	-1.21755	4.62476e-09	1.56118e-08
ENSSSCG00000000583	PYROXD1	248.198	-1.21738	4.37788e-09	1.48012e-08
ENSSSCG00000058942		630.429	-1.21725	1.14674e-10	4.4393e-10
ENSSSCG00000024300	TMEM254	349.095	-1.21714	1.06017e-09	3.78797e-09
ENSSSCG00000008464	MTA3	289.178	-1.21642	5.25757e-08	1.61535e-07
ENSSSCG00000034230		925.844	-1.21641	2.58139e-21	2.02805e-20
ENSSSCG00000015402	CACNA2D1	343.046	-1.21583	1.04612e-09	3.7402e-09
ENSSSCG00000029710	GCNT4	61.5367	-1.21495	0.000200854	0.000419253
ENSSSCG00000062670		101.965	-1.21487	1.71432e-05	4.05743e-05
ENSSSCG00000057381	DEPDC1B	247.779	-1.21332	1.49167e-12	6.80487e-12
ENSSSCG00000034896	HPRT1	524.598	-1.21259	1.255e-11	5.26637e-11
ENSSSCG00000009230	WDFY3	3305.44	-1.21207	3.62434e-09	1.23451e-08
ENSSSCG00000021129	PFKM	672.815	-1.21167	5.55263e-18	3.57669e-17
ENSSSCG00000024131	MINDY2	381.004	-1.21109	1.30782e-09	4.64401e-09
ENSSSCG00000032123	SPX	89.0865	-1.21097	8.40069e-07	2.28019e-06
ENSSSCG00000036693	ZNF658	60.0352	-1.21096	6.91247e-05	0.00015249
ENSSSCG00000005212	PLGRKT	208.342	-1.21086	5.28515e-06	1.32571e-05
ENSSSCG00000005055	LGALS3	1898.82	-1.21085	2.09865e-12	9.44783e-12
ENSSSCG00000015203	ROBO4	3737.77	-1.2108	7.07533e-26	6.93838e-25
ENSSSCG00000029039	BRCA2	195.658	-1.20997	2.00862e-07	5.78179e-07
ENSSSCG00000009378	CKAP2	843.472	-1.20801	7.63101e-09	2.51851e-08
ENSSSCG00000016543		364.342	-1.20786	8.8357e-08	2.64926e-07
ENSSSCG00000010723	ACADSB	495.195	-1.20698	1.10095e-15	6.17571e-15
ENSSSCG00000003478	CROCC	154.51	-1.20684	2.49094e-09	8.61868e-09
ENSSSCG00000027381	GGCX	1552.07	-1.20673	3.34078e-16	1.9396e-15
ENSSSCG00000037670	TMEM164	216.147	-1.20558	5.51849e-09	1.84354e-08
ENSSSCG00000003434	MFN2	590.388	-1.20504	1.22977e-07	3.62179e-07
ENSSSCG00000023929	TXNRD3	487.764	-1.2049	6.05705e-17	3.6583e-16
ENSSSCG00000032323	C5orf15	1371.38	-1.20415	3.32403e-27	3.46789e-26
ENSSSCG00000053596		199.84	-1.20415	1.33674e-10	5.14932e-10
ENSSSCG00000011538	LMCD1	371.587	-1.20321	6.79223e-08	2.06886e-07
ENSSSCG00000033335	AKIP1	178.63	-1.20268	2.70693e-07	7.69072e-07
ENSSSCG00000015073	TAGLN	6762.59	-1.20219	2.06147e-12	9.29571e-12
ENSSSCG00000062938	VAMP8	1128.16	-1.20127	8.54399e-11	3.34785e-10
ENSSSCG00000022797	PPP1R3B	404.225	-1.19908	1.23893e-16	7.37297e-16
ENSSSCG00000009960	HPS4	404.316	-1.19813	6.79203e-08	2.06886e-07
ENSSSCG00000055498	ZNF226	101.098	-1.19719	9.7208e-05	0.000210621
ENSSSCG00000038829		107.559	-1.19655	4.74582e-06	1.19591e-05
ENSSSCG00000014395	PCDH12	53.4783	-1.19648	0.000166157	0.000351386
ENSSSCG00000034816	METTL4	125.787	-1.19589	3.29707e-05	7.54561e-05
ENSSSCG00000007314		1076	-1.19579	9.92538e-08	2.95574e-07
ENSSSCG00000013318	RCN1	3154.49	-1.19549	1.48003e-15	8.23459e-15
ENSSSCG00000022676	OPHN1	202.079	-1.19531	4.87782e-08	1.50247e-07
ENSSSCG00000024028	STARD3NL	300.421	-1.1949	1.51543e-09	5.34479e-09
ENSSSCG00000008448	PREPL	518.816	-1.19343	6.10793e-09	2.03238e-08
ENSSSCG00000012141		434.733	-1.1921	8.033e-16	4.53394e-15
ENSSSCG00000023660	PARP1	731.862	-1.19204	3.66339e-18	2.38643e-17
ENSSSCG00000000927	TMTC3	1313.44	-1.1916	1.26954e-07	3.7279e-07
ENSSSCG00000014998	AASDHPPT	642.797	-1.19158	2.42367e-06	6.31088e-06
ENSSSCG00000026177	SLC25A40	444.26	-1.19129	1.1905e-14	6.24288e-14
ENSSSCG00000025260	CARD10	2147.21	-1.19068	3.45749e-21	2.69891e-20
ENSSSCG00000039185	EPB41L5	87.5025	-1.19031	2.07194e-06	5.4325e-06
ENSSSCG00000059203		492.808	-1.19027	5.88108e-10	2.15692e-09
ENSSSCG00000017012	SLIT3	3153.8	-1.18903	1.16693e-28	1.31523e-27
ENSSSCG00000021250	FKBP9	1913.53	-1.18853	6.95695e-27	7.16919e-26
ENSSSCG00000003513	ECE1	20761.2	-1.18807	5.24254e-32	6.77384e-31
ENSSSCG00000002403	VIPAS39	288.532	-1.18695	2.16349e-07	6.19984e-07
ENSSSCG00000012000	GBE1	1141.17	-1.18625	8.92387e-19	6.04599e-18
ENSSSCG00000006285	METTL18	147.484	-1.18572	1.27438e-09	4.52671e-09
ENSSSCG00000027051	EMC7	765.988	-1.18557	3.47828e-11	1.40934e-10
ENSSSCG00000022446	SEL1L3	1347.29	-1.18506	1.36659e-09	4.84013e-09
ENSSSCG00000005382	TGFBR1	1423.4	-1.18488	8.49367e-12	3.63246e-11
ENSSSCG00000039249		1993.04	-1.18461	1.09657e-27	1.17771e-26
ENSSSCG00000011563	FANCD2	577.18	-1.18459	1.36383e-14	7.12105e-14
ENSSSCG00000060526		153.538	-1.18426	1.66182e-05	3.93827e-05
ENSSSCG00000000840	WASHC4	2010.72	-1.18264	1.52882e-09	5.39027e-09
ENSSSCG00000062995		191.332	-1.18206	3.18545e-08	9.97184e-08
ENSSSCG00000003941	SZT2	590.979	-1.18189	1.97396e-08	6.29229e-08
ENSSSCG00000004653	SECISBP2L	4640.7	-1.18083	1.69636e-09	5.95605e-09
ENSSSCG00000024396	NOVA1	266.038	-1.18002	5.94526e-07	1.63562e-06
ENSSSCG00000013113	TMEM132A	1966.42	-1.17955	7.16346e-15	3.80383e-14
ENSSSCG00000010566	FBXW4	117.629	-1.17953	0.000113353	0.000243625
ENSSSCG00000004834	NDN	284.077	-1.17928	5.91026e-13	2.76773e-12
ENSSSCG00000021205	STK26	287.339	-1.17883	2.10257e-14	1.08285e-13
ENSSSCG00000037583	GNB4	4916.74	-1.17822	1.06398e-13	5.22163e-13
ENSSSCG00000012727	FMR1	802.874	-1.17817	2.58272e-11	1.06061e-10
ENSSSCG00000010644	DCLRE1A	172.283	-1.17729	8.72138e-05	0.000189982
ENSSSCG00000002445	TRIP11	1065.43	-1.17705	2.21618e-12	9.95885e-12
ENSSSCG00000005424	NIPSNAP3B	258.588	-1.17688	7.12114e-11	2.81858e-10
ENSSSCG00000015494	ZBTB37	174.187	-1.1768	3.47118e-05	7.92255e-05
ENSSSCG00000059584		578.798	-1.17668	1.904e-06	5.0138e-06
ENSSSCG00000023297	SCRN3	134.586	-1.17638	6.00479e-06	1.49593e-05
ENSSSCG00000013281		609.181	-1.1758	1.02814e-20	7.81933e-20
ENSSSCG00000004990	LRFN5	109.605	-1.1757	8.87649e-06	2.16405e-05
ENSSSCG00000008826	FRYL	2281.98	-1.17466	7.95508e-07	2.16676e-06
ENSSSCG00000035223		90.6394	-1.17462	1.65996e-05	3.93471e-05
ENSSSCG00000033611	ZNF793	98.1298	-1.17461	0.0005262	0.00103929
ENSSSCG00000011641	SLCO2A1	247.339	-1.1744	8.30089e-11	3.25959e-10
ENSSSCG00000001946	MBIP	244.104	-1.17426	2.19673e-12	9.88122e-12
ENSSSCG00000035956	HABP4	647.421	-1.17364	2.49459e-14	1.27993e-13
ENSSSCG00000006682		203.456	-1.17323	0.000512352	0.00101341
ENSSSCG00000039612		850.39	-1.17289	2.20821e-13	1.06087e-12
ENSSSCG00000006894	FNBP1L	1508.56	-1.17197	7.57467e-26	7.41478e-25
ENSSSCG00000010836	BROX	1251.33	-1.17168	1.50477e-20	1.13261e-19
ENSSSCG00000006887	CNN3	4601.76	-1.17144	9.68771e-20	6.92503e-19
ENSSSCG00000010817	LYPLAL1	81.8493	-1.17048	1.91102e-06	5.02986e-06
ENSSSCG00000037121	KIAA0319L	423.557	-1.17039	2.93596e-10	1.10189e-09
ENSSSCG00000054944		93.3851	-1.17031	1.77861e-05	4.1996e-05
ENSSSCG00000014917	CCDC81	53.7996	-1.16975	0.000111891	0.000240718
ENSSSCG00000001503	B3GALT4	69.2335	-1.16809	4.76353e-05	0.000107091
ENSSSCG00000053585		52.3485	-1.16787	0.00282925	0.00503224
ENSSSCG00000042522		587.313	-1.16776	2.09167e-09	7.29021e-09
ENSSSCG00000009535	EFNB2	5325.94	-1.16775	1.33833e-06	3.5811e-06
ENSSSCG00000006988	PDGFRL	654.169	-1.16772	1.44641e-12	6.61494e-12
ENSSSCG00000011385	APEH	470.817	-1.1676	4.1425e-11	1.66614e-10
ENSSSCG00000028723	CCDC102A	299.006	-1.1668	3.85948e-09	1.31215e-08
ENSSSCG00000017794	EFCAB5	39.4286	-1.16617	0.000578669	0.00113575
ENSSSCG00000038708	MTHFS	306.053	-1.16551	1.77759e-06	4.69448e-06
ENSSSCG00000027299	PANK4	188.5	-1.16548	4.39681e-10	1.62508e-09
ENSSSCG00000010765	INPP5A	414.532	-1.16358	3.18843e-11	1.29622e-10
ENSSSCG00000004635	SPPL2A	1160.22	-1.16315	5.61482e-12	2.44231e-11
ENSSSCG00000009217	PKD2	2456.89	-1.16314	5.63502e-08	1.72792e-07
ENSSSCG00000013444	BTBD2	1511.95	-1.16284	1.94564e-08	6.2097e-08
ENSSSCG00000021861	PIGT	603.298	-1.16081	1.45719e-12	6.65865e-12
ENSSSCG00000057415	DSC3	411.318	-1.16079	1.11719e-08	3.63345e-08
ENSSSCG00000016971	MCCC2	551.411	-1.16076	5.37302e-16	3.07244e-15
ENSSSCG00000063544		1840.83	-1.1603	1.91646e-06	5.04178e-06
ENSSSCG00000027324	VPS35L	511.527	-1.15988	1.06675e-07	3.16725e-07
ENSSSCG00000002355	ENTPD5	125.156	-1.15986	4.46629e-06	1.12989e-05
ENSSSCG00000002860	PDCD5	506.252	-1.15984	2.94109e-05	6.76345e-05
ENSSSCG00000012063	VPS26C	1433.69	-1.15871	1.28922e-26	1.31616e-25
ENSSSCG00000002786	ELMO3	123.047	-1.15777	1.12135e-06	3.01777e-06
ENSSSCG00000024341	USP20	543.909	-1.15676	6.88616e-12	2.97874e-11
ENSSSCG00000017521	SCRN2	317.69	-1.15663	1.7624e-08	5.64958e-08
ENSSSCG00000057749	HSBP1	3623.06	-1.15645	3.10144e-13	1.47961e-12
ENSSSCG00000033703	FAM111A	2790.98	-1.15628	2.6803e-10	1.00905e-09
ENSSSCG00000036613	POLQ	261.415	-1.15577	4.43759e-09	1.49892e-08
ENSSSCG00000025284	COQ9	372.769	-1.1555	5.90716e-08	1.80833e-07
ENSSSCG00000025049	CYBRD1	2240.83	-1.155	6.0147e-17	3.63473e-16
ENSSSCG00000032116	OGFOD3	185.762	-1.15416	1.97213e-09	6.89113e-09
ENSSSCG00000038329	PIGK	303.636	-1.15396	1.75055e-11	7.28995e-11
ENSSSCG00000038938	FIS1	848.912	-1.15383	9.57632e-10	3.44294e-09
ENSSSCG00000038772	IKBIP	1400.93	-1.1538	1.40639e-10	5.40434e-10
ENSSSCG00000028827	PARVA	2275.43	-1.15308	4.40594e-27	4.56615e-26
ENSSSCG00000010853	EPHX1	201.153	-1.15275	1.44058e-09	5.09228e-09
ENSSSCG00000036139	RRM2B	150.184	-1.15227	1.43946e-05	3.43661e-05
ENSSSCG00000038700	FMC1	129.886	-1.15226	9.81811e-07	2.65242e-06
ENSSSCG00000023445	AVL9	707.963	-1.15199	3.451e-15	1.87526e-14
ENSSSCG00000030030	FBH1	826.034	-1.15066	9.13196e-11	3.57057e-10
ENSSSCG00000026257	STMN1	3671.1	-1.15054	2.03746e-14	1.0503e-13
ENSSSCG00000030373	METTL9	780.97	-1.15022	1.06793e-12	4.93139e-12
ENSSSCG00000026006	KLF13	1331.25	-1.1502	5.40564e-16	3.08765e-15
ENSSSCG00000013008	CDCA5	322.76	-1.14982	1.49922e-13	7.28251e-13
ENSSSCG00000044591		91.6398	-1.14909	5.65223e-06	1.41358e-05
ENSSSCG00000034954	C5orf24	1491.63	-1.14894	2.07771e-08	6.60426e-08
ENSSSCG00000003229	ETFB	283.08	-1.14881	0.000123375	0.00026423
ENSSSCG00000011257	ACVR2B	71.729	-1.14779	8.5649e-05	0.000186722
ENSSSCG00000017259	PRKAR1A	5340.74	-1.14768	6.28392e-31	7.87757e-30
ENSSSCG00000029697	FAM120B	680.662	-1.14734	4.87423e-07	1.35287e-06
ENSSSCG00000012463	CHM	473.489	-1.14723	7.08791e-09	2.34918e-08
ENSSSCG00000007428	ZSWIM1	70.2069	-1.1463	1.64294e-05	3.89775e-05
ENSSSCG00000017260	WIPI1	875.457	-1.14598	2.85367e-11	1.16663e-10
ENSSSCG00000003139	BCAT2	695.246	-1.14591	1.36091e-07	3.98124e-07
ENSSSCG00000013039	NUDT22	192.265	-1.1456	4.10413e-06	1.04213e-05
ENSSSCG00000031452	C14orf93	74.673	-1.14384	2.81088e-05	6.47082e-05
ENSSSCG00000009717	CBR4	86.2057	-1.1435	8.34642e-06	2.0421e-05
ENSSSCG00000004435	NT5DC1	63.3091	-1.14263	0.000122586	0.000262768
ENSSSCG00000004518	SKA1	171.875	-1.14186	2.60268e-06	6.7529e-06
ENSSSCG00000006748	TSPAN2	252.178	-1.14129	2.86243e-11	1.16977e-10
ENSSSCG00000038220	RXRA	1138.68	-1.14121	6.50836e-06	1.61477e-05
ENSSSCG00000036402	MYL9	1473.18	-1.14109	1.12517e-10	4.3589e-10
ENSSSCG00000020677	CYB5RL	407.73	-1.14067	2.78028e-13	1.32871e-12
ENSSSCG00000030155	PHF10	849.842	-1.14044	7.77752e-20	5.6035e-19
ENSSSCG00000036049	PEG10	670.584	-1.14006	9.18929e-05	0.00019976
ENSSSCG00000012482	SRPX2	524.515	-1.13942	1.98393e-11	8.23054e-11
ENSSSCG00000051455	CDC25C	152.601	-1.13904	9.27319e-07	2.51078e-06
ENSSSCG00000015023	ALG9	445.686	-1.13868	9.32905e-16	5.25191e-15
ENSSSCG00000010652	FHIP2A	874.205	-1.1385	3.19265e-06	8.20582e-06
ENSSSCG00000002283	FUT8	1824.85	-1.13754	4.34569e-26	4.31572e-25
ENSSSCG00000000770	MICAL3	1030.45	-1.13713	3.14468e-22	2.56831e-21
ENSSSCG00000013906	KXD1	705.449	-1.13613	8.08457e-09	2.66258e-08
ENSSSCG00000038514	DDAH2	847.823	-1.13495	1.11832e-11	4.71632e-11
ENSSSCG00000015266	FMO4	208.155	-1.13452	6.80295e-05	0.000150225
ENSSSCG00000034624	TMEM50B	612.157	-1.13416	1.11212e-12	5.12896e-12
ENSSSCG00000040426	C10orf143	71.872	-1.13351	2.75974e-05	6.36113e-05
ENSSSCG00000030005	LGALSL	191.519	-1.13327	1.14103e-06	3.06834e-06
ENSSSCG00000052153		212.664	-1.1332	2.23545e-11	9.23546e-11
ENSSSCG00000016946	CENPK	119.015	-1.13206	1.99307e-05	4.67872e-05
ENSSSCG00000031648	CCN5	747.096	-1.13186	1.76441e-14	9.12557e-14
ENSSSCG00000039506	MYL6	10031.9	-1.13156	3.96477e-12	1.7468e-11
ENSSSCG00000003949	CDC20	968.215	-1.13119	8.05544e-09	2.65459e-08
ENSSSCG00000018045	ULK2	1578.99	-1.13117	3.95206e-21	3.06965e-20
ENSSSCG00000009614	FHIP2B	792.628	-1.1307	6.27546e-09	2.08686e-08
ENSSSCG00000009594	SPTLC1	679.206	-1.13033	6.62168e-13	3.09691e-12
ENSSSCG00000037251		155.606	-1.13024	0.000160407	0.000339684
ENSSSCG00000001532	BLTP3A	262.502	-1.12975	0.000294582	0.000601587
ENSSSCG00000005955	EFR3A	1648.82	-1.1297	2.08173e-11	8.61668e-11
ENSSSCG00000008820	TEC	521.571	-1.12849	1.57622e-14	8.1832e-14
ENSSSCG00000060056		82.9121	-1.12794	8.23942e-06	2.01863e-05
ENSSSCG00000024904	SEC22A	265.377	-1.12687	2.83279e-07	8.02746e-07
ENSSSCG00000034229	MIS18A	123.62	-1.12656	2.21907e-06	5.79744e-06
ENSSSCG00000009933	UBE3B	950.76	-1.12648	3.08456e-14	1.57006e-13
ENSSSCG00000010654	ATRNL1	132.117	-1.12633	8.11114e-07	2.20652e-06
ENSSSCG00000038144		7330.65	-1.12605	6.66879e-10	2.43278e-09
ENSSSCG00000014033	RMND5B	310.093	-1.12546	4.81831e-11	1.92944e-10
ENSSSCG00000028168	TAF7	772.327	-1.12457	4.92609e-12	2.153e-11
ENSSSCG00000025545	HDAC6	293.511	-1.12457	7.92698e-12	3.40608e-11
ENSSSCG00000011366	SLC25A20	422.104	-1.12439	3.55795e-06	9.09984e-06
ENSSSCG00000010172	EGLN1	1681.25	-1.12426	1.60994e-15	8.93468e-15
ENSSSCG00000035523	FUT11	1824.78	-1.1242	3.66953e-14	1.86182e-13
ENSSSCG00000011347	NME6	204.48	-1.12352	8.53505e-08	2.56544e-07
ENSSSCG00000029855	LHFPL6	123.586	-1.1226	1.78679e-07	5.16498e-07
ENSSSCG00000021601	ZNF711	165.509	-1.12216	9.41432e-07	2.54773e-06
ENSSSCG00000026706	PIGS	411.013	-1.12183	8.24034e-13	3.83428e-12
ENSSSCG00000031489	DUSP22	547.034	-1.12176	9.5623e-10	3.43903e-09
ENSSSCG00000015721	ERCC3	423.639	-1.12164	2.3823e-12	1.06677e-11
ENSSSCG00000008842	KIT	3959.71	-1.11983	3.96677e-08	1.22981e-07
ENSSSCG00000011741	GOLIM4	3873.75	-1.11914	4.9598e-05	0.000111298
ENSSSCG00000002378	MLH3	300.743	-1.11907	7.76152e-13	3.62072e-12
ENSSSCG00000002314	SMOC1	1799.9	-1.11905	9.75855e-22	7.81255e-21
ENSSSCG00000050997		55.7813	-1.11798	0.000127478	0.000272538
ENSSSCG00000001871	HMG20A	878.285	-1.11762	2.47984e-13	1.18824e-12
ENSSSCG00000003554	SELENON	3524.7	-1.11761	3.95784e-28	4.33146e-27
ENSSSCG00000037204	ZNF248	289.874	-1.11722	1.51816e-05	3.61583e-05
ENSSSCG00000008423	PPP1R21	287.167	-1.11703	7.92405e-07	2.15885e-06
ENSSSCG00000033763	GNAQ	1005.72	-1.11657	9.55652e-09	3.11919e-08
ENSSSCG00000012046	SMIM11	158.096	-1.11535	1.13462e-05	2.7381e-05
ENSSSCG00000030277	ENDOV	233.493	-1.11526	2.32743e-08	7.36595e-08
ENSSSCG00000009940	ALKBH2	128.966	-1.11496	6.05438e-05	0.000134509
ENSSSCG00000031435	MRPS14	142.011	-1.11491	9.79089e-05	0.000211929
ENSSSCG00000040827	CFAP298	758.051	-1.1145	3.3863e-12	1.49857e-11
ENSSSCG00000034655	COQ7	104.843	-1.1125	0.00120051	0.00225049
ENSSSCG00000040166	FLRT2	737.353	-1.11196	2.0665e-17	1.28718e-16
ENSSSCG00000009234	ABRAXAS1	72.7967	-1.11148	0.000318621	0.000647176
ENSSSCG00000000359	BLOC1S1	256.348	-1.11135	1.05049e-06	2.83196e-06
ENSSSCG00000015427	ORC5	202.201	-1.11126	1.43554e-06	3.83279e-06
ENSSSCG00000005386	STX17	222.063	-1.11103	6.83127e-06	1.69029e-05
ENSSSCG00000035969	THRA	869.345	-1.11096	2.22373e-12	9.98624e-12
ENSSSCG00000012061	PIGP	65.3218	-1.11077	7.6351e-05	0.000167822
ENSSSCG00000038966	KRT7	59.8795	-1.11009	0.000254601	0.000523947
ENSSSCG00000040184	LMO7	102.9	-1.10976	0.00451586	0.00777436
ENSSSCG00000001825	SLC41A3	263.725	-1.10878	2.58431e-10	9.73922e-10
ENSSSCG00000034810	PEF1	722.64	-1.10864	1.27798e-10	4.93165e-10
ENSSSCG00000013393	SPON1	374.056	-1.10768	2.5838e-11	1.06066e-10
ENSSSCG00000012859	NADSYN1	279.767	-1.10744	1.74059e-12	7.8976e-12
ENSSSCG00000013018	CDC42BPG	246.201	-1.10686	5.89342e-09	1.96519e-08
ENSSSCG00000012999	CAPN1	2757.71	-1.10641	6.3644e-26	6.28062e-25
ENSSSCG00000035658	VPS36	1418.78	-1.10635	3.60104e-21	2.80697e-20
ENSSSCG00000044541		375.213	-1.10558	2.45019e-13	1.17506e-12
ENSSSCG00000021973	GPX8	1876.8	-1.10459	1.05626e-11	4.47012e-11
ENSSSCG00000008021	TMEM204	302.847	-1.10301	1.54896e-10	5.92719e-10
ENSSSCG00000010756	MGMT	719.939	-1.10247	1.01686e-07	3.02486e-07
ENSSSCG00000009122	ARSJ	293.639	-1.10166	3.22112e-10	1.20314e-09
ENSSSCG00000002629	FBXO9	456.725	-1.1016	3.42344e-16	1.98549e-15
ENSSSCG00000016086	C2orf69	93.2692	-1.10087	0.00064329	0.00125446
ENSSSCG00000032979	TMEM267	60.2497	-1.10064	0.000172598	0.000364163
ENSSSCG00000055493	EMC6	251.98	-1.10057	2.32549e-08	7.36405e-08
ENSSSCG00000015052	USP28	605.323	-1.09997	1.81208e-10	6.90991e-10
ENSSSCG00000011642	RYK	1854.49	-1.09797	2.8136e-23	2.41696e-22
ENSSSCG00000024119	GLB1	3085.9	-1.09641	1.23251e-19	8.75882e-19
ENSSSCG00000000738	RHNO1	346.319	-1.09555	9.97138e-14	4.90678e-13
ENSSSCG00000040257	ZNF862	157.782	-1.09527	0.000342629	0.000693122
ENSSSCG00000010538	NKX2-3	168.486	-1.09512	0.000432717	0.000865114
ENSSSCG00000012744	CD99L2	233.979	-1.09455	2.51891e-10	9.49929e-10
ENSSSCG00000061452	COPRS	166.559	-1.09447	0.000900784	0.00171955
ENSSSCG00000003404	DFFA	323.325	-1.09429	3.02522e-09	1.04015e-08
ENSSSCG00000032477	NRAS	2128.1	-1.09384	3.70312e-16	2.14068e-15
ENSSSCG00000006475	IQGAP3	590.041	-1.09288	1.27911e-14	6.69149e-14
ENSSSCG00000039546	KNTC1	867.054	-1.09207	7.99213e-13	3.72195e-12
ENSSSCG00000000941	METTL25	199.453	-1.09141	1.0013e-05	2.42816e-05
ENSSSCG00000046487		199.952	-1.09129	1.64173e-06	4.35249e-06
ENSSSCG00000005273	OSTF1	1216.16	-1.09073	8.0479e-14	3.98175e-13
ENSSSCG00000006282	KIFAP3	587.969	-1.09064	7.08692e-15	3.76501e-14
ENSSSCG00000000379	ESYT1	4404.57	-1.09038	6.7611e-18	4.33725e-17
ENSSSCG00000002275	PPP1R36	94.1571	-1.0903	1.9494e-05	4.58209e-05
ENSSSCG00000005899	MFSD3	84.7172	-1.08911	0.000185926	0.000390177
ENSSSCG00000015924	SPC25	204.56	-1.08873	7.12885e-09	2.36155e-08
ENSSSCG00000009916	ACADS	522.723	-1.08813	2.08519e-08	6.62611e-08
ENSSSCG00000030469	BUB1	807.43	-1.08684	2.59118e-14	1.32638e-13
ENSSSCG00000010563	BTRC	534.868	-1.0865	9.51608e-09	3.10692e-08
ENSSSCG00000024189	SIL1	634.955	-1.0864	3.9219e-09	1.33213e-08
ENSSSCG00000009327		8631.83	-1.0864	1.54747e-22	1.28202e-21
ENSSSCG00000014887	ALG8	211.42	-1.08632	4.208e-09	1.42445e-08
ENSSSCG00000011973	COL8A1	24092.7	-1.08546	8.7341e-25	8.10738e-24
ENSSSCG00000004089	RMND1	139.267	-1.08541	1.19752e-05	2.8848e-05
ENSSSCG00000054264	BRI3BP	36.1564	-1.0853	0.00224699	0.00405391
ENSSSCG00000004744	TYRO3	178.452	-1.08457	4.43743e-05	0.00010013
ENSSSCG00000016701	HOXA7	137.813	-1.0842	6.39544e-06	1.58855e-05
ENSSSCG00000008186	TSGA10	88.4498	-1.08352	1.70221e-05	4.03051e-05
ENSSSCG00000017496	MIEN1	222.121	-1.08331	1.55773e-06	4.13882e-06
ENSSSCG00000013779	PKN1	2375.35	-1.08326	7.27185e-11	2.87615e-10
ENSSSCG00000009924	ANKRD13A	1601.39	-1.08319	1.71155e-09	6.00552e-09
ENSSSCG00000027226	EPN3	157.61	-1.08314	3.75421e-08	1.16755e-07
ENSSSCG00000004470	HMGN3	760.204	-1.08251	1.12146e-06	3.01777e-06
ENSSSCG00000054480	SHISA4	154.218	-1.08165	2.6844e-06	6.95174e-06
ENSSSCG00000011300	EXOSC7	924.78	-1.08061	4.232e-07	1.1812e-06
ENSSSCG00000006333	NUF2	470.554	-1.08035	1.56022e-06	4.14442e-06
ENSSSCG00000011309	KIF15	454.205	-1.08027	1.52824e-11	6.38117e-11
ENSSSCG00000037963		263.245	-1.0801	2.16714e-07	6.20869e-07
ENSSSCG00000035952	TGFB1I1	966.562	-1.07989	3.57434e-11	1.44666e-10
ENSSSCG00000016069	CCDC150	83.4944	-1.07929	0.000908038	0.00173279
ENSSSCG00000015960	MAP3K20	1701.87	-1.07912	1.21615e-11	5.11315e-11
ENSSSCG00000009403	ITM2B	3434.61	-1.07904	7.01383e-18	4.49674e-17
ENSSSCG00000015277	SOX13	574.116	-1.07872	5.54036e-15	2.97516e-14
ENSSSCG00000009879	TPCN1	355.61	-1.0783	5.11729e-08	1.57358e-07
ENSSSCG00000034706	MFAP3	608.854	-1.07751	1.79212e-06	4.73172e-06
ENSSSCG00000024587	DNASE1L2	133.935	-1.07745	6.97339e-07	1.90744e-06
ENSSSCG00000029519	CIAPIN1	283.742	-1.07737	2.83879e-06	7.34115e-06
ENSSSCG00000007291	EDEM2	1070.68	-1.07691	6.83413e-12	2.9574e-11
ENSSSCG00000027278	ARL6	135.204	-1.07556	1.64424e-06	4.35808e-06
ENSSSCG00000035527		73.9794	-1.07525	0.000973226	0.00184624
ENSSSCG00000023801	LANCL2	432.625	-1.07499	3.67094e-13	1.74143e-12
ENSSSCG00000005425	SLC44A1	1629.57	-1.07469	4.5328e-11	1.81844e-10
ENSSSCG00000008111	NPHP1	487.743	-1.07453	3.88381e-14	1.96598e-13
ENSSSCG00000011193	BTD	618.601	-1.07295	5.10027e-14	2.56513e-13
ENSSSCG00000063048	TCEANC2	230.971	-1.07275	2.1336e-05	4.98722e-05
ENSSSCG00000006192	LACTB2	192.763	-1.07258	3.68937e-08	1.14804e-07
ENSSSCG00000031102	C1orf174	170.446	-1.0724	2.11988e-07	6.08604e-07
ENSSSCG00000051290		149.1	-1.0723	1.69519e-06	4.4877e-06
ENSSSCG00000049539		50.9748	-1.07192	0.000554386	0.00109142
ENSSSCG00000011471	FLNB	32536.9	-1.07189	2.56257e-14	1.31234e-13
ENSSSCG00000023080	TPP1	1411.71	-1.07167	2.30002e-18	1.52001e-17
ENSSSCG00000057209	POLR3B	401.696	-1.06975	1.75142e-13	8.46996e-13
ENSSSCG00000003712	OSBPL1A	369.106	-1.06971	7.83028e-12	3.36585e-11
ENSSSCG00000004622	GNB5	416.958	-1.06965	1.71797e-09	6.0261e-09
ENSSSCG00000010969	GALT	241.838	-1.06893	9.87359e-08	2.94257e-07
ENSSSCG00000004306	ORC3	332.978	-1.06694	5.33045e-05	0.000119151
ENSSSCG00000010280		344.616	-1.06682	4.6607e-10	1.71855e-09
ENSSSCG00000011336	ELP6	261.55	-1.06595	7.93097e-08	2.39637e-07
ENSSSCG00000012916	POLD4	854	-1.06373	1.9736e-08	6.29229e-08
ENSSSCG00000010955	GOLM1	2966.74	-1.06368	5.45567e-22	4.41292e-21
ENSSSCG00000008792	N4BP2	423.315	-1.06311	1.16339e-07	3.43648e-07
ENSSSCG00000000536	ERGIC2	704.766	-1.06296	4.55067e-17	2.77452e-16
ENSSSCG00000036411	ACOT13	126.813	-1.06287	7.32061e-07	2.00042e-06
ENSSSCG00000006325	MGST3	1195.26	-1.06276	4.06723e-12	1.78978e-11
ENSSSCG00000027491		328.749	-1.06234	2.22271e-08	7.04877e-08
ENSSSCG00000015772	AGA	154.967	-1.06213	5.79553e-07	1.59523e-06
ENSSSCG00000004578	ANXA2	32588.8	-1.06156	8.6473e-13	4.01681e-12
ENSSSCG00000006982	ZDHHC2	628.193	-1.06014	2.34774e-13	1.12691e-12
ENSSSCG00000017340	DCAKD	247.583	-1.05938	1.25537e-07	3.69116e-07
ENSSSCG00000009885	HECTD4	2176.43	-1.05855	3.8194e-06	9.73458e-06
ENSSSCG00000026367	IFT172	357.319	-1.05749	9.43383e-09	3.0819e-08
ENSSSCG00000012317	GSPT2	82.3406	-1.05741	8.83758e-05	0.000192398
ENSSSCG00000034049	TRIM16	1108.2	-1.0571	5.36329e-11	2.1414e-10
ENSSSCG00000007991	WDR90	81.0978	-1.05661	2.74571e-05	6.33144e-05
ENSSSCG00000015313	KRIT1	381.303	-1.05657	1.77751e-13	8.59234e-13
ENSSSCG00000000884	APAF1	1226.79	-1.05567	2.01615e-10	7.65871e-10
ENSSSCG00000001750	PAQR8	58.0192	-1.05472	0.00117939	0.00221355
ENSSSCG00000011081	BMI1	742.294	-1.05462	1.05477e-12	4.8727e-12
ENSSSCG00000031170		1653.66	-1.05429	7.69083e-10	2.79536e-09
ENSSSCG00000011699	HPS3	553.333	-1.05285	2.76794e-08	8.71473e-08
ENSSSCG00000006274	PRKDC	415.561	-1.0528	5.68263e-06	1.41988e-05
ENSSSCG00000035209	ANP32E	1625.1	-1.05071	8.92756e-19	6.04599e-18
ENSSSCG00000056777		195.359	-1.04881	3.64161e-09	1.24001e-08
ENSSSCG00000005178	CNTLN	182.826	-1.04858	4.66301e-05	0.000104961
ENSSSCG00000024481	PDE4DIP	709.645	-1.0483	8.98226e-08	2.68658e-07
ENSSSCG00000000455	LRIG3	297.537	-1.04783	8.12676e-10	2.94598e-09
ENSSSCG00000026819	NID1	3675.76	-1.04728	6.38211e-10	2.3352e-09
ENSSSCG00000032849	MLPH	237.278	-1.04656	1.33373e-07	3.90382e-07
ENSSSCG00000004290	TBX18	434.552	-1.04639	4.47597e-07	1.24612e-06
ENSSSCG00000006510		1173.02	-1.04587	2.1023e-08	6.67659e-08
ENSSSCG00000015945	METTL8	84.1066	-1.04557	0.000184233	0.000386847
ENSSSCG00000006524	THBS3	1758.56	-1.04553	2.54285e-14	1.30286e-13
ENSSSCG00000003555	HMGN2	3960.42	-1.04542	2.74441e-10	1.03248e-09
ENSSSCG00000028225	DICER1	1584.13	-1.04529	5.14051e-11	2.0562e-10
ENSSSCG00000035430	YPEL3	505.948	-1.04502	7.81464e-11	3.07638e-10
ENSSSCG00000040100		463.781	-1.04467	0.000203647	0.000424599
ENSSSCG00000005150	KLHL9	574.681	-1.04448	3.85111e-07	1.07874e-06
ENSSSCG00000002461	BTBD7	1300.42	-1.04444	9.58355e-06	2.32917e-05
ENSSSCG00000012787	L1CAM	919.702	-1.04344	1.95523e-15	1.08016e-14
ENSSSCG00000011317		673.397	-1.04295	6.92798e-06	1.71112e-05
ENSSSCG00000017917	MINK1	2512.17	-1.04223	1.69127e-20	1.26863e-19
ENSSSCG00000040334	CBX6	969.852	-1.0416	8.27651e-12	3.54652e-11
ENSSSCG00000010774	ZNF511	234.029	-1.04129	2.97057e-07	8.40484e-07
ENSSSCG00000000846	HCFC2	639.167	-1.04113	6.31893e-14	3.15485e-13
ENSSSCG00000057336		116.55	-1.04087	0.000329338	0.00066783
ENSSSCG00000052991	ECI1	130.059	-1.0405	4.36816e-07	1.21765e-06
ENSSSCG00000035264	UBQLN2	373.474	-1.04004	3.76763e-09	1.28172e-08
ENSSSCG00000003653	NDUFS5	682.935	-1.03931	9.19548e-08	2.7466e-07
ENSSSCG00000003238	SPACA6	55.8577	-1.03883	0.00147696	0.00273824
ENSSSCG00000013990		344.665	-1.03874	8.72453e-08	2.6188e-07
ENSSSCG00000058469	SYPL1	1285.29	-1.03841	2.03551e-16	1.19767e-15
ENSSSCG00000002724	PDPR	445.784	-1.03722	1.75944e-06	4.6488e-06
ENSSSCG00000004941	DIS3L	150.429	-1.03712	5.66327e-06	1.41569e-05
ENSSSCG00000000723	C12orf4	383.272	-1.03698	9.87177e-06	2.39602e-05
ENSSSCG00000041092		40.704	-1.03672	0.0023004	0.00414412
ENSSSCG00000027302	PKP3	43.8988	-1.03448	0.00455212	0.00783308
ENSSSCG00000007350	PPP1R16B	2875.74	-1.03433	2.96766e-08	9.30872e-08
ENSSSCG00000031741		1449.1	-1.03402	1.70782e-07	4.94968e-07
ENSSSCG00000057314		77.8444	-1.03387	0.00202276	0.00367665
ENSSSCG00000011746	SKIL	2994.38	-1.03344	1.53013e-09	5.39315e-09
ENSSSCG00000022705	SALL2	750.344	-1.03301	8.86914e-15	4.69361e-14
ENSSSCG00000040538	WDFY2	157.117	-1.03297	3.41909e-06	8.76518e-06
ENSSSCG00000015607	HHAT	68.962	-1.03269	0.00169427	0.00311319
ENSSSCG00000013888	JAK3	431.917	-1.03216	2.71835e-05	6.27761e-05
ENSSSCG00000007590	PMS2	114.296	-1.03201	3.47604e-06	8.90075e-06
ENSSSCG00000002386	IFT43	80.0696	-1.0317	7.9034e-05	0.000173232
ENSSSCG00000010620	XPNPEP1	1354.73	-1.03088	1.33234e-09	4.72645e-09
ENSSSCG00000004522	ME2	752.811	-1.03087	1.93539e-13	9.3308e-13
ENSSSCG00000004787	GPR176	106.147	-1.0303	1.17641e-05	2.83582e-05
ENSSSCG00000027312	PTCH1	602.183	-1.02929	0.000173086	0.000364981
ENSSSCG00000038399	ATP5PF	966.275	-1.02779	9.68104e-10	3.47831e-09
ENSSSCG00000015949	SLC25A12	541.058	-1.02755	3.20542e-12	1.42198e-11
ENSSSCG00000007460	ARFGEF2	1117.27	-1.02687	3.50395e-10	1.30655e-09
ENSSSCG00000009226	KLHL8	95.7144	-1.02672	1.89601e-05	4.4633e-05
ENSSSCG00000003757	SSX2IP	97.3729	-1.02663	0.000257917	0.000529975
ENSSSCG00000010435	MINPP1	659.706	-1.02643	2.24243e-07	6.41599e-07
ENSSSCG00000035355	F2R	205.733	-1.02544	0.000712062	0.001379
ENSSSCG00000002506	VRK1	187.822	-1.02459	1.44761e-06	3.86311e-06
ENSSSCG00000038025	NRBP2	811.197	-1.02459	4.3117e-17	2.63175e-16
ENSSSCG00000014791	RRM1	1637.44	-1.02425	4.65659e-14	2.34955e-13
ENSSSCG00000033444	SPC24	389.814	-1.02396	5.51796e-07	1.52343e-06
ENSSSCG00000040666	REX1BD	559.971	-1.02371	0.000170913	0.000361024
ENSSSCG00000038486	DYNC2I1	60.514	-1.02346	0.00508918	0.00869163
ENSSSCG00000022815	PYGB	222.709	-1.02283	3.04178e-07	8.59521e-07
ENSSSCG00000004339	UFL1	539.334	-1.02266	2.63235e-05	6.08821e-05
ENSSSCG00000008857	MSMO1	1521.54	-1.02204	4.57109e-15	2.46798e-14
ENSSSCG00000015613	C1orf74	227.027	-1.02191	5.41661e-07	1.49658e-06
ENSSSCG00000029165	DOK4	315.547	-1.02172	7.13669e-06	1.76068e-05
ENSSSCG00000026960	ZNF280D	340.356	-1.02118	4.39433e-05	9.91782e-05
ENSSSCG00000035478	RMND5A	1835.76	-1.02108	7.25732e-08	2.20194e-07
ENSSSCG00000009092	TRPC3	186.668	-1.02057	9.33106e-07	2.52582e-06
ENSSSCG00000024377	RPS6KA5	245.252	-1.01979	1.23419e-05	2.9679e-05
ENSSSCG00000059465		593.191	-1.01966	4.44564e-11	1.78609e-10
ENSSSCG00000015336	SLC25A13	263.894	-1.01934	3.10761e-10	1.16272e-09
ENSSSCG00000036091	MORC4	131.831	-1.01895	5.71432e-07	1.57367e-06
ENSSSCG00000029616	FAAP100	221.741	-1.01804	5.44762e-06	1.36427e-05
ENSSSCG00000001420	EHMT2	680.493	-1.01788	6.68569e-16	3.797e-15
ENSSSCG00000006738	CD58	708.993	-1.01748	2.43949e-09	8.44331e-09
ENSSSCG00000049430	ARMC6	138.104	-1.01738	2.98998e-07	8.45757e-07
ENSSSCG00000025488	MCM3	378.754	-1.01703	2.16654e-08	6.87463e-08
ENSSSCG00000020868	TMEM192	106.176	-1.01692	8.44683e-05	0.000184441
ENSSSCG00000038550	SCOC	558.517	-1.01633	5.40694e-07	1.49466e-06
ENSSSCG00000004193	ENPP1	1457.11	-1.01625	7.87076e-08	2.38212e-07
ENSSSCG00000033411	ZBED5	989.938	-1.01624	2.95536e-09	1.01709e-08
ENSSSCG00000006388	DCAF8	1109.04	-1.01563	1.04387e-12	4.82438e-12
ENSSSCG00000002025	SLC22A17	301.55	-1.01563	1.87969e-07	5.42206e-07
ENSSSCG00000032404	KLHL11	298.345	-1.01462	2.10475e-10	7.97867e-10
ENSSSCG00000029570	PXDN	3665.23	-1.01452	2.20497e-20	1.64382e-19
ENSSSCG00000009912	POP5	73.1832	-1.01443	0.000193807	0.000405394
ENSSSCG00000032909	CDCA8	397.972	-1.01375	1.04902e-08	3.41579e-08
ENSSSCG00000013550	SLC25A23	339.353	-1.01236	1.24461e-07	3.66057e-07
ENSSSCG00000021363	CHD3	8285.83	-1.01232	5.28456e-13	2.48429e-12
ENSSSCG00000010450	LIPA	678.116	-1.01191	4.81202e-15	2.59295e-14
ENSSSCG00000038628	SKP1	3176.05	-1.01107	4.52401e-16	2.59763e-15
ENSSSCG00000001974	G2E3	413.994	-1.01006	1.15791e-07	3.42214e-07
ENSSSCG00000060736		84.16	-1.00997	0.000965699	0.00183355
ENSSSCG00000010399	NCOA4	3085.49	-1.00899	2.27871e-14	1.17081e-13
ENSSSCG00000004498	HAUS1	117.961	-1.00691	0.000208402	0.000433767
ENSSSCG00000002684	CDH13	17532.8	-1.0065	1.01366e-13	4.98359e-13
ENSSSCG00000053351		507.41	-1.00595	1.28986e-07	3.78351e-07
ENSSSCG00000035649		10433.6	-1.00538	2.57243e-10	9.6978e-10
ENSSSCG00000010352	GRID1	220.677	-1.00536	1.57654e-08	5.0776e-08
ENSSSCG00000022788	PPA2	129.601	-1.00532	7.11407e-06	1.7555e-05
ENSSSCG00000004133	FUCA2	667.807	-1.00451	7.79942e-09	2.57176e-08
ENSSSCG00000031129	SIRT5	167.401	-1.00436	1.31662e-07	3.85786e-07
ENSSSCG00000034101	D2HGDH	357.719	-1.00429	9.37165e-09	3.06342e-08
ENSSSCG00000001988	ADCY4	712.661	-1.00397	2.78442e-10	1.04645e-09
ENSSSCG00000024419	RBBP8	763.419	-1.00391	1.26389e-15	7.06841e-15
ENSSSCG00000016409	UBE3C	2062.51	-1.00286	5.69753e-13	2.67154e-12
ENSSSCG00000012411	PHKA1	340.899	-1.00251	5.22454e-07	1.4457e-06
ENSSSCG00000015378	SP4	201.486	-1.00221	0.000333498	0.000675514
ENSSSCG00000025673		260.716	-1.002	8.87082e-06	2.16315e-05
ENSSSCG00000011679	ATR	375.157	-1.00152	5.77153e-07	1.58902e-06
ENSSSCG00000032693	MAPK12	1008.56	-1.0013	4.31872e-06	1.09357e-05
ENSSSCG00000028805	PTPRM	3930.7	-1.00104	7.60919e-12	3.27854e-11
ENSSSCG00000060520		488.355	-1.00102	1.21954e-08	3.95692e-08
ENSSSCG00000025293	HLTF	1288.3	-1.00074	4.40022e-09	1.48676e-08
ENSSSCG00000036549	DPYSL3	3899.69	-1.0007	3.15522e-15	1.71966e-14
ENSSSCG00000028943	ECH1	73.8928	-1.00058	0.0050969	0.00870346
ENSSSCG00000003705	CABLES1	1159.09	-1.00037	3.38533e-11	1.37321e-10
ENSSSCG00000004729	GANC	91.9772	-1.00004	7.25109e-05	0.000159702
ENSSSCG00000011548	BRPF1	894.391	1.00061	5.87776e-10	2.15643e-09
ENSSSCG00000010058		1263.8	1.00065	2.75902e-11	1.13004e-10
ENSSSCG00000009177	DNAJB14	648.477	1.00126	6.77927e-13	3.16926e-12
ENSSSCG00000038082	TRAF6	571.158	1.00154	4.32609e-07	1.20624e-06
ENSSSCG00000010931	ADIPOR1	1928.69	1.00188	3.51535e-16	2.03663e-15
ENSSSCG00000003201	ATF5	176.423	1.0019	8.98053e-07	2.43275e-06
ENSSSCG00000009051	IL15	134.08	1.00193	0.000470239	0.00093569
ENSSSCG00000007979	LUC7L	655.604	1.00215	2.93056e-10	1.10024e-09
ENSSSCG00000014291	AFF4	2780.89	1.00218	0.000660637	0.00128625
ENSSSCG00000010357	WAPL	2720.94	1.00231	7.95467e-10	2.88647e-09
ENSSSCG00000025316	SLC33A1	1761.06	1.00266	2.95419e-11	1.20412e-10
ENSSSCG00000013074	RAB3IL1	177.819	1.00303	1.25153e-06	3.35459e-06
ENSSSCG00000058778	UBE2G1	479.036	1.00308	8.17716e-08	2.46599e-07
ENSSSCG00000009615	NUDT18	107.809	1.00452	0.00122935	0.0023018
ENSSSCG00000004105	NUP43	416.365	1.00467	9.33415e-08	2.78574e-07
ENSSSCG00000007733		485.694	1.0047	1.62057e-11	6.75896e-11
ENSSSCG00000044841		733.89	1.0052	7.0232e-11	2.78082e-10
ENSSSCG00000013178	ZDHHC5	2345.15	1.0057	3.71377e-13	1.76022e-12
ENSSSCG00000038873	SLMAP	3147.29	1.00642	1.03325e-09	3.69659e-09
ENSSSCG00000034984	PSMB4	2299.32	1.00705	7.17663e-12	3.10194e-11
ENSSSCG00000032171	TCF20	2554.44	1.00705	4.6211e-06	1.16663e-05
ENSSSCG00000002769	THAP11	815.716	1.00771	1.04734e-07	3.11216e-07
ENSSSCG00000011961	TFG	3006.73	1.00777	2.60853e-12	1.16426e-11
ENSSSCG00000034518	TOR1A	461.161	1.00799	1.45792e-07	4.25026e-07
ENSSSCG00000059088		51.6313	1.00823	0.00111182	0.00209283
ENSSSCG00000008098	POLR1B	719.076	1.00898	1.46349e-09	5.16993e-09
ENSSSCG00000031498	PPP2R3C	989.677	1.00914	3.1235e-12	1.3864e-11
ENSSSCG00000032275	MRPS30	383.755	1.01051	8.34666e-10	3.02412e-09
ENSSSCG00000015590	FLVCR1	235.314	1.01052	4.65684e-08	1.43805e-07
ENSSSCG00000002002	IRF9	782.251	1.01139	5.42707e-09	1.81688e-08
ENSSSCG00000031789	ACSL5	2074.63	1.01156	2.68923e-08	8.47176e-08
ENSSSCG00000056065	DUSP15	60.6338	1.0134	0.00993565	0.0162428
ENSSSCG00000038715	FLCN	1057.02	1.01361	4.39832e-14	2.22128e-13
ENSSSCG00000022486	CBLB	519.08	1.01412	6.9874e-07	1.9108e-06
ENSSSCG00000049992		38.0701	1.01452	0.0071091	0.0118909
ENSSSCG00000001402	NFKBIL1	484.169	1.01458	8.22403e-08	2.47944e-07
ENSSSCG00000035048	C1QBP	1978.09	1.01504	6.48226e-10	2.36947e-09
ENSSSCG00000056031	LSM12	591.706	1.01535	5.64542e-09	1.88537e-08
ENSSSCG00000001900	CSK	1384.26	1.01581	1.67535e-08	5.38634e-08
ENSSSCG00000014969		649.687	1.01618	1.96849e-12	8.89113e-12
ENSSSCG00000005126	PLAA	1430.4	1.01622	3.90498e-14	1.97487e-13
ENSSSCG00000005376	TBC1D2	78.6784	1.01683	0.000149838	0.00031798
ENSSSCG00000038854	PSMF1	1109.74	1.01737	1.97134e-11	8.18448e-11
ENSSSCG00000014437	PPARGC1B	82.0558	1.01783	2.38823e-05	5.55393e-05
ENSSSCG00000037744	ZNF483	93.3697	1.01787	0.000218245	0.000453566
ENSSSCG00000017937	PHF23	974.052	1.01813	6.07208e-07	1.66967e-06
ENSSSCG00000059284		44.4561	1.01835	0.00583875	0.00988432
ENSSSCG00000029380	ZFP2	1339.7	1.0188	1.25351e-14	6.56385e-14
ENSSSCG00000040086	YTHDF1	546.8	1.01904	2.52409e-09	8.72785e-09
ENSSSCG00000040888	KCTD13	67.228	1.01973	0.00017288	0.000364649
ENSSSCG00000010309	ZSWIM8	3221.37	1.01991	1.23701e-08	4.01002e-08
ENSSSCG00000006049	SLC25A32	233.687	1.02004	1.22157e-06	3.27829e-06
ENSSSCG00000028186	FBXL19	1437.81	1.02015	1.09952e-10	4.26255e-10
ENSSSCG00000004691	EIF3J	1296.93	1.02029	1.97556e-13	9.51609e-13
ENSSSCG00000023078	WDR4	146.367	1.0214	1.71727e-07	4.97454e-07
ENSSSCG00000034012	CASP3	6043.5	1.02159	1.61686e-16	9.55966e-16
ENSSSCG00000029624	TADA2B	968.013	1.02163	1.36269e-17	8.59058e-17
ENSSSCG00000032176	SMURF2	3765.72	1.02167	5.97767e-20	4.33642e-19
ENSSSCG00000007965	ZNF200	320.282	1.02207	2.0145e-10	7.65508e-10
ENSSSCG00000030354	MAP3K2	544.765	1.02218	0.000596791	0.00116922
ENSSSCG00000011650	MSL2	846.005	1.0245	1.17587e-07	3.46958e-07
ENSSSCG00000022726	RHOD	427.43	1.02477	8.36205e-07	2.27026e-06
ENSSSCG00000037516	MTF1	461.376	1.02484	2.10127e-09	7.32134e-09
ENSSSCG00000007797	ITGAL	150.608	1.02565	4.78398e-05	0.000107529
ENSSSCG00000012123	RAB9A	719.94	1.02565	3.40042e-09	1.16258e-08
ENSSSCG00000007187	NSFL1C	943.679	1.02598	4.78868e-10	1.76396e-09
ENSSSCG00000014012	GFPT2	55.9764	1.02702	0.00425939	0.00736991
ENSSSCG00000021026	TMEM51	325.892	1.02732	8.91146e-08	2.66905e-07
ENSSSCG00000060069	ZNF74	244.537	1.02802	6.1265e-06	1.52452e-05
ENSSSCG00000005683	TOR1B	579.89	1.02877	2.03965e-15	1.12623e-14
ENSSSCG00000036665	ZNF394	145.014	1.02906	0.000151482	0.000321345
ENSSSCG00000018047	FAM83G	584.129	1.03036	3.12389e-10	1.16842e-09
ENSSSCG00000053606		135.659	1.03057	0.000292217	0.000597171
ENSSSCG00000030435	USP39	790.047	1.03083	2.50139e-12	1.11873e-11
ENSSSCG00000030493	UTP23	288.099	1.03139	1.08408e-07	3.21521e-07
ENSSSCG00000034086	ATP5F1C	2838.93	1.03139	1.26143e-14	6.60214e-14
ENSSSCG00000023719	IFT20	351.188	1.03257	7.93382e-08	2.39657e-07
ENSSSCG00000040187		264.303	1.0326	1.50632e-09	5.31607e-09
ENSSSCG00000014956	ANKRD49	423.877	1.03267	7.71419e-12	3.32117e-11
ENSSSCG00000007790	PRR14	732.941	1.03341	8.11401e-11	3.19079e-10
ENSSSCG00000013107	PRPF19	2311.59	1.03382	4.84094e-16	2.77524e-15
ENSSSCG00000007854	DCUN1D3	1925.56	1.03407	3.23197e-13	1.5392e-12
ENSSSCG00000007708	BCL7B	418.795	1.03471	2.91661e-08	9.1617e-08
ENSSSCG00000031380	MARCKSL1	2202.04	1.03509	1.22194e-13	5.98341e-13
ENSSSCG00000008058	KCTD5	502.549	1.03513	3.14881e-10	1.17733e-09
ENSSSCG00000021843	SYT5	49.6554	1.03523	0.00266076	0.0047534
ENSSSCG00000030827	FGFR3	36.4584	1.03603	0.00646311	0.0108752
ENSSSCG00000057738		468.373	1.03624	7.9016e-08	2.38948e-07
ENSSSCG00000029300	ALKBH4	203.036	1.037	1.94112e-05	4.5636e-05
ENSSSCG00000007206	RBCK1	1358.28	1.03797	3.024e-11	1.23212e-10
ENSSSCG00000018023	COX10	199.765	1.0381	1.94049e-08	6.19689e-08
ENSSSCG00000022790	SNX2	2007.85	1.03812	1.84307e-23	1.5983e-22
ENSSSCG00000022553	TNRC18	4714.97	1.03877	2.72986e-15	1.49453e-14
ENSSSCG00000031442	CLP1	461.346	1.03884	2.03022e-08	6.46437e-08
ENSSSCG00000028275	INTS5	400.821	1.03889	1.33781e-10	5.15163e-10
ENSSSCG00000028735	DDX51	545.797	1.03969	4.00438e-09	1.35972e-08
ENSSSCG00000037299	TIMM10B	268.376	1.03997	3.19794e-11	1.29912e-10
ENSSSCG00000009801	BCL7A	253.445	1.04082	5.6559e-11	2.25576e-10
ENSSSCG00000010121	UFD1	1761.66	1.04135	2.08186e-12	9.37995e-12
ENSSSCG00000000107	CSNK1E	3210.8	1.0425	7.73035e-14	3.8333e-13
ENSSSCG00000017196	MRPL38	706.604	1.04258	8.34783e-10	3.02412e-09
ENSSSCG00000004821	ASB7	469.979	1.04294	1.13798e-12	5.24383e-12
ENSSSCG00000036488	KLF3	2271.61	1.04328	2.19291e-15	1.20903e-14
ENSSSCG00000043195	TMEM115	1241.33	1.04366	6.16981e-10	2.26054e-09
ENSSSCG00000020870		518.061	1.0441	1.96229e-11	8.15002e-11
ENSSSCG00000003152	RUVBL2	1074.46	1.04495	1.02079e-10	3.96574e-10
ENSSSCG00000061414	GTF2H4	254.319	1.04582	1.4878e-10	5.70315e-10
ENSSSCG00000007896	TXNDC11	518.071	1.04646	1.19634e-10	4.62642e-10
ENSSSCG00000003596	SNRNP40	614.477	1.04702	2.62735e-14	1.34363e-13
ENSSSCG00000001577	TBC1D22B	1042.75	1.04755	2.07455e-14	1.06892e-13
ENSSSCG00000030820	STK4	2361.93	1.04763	7.82448e-13	3.64854e-12
ENSSSCG00000005599	RABEPK	96.5791	1.04763	0.000726905	0.00140651
ENSSSCG00000017926	SLC16A13	514.213	1.04853	6.94596e-14	3.4553e-13
ENSSSCG00000029003		1156.09	1.0494	2.79786e-08	8.80386e-08
ENSSSCG00000010915	NAV1	3479.54	1.04962	3.8902e-12	1.71463e-11
ENSSSCG00000037077	SHMT2	1468.1	1.04977	2.88663e-11	1.17922e-10
ENSSSCG00000016732	TBRG4	1130.52	1.04991	2.02896e-11	8.40458e-11
ENSSSCG00000035082	PHF5A	581.733	1.05041	5.21602e-11	2.08488e-10
ENSSSCG00000021443	SGK1	1431.18	1.05104	0.000490541	0.000973609
ENSSSCG00000059334		318.206	1.05139	0.000344033	0.000695695
ENSSSCG00000034156	GTF2F2	821.127	1.05153	2.06142e-16	1.21226e-15
ENSSSCG00000024555	ING2	321.255	1.05203	2.14225e-10	8.11237e-10
ENSSSCG00000006959	ZNF696	162.915	1.05233	2.14387e-07	6.14949e-07
ENSSSCG00000017941	NEURL4	714.807	1.05237	1.38376e-12	6.33901e-12
ENSSSCG00000005506	MEGF9	856.203	1.05539	2.3478e-09	8.144e-09
ENSSSCG00000030015		738.865	1.05582	4.69382e-09	1.58302e-08
ENSSSCG00000028974	UST	492.328	1.05643	5.69186e-08	1.74487e-07
ENSSSCG00000003419	MAD2L2	509.958	1.05687	1.63789e-10	6.26096e-10
ENSSSCG00000012994	TIGD3	36.6748	1.05691	0.00237914	0.00427823
ENSSSCG00000017731	PSMD11	2785.32	1.05714	9.42783e-19	6.37296e-18
ENSSSCG00000035790	BTG1	3348.72	1.05755	5.75317e-19	3.94503e-18
ENSSSCG00000031636		1178.58	1.05832	1.93786e-20	1.44863e-19
ENSSSCG00000001651	CNPY3	250.958	1.05859	1.69357e-08	5.44012e-08
ENSSSCG00000029485	FBXO11	2586.82	1.05894	4.5352e-10	1.67397e-09
ENSSSCG00000038132	IRF2BP2	1856.3	1.05901	1.96288e-12	8.86943e-12
ENSSSCG00000013722	WDR83	155.748	1.05932	0.000813301	0.00156291
ENSSSCG00000033356	RRN3	1107.64	1.05953	1.17016e-12	5.38529e-12
ENSSSCG00000001100	CARMIL1	3475.85	1.06019	2.88405e-16	1.68516e-15
ENSSSCG00000035057	RUNDC1	578.997	1.0605	1.45888e-13	7.09916e-13
ENSSSCG00000061401		78.4275	1.06067	0.000299995	0.000611614
ENSSSCG00000011307		35.6004	1.06147	0.00294767	0.00523435
ENSSSCG00000017882	MYBBP1A	2180.06	1.06148	1.299e-16	7.71784e-16
ENSSSCG00000001475	SLC39A7	3283.05	1.06223	6.16185e-19	4.2147e-18
ENSSSCG00000007995	MCRIP2	128.198	1.06279	1.00221e-05	2.42983e-05
ENSSSCG00000031786	NCDN	543.234	1.06281	3.08639e-15	1.68298e-14
ENSSSCG00000005078	DAAM1	717.344	1.06356	3.36326e-08	1.05044e-07
ENSSSCG00000009945	FICD	220.998	1.06441	3.39463e-05	7.7559e-05
ENSSSCG00000032242	HMGA1	10094.5	1.06546	6.068e-14	3.03511e-13
ENSSSCG00000035598	EDN1	20238.5	1.06547	3.27212e-12	1.4497e-11
ENSSSCG00000003561	ZDHHC18	1499	1.06643	7.39403e-10	2.69017e-09
ENSSSCG00000024245	AIMP2	116.359	1.06655	2.60463e-06	6.75636e-06
ENSSSCG00000008225	PTCD3	588.448	1.06723	8.26755e-16	4.66152e-15
ENSSSCG00000000031	MCAT	117.674	1.06725	0.0025527	0.0045723
ENSSSCG00000007808	NFATC2IP	588.633	1.06752	1.53323e-14	7.9751e-14
ENSSSCG00000002776	ATP6V0D1	1560.28	1.06757	6.90757e-14	3.43777e-13
ENSSSCG00000014255	SLC12A2	5911.46	1.06759	0.000140155	0.000298475
ENSSSCG00000017773	SUPT6H	3840.84	1.06818	8.73989e-12	3.73485e-11
ENSSSCG00000022507	POLR2H	475.613	1.06867	9.19256e-10	3.31368e-09
ENSSSCG00000011569	TATDN2	443.804	1.06902	1.39191e-13	6.7823e-13
ENSSSCG00000013539	GTF2F1	964.941	1.06908	2.72163e-11	1.11556e-10
ENSSSCG00000038916	LSM10	126.462	1.06936	0.00102961	0.00194781
ENSSSCG00000006761	DCLRE1B	441.18	1.06947	6.49369e-12	2.81342e-11
ENSSSCG00000005717	UCK1	228.144	1.06953	2.84808e-07	8.0666e-07
ENSSSCG00000010319	SAMD8	1103.34	1.0698	1.00342e-10	3.90242e-10
ENSSSCG00000003189	PRMT1	3691.04	1.07007	1.04265e-15	5.85169e-15
ENSSSCG00000007963		304.285	1.07025	2.18031e-12	9.81138e-12
ENSSSCG00000000292	ZNF385A	157.472	1.0722	8.04419e-05	0.000176001
ENSSSCG00000016929	PDE4D	2087.73	1.0723	2.6782e-07	7.61108e-07
ENSSSCG00000035895	JDP2	1112.29	1.07291	2.52979e-14	1.29738e-13
ENSSSCG00000007735	RABGEF1	1342.26	1.07336	2.85278e-10	1.07178e-09
ENSSSCG00000058148		41.5293	1.07351	0.00363419	0.0063565
ENSSSCG00000061881	SF3A2	641.757	1.07403	9.59575e-14	4.72619e-13
ENSSSCG00000009341		1012.27	1.07435	6.49231e-15	3.46594e-14
ENSSSCG00000004576	RORA	219.9	1.07505	7.31105e-08	2.21702e-07
ENSSSCG00000010537	GOT1	440.675	1.07525	4.62185e-09	1.56068e-08
ENSSSCG00000027846	RRP15	731.001	1.07555	2.62374e-13	1.25554e-12
ENSSSCG00000037002	SERTAD2	1268.22	1.07577	8.47187e-11	3.32197e-10
ENSSSCG00000011342	DHX30	1193.41	1.07589	4.39759e-16	2.53035e-15
ENSSSCG00000026038	DDX28	117.049	1.07626	1.00968e-05	2.44684e-05
ENSSSCG00000004926	PDCD7	273.971	1.0767	3.83699e-09	1.30491e-08
ENSSSCG00000014056	RNF44	1501.48	1.07689	2.69432e-11	1.1052e-10
ENSSSCG00000032469	SENP3	1349.72	1.07692	6.49286e-16	3.69516e-15
ENSSSCG00000006651	ADAMTSL4	627.8	1.07741	1.03062e-07	3.06496e-07
ENSSSCG00000013073	FADS3	2932.79	1.07755	3.80733e-13	1.80379e-12
ENSSSCG00000002905	RBM42	1366.32	1.07835	7.28701e-11	2.88111e-10
ENSSSCG00000040636	KRT80	378.255	1.07978	9.51192e-13	4.40722e-12
ENSSSCG00000011394	RBM6	1386.68	1.07992	6.24588e-15	3.3409e-14
ENSSSCG00000006347	DUSP12	82.2143	1.08016	4.23309e-05	9.56576e-05
ENSSSCG00000010645	NHLRC2	492.629	1.08071	5.0399e-09	1.69504e-08
ENSSSCG00000036438	GPX3	802.259	1.08121	5.91253e-17	3.57496e-16
ENSSSCG00000010597	TAF5	222.095	1.08136	6.25464e-06	1.55429e-05
ENSSSCG00000054645		549.601	1.082	0.0487208	0.0704918
ENSSSCG00000014450	TCOF1	680.597	1.08264	1.20032e-12	5.51713e-12
ENSSSCG00000002651	CDT1	189.21	1.08281	2.16529e-06	5.6664e-06
ENSSSCG00000029723	PHRF1	2865.32	1.08388	6.29692e-10	2.3048e-09
ENSSSCG00000014818	STARD10	119.057	1.08428	1.70196e-05	4.03051e-05
ENSSSCG00000017578	ITGA3	7944.98	1.08471	5.36629e-13	2.52054e-12
ENSSSCG00000008412	PSME4	3313.89	1.08564	7.35774e-09	2.434e-08
ENSSSCG00000025792	NOA1	473.065	1.08585	8.19765e-11	3.22252e-10
ENSSSCG00000017391	PLEKHH3	78.6446	1.08702	0.000249552	0.000513943
ENSSSCG00000014292	HSPA4	4319.83	1.08713	5.26216e-22	4.2627e-21
ENSSSCG00000013411	WEE1	2036.29	1.08783	2.02093e-07	5.81415e-07
ENSSSCG00000024132	TMEM47	379.649	1.08922	2.74646e-09	9.47582e-09
ENSSSCG00000031631	GNL2	1140.53	1.0893	5.5723e-14	2.79227e-13
ENSSSCG00000024872	CPT1C	42.2346	1.08997	0.00249395	0.00447147
ENSSSCG00000006233	CA8	106.536	1.09065	1.39354e-05	3.33134e-05
ENSSSCG00000035770	ZNF444	377.185	1.09071	2.59408e-07	7.38351e-07
ENSSSCG00000012055	MORC3	764.041	1.09111	8.37827e-09	2.75599e-08
ENSSSCG00000000706	LTBR	1254.2	1.09172	2.59104e-10	9.76121e-10
ENSSSCG00000013124	PATL1	2442.83	1.09219	2.98793e-16	1.74227e-15
ENSSSCG00000012791	NAA10	761.118	1.09244	3.97729e-10	1.47451e-09
ENSSSCG00000026781	ANKLE2	2693.08	1.09275	6.59297e-21	5.0634e-20
ENSSSCG00000013295	TRIM44	461.027	1.09291	6.43683e-15	3.438e-14
ENSSSCG00000004220	TRMT11	340.681	1.09339	2.17314e-13	1.04448e-12
ENSSSCG00000005356	DCAF10	1931.03	1.09523	2.06954e-09	7.21768e-09
ENSSSCG00000031781	PSMB10	570.031	1.09575	1.23833e-07	3.64503e-07
ENSSSCG00000036595	ZGPAT	1936.55	1.09603	2.15059e-11	8.88824e-11
ENSSSCG00000039930	ZNF446	174.616	1.09674	4.71414e-06	1.18874e-05
ENSSSCG00000037686	TBL3	894.677	1.09686	2.98816e-16	1.74227e-15
ENSSSCG00000003384	DNAJC11	836.16	1.09699	1.48459e-15	8.25578e-15
[truncated: 1,565 more rows]
