# Supplementary material for: Transcriptome Analysis Reveals Novel Inflammatory Signalings to Glaesserella parasuis Infection
Source: Genes (Basel). 2024 Aug 20;15(8):1094. doi: 10.3390/genes15081094 (PMC11353251; doi:10.3390/genes15081094)
Supplement: Supplementary file 1 [file genes-15-01094-s001.zip › Table S3 Transmembrane receptors inferred by IPA software list.xlsx]

## Sheet: 3D421
Symbol	Entrez Gene Name	Gene Symbol - human (HUGO / HGNC / Entrez Gene)/Gene Symbol - mouse (Entrez Gene)/Gene Symbol - rat (Entrez Gene)	Expr Log Ratio	Expr p-value
F3	coagulation factor III, tissue factor	F3	3.578	0
PLAUR	plasminogen activator, urokinase receptor	PLAUR	3.48	0
SPN	sialophorin	SPN	2.992	2.31e-49
ITGB4	integrin subunit beta 4	ITGB4	2.308	0
ITGA5	integrin subunit alpha 5	ITGA5	2.191	0
TNFRSF1B	TNF receptor superfamily member 1B	TNFRSF1B	2.131	3.51e-163
ICAM1	intercellular adhesion molecule 1	ICAM1	2.081	6.72e-297
CD80	CD80 molecule	CD80	1.969	7.6e-19
ITGA2	integrin subunit alpha 2	ITGA2	1.787	3.24e-166
MR1	major histocompatibility complex, class I-related	MR1	1.538	1.96e-48
TSPO	translocator protein	TSPO	1.504	9.89e-70
ITGA6	integrin subunit alpha 6	ITGA6	1.468	8.47e-229
CD40	CD40 molecule	CD40	1.409	7.38e-60
IL13RA1	interleukin 13 receptor subunit alpha 1	IL13RA1	1.402	2.82e-173
OLR1	oxidized low density lipoprotein receptor 1	OLR1	1.331	5.1e-32
ITGAV	integrin subunit alpha V	ITGAV	1.325	6.63e-116
SEMA7A	semaphorin 7A (John Milton Hagen blood group)	SEMA7A	1.307	2.89e-75
IL4R	interleukin 4 receptor	IL4R	1.249	5.59e-85
IL10RB	interleukin 10 receptor subunit beta	IL10RB	1.198	1.38e-50
UTRN	utrophin	UTRN	1.172	6.6e-63
CD302	CD302 molecule	CD302	1.128	5.5e-22
LY75	lymphocyte antigen 75	LY75	1.105	1.61e-40
SIGIRR	single Ig and TIR domain containing	SIGIRR	1.09	1.53e-28
LY96	lymphocyte antigen 96	LY96	1.02	2.74e-26

## Sheet: PAVEC
Symbol	Entrez Gene Name	Gene Symbol - human (HUGO / HGNC / Entrez Gene)/Gene Symbol - mouse (Entrez Gene)/Gene Symbol - rat (Entrez Gene)	Expr Log Ratio	Expr p-value
F3	coagulation factor III, tissue factor	F3	8.119	0
LGALS3BP	galectin 3 binding protein	LGALS3BP	4.347	2.94e-227
PLAUR	plasminogen activator, urokinase receptor	PLAUR	4.293	4.41e-148
ICAM1	intercellular adhesion molecule 1	ICAM1	3.008	7.17e-179
CD74	CD74 molecule	CD74	2.86	1.11e-23
VCAM1	vascular cell adhesion molecule 1	VCAM1	2.782	7.17e-72
B2M	beta-2-microglobulin	B2M	2.533	5.7e-44
JMJD6	jumonji domain containing 6, arginine demethylase and lysine hydroxylase	JMJD6	2.505	4.71e-25
FAS	Fas cell surface death receptor	FAS	2.249	6.41e-15
CD83	CD83 molecule	CD83	2.115	3.51e-13
ITGB3	integrin subunit beta 3	ITGB3	2.105	5.99e-30
TLR2	toll like receptor 2	TLR2	2.087	1.55e-68
TLR4	toll like receptor 4	TLR4	1.99	4.11e-16
TNFRSF12A	TNF receptor superfamily member 12A	TNFRSF12A	1.951	4.09e-30
IL27RA	interleukin 27 receptor subunit alpha	IL27RA	1.788	1.84e-26
OSMR	oncostatin M receptor	OSMR	1.545	3.5e-23
IL4R	interleukin 4 receptor	IL4R	1.408	1.32e-22
LRP12	LDL receptor related protein 12	LRP12	1.405	4.5e-16
IL10RA	interleukin 10 receptor subunit alpha	IL10RA	1.35	1.83e-19
IL17RA	interleukin 17 receptor A	IL17RA	1.347	4.13e-23
IGF2R	insulin like growth factor 2 receptor	IGF2R	1.331	1.6e-18
LRP8	LDL receptor related protein 8	LRP8	1.279	1.06e-21
IL1RL1	interleukin 1 receptor like 1	IL1RL1	1.227	0.000724
SELP	selectin P	SELP	1.179	4.57e-19
TNFRSF21	TNF receptor superfamily member 21	TNFRSF21	1.135	3.24e-09
LTBR	lymphotoxin beta receptor	LTBR	1.092	2.59e-10
ITGAL	integrin subunit alpha L	ITGAL	1.026	4.78e-05
ADIPOR1	adiponectin receptor 1	ADIPOR1	1.002	3.52e-16

## Sheet: PK15
Symbol	Entrez Gene Name	Gene Symbol - human (HUGO / HGNC / Entrez Gene)/Gene Symbol - mouse (Entrez Gene)/Gene Symbol - rat (Entrez Gene)	Expr Log Ratio	Expr p-value
PLAUR	plasminogen activator, urokinase receptor	PLAUR	3.278	3.6e-69
F3	coagulation factor III, tissue factor	F3	3.178	3.87e-08
ICAM1	intercellular adhesion molecule 1	ICAM1	3.022	4.26e-122
SEMA7A	semaphorin 7A (John Milton Hagen blood group)	SEMA7A	2.47	1.35e-13
IFNLR1	interferon lambda receptor 1	IFNLR1	2.413	2.06e-20
CD83	CD83 molecule	CD83	2.393	1.97e-20
TNFRSF1B	TNF receptor superfamily member 1B	TNFRSF1B	1.684	1.65e-69
FAS	Fas cell surface death receptor	FAS	1.632	1.5e-19
ITGA2B	integrin subunit alpha 2b	ITGA2B	1.434	3.89e-07
TLR4	toll like receptor 4	TLR4	1.283	4.27e-08
CLDN4	claudin 4	CLDN4	1.243	2.89e-53
ITGA2	integrin subunit alpha 2	ITGA2	1.179	3.87e-40
IL10RB	interleukin 10 receptor subunit beta	IL10RB	1.174	2.52e-22
CD40	CD40 molecule	CD40	1.146	1.87e-23
SPN	sialophorin	SPN	1.125	0.00043
PTCH1	patched 1	PTCH1	1.121	2.1e-12
ITGA5	integrin subunit alpha 5	ITGA5	1.111	1.19e-49
PLXNA1	plexin A1	PLXNA1	1.095	1.19e-50
IL10RA	interleukin 10 receptor subunit alpha	IL10RA	1.045	0.00211
