# Supplementary material for: Transcriptome Analysis Reveals Novel Inflammatory Signalings to Glaesserella parasuis Infection
Source: Genes (Basel). 2024 Aug 20;15(8):1094. doi: 10.3390/genes15081094 (PMC11353251; doi:10.3390/genes15081094)
Supplement: Supplementary file 1 [file genes-15-01094-s001.zip › Table S4 G-protein-coupled receptors inferred by IPA software list.xlsx]

## Sheet: 3D421
Symbol	Entrez Gene Name	Gene Symbol - human (HUGO / HGNC / Entrez Gene)/Gene Symbol - mouse (Entrez Gene)/Gene Symbol - rat (Entrez Gene)	Expr Log Ratio	Expr p-value
P2RY6	pyrimidinergic receptor P2Y6	P2RY6	3.233	1.51e-70
GIPR	gastric inhibitory polypeptide receptor	GIPR	2.6	7.34e-44
ACKR3	atypical chemokine receptor 3	ACKR3	2.363	0
F2RL2	coagulation factor II thrombin receptor like 2	F2RL2	1.943	1.44e-86
GPRC5A	G protein-coupled receptor class C group 5 member A	GPRC5A	1.606	2.27e-195
GPR157	G protein-coupled receptor 157	GPR157	1.593	4.45e-34
LTB4R	leukotriene B4 receptor	LTB4R	1.535	8.63e-20
PTGER4	prostaglandin E receptor 4	PTGER4	1.53	1.44e-30
NPR3	natriuretic peptide receptor 3	NPR3	1.524	2.27e-11
GPR155	G protein-coupled receptor 155	GPR155	1.512	4.58e-69
ADGRG7	adhesion G protein-coupled receptor G7	ADGRG7	1.492	1.99e-20
ADGRD1	adhesion G protein-coupled receptor D1	ADGRD1	1.269	2.22e-10
FFAR4	free fatty acid receptor 4	FFAR4	1.263	2.1e-90
FZD5	frizzled class receptor 5	FZD5	1.239	1.37e-64
TAS2R41	taste 2 receptor member 41	TAS2R41	1.214	3.11e-24
ADRA1D	adrenoceptor alpha 1D	ADRA1D	1.13	2.63e-05
OPRD1	opioid receptor delta 1	OPRD1	1.088	1.91e-05
FZD2	frizzled class receptor 2	FZD2	1.067	7.27e-07
GABBR1	gamma-aminobutyric acid type B receptor subunit 1	GABBR1	1.066	6.2e-44
ADGRG1	adhesion G protein-coupled receptor G1	ADGRG1	1.052	3.02e-84

## Sheet: PK15
Symbol	Entrez Gene Name	Gene Symbol - human (HUGO / HGNC / Entrez Gene)/Gene Symbol - mouse (Entrez Gene)/Gene Symbol - rat (Entrez Gene)	Expr Log Ratio	Expr p-value
ACKR3	atypical chemokine receptor 3	ACKR3	2.028	1.02e-53
CCR7	C-C motif chemokine receptor 7	CCR7	3.808	5.83e-71
EDNRB	endothelin receptor type B	EDNRB	1.579	1.75e-07
F2RL1	F2R like trypsin receptor 1	F2RL1	1.712	3.66e-47
FZD5	frizzled class receptor 5	FZD5	1.831	6.73e-38
GPR4	G protein-coupled receptor 4	GPR4	1.525	1.92e-06
GPR15	G protein-coupled receptor 15	GPR15	1.297	0.000155
GPR68	G protein-coupled receptor 68	GPR68	1.562	2.59e-31
GPR155	G protein-coupled receptor 155	GPR155	1.052	9.33e-12
GPRC5A	G protein-coupled receptor class C group 5 member A	GPRC5A	1.023	1.84e-18

## Sheet: PAVEC
Symbol	Entrez Gene Name	Gene Symbol - human (HUGO / HGNC / Entrez Gene)/Gene Symbol - mouse (Entrez Gene)/Gene Symbol - rat (Entrez Gene)	Expr Log Ratio	Expr p-value
ADORA2A	adenosine A2a receptor	ADORA2A	5.41	5.85e-113
PTGER2	prostaglandin E receptor 2	PTGER2	4.5	1.06e-69
PTGER4	prostaglandin E receptor 4	PTGER4	4.011	5.06e-94
P2RY2	purinergic receptor P2Y2	P2RY2	3.776	9.69e-71
BDKRB2	bradykinin receptor B2	BDKRB2	3.105	1.14e-18
PTGIR	prostaglandin I2 receptor	PTGIR	2.369	5.31e-12
GHSR	growth hormone secretagogue receptor	GHSR	2.301	1.54e-46
S1PR2	sphingosine-1-phosphate receptor 2	S1PR2	2.254	1.75e-23
LRRC8D	leucine rich repeat containing 8 VRAC subunit D	LRRC8D	2.179	6.36e-36
ADRB2	adrenoceptor beta 2	ADRB2	1.969	6.28e-24
CXCR4	C-X-C motif chemokine receptor 4	CXCR4	1.777	8.21e-36
GPR4	G protein-coupled receptor 4	GPR4	1.655	4.11e-07
ACKR3	atypical chemokine receptor 3	ACKR3	1.623	9.47e-56
GPRC5B	G protein-coupled receptor class C group 5 member B	GPRC5B	1.513	1.75e-50
GPRC5A	G protein-coupled receptor class C group 5 member A	GPRC5A	1.501	2.44e-23
ADGRL2	adhesion G protein-coupled receptor L2	ADGRL2	1.475	4.12e-06
ADGRA3	adhesion G protein-coupled receptor A3	ADGRA3	1.331	1.96e-17
ADGRE5	adhesion G protein-coupled receptor E5	ADGRE5	1.233	3.32e-09
TMEM11	transmembrane protein 11	TMEM11	1.199	3.98e-10
