# Supplementary material for: Transcriptome Analysis Reveals Novel Inflammatory Signalings to Glaesserella parasuis Infection
Source: Genes (Basel). 2024 Aug 20;15(8):1094. doi: 10.3390/genes15081094 (PMC11353251; doi:10.3390/genes15081094)
Supplement: Supplementary file 1 [file genes-15-01094-s001.zip › Table S5 Biological process categories in three comparisons.xlsx]

## Sheet: 3D421
Category	Term ID	Term name	Count	%	PValue	Genes	List Total	Pop Hits	Pop Total	Fold Enrichment	Bonferroni	Benjamini	FDR
GOTERM_BP_DIRECT	GO:0071456	cellular response to hypoxia	21	1.2766	4.17755e-08	OPRD1, BNIP3L, EGLN3, TIGAR, EPAS1, SUV39H1, RORA, HIF3A, PTGS2, SIRT1, NDRG1, VASN, VEGFA, BBC3, ZFP36L1, SLC8A3, PINK1, RGCC, FAM162A, ADAM8, PPARD	1494	64	19171	4.2105	0.000175651	0.000175624	0.000174664
GOTERM_BP_DIRECT	GO:0001525	angiogenesis	32	1.94529	4.38349e-07	NRP2, EPAS1, NPR3, SERPINE1, UBP1, RORA, RBPJ, SAT1, ELK3, ACTG1, ADGRG1, SRPX2, HOXA3, CCN3, ITGAV, CCN2, EPHB3, FZD5, IL18, WNT7A, SIRT1, VEGFA, NCL, ACKR3, ADAM8, AMOTL2, ITGA5, AMOTL1, TGFBI, ANGPTL4, PLCD3, MFGE8	1494	150	19171	2.73749	0.00184156	0.00081131	0.000806871
GOTERM_BP_DIRECT	GO:0043065	positive regulation of apoptotic process	38	2.31003	5.78956e-07	FOXA1, PRR7, DDX20, FOXO1, BBC3, FAM162A, ADAMTSL4, RASSF6, TP53INP1, ANKRD1, ARL6IP5, BMF, CCN1, PHLDA2, MAP3K5, TGM2, PHLDA3, STPG1, KLF11, BNIP3L, GADD45B, GADD45A, SPHK2, BNIP3, DAPK3, MMP9, MLLT11, NET1, NR4A1, BMP2, RYBP, BCL6, NEURL1, JMY, EEF1A2, KCNMA1, TRIM35, ITGA6	1494	199	19171	2.45033	0.00243155	0.00081131	0.000806871
GOTERM_BP_DIRECT	GO:0042274	ribosomal small subunit biogenesis	15	0.911854	1.87586e-06	NOP56, LTV1, UTP15, NOM1, NOP58, RPS19BP1, KRR1, DIMT1, IMP3, WDR75, NOL6, RRP9, EXOSC10, MPHOSPH10, SURF6	1494	42	19171	4.58286	0.00785696	0.0018215	0.00181154
GOTERM_BP_DIRECT	GO:0008285	negative regulation of cell population proliferation	38	2.31003	2.50381e-06	HDAC4, BTG2, BTG1, ZBTB49, WWC1, WWC2, FOXO4, CTCF, NDRG1, DLL1, CYP27B1, ADGRG1, ATG101, NUP62, PTK2B, CDKN2D, KLF11, MAP2K1, TGFB1, CDKN2C, FZD5, DUSP1, LIF, INHBA, ETV3, KLF4, TENT5B, PTPN14, RNF41, AIMP2, DLC1, NEURL1, ACKR3, ULK1, NUPR1, ATF5, EEF1E1, PTGES	1494	211	19171	2.31098	0.0104733	0.0018215	0.00181154
GOTERM_BP_DIRECT	GO:0006364	rRNA processing	19	1.15502	2.96862e-06	UTP15, WDR36, KRR1, IMP3, DDX47, UTP23, WDR74, PPAN, WDR75, NOL8, REXO4, NOL6, RRP9, RRP7A, EBNA1BP2, MRTO4, MPHOSPH10, RRP12, MDN1	1494	68	19171	3.58541	0.0124055	0.0018215	0.00181154
GOTERM_BP_DIRECT	GO:0016477	cell migration	36	2.18845	3.03295e-06	ERRFI1, SH3KBP1, ITGB4, SRC, SDC2, WWC1, BRAT1, SDC3, WWC2, ARPC5L, ASAP3, PIK3CD, TNFAIP3, NEDD9, LAMC2, PTPRK, SYDE2, GPC2, HES1, ITGAV, IGFBP6, SPDL1, ITGB6, CCN2, FAM83D, EPHB3, CARMIL2, LAMB3, PTK6, L1CAM, MMP9, FMNL2, AXL, BAMBI, LCP1, FSCN2	1494	196	19171	2.3569	0.0126726	0.0018215	0.00181154
GOTERM_BP_DIRECT	GO:0010628	positive regulation of gene expression	50	3.03951	3.53773e-06	KDM5B, CALCOCO1, CSF1, PIK3CD, PRDM1, CTCF, RBPJ, ETS1, ACTG1, CYP26B1, ZC3H12A, DNMT3B, SOX9, MAP2K1, FOXD1, OSR1, WNT16, NGF, SIRT1, TERF2, RUNX2, HCFC1, IL1A, MAF, ATF3, PPARD, PDGFB, NTS, DLL1, DLL4, CNN2, CUX2, ERBB3, NFIL3, TP53INP1, STOX1, TGFB1, SMAD3, LIF, FN1, WNT7A, KLF4, POU4F1, WARS1, VEGFA, BMP2, ID3, HOXD3, FGF11	1494	319	19171	2.01128	0.0147661	0.00185908	0.00184891
GOTERM_BP_DIRECT	GO:0045766	positive regulation of angiogenesis	22	1.33739	3.23792e-05	ECM1, CD40, BTG1, SPHK1, WNT5A, SERPINE1, VASH2, ETS1, F3, SIRT1, PGF, VEGFA, C3, RRAS, NINJ1, ZC3H12A, AKT3, PTK2B, FYN, PRKD1, SASH1	1494	102	19171	2.76769	0.127294	0.0151247	0.015042
GOTERM_BP_DIRECT	GO:0006357	regulation of transcription by RNA polymerase II	141	8.57143	5.50622e-05	FOXA1, EHF, SPI1, ZBTB25, ZBTB24, ZNF292, UBP1, RORA, PRDM1, RBPJ, ETS1, BACH2, ACTG1, ELK3, HOXA10, ZNF81, ZMIZ1, HOXA3, EPC2, JUNB, ZNF565, ZNF684, SP110, OSR1, ARID5A, MED9, RFX3, ZNF10, OVOL1, RUNX2, FOXP1, WDR77, RUNX1, MAF, DMTF1, ZSCAN20, FIZ1, ATF5, ATF3, ZNF395, ZNF394, EPAS1, SHOX2, TCF7, FOXO4, FOXO1, GLIS2, ZKSCAN8, SAFB2, HIVEP2, HOXC6, EGR1, TFAP2C, BRPF1, SMAD3, FUS, INHBA, POU2F3,…	1494	1306	19171	1.38538	0.206691	0.0231481	0.0230215
GOTERM_BP_DIRECT	GO:0042771	intrinsic apoptotic signaling pathway in response to DNA damage by p53 class mediator	11	0.668693	7.72514e-05	CDKN1A, BCL3, DDIT4, ISG20L2, TMEM109, NUPR1, BRCA2, SIRT1, BBC3, PHLDA3, TP73	1494	31	19171	4.55329	0.277368	0.0295241	0.0293625
GOTERM_BP_DIRECT	GO:0045786	negative regulation of cell cycle	11	0.668693	0.000104568	NR4A1, BMP2, TGFB1, CDK6, SUV39H1, GMNN, PTPRK, NUPR1, TENT5B, SIRT1, RRP8	1494	32	19171	4.411	0.355792	0.0366338	0.0364334
GOTERM_BP_DIRECT	GO:0000122	negative regulation of transcription by RNA polymerase II	83	5.04559	0.000125135	FOXA1, SPI1, ZBTB25, KDM1B, SUV39H1, WWC1, WWC2, SGF29, RBPJ, LOXL2, ZFP36, ZNF81, METTL13, PPP1R13L, MYB, DNMT3B, SOX9, JARID2, ZNF684, PRMT6, KLF11, OSR1, ARID5A, SIRT1, NCOR2, SFPQ, BRMS1, MAF, RARA, PPARG, BCORL1, SQSTM1, PPARD, HDAC4, HDAC5, DLX1, DDX5, NFIX, LIN37, UHRF1, ZBTB49, MEPCE, SHOX2, CTR9, DDX20, BARX2, PHF21A, AURKB, GLIS2, DLL4, HMBOX1, DNAJB5, BEND3, SFN, PATZ1, WDTC1, HEXIM1, …	1494	700	19171	1.52151	0.409169	0.0404667	0.0402453
GOTERM_BP_DIRECT	GO:0001666	response to hypoxia	18	1.09422	0.000138771	EGR1, ARNT2, SMAD3, HAUS4, ITPR1, LIF, PLOD2, PLAT, WDR83, PGF, VEGFA, LOXL2, SLC2A8, BMP2, PLAU, DDIT4, UCP2, KCNMA1	1494	81	19171	2.85155	0.442098	0.0416709	0.041443
GOTERM_BP_DIRECT	GO:0016310	phosphorylation	73	4.43769	0.00021878	CDKN1A, TP53RK, MAST4, SH3KBP1, PAK1IP1, FASTKD3, MAST1, PIK3CD, RPS6KA5, AKT3, PIM1, PDK3, MAP3K8, PIP4K2C, TK1, STK32B, MAP3K5, ACVR1, PRKCG, MAP2K1, CDKL5, SPHK2, SPHK1, INSRR, DAPK3, HASPIN, PASK, SHPK, ITPKA, SIK3, SIK1, ULK1, TNIK, PRKD1, NIM1K, PXK, NYAP1, PNCK, PKN3, SRC, PIK3R4, NOL9, AURKB, PALM2AKAP2, AKAP1, CAMKK2, ERBB3, IRAK2, GRK7, PACSIN2, RIPK1, FYN, PCK1, TRPM6, PCK2, CDK18, PLK…	1494	607	19171	1.54322	0.601509	0.0574848	0.0571703
GOTERM_BP_DIRECT	GO:0045599	negative regulation of fat cell differentiation	12	0.729483	0.000218782	WWTR1, BMP2, TGFB1, SMAD3, JAG1, WNT5A, RORA, SIRT1, TRIB2, FOXO1, ZFP36L2, VEGFA	1494	41	19171	3.75571	0.601512	0.0574848	0.0571703
GOTERM_BP_DIRECT	GO:0010629	negative regulation of gene expression	31	1.8845	0.000303181	OPRD1, CDKN1A, SPI1, TMF1, PDGFB, PRDM1, NTS, FOXO1, DLL4, TP53INP1, SOX9, CCN2, STOX1, JMJD4, SMAD3, TGFB1, TIPARP, ATP2B4, POU4F1, SIRT1, TERF2, VEGFA, FOXP1, RBL2, SLC7A5, BMP2, PINK1, ID3, PPARG, SMCR8	1494	197	19171	2.01925	0.720588	0.0722133	0.0718182
GOTERM_BP_DIRECT	GO:0042149	cellular response to glucose starvation	11	0.668693	0.000309191	NUAK2, MYBBP1A, SESN3, SUV39H1, ZC3H12A, SLC2A1, PIK3R4, PLIN3, SIRT1, ITFG2, RRP8	1494	36	19171	3.92089	0.727563	0.0722133	0.0718182
GOTERM_BP_DIRECT	GO:0071222	cellular response to lipopolysaccharide	23	1.39818	0.00043203	CD80, WNT5A, SERPINE1, CTR9, IL18, AKAP8, LY96, NR1D1, TNFRSF1B, IL1A, ZFP36, TNIP1, IRAK2, AXL, SHPK, NFKBIZ, ZC3H12A, PDE4B, RARA, ANKRD1, ADAM9, CACTIN, NFKBIE	1494	130	19171	2.27028	0.8375	0.094794	0.0942754
GOTERM_BP_DIRECT	GO:0051897	positive regulation of phosphatidylinositol 3-kinase/protein kinase B signal transduction	24	1.45897	0.00045097	CSF2, SRC, INSRR, IL18, FN1, PDGFB, IRS2, WNT16, MEIS3, F2, NTS, CBL, SIRT1, AXL, NEDD4, PTK2B, ADAM8, RICTOR, HPSE, PRKD1, SOX9, MYORG, STOX1, PPARD	1494	139	19171	2.2156	0.849946	0.094794	0.0942754
GOTERM_BP_DIRECT	GO:0006974	DNA damage response	25	1.51976	0.000514063	H2AX, BTG2, CDKN1A, SUV39H1, BRAT1, MCM10, AATF, CHD2, FOXO1, BCLAF1, ZC3H12A, PMAIP1, IER3, PLK3, TIPIN, TIGAR, GADD45A, DDX11, SIRT4, VRK1, FOXP1, KIN, BCL6, NEDD4, POLE3	1494	149	19171	2.15302	0.884927	0.102911	0.102348
GOTERM_BP_DIRECT	GO:0006260	DNA replication	14	0.851064	0.00059716	GINS1, GINS2, NFIX, TREX1, MCM10, RECQL4, FAM111B, POLD3, POLA1, KIN, CHAF1A, SLX4, GRWD1, POLE2	1494	60	19171	2.99413	0.918879	0.114112	0.113488
GOTERM_BP_DIRECT	GO:0045746	negative regulation of Notch signaling pathway	10	0.607903	0.000713172	NFKBIA, DLL4, DLX1, TSPAN15, BCL6, NEURL1, SLC35C1, RITA1, CHAC1, DLL1	1494	33	19171	3.88848	0.950211	0.130356	0.129642
GOTERM_BP_DIRECT	GO:0045944	positive regulation of transcription by RNA polymerase II	85	5.16717	0.000761079	FOXA1, CALCOCO1, CD40, SPI1, KDM1B, RORA, CTCF, AATF, RPS6KA5, ZMIZ1, ZC3H12A, MYB, NFKBIZ, NFATC2IP, SOX9, CCN1, TEAD1, TEAD2, ACVR1, KLF12, NCOA3, OSR1, WNT5A, IL18, RFX3, PPRC1, SIRT1, RUNX2, RUNX1, HCFC1, SFPQ, NCL, IRF1, RARA, ITGA6, PPARG, PRKD1, PPARD, HDAC4, HDAC5, DLX1, RNASEL, TMF1, NUFIP1, NFIX, TNKS, KMT2C, ZBTB49, CTR9, DLL1, RELB, BCLAF1, SERTAD1, ZNF827, HES1, RIPK1, FADD, PCK1, ME…	1494	763	19171	1.42951	0.959301	0.133316	0.132586
GOTERM_BP_DIRECT	GO:0030335	positive regulation of cell migration	27	1.64134	0.000905	GRB7, CEMIP, SEMA7A, SEMA3C, SEMA3B, PDGFB, LAMC2, ACTG1, FAM83H, PLAU, PTK2B, ITGAV, CCN1, FAM83D, ACVR1, CARMIL2, TGFB1, SPHK1, SEMA4B, DAPK3, COL1A1, PTP4A1, BMP2, SNAI1, SNAI2, ITGA6, EPHA2	1494	173	19171	2.00268	0.977791	0.152185	0.151352
GOTERM_BP_DIRECT	GO:0006468	protein phosphorylation	52	3.16109	0.000980718	TP53RK, RPS6KA5, AKT3, PDK3, MAP3K8, STK32B, EPHB3, MAP3K5, ACVR1, PRKCG, MAP2K1, CDKL5, DAPK3, HASPIN, PASK, SIK3, SIK1, TNIK, PRKD1, TRIB1, TRIB2, EPHA2, NIM1K, RNASEL, PXK, PKN3, SRC, PIK3R4, AURKB, CAMKK2, NUAK1, NUAK2, ERBB3, IRAK2, GRK7, PTK2B, RIPK1, FYN, TRPM6, CDK18, PLK3, CDK19, TGFB1, CDC7, PTK6, DCLK1, PINK1, AXL, WNK3, TAOK2, CDK12, FRK	1494	419	19171	1.59251	0.983852	0.158575	0.157707
GOTERM_BP_DIRECT	GO:0010595	positive regulation of endothelial cell migration	10	0.607903	0.00113339	RRAS, ZC3H12A, WNT5A, PTK2B, WNT7A, PIK3CD, FUT1, SASH1, VEGFA, FOXP1	1494	35	19171	3.66628	0.991508	0.168977	0.168053
GOTERM_BP_DIRECT	GO:0050728	negative regulation of inflammatory response	17	1.03343	0.00114765	PTGER4, GHSR, SMAD3, FEM1A, WFDC1, RORA, METRNL, CYLD, ZFP36, FFAR4, PPARG, CCN3, SMPDL3B, TRIM65, TRIM45, IER3, PPARD	1494	88	19171	2.47891	0.992003	0.168977	0.168053
GOTERM_BP_DIRECT	GO:0035914	skeletal muscle cell differentiation	11	0.668693	0.00116564	NR4A1, EGR1, BTG2, MED20, MAFF, ANKRD1, NUPR1, FOS, BARX2, MEF2D, ATF3	1494	42	19171	3.36076	0.992586	0.168977	0.168053
GOTERM_BP_DIRECT	GO:0060716	labyrinthine layer blood vessel development	7	0.425532	0.00129069	FZD5, VASH2, HES1, CCN1, PLCD3, RBPJ, JUNB	1494	17	19171	5.28376	0.995621	0.180869	0.17988
GOTERM_BP_DIRECT	GO:0007229	integrin-mediated signaling pathway	18	1.09422	0.00157475	FYB2, SEMA7A, ITGB4, SRC, ITGA2, FN1, ISG15, TEC, ADAM9, PTK2B, ITGA6, ITGAV, ADAM8, ITGB6, ITGA5, CCN2, CDH17, LAT	1494	99	19171	2.33309	0.998676	0.213557	0.212388
GOTERM_BP_DIRECT	GO:0035987	endodermal cell differentiation	9	0.547112	0.00164573	MAP2K1, LAMB3, MMP15, LAMA3, COL12A1, FN1, ITGAV, ITGA5, MMP9	1494	30	19171	3.8496	0.999018	0.215291	0.214113
GOTERM_BP_DIRECT	GO:0043066	negative regulation of apoptotic process	37	2.24924	0.00168996	TFRC, SYCP2, APIP, CBL, FOXO1, SH3RF1, NUAK2, ERBB3, MICAL1, NUP62, FFAR4, PIM1, PTK2B, SOX9, CCN1, IER3, PLK3, BNIP3L, AREL1, SPHK1, OSR1, WNT5A, WNT7A, TENT5B, ATAD3A, PALB2, SIRT1, VEGFA, ARHGAP10, RNF144B, BCL6, AXL, WNK3, NAA15, ATF5, BIRC3	1494	277	19171	1.71402	0.999185	0.215291	0.214113
GOTERM_BP_DIRECT	GO:2000379	positive regulation of reactive oxygen species metabolic process	7	0.425532	0.00180947	CDKN1A, GADD45A, ZC3H12A, PDGFB, TSPO, F2, RNF41	1494	18	19171	4.99022	0.999507	0.223735	0.222511
GOTERM_BP_DIRECT	GO:0097011	cellular response to granulocyte macrophage colony-stimulating factor stimulus	5	0.303951	0.00198682	ZFP36, CSF2, PDE1B, ETV3, ZFP36L2	1494	8	19171	8.02	0.999767	0.22639	0.225152
GOTERM_BP_DIRECT	GO:0045669	positive regulation of osteoblast differentiation	13	0.790274	0.00199644	ACVR1, WWTR1, CEBPB, ZHX3, DNAI3, JAG1, GDPD2, RUNX2, VEGFA, BMP2, FFAR4, PRKD1, CCN1	1494	60	19171	2.78027	0.999776	0.22639	0.225152
GOTERM_BP_DIRECT	GO:0042273	ribosomal large subunit biogenesis	11	0.668693	0.00204115	LMLN, EBNA1BP2, NOP16, PAK1IP1, NIP7, MRTO4, WDR74, RRS1, HEATR3, SURF6, RRP8	1494	45	19171	3.13671	0.999814	0.22639	0.225152
GOTERM_BP_DIRECT	GO:0071560	cellular response to transforming growth factor beta stimulus	9	0.547112	0.00206874	DLX1, TGFB1, NFKBIZ, WNT5A, ANKRD1, WNT7A, SOX9, ZFP36L2, ZFP36L1	1494	31	19171	3.72542	0.999835	0.22639	0.225152
GOTERM_BP_DIRECT	GO:0010718	positive regulation of epithelial to mesenchymal transition	10	0.607903	0.00211744	COL1A1, WWTR1, BMP2, TGFB1, RGCC, SMAD3, BAMBI, SNAI1, ADAM8, LOXL2	1494	38	19171	3.37684	0.999865	0.22639	0.225152
GOTERM_BP_DIRECT	GO:1902230	negative regulation of intrinsic apoptotic signaling pathway in response to DNA damage	6	0.364742	0.00215405	CDKN2D, DDIAS, SNAI1, SNAI2, ACKR3, BCL2L1	1494	13	19171	5.92246	0.999885	0.22639	0.225152
GOTERM_BP_DIRECT	GO:0007566	embryo implantation	8	0.486322	0.00235858	ERRFI1, TPPP3, POLR1B, LIF, ITGAV, RECK, MMP9, PPARD	1494	25	19171	4.10624	0.999951	0.236082	0.234791
GOTERM_BP_DIRECT	GO:0050873	brown fat cell differentiation	8	0.486322	0.00235858	ERO1A, CEBPB, ARL4A, LAMB3, PEX11A, ZNF516, FFAR4, METRNL	1494	25	19171	4.10624	0.999951	0.236082	0.234791
GOTERM_BP_DIRECT	GO:0002062	chondrocyte differentiation	11	0.668693	0.00242921	BMP2, TGFB1, SNX19, OSR1, WNT7A, CCN3, CCN2, SOX9, MEF2D, RUNX2, RUNX1	1494	46	19171	3.06852	0.999964	0.236189	0.234896
GOTERM_BP_DIRECT	GO:1902894	negative regulation of miRNA transcription	7	0.425532	0.002472	NCOR2, HDAC4, SMAD3, RARA, PDGFB, SOX9, PPARD	1494	19	19171	4.72758	0.99997	0.236189	0.234896
GOTERM_BP_DIRECT	GO:0001974	blood vessel remodeling	9	0.547112	0.00257274	DLL4, JAG1, SEMA3C, AXL, EPAS1, NPR3, LIF, HOXA3, RBPJ	1494	32	19171	3.609	0.99998	0.240351	0.239036
GOTERM_BP_DIRECT	GO:1901796	regulation of signal transduction by p53 class mediator	5	0.303951	0.00335648	PRMT6, PAK1IP1, NOP2, RRS1, RPF2	1494	9	19171	7.12889	0.999999	0.290164	0.288577
GOTERM_BP_DIRECT	GO:0002315	marginal zone B cell differentiation	5	0.303951	0.00335648	LFNG, BCL3, PTK2B, CDH17, DLL1	1494	9	19171	7.12889	0.999999	0.290164	0.288577
GOTERM_BP_DIRECT	GO:0071897	DNA biosynthetic process	5	0.303951	0.00335648	LOX, LIG1, SPHK1, TK1, CCN2	1494	9	19171	7.12889	0.999999	0.290164	0.288577
GOTERM_BP_DIRECT	GO:0030216	keratinocyte differentiation	11	0.668693	0.00338203	SCEL, MAP2K1, CDKN1A, NFKBIZ, WNT5A, ADAM9, WNT16, RBPJ, POU2F3, IVL, EPHA2	1494	48	19171	2.94067	0.999999	0.290164	0.288577
GOTERM_BP_DIRECT	GO:0051726	regulation of cell cycle	21	1.2766	0.00363582	GADD45B, GADD45A, ZBTB49, CABLES1, YEATS4, SGF29, POU4F1, MED18, ING5, RAD51D, TADA2A, RGCC, TFDP1, CCNE2, IRF1, CCNG2, E2F2, EPC2, SFN, JUNB, BIRC3	1494	134	19171	2.01098	1	0.3057	0.304027
GOTERM_BP_DIRECT	GO:1990830	cellular response to leukemia inhibitory factor	16	0.972644	0.00388527	KDM5B, NRP2, TFRC, PCOLCE2, PMM1, CACYBP, KLF4, SIRT1, ICAM1, BCLAF1, MAT2A, NCL, NUP35, JARID2, EEF1E1, SRSF7	1494	90	19171	2.28124	1	0.320268	0.318516
GOTERM_BP_DIRECT	GO:0006335	DNA replication-dependent chromatin assembly	4	0.243161	0.00418191	CHAF1B, CHAF1A, NASP, ASF1B	1494	5	19171	10.2656	1	0.325569	0.323788
GOTERM_BP_DIRECT	GO:1901525	negative regulation of mitophagy	4	0.243161	0.00418191	PINK1, TIGAR, TSPO, RNF41	1494	5	19171	10.2656	1	0.325569	0.323788
GOTERM_BP_DIRECT	GO:0000183	rDNA heterochromatin formation	4	0.243161	0.00418191	SUV39H1, BEND3, SIRT1, RRP8	1494	5	19171	10.2656	1	0.325569	0.323788
GOTERM_BP_DIRECT	GO:0000209	protein polyubiquitination	21	1.2766	0.00431575	UBE2H, WSB1, AREL1, MARCHF1, HACE1, SMURF2, TNKS, SMURF1, PELI2, RNF19B, PEX12, RNF41, WDR77, RNF144B, HERC3, RNF114, NEDD4, RNF19A, RNF217, RNF183, SASH1	1494	136	19171	1.98141	1	0.32988	0.328076
GOTERM_BP_DIRECT	GO:0035556	intracellular signal transduction	41	2.4924	0.00453679	NIM1K, TFRC, MAST4, PKN3, TUFT1, SRC, MAST1, CBLB, NUAK1, NUAK2, RPS6KA5, IRAK2, MKNK2, FYN, RIPK1, GPR155, PAG1, PRKCG, WSB1, PNPLA8, DAPK3, DCDC2, HASPIN, PASK, DCLK1, NET1, SPSB2, KCTD9, PINK1, TEC, SH3BP5L, WNK3, PPP1R1B, RASA2, SIK3, SIK1, MYZAP, PRKD1, PLCD3, LAT	1494	335	19171	1.57048	1	0.336236	0.334397
GOTERM_BP_DIRECT	GO:0045893	positive regulation of DNA-templated transcription	37	2.24924	0.00455886	FOXA1, CEBPB, NFIX, SMARCD3, BRCA2, ING5, HMBOX1, ING2, NFIL3, TP53INP2, NUP62, TP53INP1, PIM1, HAS3, PATZ1, TRIM45, MAP3K5, MAP2K1, BRPF1, TGFB1, IL4R, FZD2, INHBA, TBX18, COL1A1, MLLT11, RYBP, BAMBI, IRF1, ZNF516, SNAI1, TCF4, PPARG, NAA15, RBM23, KDM7A, PPARD	1494	294	19171	1.61491	1	0.336236	0.334397
GOTERM_BP_DIRECT	GO:0010765	positive regulation of sodium ion transport	5	0.303951	0.00525132	WNK3, GPD1L, PRSS8, SCN5A, SCN3B	1494	10	19171	6.416	1	0.374179	0.372132
GOTERM_BP_DIRECT	GO:0045651	positive regulation of macrophage differentiation	5	0.303951	0.00525132	CSF1, LIF, RIPK1, FADD, TRIB1	1494	10	19171	6.416	1	0.374179	0.372132
GOTERM_BP_DIRECT	GO:0035329	hippo signaling	7	0.425532	0.00555598	WWTR1, NEDD4, DCHS1, AMOTL2, AMOTL1, TEAD1, TEAD2	1494	22	19171	4.08291	1	0.37662	0.37456
GOTERM_BP_DIRECT	GO:1900745	positive regulation of p38MAPK cascade	7	0.425532	0.00555598	BMP2, GADD45B, GADD45A, SPHK1, ZC3H12A, SASH1, VEGFA	1494	22	19171	4.08291	1	0.37662	0.37456
GOTERM_BP_DIRECT	GO:0042254	ribosome biogenesis	9	0.547112	0.00560668	TNIP1, GRWD1, RRS1, GAR1, DDX31, TSR1, NOC4L, URB2, NAF1	1494	36	19171	3.208	1	0.37662	0.37456
GOTERM_BP_DIRECT	GO:0071364	cellular response to epidermal growth factor stimulus	8	0.486322	0.0058231	ZFP36, NCL, MARS1, SNAI2, PTPN12, SOX9, ZFP36L2, ZFP36L1	1494	29	19171	3.53986	1	0.37662	0.37456
GOTERM_BP_DIRECT	GO:0001541	ovarian follicle development	8	0.486322	0.0058231	LFNG, CEBPB, PCYT1B, VGF, DMC1, INHBA, VEGFA, BCL2L1	1494	29	19171	3.53986	1	0.37662	0.37456
GOTERM_BP_DIRECT	GO:0035115	embryonic forelimb morphogenesis	8	0.486322	0.0058231	CRABP2, RDH10, OSR1, SHOX2, WNT7A, RECK, HOXD9, RUNX2	1494	29	19171	3.53986	1	0.37662	0.37456
GOTERM_BP_DIRECT	GO:0090200	positive regulation of release of cytochrome c from mitochondria	6	0.364742	0.00600444	MLLT11, PINK1, FAM162A, PLAUR, MMP9, BBC3	1494	16	19171	4.812	1	0.382465	0.380372
GOTERM_BP_DIRECT	GO:0007010	cytoskeleton organization	14	0.851064	0.0061979	MAST4, MAST1, HAUS4, TNFAIP3, FITM2, LARP4, SYNE3, ARHGAP10, STRIP1, ABLIM1, MICAL1, PACSIN2, SOX9, BRWD3	1494	77	19171	2.33309	1	0.388895	0.386768
GOTERM_BP_DIRECT	GO:0045892	negative regulation of DNA-templated transcription	32	1.94529	0.006412	CEBPB, L3MBTL3, CSF2, ZC3H4, ZC3H6, PTPRK, RRP8, RELB, BCLAF1, RPS6KA5, SCML4, ZNF827, NKRF, SOX9, BEND5, TGFB1, FOXD1, ZHX3, MTERF3, WNT5A, RFX3, FOXN3, SIRT1, RUNX2, DKK3, NOL4L, ELF3, RIOX1, IRF1, TIMELESS, ATF5, SRSF6	1494	249	19171	1.64909	1	0.395206	0.393044
GOTERM_BP_DIRECT	GO:0001934	positive regulation of protein phosphorylation	21	1.2766	0.00648649	CDKN1A, SEMA7A, BRAT1, PELI2, PLAUR, F2, SIRT1, MMP9, PGF, VEGFA, CAMKK2, P2RX7, C3, BMP2, RIPK1, FIZ1, TNIK, SOX9, CCN1, TRIM65, FGF11	1494	141	19171	1.91115	1	0.395206	0.393044
GOTERM_BP_DIRECT	GO:0032259	methylation	24	1.45897	0.00661103	PRMT6, PRMT5, KDM5B, KDM4B, KDM4C, TRMT10C, ICMT, SMYD5, KDM1B, SUV39H1, KMT2C, SETD1B, MEPCE, TRMT2A, PRDM1, SPOUT1, METTL13, RIOX1, CSKMT, BMT2, DNMT3B, RBM23, KDM7A, ZNF277	1494	170	19171	1.81158	1	0.397039	0.394867
GOTERM_BP_DIRECT	GO:0070372	regulation of ERK1 and ERK2 cascade	7	0.425532	0.00702976	FAM83H, RRAS, FN1, APIP, FAM83D, CCN1, EPHA2	1494	23	19171	3.90539	1	0.416241	0.413964
GOTERM_BP_DIRECT	GO:1903753	negative regulation of p38MAPK cascade	4	0.243161	0.00788022	CYLD, DUSP10, DUSP1, PTPN22	1494	6	19171	8.55466	1	0.458899	0.456388
GOTERM_BP_DIRECT	GO:0044344	cellular response to fibroblast growth factor stimulus	6	0.364742	0.00796851	DLL4, NR4A1, ZFP36, CD44, ZFP36L2, ZFP36L1	1494	17	19171	4.52894	1	0.458899	0.456388
GOTERM_BP_DIRECT	GO:0006954	inflammatory response	31	1.8845	0.00812997	PTGER4, CD40, ECM1, PXK, CSF1, LTB4R, RELB, C3, CYP26B1, C5, S100A12, OLR1, TSPAN2, ITGB6, TGFB1, SPHK1, WNT5A, IL18, TNFRSF1B, NFKB2, P2RX7, IL1A, NR4A1, BMP2, ELF3, AXL, REL, ADAM8, LAT, CD44, EPHA2	1494	243	19171	1.637	1	0.46187	0.459344
GOTERM_BP_DIRECT	GO:0008104	protein localization	15	0.911854	0.00867821	WNT5A, NBEAL1, PLOD3, NBEAL2, DHCR24, MYO7A, PRPF19, AKAP1, SLC9A2, CDAN1, BCL6, TP53INP2, MGAT3, ULK1, BBS7	1494	89	19171	2.1627	1	0.484936	0.482283
GOTERM_BP_DIRECT	GO:0002931	response to ischemia	7	0.425532	0.00876668	PANX1, RCAN1, EGR1, TIGAR, CSF1, NPR3, CPEB4	1494	24	19171	3.74267	1	0.484936	0.482283
GOTERM_BP_DIRECT	GO:0045747	positive regulation of Notch signaling pathway	9	0.547112	0.00926452	DLL4, LFNG, JAG1, ZMIZ1, SRC, TSPAN5, HES1, CCN3, DLL1	1494	39	19171	2.96123	1	0.505819	0.503051
GOTERM_BP_DIRECT	GO:0046330	positive regulation of JNK cascade	15	0.911854	0.00956112	GADD45B, GADD45A, WNT7B, WNT5A, WNT7A, WNT16, MTURN, SH3RF1, RNF41, TAOK2, PTK2B, RIPK1, TNIK, CCN2, MAP3K5	1494	90	19171	2.13867	1	0.51532	0.512501
GOTERM_BP_DIRECT	GO:0045732	positive regulation of protein catabolic process	12	0.729483	0.00991775	AREL1, HACE1, TIPARP, NEDD4, WNT5A, LPCAT1, TNFAIP3, CBLB, SOX9, FOXO1, RNF41, IER3	1494	64	19171	2.406	1	0.527775	0.524888
GOTERM_BP_DIRECT	GO:0030488	tRNA methylation	8	0.486322	0.0102368	CYP27B1, METTL1, NSUN2, WDR4, NOP2, FTSJ1, TARBP1, GTPBP3	1494	32	19171	3.208	1	0.529979	0.52708
GOTERM_BP_DIRECT	GO:0048511	rhythmic process	8	0.486322	0.0102368	PRKCG, EGR1, PRMT5, DDX5, SUV39H1, KLF9, PPARG, RBM23	1494	32	19171	3.208	1	0.529979	0.52708
GOTERM_BP_DIRECT	GO:0010800	positive regulation of peptidyl-threonine phosphorylation	6	0.364742	0.0103374	RPTOR, CEMIP, SPHK1, WNK3, WNT5A, STOX1	1494	18	19171	4.27733	1	0.529979	0.52708
GOTERM_BP_DIRECT	GO:0071356	cellular response to tumor necrosis factor	14	0.851064	0.0105041	CD40, RORA, NR1D1, SIRT1, ZFP36L2, ZFP36L1, NFKBIA, ZFP36, ZC3H12A, ANKRD1, RIPK1, CACTIN, NFKBIE, GBP1	1494	82	19171	2.19083	1	0.532038	0.529127
GOTERM_BP_DIRECT	GO:0051881	regulation of mitochondrial membrane potential	7	0.425532	0.0107903	OPRD1, SPART, PINK1, UCP2, BCO2, STOX1, BCL2L1	1494	25	19171	3.59296	1	0.534614	0.53169
GOTERM_BP_DIRECT	GO:0033627	cell adhesion mediated by integrin	9	0.547112	0.0108093	FYB2, ITGB4, ITGA2, ITGA6, CCN3, ITGAV, ITGB6, ITGA5, ICAM1	1494	40	19171	2.8872	1	0.534614	0.53169
GOTERM_BP_DIRECT	GO:0006915	apoptotic process	29	1.76292	0.0110201	PPP1R15A, ERRFI1, SYCP2, BRAT1, APIP, FOXO1, PDCD2L, AKAP1, ZFP36L1, PMAIP1, BMF, RIPK1, FADD, RELT, DFFB, EGLN3, KREMEN1, WNT7A, PALB2, MMP9, VEGFA, NR4A1, AIMP2, IRF1, DLC1, PSME3, DDIT4, ELMO3, TP73	1494	228	19171	1.63214	1	0.538702	0.535754
GOTERM_BP_DIRECT	GO:0071051	poly(A)-dependent snoRNA 3'-end processing	4	0.243161	0.0129964	EXOSC6, EXOSC10, EXOSC3, EXOSC2	1494	7	19171	7.33257	1	0.620873	0.617476
GOTERM_BP_DIRECT	GO:1904754	positive regulation of vascular associated smooth muscle cell migration	4	0.243161	0.0129964	DOCK4, ADAMTS1, DOCK7, PDGFB	1494	7	19171	7.33257	1	0.620873	0.617476
GOTERM_BP_DIRECT	GO:0032922	circadian regulation of gene expression	11	0.668693	0.0133248	PER1, EGR1, MYBBP1A, NOCT, BHLHE40, ID4, ID3, RORA, NR1D1, SIRT1, RELB	1494	58	19171	2.43365	1	0.62941	0.625967
GOTERM_BP_DIRECT	GO:0048536	spleen development	8	0.486322	0.0142856	TRAF3IP2, PPP2R3C, BCL3, NFKBIZ, FADD, JARID2, CDH17, NFKB2	1494	34	19171	3.01929	1	0.659962	0.656351
GOTERM_BP_DIRECT	GO:0097009	energy homeostasis	8	0.486322	0.0142856	SUV39H1, METRNL, PASK, SQSTM1, SIRT1, DLL1, RRP8, PPARD	1494	34	19171	3.01929	1	0.659962	0.656351
GOTERM_BP_DIRECT	GO:0043254	regulation of protein-containing complex assembly	5	0.303951	0.0148072	PINK1, NCLN, HJURP, ANKRA2, HCFC1	1494	13	19171	4.93538	1	0.669348	0.665686
GOTERM_BP_DIRECT	GO:0048304	positive regulation of isotype switching to IgG isotypes	5	0.303951	0.0148072	CD40, IL4R, PAXIP1, PMS2, MLH1	1494	13	19171	4.93538	1	0.669348	0.665686
GOTERM_BP_DIRECT	GO:0043536	positive regulation of blood vessel endothelial cell migration	7	0.425532	0.0157875	CD40, TGFB1, PDGFB, PRKD1, ETS1, SIRT1, VEGFA	1494	27	19171	3.32681	1	0.692499	0.68871
GOTERM_BP_DIRECT	GO:0007049	cell cycle	16	0.972644	0.015906	TIPIN, HACE1, UHRF1, GADD45A, SUV39H1, FOXN3, TERF2, RBL2, PTP4A1, CHAF1A, CDC23, KATNAL1, PSME3, SPECC1L, FSD1, TP73	1494	105	19171	1.95535	1	0.692499	0.68871
GOTERM_BP_DIRECT	GO:0072332	intrinsic apoptotic signaling pathway by p53 class mediator	6	0.364742	0.0164281	DDX5, MYBBP1A, JMY, E2F2, POU4F1, RRP8	1494	20	19171	3.8496	1	0.692499	0.68871
GOTERM_BP_DIRECT	GO:1900087	positive regulation of G1/S transition of mitotic cell cycle	8	0.486322	0.0166885	RPTOR, MBLAC1, TFDP1, RGCC, CCNE2, ADAMTS1, MEPCE, STOX1	1494	35	19171	2.93303	1	0.692499	0.68871
GOTERM_BP_DIRECT	GO:0071479	cellular response to ionizing radiation	8	0.486322	0.0166885	NET1, GADD45A, INTS7, ITGB6, BRCA2, SIRT1, BBC3, RHNO1	1494	35	19171	2.93303	1	0.692499	0.68871
GOTERM_BP_DIRECT	GO:0030308	negative regulation of cell growth	14	0.851064	0.0168423	CDKN2D, CDA, CDKN1A, SMAD3, TGFB1, CDKN2C, SPHK2, INHBA, OSGIN2, CYP27B1, SERTAD1, BCL6, SERTAD2, CCN3	1494	87	19171	2.06492	1	0.692499	0.68871
GOTERM_BP_DIRECT	GO:0071346	cellular response to type II interferon	12	0.729483	0.0170781	RAB20, GSN, PDE12, STXBP1, DAPK3, WNT5A, PIM1, RAB7B, GBP1, SLC26A6, ACTG1	1494	69	19171	2.23165	1	0.692499	0.68871
GOTERM_BP_DIRECT	GO:0010830	regulation of myotube differentiation	3	0.182371	0.0172408	RBM38, DMPK, SIK1	1494	3	19171	12.832	1	0.692499	0.68871
GOTERM_BP_DIRECT	GO:0006950	response to stress	3	0.182371	0.0172408	PINK1, IRAK2, RIPK1	1494	3	19171	12.832	1	0.692499	0.68871
GOTERM_BP_DIRECT	GO:0046015	regulation of transcription by glucose	3	0.182371	0.0172408	SUV39H1, SIRT1, RRP8	1494	3	19171	12.832	1	0.692499	0.68871
GOTERM_BP_DIRECT	GO:0036265	RNA (guanine-N7)-methylation	3	0.182371	0.0172408	CYP27B1, METTL1, WDR4	1494	3	19171	12.832	1	0.692499	0.68871
GOTERM_BP_DIRECT	GO:0030154	cell differentiation	39	2.37082	0.0175698	FOXA1, DLX1, NOTCH3, EHF, SPI1, SRC, ETS1, FOXO1, ELK3, ADGRG1, HHEX, RNF114, FYN, MEF2D, SF3A2, SMAD3, FOXD1, VDR, SMURF1, RFX3, PTK6, NR2F2, NR1D1, ETV3, ETV4, NR2F6, VEGFA, RBL2, AIMP2, BMP2, ELF3, ID4, RARA, ID3, PPARG, AGRN, FRK, FGF11, PPARD	1494	343	19171	1.45903	1	0.692499	0.68871
GOTERM_BP_DIRECT	GO:0007169	cell surface receptor protein tyrosine kinase signaling pathway	15	0.911854	0.0178734	PTPRT, CSF1, NEDD9, PTK6, NGF, FRS3, ERBB3, AXL, FYN, PRKD1, FRK, EPHB3, EPHA2	1494	97	19171	1.98433	1	0.692499	0.68871
GOTERM_BP_DIRECT	GO:0032496	response to lipopolysaccharide	11	0.668693	0.0186624	P2RX7, NFKBIA, PTGER4, CYP27B1, CEBPB, DUSP10, NOCT, PELI1, WDR83, TRIB1, FOXP1	1494	61	19171	2.31397	1	0.692499	0.68871
GOTERM_BP_DIRECT	GO:0072593	reactive oxygen species metabolic process	7	0.425532	0.0188032	P2RX7, TIGAR, DDIT4, UCP2, PDGFB, CCN2, CCN1	1494	28	19171	3.208	1	0.692499	0.68871
GOTERM_BP_DIRECT	GO:0008360	regulation of cell shape	17	1.03343	0.0192201	SH3KBP1, DAPK3, FN1, ARHGAP18, F2, SYNE3, RHOBTB1, VEGFA, PALM2AKAP2, ZMPSTE24, FMNL2, PALMD, BAMBI, DLC1, TAOK2, PTK2B, BRWD3	1494	117	19171	1.86448	1	0.692499	0.68871
GOTERM_BP_DIRECT	GO:0034198	cellular response to amino acid starvation	8	0.486322	0.0193635	CDKN1A, BMT2, CASTOR1, PRKD1, GPR155, ITFG2, ATF3, MAP3K5	1494	36	19171	2.85155	1	0.692499	0.68871
GOTERM_BP_DIRECT	GO:0045820	negative regulation of glycolytic process	5	0.303951	0.019475	HDAC4, TIGAR, DDIT4, NUPR1, IER3	1494	14	19171	4.58286	1	0.692499	0.68871
GOTERM_BP_DIRECT	GO:0043277	apoptotic cell clearance	5	0.303951	0.019475	TREX1, RARA, ITGAV, MFGE8, TGM2	1494	14	19171	4.58286	1	0.692499	0.68871
GOTERM_BP_DIRECT	GO:0000463	maturation of LSU-rRNA from tricistronic rRNA transcript (SSU-rRNA, 5.8S rRNA, LSU-rRNA)	5	0.303951	0.019475	DDX18, RPL7L1, URB1, RPF2, FTSJ3	1494	14	19171	4.58286	1	0.692499	0.68871
GOTERM_BP_DIRECT	GO:0055091	phospholipid homeostasis	5	0.303951	0.019475	GPAM, LIPG, TLCD1, ITGB6, ABCG1	1494	14	19171	4.58286	1	0.692499	0.68871
GOTERM_BP_DIRECT	GO:1990869	cellular response to chemokine	4	0.243161	0.0196021	LOX, DUSP1, DOCK8, ZC3H12A	1494	8	19171	6.416	1	0.692499	0.68871
GOTERM_BP_DIRECT	GO:0010837	regulation of keratinocyte proliferation	4	0.243161	0.0196021	ZFP36, PRKD1, SRSF6, ZFP36L1	1494	8	19171	6.416	1	0.692499	0.68871
GOTERM_BP_DIRECT	GO:1902570	protein localization to nucleolus	4	0.243161	0.0196021	RRP7A, RRS1, NOL8, RPF2	1494	8	19171	6.416	1	0.692499	0.68871
GOTERM_BP_DIRECT	GO:0034214	protein hexamerization	4	0.243161	0.0196021	LETM1, MAT2A, TWNK, LRRC8C	1494	8	19171	6.416	1	0.692499	0.68871
GOTERM_BP_DIRECT	GO:0002903	negative regulation of B cell apoptotic process	4	0.243161	0.0196021	SLC39A10, IRS2, AURKB, FOXP1	1494	8	19171	6.416	1	0.692499	0.68871
GOTERM_BP_DIRECT	GO:0006268	DNA unwinding involved in DNA replication	6	0.364742	0.0202115	RECQL4, GINS1, GINS2, GINS3, GINS4, TWNK	1494	21	19171	3.66628	1	0.708076	0.704203
GOTERM_BP_DIRECT	GO:0043491	phosphatidylinositol 3-kinase/protein kinase B signal transduction	11	0.668693	0.0207488	ERRFI1, NYAP1, ERBB3, IRS1, PIK3R4, PIK3CD, SOX9, EPHA2, PPARD, ZFP36L1	1494	62	19171	2.27664	1	0.720891	0.716947
GOTERM_BP_DIRECT	GO:0031397	negative regulation of protein ubiquitination	9	0.547112	0.0214956	PRKCG, KHNYN, U2AF2, NXN, TNFAIP3, TSPO, SPOPL, ISG15, SQSTM1	1494	45	19171	2.5664	1	0.740716	0.736664
GOTERM_BP_DIRECT	GO:0000724	double-strand break repair via homologous recombination	14	0.851064	0.0218346	H2AX, SWSAP1, ANKLE1, RMI1, TOP3A, BRCA2, PALB2, RECQL4, MMS22L, SFPQ, RAD51D, SLX4, RNF138, AP5S1	1494	90	19171	1.99609	1	0.744242	0.74017
GOTERM_BP_DIRECT	GO:0030217	T cell differentiation	7	0.425532	0.0221894	DLL4, LFNG, EGR1, TRAF3IP2, PTPN22, PATZ1, RUNX2	1494	29	19171	3.09738	1	0.744242	0.74017
GOTERM_BP_DIRECT	GO:0050919	negative chemotaxis	7	0.425532	0.0221894	NRP2, SEMA7A, SEMA6A, SEMA3C, SEMA4B, SEMA3B, ITGAV	1494	29	19171	3.09738	1	0.744242	0.74017
GOTERM_BP_DIRECT	GO:0030890	positive regulation of B cell proliferation	8	0.486322	0.0223241	CD40, CDKN1A, TFRC, BCL6, CLCF1, PELI1, SLC39A10, IRS2	1494	37	19171	2.77449	1	0.744242	0.74017
GOTERM_BP_DIRECT	GO:0007160	cell-matrix adhesion	13	0.790274	0.022483	ITGB4, ITGA2, FN1, L1CAM, BCL6, ADAM9, ITGA6, ITGAV, HPSE, ITGB6, ITGA5, CCN2, HOXD3	1494	81	19171	2.05946	1	0.744242	0.74017
GOTERM_BP_DIRECT	GO:0045668	negative regulation of osteoblast differentiation	9	0.547112	0.0243021	HDAC4, CDK6, SMAD3, RIOX1, BAMBI, NOCT, NBR1, ID3, SOX9	1494	46	19171	2.51061	1	0.785244	0.780947
GOTERM_BP_DIRECT	GO:0030225	macrophage differentiation	6	0.364742	0.024522	L3MBTL3, CSF2, CSF1, UCP2, SIRT1, VEGFA	1494	22	19171	3.49963	1	0.785244	0.780947
GOTERM_BP_DIRECT	GO:0061158	3'-UTR-mediated mRNA destabilization	5	0.303951	0.0249542	ZFP36, ZC3H12A, CPEB3, ZFP36L2, ZFP36L1	1494	15	19171	4.27733	1	0.785244	0.780947
GOTERM_BP_DIRECT	GO:0030214	hyaluronan catabolic process	5	0.303951	0.0249542	CEMIP, TGFB1, CEMIP2, HYAL4, CD44	1494	15	19171	4.27733	1	0.785244	0.780947
GOTERM_BP_DIRECT	GO:0032720	negative regulation of tumor necrosis factor production	12	0.729483	0.0251408	GHSR, ARG2, AXL, SYT11, BCL3, ZC3H12A, RARA, AKAP8, TNFAIP3, PTPN22, DICER1, CACTIN	1494	73	19171	2.10937	1	0.785244	0.780947
GOTERM_BP_DIRECT	GO:0006351	DNA-templated transcription	12	0.729483	0.0251408	HIRA, CEBPB, POLR1A, POLR1B, PPP1R1B, POLR1C, POLR3E, TCEA2, RFX3, TAF4B, HOXD3, HOXD9	1494	73	19171	2.10937	1	0.785244	0.780947
GOTERM_BP_DIRECT	GO:0033138	positive regulation of peptidyl-serine phosphorylation	11	0.668693	0.0254227	OPRD1, RPTOR, PINK1, TFRC, DOCK7, WNT5A, NGF, CNOT9, CD44, STOX1, VEGFA	1494	64	19171	2.2055	1	0.785244	0.780947
GOTERM_BP_DIRECT	GO:0032868	response to insulin	8	0.486322	0.0255833	ERRFI1, EGR1, SLC27A1, SESN3, VGF, VPS13C, SLC2A1, SIRT1	1494	38	19171	2.70147	1	0.785244	0.780947
GOTERM_BP_DIRECT	GO:0030509	BMP signaling pathway	14	0.851064	0.0257265	ACVR1, EGR1, DDX5, SMAD3, TGFB1, SMURF1, WNT5A, INHBA, RUNX2, SPART, FAM83H, BMP2, HES1, FAM83D	1494	92	19171	1.95269	1	0.785244	0.780947
GOTERM_BP_DIRECT	GO:0071300	cellular response to retinoic acid	7	0.425532	0.0259631	CYP26B1, OSR1, RARA, PTK2B, PTK6, SOX9, TEAD2	1494	30	19171	2.99413	1	0.785244	0.780947
GOTERM_BP_DIRECT	GO:2001237	negative regulation of extrinsic apoptotic signaling pathway	7	0.425532	0.0259631	ACVR1, IL4R, SRC, PSME3, ITGA6, ITGAV, SH3RF1	1494	30	19171	2.99413	1	0.785244	0.780947
GOTERM_BP_DIRECT	GO:0050767	regulation of neurogenesis	7	0.425532	0.0259631	DLL4, YTHDF2, BHLHE40, HES1, POU4F1, DLL1, HES4	1494	30	19171	2.99413	1	0.785244	0.780947
GOTERM_BP_DIRECT	GO:0098609	cell-cell adhesion	20	1.21581	0.0272696	ITGB4, ITGA2, LAMC2, L1CAM, LPP, IGSF9, VEGFA, ICAM1, SRPX2, PKP2, DSG1, ITGA6, ITGAV, ADAM8, ITGB6, ITGA5, SOX9, DSC1, MPZL2	1494	152	19171	1.68842	1	0.803833	0.799435
GOTERM_BP_DIRECT	GO:0008284	positive regulation of cell population proliferation	33	2.00608	0.0276767	NOP2, PDGFB, LAMC2, DLL1, EFNB2, PDF, ERBB3, PTK2B, E2F3, STX3, SOX9, TRPM4, IL13RA1, WWTR1, TIPIN, KDM4C, TGFB1, IL4R, SPHK2, IL18, LIF, CDC7, NCCRP1, F2, MEIS3, VEGFA, WDR77, BAMBI, RARA, AQP11, FGF11, HBEGF	1494	289	19171	1.46525	1	0.803833	0.799435
GOTERM_BP_DIRECT	GO:0048711	positive regulation of astrocyte differentiation	4	0.243161	0.027725	BMP2, CLCF1, LIF, HES1	1494	9	19171	5.70311	1	0.803833	0.799435
GOTERM_BP_DIRECT	GO:0060426	lung vasculature development	4	0.243161	0.027725	ERRFI1, BMP2, LIF, VEGFA	1494	9	19171	5.70311	1	0.803833	0.799435
GOTERM_BP_DIRECT	GO:2000234	positive regulation of rRNA processing	4	0.243161	0.027725	UTP15, DIMT1, HEATR1, WDR75	1494	9	19171	5.70311	1	0.803833	0.799435
GOTERM_BP_DIRECT	GO:0060444	branching involved in mammary gland duct morphogenesis	4	0.243161	0.027725	KDM5B, CSF1, SRC, EPHA2	1494	9	19171	5.70311	1	0.803833	0.799435
GOTERM_BP_DIRECT	GO:0002040	sprouting angiogenesis	8	0.486322	0.0291531	PTK2B, DSC1, RECK, PGF, DSC3, VEGFA, LOXL2, E2F8	1494	39	19171	2.6322	1	0.821999	0.817502
GOTERM_BP_DIRECT	GO:0048146	positive regulation of fibroblast proliferation	8	0.486322	0.0291531	CDKN1A, CDK6, ZMIZ1, SPHK1, WNT5A, FN1, LIF, PDGFB	1494	39	19171	2.6322	1	0.821999	0.817502
GOTERM_BP_DIRECT	GO:0045662	negative regulation of myoblast differentiation	6	0.364742	0.0293809	TGFB1, IL18, ID3, SOX9, DLL1, PPARD	1494	23	19171	3.34748	1	0.821999	0.817502
GOTERM_BP_DIRECT	GO:0045595	regulation of cell differentiation	6	0.364742	0.0293809	CEBPB, BCL6, LIF, KLF4, RUNX2, RUNX1	1494	23	19171	3.34748	1	0.821999	0.817502
GOTERM_BP_DIRECT	GO:0042098	T cell proliferation	7	0.425532	0.0301398	P2RX7, ARMC5, FKBP1B, PELI1, CTPS1, HES1, MALT1	1494	31	19171	2.89755	1	0.821999	0.817502
GOTERM_BP_DIRECT	GO:0050714	positive regulation of protein secretion	7	0.425532	0.0301398	P2RX7, TGFB1, ANKRD1, ADAM9, PPARG, ABCG1, EXPH5	1494	31	19171	2.89755	1	0.821999	0.817502
GOTERM_BP_DIRECT	GO:0042060	wound healing	9	0.547112	0.0306642	CNN2, CDKN1A, WNT5A, ARHGEF19, FN1, ITGB6, POU2F3, ELK3, PPARD	1494	48	19171	2.406	1	0.821999	0.817502
GOTERM_BP_DIRECT	GO:0030036	actin cytoskeleton organization	20	1.21581	0.0307045	IQSEC2, INSRR, PARVB, MED18, SSH1, NUAK2, DAAM1, BCL6, PALLD, DLC1, SPECC1L, TAOK2, PACSIN2, FLNB, RICTOR, AMOTL2, TNIK, AMOTL1, PDLIM5, PDLIM7	1494	154	19171	1.66649	1	0.821999	0.817502
GOTERM_BP_DIRECT	GO:0044342	type B pancreatic cell proliferation	5	0.303951	0.0312708	MAP2K1, IGFBP4, IRS2, CCN3, SIDT2	1494	16	19171	4.01	1	0.821999	0.817502
GOTERM_BP_DIRECT	GO:0046697	decidualization	5	0.303951	0.0312708	CYP27B1, GHSR, TPPP3, LIF, JUNB	1494	16	19171	4.01	1	0.821999	0.817502
GOTERM_BP_DIRECT	GO:0060546	negative regulation of necroptotic process	5	0.303951	0.0312708	PELI1, ADPRS, RIPK1, FADD, BIRC3	1494	16	19171	4.01	1	0.821999	0.817502
GOTERM_BP_DIRECT	GO:0014032	neural crest cell development	5	0.303951	0.0312708	RDH10, SNAI2, NOLC1, SOX9, KBTBD8	1494	16	19171	4.01	1	0.821999	0.817502
GOTERM_BP_DIRECT	GO:0032211	negative regulation of telomere maintenance via telomerase	5	0.303951	0.0312708	PIF1, EXOSC10, SRC, NAT10, TERF2	1494	16	19171	4.01	1	0.821999	0.817502
GOTERM_BP_DIRECT	GO:0031077	post-embryonic camera-type eye development	3	0.182371	0.0327058	FZD5, KLF4, VEGFA	1494	4	19171	9.624	1	0.821999	0.817502
GOTERM_BP_DIRECT	GO:0003143	embryonic heart tube morphogenesis	3	0.182371	0.0327058	ACVR1, HES1, TEAD2	1494	4	19171	9.624	1	0.821999	0.817502
GOTERM_BP_DIRECT	GO:0060373	regulation of ventricular cardiac muscle cell membrane depolarization	3	0.182371	0.0327058	GPD1L, SCN5A, SCN3B	1494	4	19171	9.624	1	0.821999	0.817502
GOTERM_BP_DIRECT	GO:0016202	regulation of striated muscle tissue development	3	0.182371	0.0327058	TGFB1, SMAD3, LOX	1494	4	19171	9.624	1	0.821999	0.817502
GOTERM_BP_DIRECT	GO:0050863	regulation of T cell activation	3	0.182371	0.0327058	SPN, TREX1, LAT	1494	4	19171	9.624	1	0.821999	0.817502
GOTERM_BP_DIRECT	GO:2000304	positive regulation of ceramide biosynthetic process	3	0.182371	0.0327058	SPHK2, CCN1, PLA2G6	1494	4	19171	9.624	1	0.821999	0.817502
GOTERM_BP_DIRECT	GO:0097237	cellular response to toxic substance	3	0.182371	0.0327058	OPRD1, ABTB2, PINK1	1494	4	19171	9.624	1	0.821999	0.817502
GOTERM_BP_DIRECT	GO:0045604	regulation of epidermal cell differentiation	3	0.182371	0.0327058	KLF7, MAFF, KEAP1	1494	4	19171	9.624	1	0.821999	0.817502
GOTERM_BP_DIRECT	GO:0071878	negative regulation of adenylate cyclase-activating adrenergic receptor signaling pathway	3	0.182371	0.0327058	ARRDC3, PDE4B, ATP2B4	1494	4	19171	9.624	1	0.821999	0.817502
GOTERM_BP_DIRECT	GO:0070301	cellular response to hydrogen peroxide	8	0.486322	0.0330442	NET1, SRC, SPHK1, TNFAIP3, RIPK1, SIRT1, ZNF277, MAP3K5	1494	40	19171	2.5664	1	0.821999	0.817502
GOTERM_BP_DIRECT	GO:0030155	regulation of cell adhesion	8	0.486322	0.0330442	NUAK1, YTHDF2, LAMA1, LAMA3, PTK2B, SOX9, FUT1, DLL1	1494	40	19171	2.5664	1	0.821999	0.817502
GOTERM_BP_DIRECT	GO:0008283	cell population proliferation	16	0.972644	0.0333594	HDAC4, USP13, SMAD3, BTG1, CSF2, SPHK2, PAK1IP1, BRAT1, SPHK1, IL18, MCM10, SDCBP2, ZFP36L1, PPP1R8, FAM83D, PTGES	1494	115	19171	1.78532	1	0.824957	0.820444
GOTERM_BP_DIRECT	GO:0001649	osteoblast differentiation	11	0.668693	0.0337801	WWTR1, BMP2, LOX, TP53INP2, SHOX2, SNAI1, SNAI2, CCN1, MEF2D, JUNB, EPHA2	1494	67	19171	2.10675	1	0.830477	0.825933
GOTERM_BP_DIRECT	GO:0071480	cellular response to gamma radiation	6	0.364742	0.0348057	EGR1, CDKN1A, TREX1, TMEM109, ZMPSTE24, BCL2L1	1494	24	19171	3.208	1	0.837331	0.83275
GOTERM_BP_DIRECT	GO:0043122	regulation of canonical NF-kappaB signal transduction	6	0.364742	0.0348057	SPHK2, WNT5A, WDR83, SQSTM1, OPTN, RNF41	1494	24	19171	3.208	1	0.837331	0.83275
GOTERM_BP_DIRECT	GO:0006914	autophagy	11	0.668693	0.0369481	TMEM59, WDR47, ATG101, ITGB4, SYT11, PHF23, TGFBRAP1, SMCR8, ULK1, FOXO1, OPTN	1494	68	19171	2.07576	1	0.837331	0.83275
GOTERM_BP_DIRECT	GO:0072089	stem cell proliferation	8	0.486322	0.0372664	CDKN2C, SHOX2, HOXA3, SFN, SOX9, OVOL1, RBPJ, RUNX2	1494	41	19171	2.5038	1	0.837331	0.83275
GOTERM_BP_DIRECT	GO:0097191	extrinsic apoptotic signaling pathway	8	0.486322	0.0372664	P2RX7, MLLT11, TGFB1, SMAD3, RIPK1, FADD, TNFRSF1B, RNF41	1494	41	19171	2.5038	1	0.837331	0.83275
GOTERM_BP_DIRECT	GO:0060707	trophoblast giant cell differentiation	4	0.243161	0.0373565	SNAI1, LIF, PRDM1, E2F8	1494	10	19171	5.1328	1	0.837331	0.83275
GOTERM_BP_DIRECT	GO:0030278	regulation of ossification	4	0.243161	0.0373565	PTGER4, CSF1, DHRS3, RUNX2	1494	10	19171	5.1328	1	0.837331	0.83275
GOTERM_BP_DIRECT	GO:1990000	amyloid fibril formation	4	0.243161	0.0373565	GSN, FUS, RIPK1	1494	10	19171	5.1328	1	0.837331	0.83275
GOTERM_BP_DIRECT	GO:0043589	skin morphogenesis	4	0.243161	0.0373565	COL1A1, ERRFI1, ITGB4, ITGA6	1494	10	19171	5.1328	1	0.837331	0.83275
GOTERM_BP_DIRECT	GO:0045064	T-helper 2 cell differentiation	4	0.243161	0.0373565	IL4R, BCL6, BCL3, MYB	1494	10	19171	5.1328	1	0.837331	0.83275
GOTERM_BP_DIRECT	GO:1901838	positive regulation of transcription of nucleolar large rRNA by RNA polymerase I	4	0.243161	0.0373565	DDX11, NCL, MARS1, NOL11	1494	10	19171	5.1328	1	0.837331	0.83275
GOTERM_BP_DIRECT	GO:0000956	nuclear-transcribed mRNA catabolic process	4	0.243161	0.0373565	DDX5, XRN1, MRTO4, DXO	1494	10	19171	5.1328	1	0.837331	0.83275
GOTERM_BP_DIRECT	GO:2000774	positive regulation of cellular senescence	4	0.243161	0.0373565	ARG2, EEF1E1, SIRT1, YPEL3	1494	10	19171	5.1328	1	0.837331	0.83275
GOTERM_BP_DIRECT	GO:0086005	ventricular cardiac muscle cell action potential	4	0.243161	0.0373565	PKP2, GPD1L, SCN5A, SCN3B	1494	10	19171	5.1328	1	0.837331	0.83275
GOTERM_BP_DIRECT	GO:0007219	Notch signaling pathway	14	0.851064	0.0376531	FOXA1, DLX1, NOTCH3, JAG1, RITA1, RBPJ, DLL1, DLL4, BMP2, SNAI1, SNAI2, HES1, SOX9, HOXD3	1494	97	19171	1.85204	1	0.837331	0.83275
GOTERM_BP_DIRECT	GO:0006511	ubiquitin-dependent protein catabolic process	23	1.39818	0.0378455	UBE2H, AREL1, HACE1, SMURF2, FEM1A, UHRF1, SMURF1, EDEM1, KEAP1, RNF19B, ISG15, CBL, WDR77, RNF144B, HERC3, RNF114, WDR81, RNF215, TP53INP2, NEDD4, RNF19A, RNF217, HERC6	1494	189	19171	1.56157	1	0.837331	0.83275
GOTERM_BP_DIRECT	GO:0045943	positive regulation of transcription by RNA polymerase I	5	0.303951	0.0384407	UTP15, DHX33, HEATR1, UBTF, WDR75	1494	17	19171	3.77412	1	0.837331	0.83275
GOTERM_BP_DIRECT	GO:2000773	negative regulation of cellular senescence	5	0.303951	0.0384407	CDK6, BCL6, AKT3, SIRT1, TERF2	1494	17	19171	3.77412	1	0.837331	0.83275
GOTERM_BP_DIRECT	GO:0001954	positive regulation of cell-matrix adhesion	5	0.303951	0.0384407	CDK6, CSF1, PTK2B, UTRN, FUT1	1494	17	19171	3.77412	1	0.837331	0.83275
GOTERM_BP_DIRECT	GO:0045190	isotype switching	5	0.303951	0.0384407	EXOSC6, NFKBIZ, MLH1, EXOSC3, UNG	1494	17	19171	3.77412	1	0.837331	0.83275
GOTERM_BP_DIRECT	GO:0000712	resolution of meiotic recombination intermediates	5	0.303951	0.0384407	SLX4, ANKLE1, FANCM, RMI1, MLH1	1494	17	19171	3.77412	1	0.837331	0.83275
GOTERM_BP_DIRECT	GO:0030500	regulation of bone mineralization	5	0.303951	0.0384407	CYP27B1, ECM1, NBR1, SGMS2, ZMPSTE24	1494	17	19171	3.77412	1	0.837331	0.83275
GOTERM_BP_DIRECT	GO:0007179	transforming growth factor beta receptor signaling pathway	12	0.729483	0.0387082	ACVR1, TGFB1, SMAD3, ONECUT2, ZMIZ1, SRC, BAMBI, ADAM9, PTPRK, ITGB6, FOS, SIRT1	1494	78	19171	1.97415	1	0.838812	0.834222
GOTERM_BP_DIRECT	GO:0009888	tissue development	7	0.425532	0.0397533	LAMB3, LAMA1, WNT7B, LAMA3, WNT7A, LAMC2, DHCR24	1494	33	19171	2.72194	1	0.84834	0.843699
GOTERM_BP_DIRECT	GO:0070979	protein K11-linked ubiquitination	7	0.425532	0.0397533	UBE2H, AREL1, CDC23, ANAPC7, UBE2C, CDC16, TRIM26	1494	33	19171	2.72194	1	0.84834	0.843699
GOTERM_BP_DIRECT	GO:0001837	epithelial to mesenchymal transition	7	0.425532	0.0397533	DDX5, TGFB1, SNAI2, SLC39A10, SOX9, FAM83D, LOXL2	1494	33	19171	2.72194	1	0.84834	0.843699
GOTERM_BP_DIRECT	GO:0007346	regulation of mitotic cell cycle	8	0.486322	0.0418282	CYLD, CDKN1A, DAPK3, GMNN, SIK1, AATF, SIRT1, TP73	1494	42	19171	2.44419	1	0.879229	0.874418
GOTERM_BP_DIRECT	GO:0032465	regulation of cytokinesis	8	0.486322	0.0418282	PLK3, PIK3R4, FSD1, KIF20A, BRCA2, RAB11FIP3, AURKB, BCL2L1	1494	42	19171	2.44419	1	0.879229	0.874418
GOTERM_BP_DIRECT	GO:0048538	thymus development	8	0.486322	0.0418282	MAP2K1, HOXA3, HES1, FADD, JARID2, MAD1L1, EPHB3, ZMPSTE24	1494	42	19171	2.44419	1	0.879229	0.874418
GOTERM_BP_DIRECT	GO:0043124	negative regulation of canonical NF-kappaB signal transduction	9	0.547112	0.0422055	TNIP1, ZC3H12A, TNFAIP3, RIPK1, RORA, NR1D1, CACTIN, SIRT1, OPTN	1494	51	19171	2.26447	1	0.882746	0.877917
GOTERM_BP_DIRECT	GO:0007275	multicellular organism development	18	1.09422	0.044745	NOTCH3, JAG1, VDR, WNT7B, INSRR, WNT5A, KREMEN1, WNT7A, PTK6, KREMEN2, WNT16, DLL1, DKK3, SPRED3, DLL4, ERBB3, AXL, CDH17	1494	140	19171	1.64983	1	0.93025	0.925161
GOTERM_BP_DIRECT	GO:0086091	regulation of heart rate by cardiac conduction	7	0.425532	0.0452107	KCNJ5, SRC, PKP2, SCN5A, SCN3B, KCNJ2, TRPM4	1494	34	19171	2.64188	1	0.93025	0.925161
GOTERM_BP_DIRECT	GO:0090263	positive regulation of canonical Wnt signaling pathway	13	0.790274	0.0461455	JRK, TNKS, SRC, DAPK3, RBPJ, COL1A1, SCEL, HHEX, BAMBI, FAM53B, RECK, WLS, TRPM4	1494	90	19171	1.85351	1	0.93025	0.925161
GOTERM_BP_DIRECT	GO:2000737	negative regulation of stem cell differentiation	5	0.303951	0.0464703	YTHDF2, JAG1, HES1, CDK12, ZFP36L2	1494	18	19171	3.56444	1	0.93025	0.925161
GOTERM_BP_DIRECT	GO:0006998	nuclear envelope organization	5	0.303951	0.0464703	NUP93, DMPK, SPAG4, LMNB1, ZMPSTE24	1494	18	19171	3.56444	1	0.93025	0.925161
GOTERM_BP_DIRECT	GO:1903077	negative regulation of protein localization to plasma membrane	5	0.303951	0.0464703	TMEM59, WNK3, PPP2R5A, GBP1, BCL2L1	1494	18	19171	3.56444	1	0.93025	0.925161
GOTERM_BP_DIRECT	GO:0050680	negative regulation of epithelial cell proliferation	8	0.486322	0.0467369	TGFB1, CDK6, DUSP10, WNT5A, AQP11, PEX2, SOX9, PPARD	1494	43	19171	2.38735	1	0.93025	0.925161
GOTERM_BP_DIRECT	GO:0032008	positive regulation of TOR signaling	6	0.364742	0.0474015	RPTOR, AKT3, MLST8, SMCR8, RICTOR, F3	1494	26	19171	2.96123	1	0.93025	0.925161
GOTERM_BP_DIRECT	GO:0048843	negative regulation of axon extension involved in axon guidance	6	0.364742	0.0474015	SEMA7A, SEMA6A, SEMA3C, SEMA4B, SEMA3B, WNT5A	1494	26	19171	2.96123	1	0.93025	0.925161
GOTERM_BP_DIRECT	GO:2000300	regulation of synaptic vesicle exocytosis	6	0.364742	0.0474015	PRKCG, FBXL20, RIMS3, CSPG5, WNT7A, SYP	1494	26	19171	2.96123	1	0.93025	0.925161
GOTERM_BP_DIRECT	GO:0043616	keratinocyte proliferation	6	0.364742	0.0474015	CDKN1A, NFKBIZ, SFN, WNT16, OVOL1, PPARD	1494	26	19171	2.96123	1	0.93025	0.925161
GOTERM_BP_DIRECT	GO:0023051	regulation of signaling	4	0.243161	0.0484598	LIF, CBLB, CBL, MTURN	1494	11	19171	4.66618	1	0.93025	0.925161
GOTERM_BP_DIRECT	GO:0031167	rRNA methylation	4	0.243161	0.0484598	DIMT1, TFB2M, MRM1, FTSJ3	1494	11	19171	4.66618	1	0.93025	0.925161
GOTERM_BP_DIRECT	GO:0060285	cilium-dependent cell motility	4	0.243161	0.0484598	PAQR8, POLE2, RFX3, WDR54	1494	11	19171	4.66618	1	0.93025	0.925161
GOTERM_BP_DIRECT	GO:0032801	receptor catabolic process	4	0.243161	0.0484598	TGFB1, SMURF1, NEDD4, PIK3R4	1494	11	19171	4.66618	1	0.93025	0.925161
GOTERM_BP_DIRECT	GO:1900153	positive regulation of nuclear-transcribed mRNA catabolic process, deadenylation-dependent decay	4	0.243161	0.0484598	ZFP36, CPEB3, ZFP36L2, ZFP36L1	1494	11	19171	4.66618	1	0.93025	0.925161
GOTERM_BP_DIRECT	GO:0045842	positive regulation of mitotic metaphase/anaphase transition	4	0.243161	0.0484598	CDC23, ANAPC7, UBE2C, CDC16	1494	11	19171	4.66618	1	0.93025	0.925161
GOTERM_BP_DIRECT	GO:0000467	exonucleolytic trimming to generate mature 3'-end of 5.8S rRNA from tricistronic rRNA transcript (SSU-rRNA, 5.8S rRNA, LSU-rRNA)	4	0.243161	0.0484598	EXOSC10, ERI2, EXOSC3, EXOSC2	1494	11	19171	4.66618	1	0.93025	0.925161

## Sheet: PK15
Category	Term ID	Term name	Count	%	PValue	Genes	List Total	Pop Hits	Pop Total	Fold Enrichment	Bonferroni	Benjamini	FDR
GOTERM_BP_DIRECT	GO:0006357	regulation of transcription by RNA polymerase II	105	10.8808	4.69356e-09	ZBTB26, ZBTB20, RORA, RBPJ, CARF, ETS1, BACH2, ETS2, SALL2, MYC, JUNB, HOXA5, HES7, ZBTB37, RFX2, ARID5A, HNF1B, RUNX1, HIC2, ZNF438, ZNF317, HOXB3, FIZ1, TOX, ATF3, HOXB5, ZNF396, ZNF395, GLIS3, OTX1, ZNF784, EGR1, JUN, ZFHX2, SMAD3, ZNF140, BCL11A, ZBTB10, PBX4, POU2F2, NFKB1, NFKB2, FOSL2, NFATC4, NR4A2, FOSL1, NR4A1, ZBTB6, MAFG, MAFF, BHLHE40, CREBRF, REL, ZNF658, MXD1, HOXD8, MESP2, ZNF891,…	857	1306	19171	1.7985	1.54323e-05	1.54277e-05	1.52494e-05
GOTERM_BP_DIRECT	GO:0000122	negative regulation of transcription by RNA polymerase II	64	6.63212	9.78469e-08	ZNF174, WWC1, ZBTB26, ZBTB20, NR2E1, RBPJ, FLCN, ZFP36, SALL2, ZNF41, NCK2, SOX9, JARID2, SOX4, HES7, TGIF2, ZBTB37, ARID5A, HNF1B, ETV5, KAT2B, HIC2, DDIT3, CRY2, HOXB3, TXNIP, PPARG, TRIB3, ZFPM1, ZNF22, PHF21A, DLL4, DNAJB1, ZFP14, BEND3, PATZ1, ATF7IP, WWTR1, PLK3, EGR1, SMAD3, ZNF260, GADD45A, PTCH1, NR1D1, KLF4, NFKB1, VEGFA, EFNA1, NR4A2, PER1, KLF5, ZBTB6, RYBP, NR6A1, BCL6, ID1, ZNF658, …	857	700	19171	2.04525	0.000321669	0.000160811	0.000158952
GOTERM_BP_DIRECT	GO:0045944	positive regulation of transcription by RNA polymerase II	67	6.94301	2.06702e-07	CD40, CRTC2, HNF4G, RORA, NR2E1, ETS2, IKBKB, RPS6KA5, MYC, MED10, ZC3H12A, NFKBIZ, NCK2, NFATC2IP, SOX9, CCN1, IER5, MYBL1, SOX4, IER2, SAMD11, CDON, KDM6B, KLF12, IL18, PPRC1, RUNX1, PYGO1, KAT2B, PLSCR1, IRF1, PPARG, TOX, ZFPM1, TLR4, CASZ1, KDM3A, TMF1, KMT2C, PIK3R1, NOD2, RELB, HES1, SLC38A3, E2F8, EGLN1, WWTR1, ZNF462, JUN, KDM4C, SMAD3, FZD5, MACC1, STAT3, NR1D1, POU2F2, MEIS2, NFKB1, NFA…	857	763	19171	1.96433	0.000679406	0.000226477	0.000223859
GOTERM_BP_DIRECT	GO:0001525	angiogenesis	23	2.38342	8.80966e-07	GPR15, COL27A1, FZD5, NOS3, NPR3, ITGA2B, SERPINE1, IL18, RORA, NR2E1, RBPJ, SAT1, HS6ST1, VEGFA, EFNA1, KLF5, HOXB3, ACKR3, ITGA5, CCN2, AMOTL1, ANGPTL4, MFGE8	857	150	19171	3.43005	0.00289243	0.000723934	0.000715565
GOTERM_BP_DIRECT	GO:0045766	positive regulation of angiogenesis	18	1.86528	2.57027e-06	ECM1, CD40, BTG1, CXCL8, NOS3, SERPINE1, STAT3, NR2E1, ETS1, F3, HK2, PGF, VEGFA, RHOB, C3, ZC3H12A, CHI3L1, ITGB8	857	102	19171	3.94763	0.00841545	0.0016897	0.00167016
GOTERM_BP_DIRECT	GO:0006954	inflammatory response	29	3.00518	4.40533e-06	CD40, ECM1, PXK, CXCL8, CSF1, CXCL2, CX3CL1, RELB, C3, CCL5, NLRP3, CCR7, ITGB6, FKRP, STAT3, IL18, TNFRSF1B, TICAM1, NFKB1, NFKB2, FOSL1, IL1A, NR4A1, ELF3, REL, CHI3L1, TLR4, CD44, EPHA2	857	243	19171	2.66966	0.0143804	0.00228331	0.00225692
GOTERM_BP_DIRECT	GO:0071222	cellular response to lipopolysaccharide	20	2.07254	5.09658e-06	ABCA1, CD274, JUN, CXCL8, SERPINE1, IL18, NR1D1, NOD2, TNFRSF1B, CXCL2, NFKB1, IL1A, ZFP36, TNIP1, IRAK2, TNIP3, NFKBIZ, ZC3H12A, PDE4B, NFKBIE	857	130	19171	3.44152	0.016618	0.00228331	0.00225692
GOTERM_BP_DIRECT	GO:0009952	anterior/posterior pattern specification	16	1.65803	5.5572e-06	HES7, BTG2, CTNNBIP1, BHLHE41, HNF1B, BHLHE40, HOXB3, HES1, HOXB2, MSX1, OTX1, HOXA5, HOXD8, HES4, HOXB5, CDON	857	86	19171	4.16184	0.0181062	0.00228331	0.00225692
GOTERM_BP_DIRECT	GO:0043065	positive regulation of apoptotic process	24	2.48705	2.93174e-05	JUN, ENDOG, USP27X, GADD45B, GADD45A, DCUN1D3, BNIP3, DAPK3, BBC3, RHOB, NR4A1, GRIN2A, RYBP, BCL6, ADAMTSL4, NEURL1, TP53INP1, CCN1, PHLDA2, PHLDA1, SOX4, HOXA5, MCL1, TGM2	857	199	19171	2.69788	0.0918965	0.0107074	0.0105836
GOTERM_BP_DIRECT	GO:0044344	cellular response to fibroblast growth factor stimulus	7	0.725389	6.30764e-05	DLL4, NR4A1, ZFP36, CXCL8, CCL5, CD44, ZFP36L1	857	17	19171	9.21113	0.187307	0.0207332	0.0204935
GOTERM_BP_DIRECT	GO:0042632	cholesterol homeostasis	13	1.34715	7.55331e-05	ABCA1, MYLIP, ERRFI1, INSIG1, CYP51A1, IL18, RORA, NR1D1, EHD1, NPC1, NPC1L1, LDLR, ABCG1	857	72	19171	4.03901	0.219923	0.0225707	0.0223097
GOTERM_BP_DIRECT	GO:0010628	positive regulation of gene expression	31	3.21244	0.000103587	CNTF, CXCL8, CSF1, PLAG1, LEF1, PDGFB, RBPJ, LRRC32, ETS1, DLL4, NFIL3, MYC, ZC3H12A, TP53INP1, ITGB8, SOX9, LDLR, HOXA5, MAP2K1, SMAD3, NOS3, HNF1B, KLF4, VEGFA, IL1A, PLSCR1, MAFG, ID3, SPRY2, FGF11, ATF3	857	319	19171	2.17388	0.288664	0.0283741	0.0280461
GOTERM_BP_DIRECT	GO:0070371	ERK1 and ERK2 cascade	9	0.932642	0.00015179	FLCN, MAP2K1, MYC, SPRY2, SPRY1, NOD2, SOX9, TLR4, ZFP36L1	857	36	19171	5.59247	0.392937	0.0383795	0.0379358
GOTERM_BP_DIRECT	GO:0045668	negative regulation of osteoblast differentiation	10	1.03627	0.000168094	SMAD3, IGFBP5, TNFAIP6, RIOX1, TNN, PTCH1, NOCT, ID3, AXIN2, SOX9	857	46	19171	4.86302	0.424628	0.039466	0.0390097
GOTERM_BP_DIRECT	GO:0001701	in utero embryonic development	22	2.27979	0.000189573	SLC34A2, CDKN1A, FKRP, SMAD3, ENDOG, ELL, DNAAF2, NOS3, PTCH1, ZFAND5, LIG4, VEGFA, FOSL1, FLCN, BCL2L11, MYBPHL, SH3PXD2A, ETNK2, MAFG, MAFF, RUNDC1, MSX1	857	196	19171	2.51091	0.463869	0.041039	0.0405646
GOTERM_BP_DIRECT	GO:0070373	negative regulation of ERK1 and ERK2 cascade	10	1.03627	0.000199764	DUSP4, EPHA4, FLCN, DUSP10, SEMA6A, TNIP1, SPRY2, SPRY1, TLR4, ATF3	857	47	19171	4.75955	0.481539	0.041039	0.0405646
GOTERM_BP_DIRECT	GO:0032922	circadian regulation of gene expression	11	1.1399	0.00022222	PER1, EGR1, NOCT, BHLHE40, ID1, CRY2, BHLHE41, ID3, RORA, NR1D1, RELB	857	58	19171	4.24257	0.518448	0.0415198	0.0410398
GOTERM_BP_DIRECT	GO:0032733	positive regulation of interleukin-10 production	8	0.829016	0.000227368	CD274, CD83, BCL3, STAT3, F2RL1, ISG15, NOD2, TLR4	857	29	19171	6.17101	0.526531	0.0415198	0.0410398
GOTERM_BP_DIRECT	GO:0071356	cellular response to tumor necrosis factor	13	1.34715	0.00027081	CD40, CXCL8, RORA, NR1D1, NFKB1, CX3CL1, ZFP36L1, NFKBIA, ZFP36, CCL5, ZC3H12A, CHI3L1, NFKBIE	857	82	19171	3.54645	0.589567	0.0468501	0.0463084
GOTERM_BP_DIRECT	GO:0007229	integrin-mediated signaling pathway	14	1.45078	0.00045395	SEMA7A, ITGA2, ITGA2B, ISG15, ITGAE, ITGAL, ADAMTS15, TEC, ITGB8, ZNF414, MADCAM1, ITGB6, ITGA5, CCN2	857	99	19171	3.16342	0.775286	0.0746067	0.0737442
GOTERM_BP_DIRECT	GO:0016477	cell migration	21	2.17617	0.000505311	ERRFI1, WWC1, ASAP3, NTN4, TNFAIP3, RND3, EFNA1, FMNL3, RASGEF1A, PEAK1, PDPN, NCK2, KCTD13, ITGB8, HES1, ITGB6, FSCN2, CCN2, FAM83D, HOXA5, NDEL1	857	196	19171	2.39677	0.810218	0.0770895	0.0761983
GOTERM_BP_DIRECT	GO:0008285	negative regulation of cell population proliferation	22	2.27979	0.000516517	PTPRU, BTG2, MAP2K1, BTG1, FZD5, DUSP1, WWC1, STAT3, ETV3, KLF4, NDRG1, EREG, KAT2B, NEURL1, SPRY2, ACKR3, SPRY1, ULK1, NUPR1, MSX1, SOX4, PTGES	857	211	19171	2.33241	0.817087	0.0770895	0.0761983
GOTERM_BP_DIRECT	GO:0010629	negative regulation of gene expression	21	2.17617	0.000539415	JMJD4, CDKN1A, TMF1, SMAD3, CXCL8, TIPARP, PLAG1, PDGFB, ZBTB20, VEGFA, DLL4, PC, TP53INP1, ITGB8, ID3, PPARG, MSX1, SOX9, CCN2, LDLR, SH3GL2	857	197	19171	2.38461	0.83036	0.0770895	0.0761983
GOTERM_BP_DIRECT	GO:0060291	long-term synaptic potentiation	8	0.829016	0.000645138	SLC24A1, GRIN2A, RELN, SYT12, HMGCR, NR2E1, NFATC4	857	34	19171	5.2635	0.880196	0.088357	0.0873356
GOTERM_BP_DIRECT	GO:0060716	labyrinthine layer blood vessel development	6	0.621762	0.000692692	FZD5, HES1, CCN1, RBPJ, JUNB, HS6ST1	857	17	19171	7.89526	0.897548	0.0910751	0.0900222
GOTERM_BP_DIRECT	GO:0097398	cellular response to interleukin-17	4	0.414508	0.00082905	SOCS3, NFKBIZ, STAT3, NFKB1	857	5	19171	17.8959	0.934588	0.101229	0.100059
GOTERM_BP_DIRECT	GO:0010719	negative regulation of epithelial to mesenchymal transition	7	0.725389	0.000831513	EFNA1, EPHA4, SPRY2, DACT3, SPRY1, IL17RD, VEGFA	857	26	19171	6.02266	0.935116	0.101229	0.100059
GOTERM_BP_DIRECT	GO:0001666	response to hypoxia	12	1.24352	0.000918852	NR4A2, EGR1, SMAD3, PLAU, DDIT4, PLOD2, PLAT, PLOD1, HMOX2, PGF, VEGFA, FOSL2	857	81	19171	3.31406	0.951324	0.101494	0.10032
GOTERM_BP_DIRECT	GO:0032728	positive regulation of interferon-beta production	8	0.829016	0.00092632	IFIH1, ARRDC4, IRF1, ZBTB20, ISG15, TICAM1, TLR4, TRIM65	857	36	19171	4.97109	0.952506	0.101494	0.10032
GOTERM_BP_DIRECT	GO:0045071	negative regulation of viral genome replication	8	0.829016	0.00092632	IFIH1, FAM111A, PLSCR1, SLPI, CCL5, MX1, ISG15, N4BP1	857	36	19171	4.97109	0.952506	0.101494	0.10032
GOTERM_BP_DIRECT	GO:0007159	leukocyte cell-cell adhesion	6	0.621762	0.00120839	TNIP1, CCL5, ITGA5, F11R, ITGAL, ICAM1	857	19	19171	7.06418	0.981232	0.125869	0.124413
GOTERM_BP_DIRECT	GO:0008630	intrinsic apoptotic signaling pathway in response to DNA damage	8	0.829016	0.00129601	BCL2L11, PIK3R1, TNFRSF1B, EPHA2, BOK, MCL1, IER3, NFATC4	857	38	19171	4.70945	0.985935	0.125869	0.124413
GOTERM_BP_DIRECT	GO:0032868	response to insulin	8	0.829016	0.00129601	ERRFI1, EPM2AIP1, EGR1, CELA2A, SESN3, SESN2, CRY2, SLC2A1	857	38	19171	4.70945	0.985935	0.125869	0.124413
GOTERM_BP_DIRECT	GO:0007265	Ras protein signal transduction	11	1.1399	0.00130196	DOK1, RALA, RASSF1, ODAD3, CDKN1A, CSF1, RASGEF1A, RASGEF1B, RASGRF1, RGL3, RAPGEF4	857	72	19171	3.41762	0.986207	0.125869	0.124413
GOTERM_BP_DIRECT	GO:0032713	negative regulation of interleukin-4 production	4	0.414508	0.00160301	CD83, DDIT3, LEF1, ZFPM1	857	6	19171	14.9133	0.994882	0.139289	0.137678
GOTERM_BP_DIRECT	GO:0035666	TRIF-dependent toll-like receptor signaling pathway	4	0.414508	0.00160301	CD274, CD40, TICAM1, TLR4	857	6	19171	14.9133	0.994882	0.139289	0.137678
GOTERM_BP_DIRECT	GO:0001934	positive regulation of protein phosphorylation	16	1.65803	0.00160826	CDKN1A, SEMA7A, PLAUR, AXIN2, MOB3B, PGF, VEGFA, C3, MOB3C, FAS, FIZ1, SOX9, CCN1, TRIM65, FGF11, CDON	857	141	19171	2.53843	0.994969	0.139289	0.137678
GOTERM_BP_DIRECT	GO:0009410	response to xenobiotic stimulus	11	1.1399	0.00161027	FZD1, ERRFI1, GRIN2A, FKRP, NPC1, KCNJ11, MYC, NFKBIZ, SLC1A2, FOS, FOSL2	857	74	19171	3.32525	0.995003	0.139289	0.137678
GOTERM_BP_DIRECT	GO:0033627	cell adhesion mediated by integrin	8	0.829016	0.00177201	ITGA2, ITGA2B, ITGB8, ITGAE, ITGB6, ITGA5, ITGAL, ICAM1	857	40	19171	4.47398	0.997066	0.146702	0.145006
GOTERM_BP_DIRECT	GO:1902895	positive regulation of miRNA transcription	11	1.1399	0.00178523	FOSL1, EGR1, JUN, KLF5, SMAD3, MYC, STAT3, PDGFB, FOS, KLF4, ETS1	857	75	19171	3.28092	0.997191	0.146702	0.145006
GOTERM_BP_DIRECT	GO:0050767	regulation of neurogenesis	7	0.725389	0.00184182	HES7, DLL4, BHLHE40, BHLHE41, HOXB3, HES1, HES4	857	30	19171	5.21964	0.997669	0.14766	0.145953
GOTERM_BP_DIRECT	GO:0030335	positive regulation of cell migration	18	1.86528	0.00194428	EPHA4, SEMA6C, SEMA7A, HSPA5, DAPK3, SEMA3B, LEF1, STAT3, PDGFB, CLDN4, PLAU, PDPN, SNAI1, SPRY2, F2RL1, FAM83D, CCN1, EPHA2	857	173	19171	2.3275	0.998337	0.150168	0.148432
GOTERM_BP_DIRECT	GO:0002682	regulation of immune system process	10	1.03627	0.00205385	HIC2, ZBTB6, BCL6, ZNF260, ZNF41, ZBTB26, ZBTB37, ZBTB20, ZNF22, PATZ1	857	64	19171	3.4953	0.998841	0.150168	0.148432
GOTERM_BP_DIRECT	GO:0071260	cellular response to mechanical stimulus	8	0.829016	0.00205584	GADD45A, IRF1, FAS, SOX9, F11R, TLR4, MAP3K14, NFKB1	857	41	19171	4.36486	0.998848	0.150168	0.148432
GOTERM_BP_DIRECT	GO:0045599	negative regulation of fat cell differentiation	8	0.829016	0.00205584	WWTR1, SMAD3, INSIG1, DDIT3, RORA, TRIB3, JDP2, VEGFA	857	41	19171	4.36486	0.998848	0.150168	0.148432
GOTERM_BP_DIRECT	GO:0032760	positive regulation of tumor necrosis factor production	11	1.1399	0.00218123	IFIH1, SPN, FZD5, FRMD8, STAT3, ZBTB20, PIK3R1, NOD2, TICAM1, TLR4, NFATC4	857	77	19171	3.1957	0.999238	0.153776	0.151999
GOTERM_BP_DIRECT	GO:0034097	response to cytokine	7	0.725389	0.00219881	CD274, REL, TIMP3, NFKB1, MCL1, NFKB2, RELB	857	31	19171	5.05127	0.999281	0.153776	0.151999
GOTERM_BP_DIRECT	GO:0045820	negative regulation of glycolytic process	5	0.518135	0.00275857	FLCN, DDIT4, STAT3, NUPR1, IER3	857	14	19171	7.98925	0.999886	0.18505	0.18291
GOTERM_BP_DIRECT	GO:0003016	respiratory system process	5	0.518135	0.00275857	FKRP, RAB3A, ZFAND5, STK40, HOXA5	857	14	19171	7.98925	0.999886	0.18505	0.18291
GOTERM_BP_DIRECT	GO:0034976	response to endoplasmic reticulum stress	9	0.932642	0.00289339	PPP1R15A, ERO1A, JUN, CXCL8, BCL2L11, RASGRF1, ANKS4B, PIK3R1, NOD2	857	55	19171	3.66053	0.999927	0.190211	0.188012
GOTERM_BP_DIRECT	GO:0050731	positive regulation of peptidyl-tyrosine phosphorylation	10	1.03627	0.0034686	EFNA1, RELN, PDGFB, LRP4, NOD2, ITGA5, AREG, CD44, VEGFA	857	69	19171	3.24201	0.999989	0.223554	0.22097
GOTERM_BP_DIRECT	GO:0006366	transcription by RNA polymerase II	14	1.45078	0.00446548	CEBPB, LEF1, PIK3R1, FOS, KLF4, GTF2H5, NFATC4, NR4A2, NR4A1, NFIL3, BCL6, IRF1, MSX1, SOX9	857	127	19171	2.46597	1	0.263739	0.26069
GOTERM_BP_DIRECT	GO:0050729	positive regulation of inflammatory response	9	0.932642	0.00450796	CEBPB, NFKBIZ, IL18, GPR4, IL16, ETS1, TLR4, LDLR, CX3CL1	857	59	19171	3.41236	1	0.263739	0.26069
GOTERM_BP_DIRECT	GO:0038061	non-canonical NF-kappaB signal transduction	5	0.518135	0.00467082	REL, MAP3K14, NFKB1, NFKB2, RELB	857	16	19171	6.99059	1	0.263739	0.26069
GOTERM_BP_DIRECT	GO:0044342	type B pancreatic cell proliferation	5	0.518135	0.00467082	MAP2K1, DACH1, IGFBP5, IGFBP4, RASGRF1	857	16	19171	6.99059	1	0.263739	0.26069
GOTERM_BP_DIRECT	GO:0090090	negative regulation of canonical Wnt signaling pathway	14	1.45078	0.00477302	TLE4, EGR1, PTPRU, WWTR1, CTNNBIP1, LRP4, AXIN2, TMEM170B, TNN, FRMD8, DDIT3, NPHP3, DACT3, SOX9	857	128	19171	2.44671	1	0.263739	0.26069
GOTERM_BP_DIRECT	GO:0042149	cellular response to glucose starvation	7	0.725389	0.00481422	NUAK2, HSPA5, SESN3, SESN2, KICS2, ZC3H12A, SLC2A1	857	36	19171	4.3497	1	0.263739	0.26069
GOTERM_BP_DIRECT	GO:0016358	dendrite development	7	0.725389	0.00481422	BBS1, RELN, LAMA3, MAP1A, NTN5, IGSF9	857	36	19171	4.3497	1	0.263739	0.26069
GOTERM_BP_DIRECT	GO:0034198	cellular response to amino acid starvation	7	0.725389	0.00481422	FLCN, CDKN1A, BMT2, KICS2, FAS, GPR155, ATF3	857	36	19171	4.3497	1	0.263739	0.26069
GOTERM_BP_DIRECT	GO:0051092	positive regulation of NF-kappaB transcription factor activity	7	0.725389	0.00481422	IKBKB, CD40, IRAK2, RIPK4, IL18, MAP3K13, TICAM1	857	36	19171	4.3497	1	0.263739	0.26069
GOTERM_BP_DIRECT	GO:0035019	somatic stem cell population maintenance	8	0.829016	0.00514179	STAT3, LIG4, HES1, NR2E1, SOX9, RBPJ, KLF4, SOX4	857	48	19171	3.72832	1	0.277067	0.273864
GOTERM_BP_DIRECT	GO:0060412	ventricular septum morphogenesis	6	0.621762	0.00527727	EGLN1, NOS3, HES1, RBPJ, ZFPM1, SOX4	857	26	19171	5.16228	1	0.279781	0.276546
GOTERM_BP_DIRECT	GO:0048286	lung alveolus development	7	0.725389	0.00553329	ERRFI1, IGFBP5, SLC7A11, ITGB6, HS6ST1, STK40, HOXA5	857	37	19171	4.23214	1	0.284431	0.281143
GOTERM_BP_DIRECT	GO:0032496	response to lipopolysaccharide	9	0.932642	0.00553805	NFKBIA, CEBPB, DUSP10, SLPI, NOS3, NOCT, PELI1, CCR7, FOSL2	857	61	19171	3.30048	1	0.284431	0.281143
GOTERM_BP_DIRECT	GO:0050728	negative regulation of inflammatory response	11	1.1399	0.00579319	SOCS3, ZFP36, SMAD3, TNFAIP6, ELF4, IL10RA, PPARG, RORA, TRIM65, NFKB1, IER3	857	88	19171	2.79624	1	0.284559	0.281269
GOTERM_BP_DIRECT	GO:0061469	regulation of type B pancreatic cell proliferation	3	0.310881	0.00579696	FMC1, NR1D1, SGPP2	857	3	19171	22.3699	1	0.284559	0.281269
GOTERM_BP_DIRECT	GO:0030279	negative regulation of ossification	5	0.518135	0.00589486	CHSY1, LRP4, KREMEN2, SOX9, RBPJ	857	17	19171	6.57938	1	0.284559	0.281269
GOTERM_BP_DIRECT	GO:2000271	positive regulation of fibroblast apoptotic process	4	0.414508	0.00608653	BTG1, BCL2L11, NUPR1, BBC3	857	9	19171	9.94218	1	0.284559	0.281269
GOTERM_BP_DIRECT	GO:0030324	lung development	9	0.932642	0.0061159	HSD11B1, RAB3A, NOS3, PDPN, NPHP3, CHI3L1, HES1, CCN2, CCDC40	857	62	19171	3.24724	1	0.284559	0.281269
GOTERM_BP_DIRECT	GO:0043491	phosphatidylinositol 3-kinase/protein kinase B signal transduction	9	0.932642	0.0061159	ERRFI1, FLCN, NYAP1, FKRP, STAT3, PIK3R1, SOX9, EPHA2, ZFP36L1	857	62	19171	3.24724	1	0.284559	0.281269
GOTERM_BP_DIRECT	GO:0030154	cell differentiation	27	2.79793	0.00614654	HNF4G, NR2E1, ETS1, ETS2, SOCS3, RNF114, TNN, JAK3, SOX4, NDEL1, MCL1, SMAD3, IFRD1, ETV1, NR1D1, ETV3, ETV5, VEGFA, NR6A1, ELF3, ELF4, CAPRIN2, ID1, RAPGEF2, ID3, PPARG, FGF11	857	343	19171	1.7609	1	0.284559	0.281269
GOTERM_BP_DIRECT	GO:0043066	negative regulation of apoptotic process	23	2.38342	0.00667222	PLK3, HSPA5, AKR1B1, SERPINB9, PIK3R1, NR2E1, VEGFA, RNF144B, AHI1, NUAK2, TCIM, BCL6, MYC, PIM1, SPRY2, FAS, MSX1, SOX9, CCN1, ASIC2, STK40, BIRC3, IER3	857	277	19171	1.85743	1	0.302595	0.299097
GOTERM_BP_DIRECT	GO:0045893	positive regulation of DNA-templated transcription	24	2.48705	0.00672025	FZD1, ATF7IP, CEBPB, JUN, MAP2K1, PTCH1, STAT3, HNF1B, NFKB1, ING5, ING2, RYBP, NFIL3, IRF1, MYC, ZNF516, TP53INP1, SNAI1, PIM1, PPARG, PATZ1, SOX4, KDM7A, CREB5	857	294	19171	1.82611	1	0.302595	0.299097
GOTERM_BP_DIRECT	GO:0072659	protein localization to plasma membrane	14	1.45078	0.00699376	HYCC2, ERRFI1, RAB3A, NHERF4, PTCH1, PIGW, F11R, IKBKB, EHD1, RAP2B, FRMD8, DCHS1, ZNF414, EPHA2	857	134	19171	2.33715	1	0.310655	0.307064
GOTERM_BP_DIRECT	GO:0032735	positive regulation of interleukin-12 production	6	0.621762	0.00732578	CD40, IRF1, CCR7, IL16, NOD2, TLR4	857	28	19171	4.79355	1	0.320379	0.316675
GOTERM_BP_DIRECT	GO:0010508	positive regulation of autophagy	9	0.932642	0.00740761	FLCN, ENDOG, TP53INP1, ZC3H12A, ULK1, TRIM38, TICAM1, SVIP, TRIM65	857	64	19171	3.14577	1	0.320379	0.316675
GOTERM_BP_DIRECT	GO:0043547	positive regulation of GTPase activity	10	1.03627	0.00783273	FLCN, RASGEF1A, RASGEF1B, CCL5, CHN2, RASGRF1, ASAP3, RGL3, CX3CL1, RAPGEF4	857	78	19171	2.86794	1	0.334366	0.3305
GOTERM_BP_DIRECT	GO:0050795	regulation of behavior	4	0.414508	0.00840886	AHI1, RELN, HTR1B	857	10	19171	8.94796	1	0.354358	0.350261
GOTERM_BP_DIRECT	GO:0048008	platelet-derived growth factor receptor signaling pathway	6	0.621762	0.00853312	CSRNP1, TIPARP, ZFAND5, PDGFB, TXNIP, PLAT	857	29	19171	4.62825	1	0.355043	0.350938
GOTERM_BP_DIRECT	GO:0035556	intracellular signal transduction	26	2.6943	0.00869949	CXCL8, TUFT1, NOD1, NOD2, SOCS3, NUAK1, NUAK2, RPS6KA5, EDNRB, IRAK2, MKNK2, MARK4, GPR155, JAK3, SOCS7, SH2B2, PNPLA8, DAPK3, TEC, RASA3, PPP1R1B, DCX, MTCP1, SIK1, SGK2, DGKH	857	335	19171	1.73617	1	0.35744	0.353308
GOTERM_BP_DIRECT	GO:0051897	positive regulation of phosphatidylinositol 3-kinase/protein kinase B signal transduction	14	1.45078	0.00941031	IGFBP5, GDF15, IL18, PDGFB, CX3CL1, RELN, CCL5, SESN2, CHI3L1, SPRY2, F2RL1, SOX9, EXTL3	857	139	19171	2.25308	1	0.380758	0.376356
GOTERM_BP_DIRECT	GO:0001649	osteoblast differentiation	9	0.932642	0.00971672	WWTR1, IGFBP5, LEF1, SNAI1, AXIN2, CCN1, JUNB, EPHA2, FOSL2	857	67	19171	3.00491	1	0.380758	0.376356
GOTERM_BP_DIRECT	GO:0032757	positive regulation of interleukin-8 production	8	0.829016	0.00982807	DDIT3, SERPINE1, STAT3, CHI3L1, F2RL1, NOD2, TLR4, F3	857	54	19171	3.31406	1	0.380758	0.376356
GOTERM_BP_DIRECT	GO:0071347	cellular response to interleukin-1	8	0.829016	0.00982807	CD40, CXCL8, CCL5, RORA, NR1D1, SOX9, NFKB1, CX3CL1	857	54	19171	3.31406	1	0.380758	0.376356
GOTERM_BP_DIRECT	GO:0070059	intrinsic apoptotic signaling pathway in response to endoplasmic reticulum stress	6	0.621762	0.00987138	ERO1A, CEBPB, DDIT3, TRIB3, CHAC1, BBC3	857	30	19171	4.47398	1	0.380758	0.376356
GOTERM_BP_DIRECT	GO:0007160	cell-matrix adhesion	10	1.03627	0.00996202	BCL2L11, BCL6, TNN, ITGA2, ITGA2B, ITGAE, CCN2, ITGB6, ITGA5, ITGAL	857	81	19171	2.76172	1	0.380758	0.376356
GOTERM_BP_DIRECT	GO:0009611	response to wounding	7	0.725389	0.0103456	FOSL1, GRIN2A, ZFP36, DDIT3, SLC1A2, PDGFB, ZFP36L1	857	42	19171	3.72832	1	0.38643	0.381962
GOTERM_BP_DIRECT	GO:0035914	skeletal muscle cell differentiation	7	0.725389	0.0103456	NR4A1, EGR1, BTG2, MAFF, NUPR1, FOS, ATF3	857	42	19171	3.72832	1	0.38643	0.381962
GOTERM_BP_DIRECT	GO:0010467	gene expression	12	1.24352	0.0107762	FOSL1, ERRFI1, NPC1, ANKH, DDIT3, PDGFB, CHD2, TLR4, SOX4, NFKB1, TGM2, FOSL2	857	111	19171	2.41837	1	0.391123	0.386601
GOTERM_BP_DIRECT	GO:0015824	proline transport	4	0.414508	0.0111825	SLC3A2, SLC1A4, SLC38A2, SLC36A4	857	11	19171	8.13451	1	0.391123	0.386601
GOTERM_BP_DIRECT	GO:0031077	post-embryonic camera-type eye development	3	0.310881	0.0112509	FZD5, KLF4, VEGFA	857	4	19171	16.7774	1	0.391123	0.386601
GOTERM_BP_DIRECT	GO:0042412	taurine biosynthetic process	3	0.310881	0.0112509	FMO3, CSAD, CDO1	857	4	19171	16.7774	1	0.391123	0.386601
GOTERM_BP_DIRECT	GO:1904273	L-alanine import across plasma membrane	3	0.310881	0.0112509	SLC7A8, SLC3A2, SLC1A4	857	4	19171	16.7774	1	0.391123	0.386601
GOTERM_BP_DIRECT	GO:0060710	chorio-allantoic fusion	3	0.310881	0.0112509	LEF1, CCN1, ZFP36L1	857	4	19171	16.7774	1	0.391123	0.386601
GOTERM_BP_DIRECT	GO:0042127	regulation of cell population proliferation	11	1.1399	0.0113041	NFKBIA, JUN, EGLN3, BCL6, PLAU, MAFG, STAT3, SLC7A11, SOX9, JUNB, IER5	857	97	19171	2.53679	1	0.391123	0.386601
GOTERM_BP_DIRECT	GO:0007165	signal transduction	39	4.04145	0.0117596	DIRAS3, ECM1, TAMALIN, PHLPP1, LRRC10B, PDE1A, NPR3, FAM13A, ZNF22, PIK3R1, NDRG1, RND3, PITPNC1, TTBK2, CHN2, RASSF5, TAGAP, PDPN, PDE4B, NCK2, TCP11L2, SOX9, CCN2, CCN1, FAM83D, GABRP, PTCH1, PPP2R5B, MOB3B, ARHGAP24, NFKB1, RHOB, NFKB2, MOB3C, TRIP10, RIN3, ULK1, MAP3K13, NFKBIE	857	580	19171	1.50418	1	0.402645	0.39799
GOTERM_BP_DIRECT	GO:0034765	regulation of monoatomic ion transmembrane transport	5	0.518135	0.0128684	KCNJ5, KCNJ11, KCNJ16, ASIC2, KCNJ2	857	21	19171	5.32617	1	0.427257	0.422318
GOTERM_BP_DIRECT	GO:0017156	calcium-ion regulated exocytosis	5	0.518135	0.0128684	RAB3A, CLTRN, SYT12, SYT11, RAPGEF4	857	21	19171	5.32617	1	0.427257	0.422318
GOTERM_BP_DIRECT	GO:0030534	adult behavior	5	0.518135	0.0128684	BBS1, ZFHX2, MAFG, SLC1A2, SLC7A11	857	21	19171	5.32617	1	0.427257	0.422318
GOTERM_BP_DIRECT	GO:0006468	protein phosphorylation	30	3.10881	0.0133463	PXK, RSKR, NUAK1, NUAK2, RPS6KA5, IRAK2, MAP3K8, MAP3K9, MARK4, PDK1, CDK17, PLK3, EPHA4, MAP2K1, NEK5, GLYCTK, STYK1, DAPK3, RIPK4, PEAK3, TAOK3, PEAK1, NEK10, TRIB3, SIK1, SGK1, SGK2, MAP3K14, STK40, EPHA2	857	419	19171	1.60166	1	0.437559	0.432501
GOTERM_BP_DIRECT	GO:0035264	multicellular organism growth	10	1.03627	0.0134449	WWTR1, ODAD3, PLAG1, ETNK2, SLC1A2, RGL3, STK40, HOXA5, ZFP36L1, FOSL2	857	85	19171	2.63175	1	0.437559	0.432501
GOTERM_BP_DIRECT	GO:0030282	bone mineralization	7	0.725389	0.0143566	MMP13, FKRP, ANKH, AXIN2, SOX9, PTHLH, FOSL2	857	45	19171	3.47976	1	0.455807	0.450538
GOTERM_BP_DIRECT	GO:0001889	liver development	7	0.725389	0.0143566	ERRFI1, SMAD3, NPC1, ONECUT2, HES1, HNF1B, JARID2	857	45	19171	3.47976	1	0.455807	0.450538
GOTERM_BP_DIRECT	GO:0031018	endocrine pancreas development	4	0.414508	0.0144217	ONECUT2, HNF1B, SOX9, SOX4	857	12	19171	7.45663	1	0.455807	0.450538
GOTERM_BP_DIRECT	GO:0045746	negative regulation of Notch signaling pathway	6	0.621762	0.0147334	NFKBIA, DLL4, TCIM, BCL6, NEURL1, CHAC1	857	33	19171	4.06725	1	0.461226	0.455894
GOTERM_BP_DIRECT	GO:0070328	triglyceride homeostasis	5	0.518135	0.0151839	PNPLA8, SESN2, IL18, RORA, ANGPTL4	857	22	19171	5.08407	1	0.466444	0.461052
GOTERM_BP_DIRECT	GO:0003333	amino acid transmembrane transport	5	0.518135	0.0151839	SLC7A8, SLC7A11, SLC38A3, SLC38A2, SLC36A4	857	22	19171	5.08407	1	0.466444	0.461052
GOTERM_BP_DIRECT	GO:0007411	axon guidance	15	1.5544	0.0153406	EPHA4, SEMA6C, SEMA7A, SEMA6A, LAMA3, SEMA3B, NTN4, ETV1, EFNA1, EFNB1, EFNA3, RELN, EPHA2, CDON	857	164	19171	2.04603	1	0.466895	0.461498
GOTERM_BP_DIRECT	GO:0030308	negative regulation of cell growth	10	1.03627	0.0154912	GDF9, CDA, CDKN1A, SMAD3, BCL6, SERTAD2, DCUN1D3, SESN2, DACT3, MSX1	857	87	19171	2.57125	1	0.467151	0.46175
GOTERM_BP_DIRECT	GO:0032720	negative regulation of tumor necrosis factor production	9	0.932642	0.0158802	ELF4, SYT11, BCL3, ZC3H12A, TNFAIP3, DICER1, NOD2, TLR4, CX3CL1	857	73	19171	2.75793	1	0.474529	0.469043
GOTERM_BP_DIRECT	GO:0045669	positive regulation of osteoblast differentiation	8	0.829016	0.0170522	FZD1, WWTR1, CEBPB, ZHX3, CTNNBIP1, TENT5A, CCN1, VEGFA	857	60	19171	2.98265	1	0.50496	0.499123
GOTERM_BP_DIRECT	GO:0070372	regulation of ERK1 and ERK2 cascade	5	0.518135	0.0177457	PKHD1, HMGCR, FAM83D, CCN1, EPHA2	857	23	19171	4.86302	1	0.515683	0.509722
GOTERM_BP_DIRECT	GO:0045662	negative regulation of myoblast differentiation	5	0.518135	0.0177457	DDIT3, IL18, ID3, SOX9, SOX4	857	23	19171	4.86302	1	0.515683	0.509722
GOTERM_BP_DIRECT	GO:0033554	cellular response to stress	4	0.414508	0.0181355	REL, NFKB1, NFKB2, RELB	857	13	19171	6.88304	1	0.515683	0.509722
GOTERM_BP_DIRECT	GO:0021819	layer formation in cerebral cortex	4	0.414508	0.0181355	RELN, DCX, NR2E1	857	13	19171	6.88304	1	0.515683	0.509722
GOTERM_BP_DIRECT	GO:0002158	osteoclast proliferation	3	0.310881	0.0181987	CSF1, NPR3, JUNB	857	5	19171	13.4219	1	0.515683	0.509722
GOTERM_BP_DIRECT	GO:0006096	glycolytic process	6	0.621762	0.0187371	FKRP, GAPDHS, ALDOC, ENO4, HK2, IER3	857	35	19171	3.83484	1	0.519806	0.513797
GOTERM_BP_DIRECT	GO:0030316	osteoclast differentiation	6	0.621762	0.0187371	CSF1, PIK3R1, FOS, JUNB, EPHA2, FOSL2	857	35	19171	3.83484	1	0.519806	0.513797
GOTERM_BP_DIRECT	GO:1990830	cellular response to leukemia inhibitory factor	10	1.03627	0.0189768	SOCS3, KDM3A, KLF5, MAT2A, SPRY2, JARID2, KLF4, SRSF7, HK2, ICAM1	857	90	19171	2.48554	1	0.519806	0.513797
GOTERM_BP_DIRECT	GO:0042593	glucose homeostasis	10	1.03627	0.0189768	CRTC2, NCOA5, IGFBP5, SESN3, PTCH1, SESN2, STAT3, CRY2, SOX4, FOSL2	857	90	19171	2.48554	1	0.519806	0.513797
GOTERM_BP_DIRECT	GO:0030216	keratinocyte differentiation	7	0.725389	0.0193389	UGCG, MAP2K1, CDKN1A, NFKBIZ, TXNIP, RBPJ, EPHA2	857	48	19171	3.26228	1	0.525346	0.519272
GOTERM_BP_DIRECT	GO:0007155	cell adhesion	20	2.07254	0.0205467	ACHE, TNFAIP6, LAMA3, F11R, CX3CL1, ICAM1, RHOB, CLDN4, RELN, TNN, CLDN9, CLDN8, PDPN, CDHR4, HES1, CCN2, CCN1, MFGE8, CD44	857	255	19171	1.7545	1	0.553583	0.547183
GOTERM_BP_DIRECT	GO:0030968	endoplasmic reticulum unfolded protein response	6	0.621762	0.0209827	ERO1A, HSPA5, DDIT3, YOD1, ATF3, HERPUD1	857	36	19171	3.72832	1	0.556211	0.549781
GOTERM_BP_DIRECT	GO:0061436	establishment of skin barrier	6	0.621762	0.0209827	FA2H, UGCG, CLDN4, NFKBIZ, IL18, KLF4	857	36	19171	3.72832	1	0.556211	0.549781
GOTERM_BP_DIRECT	GO:0050930	induction of positive chemotaxis	4	0.414508	0.0223293	CXCL8, IL16, PGF, VEGFA	857	14	19171	6.3914	1	0.580146	0.57344
GOTERM_BP_DIRECT	GO:0048745	smooth muscle tissue development	4	0.414508	0.0223293	TIPARP, PTCH1, ZFAND5, FOSL2	857	14	19171	6.3914	1	0.580146	0.57344
GOTERM_BP_DIRECT	GO:0007179	transforming growth factor beta receptor signaling pathway	9	0.932642	0.0228504	FLCN, JUN, SMAD3, ONECUT2, STAT3, ITGB8, ITGB6, FOS, LRRC32	857	78	19171	2.58114	1	0.580146	0.57344
GOTERM_BP_DIRECT	GO:0120163	negative regulation of cold-induced thermogenesis	6	0.621762	0.0233967	FLCN, DDIT3, NPR3, NR1D1, RBPJ, TLR4	857	37	19171	3.62755	1	0.580146	0.57344
GOTERM_BP_DIRECT	GO:0030890	positive regulation of B cell proliferation	6	0.621762	0.0233967	CD40, CDKN1A, BCL6, PELI1, TICAM1, TLR4	857	37	19171	3.62755	1	0.580146	0.57344
GOTERM_BP_DIRECT	GO:0071456	cellular response to hypoxia	8	0.829016	0.0235677	EGLN1, EGLN3, MYC, RORA, NDRG1, VEGFA, BBC3, ZFP36L1	857	64	19171	2.79624	1	0.580146	0.57344
GOTERM_BP_DIRECT	GO:0050873	brown fat cell differentiation	5	0.518135	0.0236347	ERO1A, CEBPB, ALDH6A1, ZNF516, SH2B2	857	25	19171	4.47398	1	0.580146	0.57344
GOTERM_BP_DIRECT	GO:0003180	aortic valve morphogenesis	5	0.518135	0.0236347	DLL4, EFNA1, NOS3, AXIN2, SOX9	857	25	19171	4.47398	1	0.580146	0.57344
GOTERM_BP_DIRECT	GO:0070374	positive regulation of ERK1 and ERK2 cascade	15	1.5544	0.0242902	SEMA7A, MAP2K1, PDGFB, NOD2, CX3CL1, ICAM1, CCL5, CHI3L1, SPRY2, F2RL1, ACKR3, RAPGEF2, CCN2, TLR4, CD44	857	174	19171	1.92844	1	0.580146	0.57344
GOTERM_BP_DIRECT	GO:0022008	neurogenesis	7	0.725389	0.0253848	GRIN2A, NPC1, NAV3, NTN5, LIG4, DCHS1, CHAC1	857	51	19171	3.07038	1	0.580146	0.57344
GOTERM_BP_DIRECT	GO:0032731	positive regulation of interleukin-1 beta production	6	0.621762	0.0259829	EGR1, FZD5, STAT3, F2RL1, NOD2, TLR4	857	38	19171	3.53209	1	0.580146	0.57344
GOTERM_BP_DIRECT	GO:0010718	positive regulation of epithelial to mesenchymal transition	6	0.621762	0.0259829	WWTR1, SMAD3, LEF1, PDPN, SNAI1, AXIN2	857	38	19171	3.53209	1	0.580146	0.57344
GOTERM_BP_DIRECT	GO:0060070	canonical Wnt signaling pathway	10	1.03627	0.0259962	FZD1, PYGO1, FZD5, WNT7B, LEF1, SNAI1, DACT3, AXIN2, SOX9, KLF4	857	95	19171	2.35473	1	0.580146	0.57344
GOTERM_BP_DIRECT	GO:0060056	mammary gland involution	3	0.310881	0.0264966	ELF3, IGFBP5, NFKB1	857	6	19171	11.1849	1	0.580146	0.57344
GOTERM_BP_DIRECT	GO:1903979	negative regulation of microglial cell activation	3	0.310881	0.0264966	SYT11, NR1D1, LDLR	857	6	19171	11.1849	1	0.580146	0.57344
GOTERM_BP_DIRECT	GO:0030299	intestinal cholesterol absorption	3	0.310881	0.0264966	NPC1, NPC1L1, LDLR	857	6	19171	11.1849	1	0.580146	0.57344
GOTERM_BP_DIRECT	GO:0035655	interleukin-18-mediated signaling pathway	3	0.310881	0.0264966	IL18, PDGFB, PIK3R1	857	6	19171	11.1849	1	0.580146	0.57344
GOTERM_BP_DIRECT	GO:0051057	positive regulation of small GTPase mediated signal transduction	3	0.310881	0.0264966	RELN, CDON	857	6	19171	11.1849	1	0.580146	0.57344
GOTERM_BP_DIRECT	GO:0072655	establishment of protein localization to mitochondrion	3	0.310881	0.0264966	RALA, DDIT3, HK2	857	6	19171	11.1849	1	0.580146	0.57344
GOTERM_BP_DIRECT	GO:0051782	negative regulation of cell division	3	0.310881	0.0264966	MYC, PTCH1, TXNIP	857	6	19171	11.1849	1	0.580146	0.57344
GOTERM_BP_DIRECT	GO:0046578	regulation of Ras protein signal transduction	3	0.310881	0.0264966	FLCN, RASGRF1, RABL3	857	6	19171	11.1849	1	0.580146	0.57344
GOTERM_BP_DIRECT	GO:0045741	positive regulation of epidermal growth factor-activated receptor activity	3	0.310881	0.0264966	AREG, EREG, HBEGF	857	6	19171	11.1849	1	0.580146	0.57344
GOTERM_BP_DIRECT	GO:0060729	intestinal epithelial structure maintenance	3	0.310881	0.0264966	IL10RA, SOX9, TLR4	857	6	19171	11.1849	1	0.580146	0.57344
GOTERM_BP_DIRECT	GO:0048147	negative regulation of fibroblast proliferation	5	0.518135	0.0269724	ING5, DACH1, MYC, TP53INP1, NUPR1	857	26	19171	4.3019	1	0.580146	0.57344
GOTERM_BP_DIRECT	GO:0006809	nitric oxide biosynthetic process	4	0.414508	0.0270041	NOS3, RORA, TICAM1, TLR4	857	15	19171	5.96531	1	0.580146	0.57344
GOTERM_BP_DIRECT	GO:0002076	osteoblast development	4	0.414508	0.0270041	ACHE, SMAD3, TNN, PTHLH	857	15	19171	5.96531	1	0.580146	0.57344
GOTERM_BP_DIRECT	GO:0090660	cerebrospinal fluid circulation	4	0.414508	0.0270041	SPAG16, ODAD3, RGL3, CFAP54	857	15	19171	5.96531	1	0.580146	0.57344
GOTERM_BP_DIRECT	GO:0061158	3'-UTR-mediated mRNA destabilization	4	0.414508	0.0270041	ZFP36, ZC3H12A, CPEB3, ZFP36L1	857	15	19171	5.96531	1	0.580146	0.57344
GOTERM_BP_DIRECT	GO:0006919	activation of cysteine-type endopeptidase activity involved in apoptotic process	4	0.414508	0.0270041	MYC, PMAIP1, F3, BBC3	857	15	19171	5.96531	1	0.580146	0.57344
GOTERM_BP_DIRECT	GO:0001817	regulation of cytokine production	11	1.1399	0.0282102	HIC2, ZBTB6, BCL6, ZNF260, ZNF41, ZBTB26, ZBTB37, ZBTB20, ZNF22, F11R, PATZ1	857	112	19171	2.19704	1	0.59921	0.592282
GOTERM_BP_DIRECT	GO:0042981	regulation of apoptotic process	12	1.24352	0.028256	EGR1, PHLPP1, CASP10, MYC, BCL3, NOD1, NOD2, SOX9, JAK3, BIRC3, BOK, MCL1	857	128	19171	2.09718	1	0.59921	0.592282
GOTERM_BP_DIRECT	GO:0045600	positive regulation of fat cell differentiation	6	0.621762	0.0287448	CEBPB, ZFP36, KLF5, NOCT, ZC3H12A, ZFP36L1	857	39	19171	3.44152	1	0.60181	0.594852
GOTERM_BP_DIRECT	GO:0048146	positive regulation of fibroblast proliferation	6	0.621762	0.0287448	CDKN1A, MYC, PDGFB, LIG4, EREG, FOSL2	857	39	19171	3.44152	1	0.60181	0.594852
GOTERM_BP_DIRECT	GO:0043536	positive regulation of blood vessel endothelial cell migration	5	0.518135	0.0305776	CD40, NOS3, PDGFB, ETS1, VEGFA	857	27	19171	4.14257	1	0.624276	0.617059
GOTERM_BP_DIRECT	GO:1902042	negative regulation of extrinsic apoptotic signaling pathway via death domain receptors	5	0.518135	0.0305776	ITPRIP, CASP10, SERPINE1, TNFAIP3, ICAM1	857	27	19171	4.14257	1	0.624276	0.617059
GOTERM_BP_DIRECT	GO:0034504	protein localization to nucleus	5	0.518135	0.0305776	PYGO1, NUAK2, XPA, MSX1, SOX9	857	27	19171	4.14257	1	0.624276	0.617059
GOTERM_BP_DIRECT	GO:0035082	axoneme assembly	5	0.518135	0.0305776	SPAG16, RSPH4A, DCX, CCDC40, SPACA9	857	27	19171	4.14257	1	0.624276	0.617059
GOTERM_BP_DIRECT	GO:0032729	positive regulation of type II interferon production	8	0.829016	0.0316201	FZD5, BCL3, PDE4B, IL18, F2RL1, ISG15, TLR4, ZFPM1	857	68	19171	2.63175	1	0.638957	0.63157
GOTERM_BP_DIRECT	GO:0030155	regulation of cell adhesion	6	0.621762	0.0316854	NUAK1, CXCL8, TNN, LAMA3, GPR4, SOX9	857	40	19171	3.35548	1	0.638957	0.63157
GOTERM_BP_DIRECT	GO:0001975	response to amphetamine	4	0.414508	0.0321579	NR4A2, GRIN2A, PPP1R1B, SLC18A2	857	16	19171	5.59247	1	0.640624	0.633218
GOTERM_BP_DIRECT	GO:0035924	cellular response to vascular endothelial growth factor stimulus	4	0.414508	0.0321579	DLL4, NR4A1, SEMA6A, SPRY2	857	16	19171	5.59247	1	0.640624	0.633218
GOTERM_BP_DIRECT	GO:0007249	canonical NF-kappaB signal transduction	7	0.725389	0.032573	IRAK2, BCL3, REL, MAP3K14, NFKB1, NFKB2, RELB	857	54	19171	2.8998	1	0.641122	0.63371
GOTERM_BP_DIRECT	GO:0001570	vasculogenesis	7	0.725389	0.032573	TIPARP, GLMN, ITGB8, ACKR3, JUNB, EPHA2, ZFP36L1	857	54	19171	2.8998	1	0.641122	0.63371
GOTERM_BP_DIRECT	GO:0120162	positive regulation of cold-induced thermogenesis	8	0.829016	0.0338885	KDM6B, ACHE, CEBPB, KDM3A, ZNF516, IL18, ELOVL6, VEGFA	857	69	19171	2.59361	1	0.653956	0.646396
GOTERM_BP_DIRECT	GO:0034142	toll-like receptor 4 signaling pathway	5	0.518135	0.0344529	NFKBIA, IRAK2, TNIP3, TICAM1, TLR4	857	28	19171	3.99462	1	0.653956	0.646396
GOTERM_BP_DIRECT	GO:0072593	reactive oxygen species metabolic process	5	0.518135	0.0344529	DDIT4, SESN2, PDGFB, CCN2, CCN1	857	28	19171	3.99462	1	0.653956	0.646396
GOTERM_BP_DIRECT	GO:0046777	protein autophosphorylation	5	0.518135	0.0344529	EPHA4, MKNK2, PIM1, ULK1, MAP3K13	857	28	19171	3.99462	1	0.653956	0.646396
GOTERM_BP_DIRECT	GO:0051216	cartilage development	6	0.621762	0.0348075	ERRFI1, BBS1, ITGB8, HOXB3, SOX9, CD44	857	41	19171	3.27364	1	0.653956	0.646396
GOTERM_BP_DIRECT	GO:0072089	stem cell proliferation	6	0.621762	0.0348075	RNF43, PTCH1, LIG4, AXIN2, SOX9, RBPJ	857	41	19171	3.27364	1	0.653956	0.646396
GOTERM_BP_DIRECT	GO:0006974	DNA damage response	13	1.34715	0.0350363	PLK3, CDKN1A, BTG2, ENDOG, GADD45A, DDX11, CHD2, ETAA1, BCL6, MYC, ZC3H12A, PMAIP1, IER3	857	149	19171	1.95174	1	0.653956	0.646396
GOTERM_BP_DIRECT	GO:0090129	positive regulation of synapse maturation	3	0.310881	0.0360103	RELN, NEURL1	857	7	19171	9.5871	1	0.653956	0.646396
GOTERM_BP_DIRECT	GO:0071314	cellular response to cocaine	3	0.310881	0.0360103	PPP1R1B, SLC1A2, TGM2	857	7	19171	9.5871	1	0.653956	0.646396
GOTERM_BP_DIRECT	GO:0060754	positive regulation of mast cell chemotaxis	3	0.310881	0.0360103	SWAP70, PGF, VEGFA	857	7	19171	9.5871	1	0.653956	0.646396
GOTERM_BP_DIRECT	GO:0018401	peptidyl-proline hydroxylation to 4-hydroxy-L-proline	3	0.310881	0.0360103	EGLN1, EGLN3, P4HA1	857	7	19171	9.5871	1	0.653956	0.646396
GOTERM_BP_DIRECT	GO:0070234	positive regulation of T cell apoptotic process	3	0.310881	0.0360103	CD274, BCL2L11, CCL5	857	7	19171	9.5871	1	0.653956	0.646396
GOTERM_BP_DIRECT	GO:0060221	retinal rod cell differentiation	3	0.310881	0.0360103	CNTF, STAT3, SOX9	857	7	19171	9.5871	1	0.653956	0.646396
GOTERM_BP_DIRECT	GO:0010884	positive regulation of lipid storage	3	0.310881	0.0360103	C3, HILPDA, ZC3H12A	857	7	19171	9.5871	1	0.653956	0.646396
GOTERM_BP_DIRECT	GO:0032869	cellular response to insulin stimulus	7	0.725389	0.0380315	KAT2B, TBC1D4, INSIG1, PPARG, TRIB3, LPIN3, ZFP36L1	857	56	19171	2.79624	1	0.684579	0.676665
GOTERM_BP_DIRECT	GO:0007173	epidermal growth factor receptor signaling pathway	6	0.621762	0.0381131	ERRFI1, SOX9, FAM83D, AREG, EREG, HBEGF	857	42	19171	3.1957	1	0.684579	0.676665
GOTERM_BP_DIRECT	GO:0098586	cellular response to virus	6	0.621762	0.0416042	IFIH1, SMAD3, CCL5, ZC3H12A, POU2F2, NFKB1	857	43	19171	3.12138	1	0.743224	0.734631
GOTERM_BP_DIRECT	GO:0055085	transmembrane transport	21	2.17617	0.0427703	ABCA1, SLC45A4, SLC26A1, ABCB6, ABCC5, SLC5A2, SLC5A3, SLC2A6, SV2C, SLCO4A1, SLCO2A1, SLC16A6, AQP11, SLC16A9, GPR155, SLC17A2, SLC16A3, SLC26A6, SLC18A2, ABCG1, SLC19A2	857	295	19171	1.59243	1	0.759925	0.751139
GOTERM_BP_DIRECT	GO:0030198	extracellular matrix organization	13	1.34715	0.0433751	ERO1A, COL27A1, NR2E1, NFKB2, ADAMTS15, MMP13, ELF3, ADAMTSL4, BCL3, ADAMTSL2, COL4A3, NPHP3, CCN1	857	154	19171	1.88837	1	0.766526	0.757664
GOTERM_BP_DIRECT	GO:0070498	interleukin-1-mediated signaling pathway	4	0.414508	0.0438798	IKBKB, EGR1, RPS6KA5, IRAK2	857	18	19171	4.97109	1	0.767197	0.758327
GOTERM_BP_DIRECT	GO:2000379	positive regulation of reactive oxygen species metabolic process	4	0.414508	0.0438798	CDKN1A, GADD45A, ZC3H12A, PDGFB	857	18	19171	4.97109	1	0.767197	0.758327
GOTERM_BP_DIRECT	GO:0043123	positive regulation of canonical NF-kappaB signal transduction	13	1.34715	0.0451949	CD40, NOD2, TICAM1, CX3CL1, IKBKB, CASP10, IRAK2, PELI1, REL, F2RL1, TRIM38, MAP3K14, TLR4	857	155	19171	1.87618	1	0.768773	0.759885
GOTERM_BP_DIRECT	GO:0032755	positive regulation of interleukin-6 production	9	0.932642	0.0451975	IFIH1, ZBTB20, F2RL1, IL16, NOD2, POU2F2, TICAM1, TLR4, EREG	857	89	19171	2.26212	1	0.768773	0.759885
GOTERM_BP_DIRECT	GO:0006338	chromatin remodeling	11	1.1399	0.046517	KAT2B, PER1, KDM4B, KDM4C, RYBP, MYC, NFKBIZ, BAZ1A, SOX9, JARID2, JDP2	857	122	19171	2.01696	1	0.768773	0.759885
GOTERM_BP_DIRECT	GO:0002467	germinal center formation	3	0.310881	0.0466151	BCL6, BCL3, NFKB2	857	8	19171	8.38871	1	0.768773	0.759885
GOTERM_BP_DIRECT	GO:0038026	reelin-mediated signaling pathway	3	0.310881	0.0466151	FKRP, RELN	857	8	19171	8.38871	1	0.768773	0.759885
GOTERM_BP_DIRECT	GO:2000810	regulation of bicellular tight junction assembly	3	0.310881	0.0466151	FZD5, SNAI1, F11R	857	8	19171	8.38871	1	0.768773	0.759885
GOTERM_BP_DIRECT	GO:0002687	positive regulation of leukocyte migration	3	0.310881	0.0466151	TNFSF18, MADCAM1, PIK3R1	857	8	19171	8.38871	1	0.768773	0.759885
GOTERM_BP_DIRECT	GO:0060674	placenta blood vessel development	3	0.310881	0.0466151	FOSL1, SOCS3, MAP2K1	857	8	19171	8.38871	1	0.768773	0.759885
GOTERM_BP_DIRECT	GO:0060993	kidney morphogenesis	3	0.310881	0.0466151	WWTR1, NPHP3, SOX4	857	8	19171	8.38871	1	0.768773	0.759885
GOTERM_BP_DIRECT	GO:0045657	positive regulation of monocyte differentiation	3	0.310881	0.0466151	CSF1, CTNNBIP1, ZFP36L1	857	8	19171	8.38871	1	0.768773	0.759885
GOTERM_BP_DIRECT	GO:0010837	regulation of keratinocyte proliferation	3	0.310881	0.0466151	ZFP36, SRSF6, ZFP36L1	857	8	19171	8.38871	1	0.768773	0.759885
GOTERM_BP_DIRECT	GO:0065003	protein-containing complex assembly	7	0.725389	0.0472548	DET1, PARD6B, SLC2A1, HES1, ANKS4B, NUPR1, SOX9	857	59	19171	2.65406	1	0.768773	0.759885
GOTERM_BP_DIRECT	GO:0030512	negative regulation of transforming growth factor beta receptor signaling pathway	7	0.725389	0.0472548	HSPA5, SMURF2, ONECUT2, ADAMTSL2, SPRY2, SPRY1, IL17RD	857	59	19171	2.65406	1	0.768773	0.759885
GOTERM_BP_DIRECT	GO:0003007	heart morphogenesis	5	0.518135	0.0477121	MESP2, FKRP, TREX1, PTCH1, VEGFA	857	31	19171	3.60805	1	0.768773	0.759885
GOTERM_BP_DIRECT	GO:0042771	intrinsic apoptotic signaling pathway in response to DNA damage by p53 class mediator	5	0.518135	0.0477121	CDKN1A, BCL3, DDIT4, NUPR1, BBC3	857	31	19171	3.60805	1	0.768773	0.759885
GOTERM_BP_DIRECT	GO:0003341	cilium movement	5	0.518135	0.0477121	RSPH4A, ODAD3, DNAH7, CFAP70, RGL3	857	31	19171	3.60805	1	0.768773	0.759885

## Sheet: PAVEC
Category	Term ID	Term name	Count	%	PValue	Genes	List Total	Pop Hits	Pop Total	Fold Enrichment	Bonferroni	Benjamini	FDR
GOTERM_BP_DIRECT	GO:0030308	negative regulation of cell growth	35	1.12903	2.03674e-08	ACVRL1, CDA, CDKN1A, BMPR2, SERPINE2, DCUN1D3, BRCA1, NAA80, PPP1R9B, GJA1, SERTAD3, SOX17, SERTAD1, HYAL1, SERTAD2, CCDC85B, SESN2, ENPP1, DACT3, SLIT3, CCN3, MSX1, CDKN2D, CDKN2C, CIRBP, OSGIN1, INHBA, PML, ST7L, PSRC1, NME6, BCL6, BCL2, PPT1, CRLF3	2811	87	19171	2.74368	0.000118552	0.000118538	0.000117337
GOTERM_BP_DIRECT	GO:0045766	positive regulation of angiogenesis	38	1.22581	5.04274e-08	ACVRL1, NRP1, RAMP2, BTG1, CXCL8, FLT1, HSPB6, SERPINE1, BRCA1, THBS1, HIF1A, ETS1, HK2, NAA80, C3, HYAL1, ZC3H12A, FYN, CD34, PTGIS, TIE1, STAT3, VASH2, VEGFC, EMP2, F3, SIRT1, PGF, RHOB, VEGFA, AGO2, NINJ1, CHI3L1, PRKD2, TEK, RAPGEF3, ENG	2811	102	19171	2.54078	0.000293495	0.000146744	0.000145256
GOTERM_BP_DIRECT	GO:0140374	antiviral innate immune response	22	0.709677	3.036e-07	ZBP1, MORC3, USP20, USP44, MX1, EIF2AK2, HCFC2, IFIT1, ATAD3A, USP18, IFIT3, AKAP1, IFIT2, IFIH1, RNF135, TBK1, OAS1, PDE12, DHX58, TRIM25, NCK1, RIGI	2811	45	19171	3.33422	0.0017657	0.000588984	0.000583014
GOTERM_BP_DIRECT	GO:0042149	cellular response to glucose starvation	18	0.580645	3.33129e-06	SZT2, HSPA5, EIF2AK3, ASNS, SIRT1, RRP8, NUAK2, MYBBP1A, SESN3, SESN1, ZC3H12A, SESN2, BCL2, PLIN3, PLIN2, KPTN, NFE2L2, ATF4	2811	36	19171	3.41	0.0192047	0.00484703	0.0047979
GOTERM_BP_DIRECT	GO:0042981	regulation of apoptotic process	39	1.25806	9.78881e-06	LRP5, LRP8, MALT1, GJA1, CASP10, MYC, TP53BP2, TNFAIP8L1, ABL2, JAK3, ZBTB7A, BOK, EGR1, CARD10, DFFA, DAXX, USP42, CRADD, APAF1, RIPK2, DHDH, OSGIN1, FRS2, PARP9, FBXO11, RSL1D1, TRAF4, LOX, STK26, APEX1, TRAF6, TRAF5, BCL3, ANP32E, PLAA, ALPK2, ATF5, BIRC3, ATF4	2811	128	19171	2.07797	0.0553879	0.0104521	0.0103461
GOTERM_BP_DIRECT	GO:0045944	positive regulation of transcription by RNA polymerase II	155	5	1.44667e-05	CSF3, CRTC2, GABPB2, PID1, SPI1, RORA, NUCKS1, AHR, GABPB1, IKZF4, ETS2, TBK1, RPS6KA5, SOX17, SOX18, MYC, RUVBL2, ZC3H12A, GPBP1, NAMPT, NFATC2IP, CCN1, SOX7, IER5, IER2, SOX4, SLC30A9, MRTFB, RFX3, GTF2F2, JMJD6, RUNX1, EOGT, ZNF711, PRKD2, TOX, CBFB, PRKDC, MAX, ADRB2, GATA3, SLC9A1, SBNO2, HLTF, NKX2-3, PPARGC1B, S100A10, ANKRD28, WWTR1, AKIRIN2, AKIRIN1, JAG1, VDR, INHBA, INO80, BMP6, NFKB1,…	2811	763	19171	1.38545	0.0807631	0.0104521	0.0103461
GOTERM_BP_DIRECT	GO:0032728	positive regulation of interferon-beta production	17	0.548387	1.69687e-05	ARRDC4, ISG15, TICAM1, IFIH1, RNF135, TBK1, POLR3A, OAS1, POLR3B, OAS2, IRF1, POLR3D, DHX58, FLOT1, IRF7, TLR4, RIGI	2811	36	19171	3.22055	0.0940541	0.0104521	0.0103461
GOTERM_BP_DIRECT	GO:0045071	negative regulation of viral genome replication	17	0.548387	1.69687e-05	RSAD2, MX1, IFIT5, EIF2AK2, ISG15, IFIT1, IFIT3, SRPK1, IFIH1, FAM111A, PLSCR1, ZNFX1, OAS1, SLPI, OAS2, SHFL, N4BP1	2811	36	19171	3.22055	0.0940541	0.0104521	0.0103461
GOTERM_BP_DIRECT	GO:0048008	platelet-derived growth factor receptor signaling pathway	15	0.483871	1.79316e-05	PDGFRB, NRP1, CSRNP1, TIPARP, ITGB3, ZFAND5, PDGFB, PDGFA, PLAT, SMPD3, SGPL1, PDGFD, PDGFC, RAPGEF1, BCAR1	2811	29	19171	3.52758	0.0991179	0.0104521	0.0103461
GOTERM_BP_DIRECT	GO:0045893	positive regulation of DNA-templated transcription	71	2.29032	1.93084e-05	SIX1, GPATCH3, BRCA2, ING5, ING2, MYC, GPBP1, PIM1, PIM2, BTRC, SOX7, SOX4, ANKRD49, IL4R, DTX3L, ZNF281, TFE3, F2R, MSL2, PARP9, TGFBR1, DNAJC2, RNF167, PSRC1, IRF1, ZNF516, IRF7, TRIM16, IRF9, TRIM56, CREB5, CEBPB, SMARCD3, RRN3, FOXK2, MLLT1, GATA3, SAMHD1, TFPT, FOXS1, SERTAD3, NFIL3, MED30, SPP1, TASP1, GPBP1L1, SCAND1, TRIM44, BANP, TBX1, CD74, AFAP1L2, CHURC1, BRPF1, TGFB3, STAT1, PTCH1, S…	2811	294	19171	1.64701	0.106309	0.0104521	0.0103461
GOTERM_BP_DIRECT	GO:1990830	cellular response to leukemia inhibitory factor	30	0.967742	1.97547e-05	NRP2, RIF1, SNX10, MRPL15, HK2, ICAM1, SRM, SOCS3, SBNO2, SOX17, SPOCK2, TRIM25, XRCC5, GFPT2, SPRY4, VEGFC, PAX6, PARP16, KLF4, WDR35, SIRT1, PML, MRAS, RNF125, CTH, B3GNT2, SPRY2, SRSF7, BCAT2	2811	90	19171	2.27333	0.108628	0.0104521	0.0103461
GOTERM_BP_DIRECT	GO:0006915	apoptotic process	58	1.87097	2.55649e-05	ERRFI1, SYCP2, SIX1, TCIRG1, PDCD2L, BABAM2, PIDD1, CASP7, CASP3, TOPAZ1, PEA15, RNF152, ZNF385A, DFFB, DFFA, DAXX, PARP1, APAF1, RIPK2, PRKCD, DHDH, KREMEN1, EMP1, PAWR, EMP2, TICAM1, TGFBR1, ADAMTS20, ALDH1A3, PLSCR1, IRF1, EOGT, DDIT4, CHI3L1, ELMO3, DNASE1L2, DAP3, PPP1R15A, BRAT1, BCL10, PRICKLE1, STK4, NTN1, AKAP1, ZFP36L1, TFPT, BCL2L11, CHST11, PMAIP1, BMF, EGLN3, GDF6, VEGFA, NR4A1, AIMP…	2811	228	19171	1.73491	0.138272	0.012399	0.0122733
GOTERM_BP_DIRECT	GO:0006468	protein phosphorylation	93	3	3.33519e-05	DDR1, ACVRL1, BMPR2, FLT1, NRK, LRRK2, ULK4, BUB1B, STK19, MYLK, NRBP2, RPS6KA5, STK16, PBK, PDK4, NEK1, NEK2, MAP3K8, MAP3K9, MAP3K6, PDK2, PDK1, PDGFRB, MAP4K2, RPS6KL1, CDKL5, KSR1, RIPK2, PRKCD, MINK1, IRAK3, TGFBR1, BCR, ERN1, KIT, BMP2K, TYRO3, SIK3, SIK1, PRKD2, TRIB3, TNIK, ALPK2, SGK1, TRIB1, STK40, EPHA2, DDR2, BRSK2, PXK, PKDCC, PKN3, STK4, RSKR, PAK1, MAPK7, NUAK2, IRAK2, STK36, PHKG2…	2811	419	19171	1.51375	0.176461	0.0149314	0.01478
GOTERM_BP_DIRECT	GO:0009611	response to wounding	18	0.580645	4.10088e-05	NRP1, ITGB4, ABHD2, F2R, PDGFB, PDGFA, PAX6, COMT, SULF2, ZFP36L1, FOSL1, ZFP36, GJA1, NFIA, NAGLU, NFIB, CASP3, DDIT3	2811	42	19171	2.92285	0.212363	0.0153134	0.0151582
GOTERM_BP_DIRECT	GO:0009615	response to virus	19	0.612903	4.20554e-05	SAP30BP, RSAD2, MX2, ODC1, DDX21, NMI, GATA3, GTF2F1, IL17RA, NAA80, IFIH1, CDK6, HYAL1, BCL3, DHX58, STMN1, PIM2, APOB, XPR1	2811	46	19171	2.81695	0.217147	0.0153134	0.0151582
GOTERM_BP_DIRECT	GO:0008285	negative regulation of cell population proliferation	54	1.74194	4.20988e-05	DDR1, BTG3, BTG2, BTG1, SERPINE2, WWC2, PDCD5, ADARB1, IFIT1, IFIT3, WDR6, PIM2, SOX7, SOX4, KLF11, KLF13, DUSP1, ITGA1, F2R, ETV3, GTPBP4, KAT2B, DDAH1, CDH13, NUPR1, ATF5, PTGES, ZBTB49, GATA3, NDRG1, ATG101, ZNF503, CSK, SLIT3, MSX1, FNIP1, SH2B3, CDKN2D, CDKN2C, TGFB3, TPBG, STAT3, HMGA1, INHBA, NMI, KLF4, PODN, PML, AIMP2, TFAP4, DNAJA3, SPRY2, NOX4, ACKR3	2811	211	19171	1.7454	0.217344	0.0153134	0.0151582
GOTERM_BP_DIRECT	GO:0097190	apoptotic signaling pathway	17	0.548387	5.65667e-05	PTGIS, CRADD, APAF1, TM2D1, IFI6, PAWR, BMI1, TICAM1, MLLT11, ING5, TFPT, DAP, SGPL1, ADORA2A, PDE3A, ISG12(A)	2811	39	19171	2.97282	0.280561	0.0193658	0.0191695
GOTERM_BP_DIRECT	GO:0071456	cellular response to hypoxia	23	0.741935	6.479e-05	EGLN1, BNIP3L, EGLN3, TIGAR, ACAA2, PTGIS, CITED2, EPAS1, PRKCE, RORA, PTGS2, SIRT1, HIF1A, NDRG1, VEGFA, BBC3, ZFP36L1, RGCC, MYC, BCL2, MDM4, HYOU1, NFE2L2	2811	64	19171	2.45093	0.31419	0.0207696	0.0205591
GOTERM_BP_DIRECT	GO:0006351	DNA-templated transcription	25	0.806452	6.9651e-05	CEBPB, CEBPD, CEBPG, HIRA, POLR2C, GPBP1, GPBP1L1, POLR2H, ZBTB7A, POLR2K, RUNX1T1, RFX3, INO80, HINFP, POLR3A, POLR3B, MTF1, POLR1B, TCEA3, POLR1C, POLR3E, TCEANC2, TAF4B, POLR3H, HOXD9	2811	73	19171	2.33561	0.333325	0.0207696	0.0205591
GOTERM_BP_DIRECT	GO:0072659	protein localization to plasma membrane	38	1.22581	7.24296e-05	ERRFI1, C2CD5, RAMP2, RAB3A, STXBP1, ZDHHC23, ZDHHC5, ZDHHC2, ZDHHC4, IKBKB, CLN3, EFR3A, FLOT1, FLOT2, TSPAN5, PIP5K1A, S100A10, PTCH1, TPBG, RHBDF2, RDX, EMP2, EFR3B, IFT20, EHD1, EHD3, TTC8, RAP2B, EHD4, FRMD8, RAB12, SLMAP, TSPAN17, ZNF414, TNIK, PKP3, GAS6, EPHA2	2811	134	19171	1.93403	0.344022	0.0207696	0.0205591
GOTERM_BP_DIRECT	GO:0030968	endoplasmic reticulum unfolded protein response	16	0.516129	7.77164e-05	HSPA5, WFS1, EIF2AK3, EIF2AK2, YOD1, PARP16, HERPUD1, PARP8, TMTC4, SERP1, ERMP1, SELENOS, STC2, DDIT3, HYOU1, ATF3	2811	36	19171	3.03111	0.363903	0.0207696	0.0205591
GOTERM_BP_DIRECT	GO:0009791	post-embryonic development	23	0.741935	8.45037e-05	CSRNP1, SZT2, MORC3, RAB3A, TIPARP, CCDC47, HEG1, IREB2, GATA3, ACVR2B, TGFBR1, BMP4, SGPL1, SERP1, BCL2L11, CHST11, STK36, AGO2, BCL2, BPNT2, PLAGL2, ATF5, APOB	2811	65	19171	2.41323	0.388547	0.0207696	0.0205591
GOTERM_BP_DIRECT	GO:0016310	phosphorylation	124	4	8.67626e-05	PANK4, CERK, NRK, ULK4, BUB1B, STK19, MYLK, TBK1, RPS6KA5, CLP1, STK16, PIM1, PDK4, NEK1, MAP3K8, NEK2, MAP3K9, PIM2, PDK2, PDK1, PDGFRB, CDKL5, PRKCE, IPMK, PRKCD, CSNK1E, ERN1, SIK3, ULK2, SIK1, PRKD2, TNIK, ALPK2, PI4K2A, IPPK, BRSK2, PXK, PRKDC, AK1, STK4, PALM2AKAP2, DGUOK, STK36, IRAK2, PMVK, PIP5K1A, ABL2, PIP5K1B, MARK4, TRPM6, MARK2, PCK2, CDK17, CDK18, PLK3, CHKA, MLKL, NEK7, BMX, SRPK1…	2811	607	19171	1.39321	0.396535	0.0207696	0.0205591
GOTERM_BP_DIRECT	GO:0043123	positive regulation of canonical NF-kappaB signal transduction	42	1.35484	8.80413e-05	RNF31, HTR2B, IFIT5, DDX21, BCL10, CX3CL1, MALT1, IKBKB, TMEM101, TBK1, LURAP1L, IRAK2, CASP10, UBD, TIFA, FLOT1, TRIM68, FLOT2, TRIM25, PIM2, IKBKE, TRIM21, CD74, EDN1, PARP1, RIPK2, PRKCE, F2R, TICAM1, JMJD8, TIRAP, TNIP2, TRAF6, CTH, TRAF5, REL, PELI1, RBCK1, CCDC22, TRIM38, LTBR, TLR4	2811	155	19171	1.848	0.40101	0.0207696	0.0205591
GOTERM_BP_DIRECT	GO:0010467	gene expression	33	1.06452	8.92166e-05	ERRFI1, CUL3, SLC1A1, PDGFB, LRP5, SIX1, SLC3A1, TCIRG1, PRICKLE1, COMT, ELK1, LIPA, IQGAP3, TUBA1A, SOX17, ANKH, SGCB, ENPP1, SVEP1, IKBKE, SOX4, TGM2, NFKB1, FOSL1, NPC1, NFIA, NFIB, DDIT3, NOX4, TLR4, PLEC, FBN1, RIGI	2811	111	19171	2.02757	0.405095	0.0207696	0.0205591
GOTERM_BP_DIRECT	GO:0010629	negative regulation of gene expression	50	1.6129	0.000104378	ACVRL1, CDKN1A, SPI1, CXCL8, CITED2, AFF2, GJA1, TBK1, CREB3L1, HEY2, FLOT2, DAXX, ZNF281, SFMBT2, PAWR, PARP9, SIRT1, TLE5, RBL2, CLDN5, SLC7A5, PRKAR1A, HAND2, ERP29, SMCR8, ENG, TMF1, PDGFB, PLA2G3, HIF1A, IQGAP3, DLL4, STC2, ZNF503, SLIT3, MSX1, ZBTB7B, ACE, TIPARP, PARP14, APLN, HINFP, VEGFA, BMP4, OCLN, BMP2, PC, TFAP4, ID3	2811	197	19171	1.73096	0.455353	0.0233647	0.0231278
GOTERM_BP_DIRECT	GO:0034599	cellular response to oxidative stress	23	0.741935	0.000109377	G6PD, PNPT1, TXNRD3, SRXN1, PARP1, PYROXD1, TXNRD2, TXNRD1, SLC1A1, PYCR1, SLC7A11, HIF1A, ETV5, SELENON, ERMP1, NAGLU, FANCD2, STK26, ZC3H12A, SESN2, SLC25A24, NFE2L2, ATF4	2811	66	19171	2.37666	0.470973	0.0235767	0.0233377
GOTERM_BP_DIRECT	GO:0070059	intrinsic apoptotic signaling pathway in response to endoplasmic reticulum stress	14	0.451613	0.000144198	CEBPB, BRSK2, APAF1, ATP2A3, SELENOK, PML, BBC3, ERN1, DDIT3, DNAJC10, BCL2, TRIB3, CHAC1, ATF4	2811	30	19171	3.18266	0.568046	0.0299726	0.0296687
GOTERM_BP_DIRECT	GO:0006364	rRNA processing	23	0.741935	0.000179291	UTP15, POP5, IMP3, DDX47, PIH1D1, TEX10, UTP23, WDR74, PPAN, RRP1B, UTP18, REXO4, NOL6, RRP9, WDR55, BYSL, RRP7A, EBNA1BP2, MRTO4, MPHOSPH10, BRIX1, RRP12, LYAR	2811	68	19171	2.30676	0.647866	0.0359818	0.035617
GOTERM_BP_DIRECT	GO:0043066	negative regulation of apoptotic process	64	2.06452	0.000198725	DYRK3, ANKLE2, MRE11, SYCP2, HSPB6, CITED2, HTR2B, AKR1B1, GHITM, IFIT1, IFIT3, BABAM2, PIDD1, MYC, PIM1, PIM2, CCN1, IER3, BNIP3L, SERPINB9, ATAD3A, SIRT1, ADAMTS20, ZNF16, DNAJC3, ARHGAP10, RNF144B, CAT, ATF5, STK40, BIRC3, PRKDC, THBS1, FSTL1, CLN3, MIEN1, NUAK2, CHST11, MICAL1, APBB2, MSX1, TAF9B, BARD1, PLK3, HSPA5, RHBDD1, EIF2AK2, ASNS, KLHL20, VEGFA, BMP4, SETX, IL6, GCLC, TCIM, BCL6, DNA…	2811	277	19171	1.57574	0.685539	0.0385527	0.0381619
GOTERM_BP_DIRECT	GO:0002040	sprouting angiogenesis	16	0.516129	0.000227362	NRP1, RAMP2, VEGFC, PARVA, THBS1, PGF, VEGFA, JMJD6, ESM1, CDH13, TEK, VSTM4, RECK, DSC3, E2F8	2811	39	19171	2.79795	0.733832	0.0426854	0.0422527
GOTERM_BP_DIRECT	GO:0043065	positive regulation of apoptotic process	49	1.58065	0.000266085	PRR7, PRKDC, DCUN1D3, PDCD5, HTRA1, IFIT2, BBC3, TFPT, AIFM2, ADAMTSL4, CASP3, UBD, C1QBP, MAP3K20, BMF, APBB2, ZNF622, PHLDA2, CCN1, PHLDA1, HOXA5, SOX4, TGM2, BARD1, KLF11, BNIP3L, DFFA, TNFRSF12A, RIPK2, PAWR, RRP1B, RHOB, GADD45G, MLLT11, BMP4, OLFM1, NR4A1, ALDH1A3, IL6, BMP2, RYBP, TFAP4, ERCC3, BCL6, BIN1, STK17B, MAP3K10, ITGA6	2811	199	19171	1.67929	0.787558	0.0472957	0.0468162
GOTERM_BP_DIRECT	GO:0070936	protein K48-linked ubiquitination	25	0.806452	0.000275065	UBE2D4, UBE3C, CUL3, MYCBP2, NEDD4L, TNFAIP3, ZNRF1, ZNRF2, RNF216, UBE2Q2, ARIH2, TRIM25, BTRC, RNF152, TRIM21, TBC1D22B, FBXO9, HACE1, DTX3L, UBE2G1, NMI, RNF126, CDC34, TTC3, PELI1	2811	79	19171	2.15823	0.798381	0.0472957	0.0468162
GOTERM_BP_DIRECT	GO:0000463	maturation of LSU-rRNA from tricistronic rRNA transcript (SSU-rRNA, 5.8S rRNA, LSU-rRNA)	9	0.290323	0.000276298	DDX18, BOP1, NIFK, ZNHIT3, PES1, URB1, RPF2, GTPBP4, FTSJ3	2811	14	19171	4.38428	0.799823	0.0472957	0.0468162
GOTERM_BP_DIRECT	GO:0001933	negative regulation of protein phosphorylation	21	0.677419	0.000362683	WWTR1, PPP1R15B, CDKN1A, PID1, PRKDC, LRRK2, CTDSPL, FBLN1, PAX6, C9ORF72, RABGEF1, IMPACT, OCLN, CTDSP2, CD109, MICAL1, DNAJC10, ZC3H12A, PBK, PKN1, PLPP3	2811	62	19171	2.31	0.878951	0.060309	0.0596976
GOTERM_BP_DIRECT	GO:0032922	circadian regulation of gene expression	20	0.645161	0.000405216	EGR1, CAVIN3, MYCBP2, RORA, CSNK1E, SIRT1, PML, RELB, PER1, MYBBP1A, NOCT, BHLHE40, EOGT, ID1, NRIP1, NAMPT, CRY1, ID3, LGR4, ATF4	2811	58	19171	2.35172	0.905508	0.06551	0.0648458
GOTERM_BP_DIRECT	GO:0061028	establishment of endothelial barrier	10	0.322581	0.000425591	PPP1R16B, CLDN5, ROBO4, SOX18, PDE4D, PDE2A, RDX, PECAM1, RAPGEF3, ICAM1	2811	18	19171	3.78888	0.91608	0.0669443	0.0662656
GOTERM_BP_DIRECT	GO:0071356	cellular response to tumor necrosis factor	25	0.806452	0.000507177	ASAH1, CCL11, CXCL8, PID1, RORA, BRCA1, GATA3, CX3CL1, NAA80, ZFP36L1, SMPD3, ZFP36, HYAL1, ZC3H12A, CCL2, GBP1, ADAMTS7, SIRT1, NFKB1, NFKBIA, GPD1, CHI3L1, NFKBIE, TNFRSF21, NFE2L2	2811	82	19171	2.07927	0.947818	0.0776781	0.0768907
GOTERM_BP_DIRECT	GO:0045824	negative regulation of innate immune response	11	0.354839	0.000534943	ZDHHC18, PARP1, DHX58, TYRO3, PIM1, TNFAIP3, TRAFD1, IRAK3, NMI, TRIM21, LYAR	2811	22	19171	3.41	0.95561	0.078846	0.0780467
GOTERM_BP_DIRECT	GO:0006511	ubiquitin-dependent protein catabolic process	46	1.48387	0.000548316	CUL9, PSMD11, UBE2D4, UBE3C, CUL3, UBR4, RNF19B, NEDD4L, UBE3B, RNF7, UBE2J2, HERPUD1, HERC5, NUB1, RNF114, KCTD21, UBD, ARIH2, UFD1, TRIM25, PSMF1, DISC1, FBXO8, TBC1D22B, UBQLN2, HERC6, NDFIP1, HACE1, SMURF2, DTX3L, ISG15, UBE2G1, NTAN1, FBXO11, WDR77, CNOT4, RNF144A, RNF167, PSMA6, RNF144B, CDC34, RNF125, RNF149, PSMA2, TTC3, KLHL8	2811	189	19171	1.65989	0.958936	0.078846	0.0780467
GOTERM_BP_DIRECT	GO:0014909	smooth muscle cell migration	7	0.225806	0.000555445	DDR1, PLAU, ITGB3, ABHD2, BCL2, CCN3, PLAT	2811	9	19171	5.30444	0.960606	0.078846	0.0780467
GOTERM_BP_DIRECT	GO:0045669	positive regulation of osteoblast differentiation	20	0.645161	0.000653322	WWTR1, CEBPB, BMPR2, DNAI3, JAG1, CEBPD, CTNNBIP1, LRP5, TENT5A, ACVR2B, BMP6, VEGFA, BMP4, SCUBE3, IL6, BMP2, FBXO5, CCN1, DDR2	2811	60	19171	2.27333	0.977724	0.0903958	0.0894794
GOTERM_BP_DIRECT	GO:0016477	cell migration	47	1.51613	0.000667872	ERRFI1, DOCK5, FLT1, ITGB5, ITGB4, ITGB3, CUL3, BRAT1, SDC3, WWC2, ARPC5L, ASAP3, NTN4, TNFAIP3, CLEC14A, LAMC1, THBS1, RND3, CORO1B, PPP1R9B, PAK1, NARS1, GPC2, HES1, HOXA5, NCK1, NDEL1, CARMIL1, CD93, NDE1, RHOF, ARPC5, MERTK, L1CAM, RHOD, KNSTRN, FMNL3, DEPDC1B, TYRO3, FSCN1, KCTD13, FSCN2, CORO7, AVL9, DOCK1, BCAR1, ENG	2811	196	19171	1.63541	0.979534	0.0903958	0.0894794
GOTERM_BP_DIRECT	GO:0051897	positive regulation of phosphatidylinositol 3-kinase/protein kinase B signal transduction	36	1.16129	0.00074913	PRR5, CSF3, FLT1, PDGFB, PDGFA, GATA3, THBS1, CX3CL1, C1QTNF1, C1QBP, PDGFD, SESN2, PDGFC, PDGFRB, GDF15, TPBG, F2R, FN1, MERTK, SIRT1, DCN, TGFBR1, SELP, CAT, TYRO3, NOX4, CHI3L1, SPRY2, HCLS1, PLXNB1, TEK, GAS6, PIK3AP1, FGFR3, MYORG, ENG	2811	139	19171	1.76633	0.987251	0.0981248	0.0971301
GOTERM_BP_DIRECT	GO:0006635	fatty acid beta-oxidation	16	0.516129	0.000769804	ACAA2, ABCD3, ECI1, ECH1, ECI2, PEX2, CROT, CPT1C, CPT1B, ALDH1L2, ACAT2, BDH2, EHHADH, SESN2, ECHDC2, DECR1	2811	43	19171	2.53767	0.988698	0.0981248	0.0971301
GOTERM_BP_DIRECT	GO:0000122	negative regulation of transcription by RNA polymerase II	134	4.32258	0.000798229	SPI1, RIF1, EHMT2, WWC2, ZBTB26, ZFP36, SALL2, SOX18, KMT5A, ZNF446, HOXA7, ZNF169, ZNF202, SOX4, MORC3, ZGPAT, ZBTB37, ARID5A, TLE5, HIC2, BIN1, DDIT3, TRIB3, SQSTM1, ATF4, PSMD10, ZNF792, CBFB, CUL3, SHOX2, GATA3, ZBTB2, MBIP, NDN, ZNF667, ZBTB7B, SKIL, LYAR, WWTR1, PLK3, EGR1, CBX6, CBX5, CBX4, VDR, ZNF260, WFS1, PTCH1, PDE2A, IRF2BP2, BMP6, NFKB1, NR2F6, BMP4, BMP2, BCL6, ZNF37A, ID1, ZNF658,…	2811	700	19171	1.30554	0.990423	0.0981248	0.0971301
GOTERM_BP_DIRECT	GO:0001525	angiogenesis	38	1.22581	0.000816094	ACVRL1, NRP1, NRP2, RAMP2, ROBO4, FLT1, EPAS1, NPR3, SERPINE1, RORA, TSPAN12, HIF1A, ESM1, SRPX2, SOX17, HEY1, SOX18, CALD1, GJA5, CCN3, HOXA7, CCDC134, PDGFRB, COL27A1, ANXA2, SLC31A1, MCAM, EIF2AK3, SIRT1, VEGFA, EPGN, PXDN, ACKR3, TGFBI, ANGPTL4, TEK, SCG2, ENG	2811	150	19171	1.72773	0.991369	0.0981248	0.0971301
GOTERM_BP_DIRECT	GO:0045727	positive regulation of translation	18	0.580645	0.000825166	PRKDC, PRMT1, FMR1, UPF3A, PLD1, LARP4, THBS1, LARP1B, IL6, METTL14, SERP1, LARP1, FXR2, EOGT, BCL3, AGO2, SOX4	2811	52	19171	2.36077	0.991814	0.0981248	0.0971301
GOTERM_BP_DIRECT	GO:0048146	positive regulation of fibroblast proliferation	15	0.483871	0.000826137	CTC1, CD74, CDKN1A, ITGB3, FN1, PDGFB, PDGFA, BMI1, PML, CCNB1, CDK6, MYC, PDGFC, GAS6, DDR2	2811	39	19171	2.62307	0.99186	0.0981248	0.0971301
GOTERM_BP_DIRECT	GO:0007507	heart development	35	1.12903	0.000880554	ACVRL1, RAMP2, CDKN1A, PRKDC, TGFB1I1, HTR2B, ZFP36L1, PDLIM1, IFT74, CASP7, GJA1, PDLIM3, SOX17, GJA5, CASP3, BORCS8, PDLIM5, CC2D2A, SOX4, KDM6B, HEG1, FN1, ACVR2B, BICC1, TGFBR1, JMJD6, COL3A1, LOX, HAND2, ANKS6, ID3, DZIP1, FREM2, IFT25, FBN1	2811	135	19171	1.76815	0.994071	0.100501	0.0994818
GOTERM_BP_DIRECT	GO:0045648	positive regulation of erythrocyte differentiation	12	0.387097	0.000880675	FAM210B, ABCB10, PRKDC, PRMT1, STAT1, STAT3, ANKRD54, ISG15, INHBA, ETS1, HIF1A, ZNF16	2811	27	19171	3.03111	0.994076	0.100501	0.0994818
GOTERM_BP_DIRECT	GO:0030218	erythrocyte differentiation	16	0.516129	0.00101153	HSPA9, DYRK3, THRA, EPAS1, ADAR, SLC1A5, GATA3, ADD1, BMP4, SLC25A38, UFL1, CASP3, KIT, FLVCR1, HCLS1, CDIN1	2811	44	19171	2.48	0.997236	0.113213	0.112066
GOTERM_BP_DIRECT	GO:0070301	cellular response to hydrogen peroxide	15	0.483871	0.00110143	OSER1, KDM6B, EDN1, PRKCD, TNFAIP3, SIRT1, HDAC6, RHOB, SMPD3, SETX, IL6, MAPK7, ANKZF1, NFE2L2	2811	40	19171	2.5575	0.998363	0.120531	0.119309
GOTERM_BP_DIRECT	GO:0007264	small GTPase-mediated signal transduction	22	0.709677	0.00116296	DOCK5, DOCK4, CHM, ARHGAP18, RHOF, RND3, RHOD, LIPA, RHOBTB1, RND1, RHOB, RUFY1, BCR, DOCK10, ARHGAP33, ARHGAP32, RHOT1, DNAJA3, RHOJ, CCDC88C, RAC3, DOCK1	2811	72	19171	2.08389	0.998856	0.120531	0.119309
GOTERM_BP_DIRECT	GO:0007059	chromosome segregation	19	0.612903	0.00116723	UVRAG, USP44, NDE1, HJURP, TTK, BRCA1, SKA1, SRPK1, SGO2, MIS18A, CENPH, NTMT1, NEK2, CIAO2B, ARL8A, DLGAP5, SPC24, SPC25, NDEL1	2811	58	19171	2.23414	0.998884	0.120531	0.119309
GOTERM_BP_DIRECT	GO:0030199	collagen fibril organization	17	0.548387	0.00117981	FOXC2, CRTAP, COL27A1, ANXA2, LOXL4, PLOD3, LOXL1, TGFBR1, MMP11, COL3A1, COL1A2, LOX, PXDN, COL5A2, VIPAS39, ADAMTS7, DDR2	2811	49	19171	2.36612	0.998963	0.120531	0.119309
GOTERM_BP_DIRECT	GO:0034198	cellular response to amino acid starvation	14	0.451613	0.00118046	SZT2, CDKN1A, MIOS, EIF2AK3, EIF2AK2, CASTOR1, EIF2AK4, FLCN, IMPACT, DAP, FAS, KPTN, RNF152, ATF3	2811	36	19171	2.65222	0.998967	0.120531	0.119309
GOTERM_BP_DIRECT	GO:0001701	in utero embryonic development	46	1.48387	0.0012301	ACVRL1, CDKN1A, RRN3, C2CD3, ELL, HM13, ZFAND5, PLOD3, GATA3, BMI1, ADD1, GNA13, FLCN, EPB41L5, GJA1, CCNB1, UNK, BCL2L11, CHST11, SOX18, RDH10, TCTN1, FLVCR1, SLC25A20, MSX1, APOB, CERT1, PSPH, EDN1, PRMT1, TIE1, PTCH1, HEG1, SLC30A1, EIF2S2, HINFP, VEGFA, FOSL1, BMP2, RCN1, MAFG, HAND2, MAFF, RUNDC1, ANKS6, DSC3	2811	196	19171	1.60061	0.999227	0.123435	0.122183
GOTERM_BP_DIRECT	GO:0072593	reactive oxygen species metabolic process	12	0.387097	0.00126006	P2RX7, PREX1, TIGAR, SESN1, DDIT4, SESN2, PDK4, BCL2, IFI6, PDGFB, CCN1	2811	28	19171	2.92285	0.999351	0.124297	0.123037
GOTERM_BP_DIRECT	GO:0032880	regulation of protein localization	21	0.677419	0.00134647	PARP1, ITGB3, PTCH1, MYCBP2, KIF14, SIX1, CSNK1E, C9ORF72, UFL1, RSL1D1, TTC8, BMPER, SIX4, KIF13A, SIK3, BCL2, TRIM68, TRIM25, RAB9A, TRIM38, TRIM21	2811	68	19171	2.10617	0.999608	0.129783	0.128467
GOTERM_BP_DIRECT	GO:0007040	lysosome organization	15	0.483871	0.00144968	ABCA1, SNAPIN, TFE3, HPS4, AP3B1, LIPA, LYSET, CLN6, CLN3, NAGLU, HOOK2, GNPTAB, TMEM106B, TPP1, ACP2	2811	41	19171	2.49512	0.999785	0.129783	0.128467
GOTERM_BP_DIRECT	GO:0007179	transforming growth factor beta receptor signaling pathway	23	0.741935	0.00145943	ACVRL1, USP15, ITGB5, CITED2, TGFB3, STAT3, LTBP3, DUSP15, LRRC32, SIRT1, PML, TGFBR1, DUSP22, CLDN5, FLCN, FUT8, COL3A1, COL1A2, CHST11, ADAM9, SKIL, APPL1, ENG	2811	78	19171	2.01102	0.999797	0.129783	0.128467
GOTERM_BP_DIRECT	GO:0043161	proteasome-mediated ubiquitin-dependent protein catabolic process	42	1.35484	0.00147507	PSMD14, ZFAND2A, NEDD4L, ARRB1, RHOBTB1, PSMB10, RMND5B, PSMD8, ZNRF1, ZNRF2, RMND5A, PSMD7, RNF216, NAGLU, PSMB3, TRIM2, PBK, TRIM26, PSMF1, HACE1, SMURF2, USP44, FBXL19, SIAH2, UBE2G1, KCTD5, SIRT1, PML, KLHL20, PSMB9, PSMA5, NSFL1C, CDC34, GID4, PSMA2, DDIT3, PSME1, PELI1, KCTD13, PLAA, RBCK1, NFE2L2	2811	176	19171	1.6275	0.999815	0.129783	0.128467
GOTERM_BP_DIRECT	GO:0044344	cellular response to fibroblast growth factor stimulus	9	0.290323	0.00148209	DLL4, NR4A1, ZFP36, CXCL8, HYAL1, CCL2, CD44, ZFP36L1, NAA80	2811	17	19171	3.61058	0.999822	0.129783	0.128467
GOTERM_BP_DIRECT	GO:0001825	blastocyst formation	9	0.290323	0.00148209	TJP1, RRP7A, MFNG, WDR74, MFN2, FURIN, SUPT6H, SKIL, GABPA	2811	17	19171	3.61058	0.999822	0.129783	0.128467
GOTERM_BP_DIRECT	GO:0001818	negative regulation of cytokine production	9	0.290323	0.00148209	PTGER4, CASP3, ATP2B1, NDRG2, MERTK, LRRC32, HDAC9, N4BP1, LGR4	2811	17	19171	3.61058	0.999822	0.129783	0.128467
GOTERM_BP_DIRECT	GO:0060271	cilium assembly	44	1.41935	0.00150816	DYNC2I2, DYNC2I1, C2CD3, FAM149B1, ARL6, SNX10, PRICKLE1, FNBP1L, IFT74, ABLIM1, CFAP298, ABLIM3, WDR90, TCTN1, CEP250, NEK1, TRAPPC14, E2F4, DISC1, ACADS, BBS2, WWTR1, GSN, FBXW8, CEP131, RFX3, PARVA, TTC39C, IFT20, EHD1, EHD3, IFT43, EHD4, RILPL2, TMEM237, KIAA0586, CROCC, TRIM59, B9D2, IFT46, CFAP54, DZIP1, LRP12	2811	187	19171	1.6047	0.999847	0.129783	0.128467
GOTERM_BP_DIRECT	GO:0050728	negative regulation of inflammatory response	25	0.806452	0.00151636	PTGER4, MVK, TNFAIP6, WFDC1, RORA, AHR, GATA3, RABGEF1, SOCS3, ZFP36, NT5E, PBK, CCN3, IER3, GHSR, NDFIP1, PTGIS, IL10RA, APOA1, NFKB1, BCR, LRFN5, ADORA2A, TYRO3, SMPDL3B	2811	88	19171	1.9375	0.999854	0.129783	0.128467
GOTERM_BP_DIRECT	GO:0120163	negative regulation of cold-induced thermogenesis	14	0.451613	0.00157852	FOXC2, TLE3, IL15, NPR3, ARRDC3, ACOT13, ACVR2B, ADAMTS5, FLCN, NOVA1, DDIT3, TLR4, LGR4, ATF4	2811	37	19171	2.58054	0.999899	0.133145	0.131795
GOTERM_BP_DIRECT	GO:0006954	inflammatory response	54	1.74194	0.00166548	CXCL8, CSF1, TCIRG1, CXCL2, CX3CL1, NAA80, HYAL1, BDKRB2, OLR1, PTGIR, F2R, AP3B1, TICAM1, TIRAP, IL1A, KIT, PLAA, CHI3L1, TLR4, CD44, EPHA2, TLR2, PTGER4, PXK, CCL11, PTGER2, CUL3, C5AR2, GATA3, RELB, C3, IL1RL1, MAP3K20, CCL2, TSPAN2, AFAP1L2, VCAM1, STAT3, BMP6, NFKB1, NFKB2, P2RX7, SELP, FOSL1, NR4A1, BMP2, ACER3, REL, NFE2L2, NFKBIB	2811	243	19171	1.51555	0.999939	0.138473	0.137069
GOTERM_BP_DIRECT	GO:0048661	positive regulation of smooth muscle cell proliferation	10	0.322581	0.00169783	PDGFRB, BMP4, SMPD3, IL6, EDN1, STAT1, CDH13, TLR4, THBS1	2811	21	19171	3.24762	0.999949	0.139174	0.137764
GOTERM_BP_DIRECT	GO:0036120	cellular response to platelet-derived growth factor stimulus	8	0.258065	0.00191459	GJA1, HYAL1, ITGB3, GJA5, MARS1, TLR4, CORO1B, NAA80	2811	14	19171	3.89714	0.999986	0.152642	0.151095
GOTERM_BP_DIRECT	GO:0050678	regulation of epithelial cell proliferation	8	0.258065	0.00191459	JAG1, SIX4, PRKDC, SIX1, FRS2, HES1, BID, NKX2-3	2811	14	19171	3.89714	0.999986	0.152642	0.151095
GOTERM_BP_DIRECT	GO:0016525	negative regulation of angiogenesis	21	0.677419	0.00198363	SPARC, STAT1, TIE1, PDE3B, PTPRM, ISM1, THBS2, KLF4, THBS1, PML, DCN, CLDN5, SARS1, RGCC, STAB1, KRIT1, SPRY2, TEK, HOXA5, EPHA2, GTF2I	2811	70	19171	2.046	0.99999	0.15601	0.154429
GOTERM_BP_DIRECT	GO:0060836	lymphatic endothelial cell differentiation	5	0.16129	0.00203389	ACVRL1, BMPR2, SOX18, TIE1, ACVR2B	2811	5	19171	6.81999	0.999993	0.15783	0.15623
GOTERM_BP_DIRECT	GO:0042789	mRNA transcription by RNA polymerase II	14	0.451613	0.00208153	ANXA2, EPAS1, STAT3, AP3B1, SUPT6H, RXRA, NFKBIZ, HLTF, TAF4B, TAF7, TAF5, TAF3, ATF4, S100A10	2811	38	19171	2.51263	0.999995	0.159052	0.157439
GOTERM_BP_DIRECT	GO:0030336	negative regulation of cell migration	24	0.774194	0.00210429	KANK1, CD74, DNAI3, JAG1, CITED2, TIE1, LDLRAD4, ADARB1, PODN, GTPBP4, CX3CL1, TGFBR1, RHOB, DUSP22, CLDN5, RAP2B, NAV3, STK26, PLXNB3, BCL2, DAG1, SRGAP3, RECK, ENG	2811	85	19171	1.92565	0.999995	0.159052	0.157439
GOTERM_BP_DIRECT	GO:0048536	spleen development	13	0.419355	0.00226651	CTC1, RBM15, CITED2, LIPA, NFKB2, BCL2L11, PPP2R3C, NFKBIZ, BCL3, FLVCR1, BCL2, PKN1, NKX2-3	2811	34	19171	2.60764	0.999998	0.169116	0.167402
GOTERM_BP_DIRECT	GO:0015824	proline transport	7	0.225806	0.00234391	SLC36A1, SLC7A5, SLC6A17, SLC3A2, SLC1A4, SLC38A2	2811	11	19171	4.34	0.999999	0.172678	0.170927
GOTERM_BP_DIRECT	GO:0030032	lamellipodium assembly	12	0.387097	0.00242053	CARMIL1, ABLIM1, DMTN, ABLIM3, SPEF1, KIT, CDH13, RHOD, VCL, WASF3, ARHGEF6, NCK1	2811	30	19171	2.728	0.999999	0.175363	0.173585
GOTERM_BP_DIRECT	GO:0001935	endothelial cell proliferation	10	0.322581	0.00250291	ERN1, BMPR2, COL8A1, APOA1, TEK, VSTM4, LIPA, CD34, TGFBR1, VEGFA	2811	22	19171	3.1	1	0.175363	0.173585
GOTERM_BP_DIRECT	GO:1900017	positive regulation of cytokine production involved in inflammatory response	11	0.354839	0.00251388	CD74, IL6, STAT3, ANKRD42, PLA2G3, TICAM1, TLR4, HIF1A, IL17RA, APPL1	2811	26	19171	2.88538	1	0.175363	0.173585
GOTERM_BP_DIRECT	GO:2000045	regulation of G1/S transition of mitotic cell cycle	11	0.354839	0.00251388	CDKN2D, KLF11, CDKN1A, CDKN2C, PSME1, KIF14, PSME2, INO80, MNAT1, BID, APPL1	2811	26	19171	2.88538	1	0.175363	0.173585
GOTERM_BP_DIRECT	GO:0043583	ear development	6	0.193548	0.00256115	DDR1, BCL2L11, RDH10, BCL2, ECE1, GATA3	2811	8	19171	5.11499	1	0.175363	0.173585
GOTERM_BP_DIRECT	GO:0045088	regulation of innate immune response	6	0.193548	0.00256115	RNF135, RHOT1, SAMHD1, LRP8, N4BP1, NFE2L2	2811	8	19171	5.11499	1	0.175363	0.173585
GOTERM_BP_DIRECT	GO:0007265	Ras protein signal transduction	21	0.677419	0.00285864	CDKN1A, RALB, CSF1, KSR1, USP44, NTN1, IQGAP3, RASGRP1, RABGEF1, DOK2, RASSF1, NRAS, SYNGAP1, MRAS, DOK4, RAPGEF1, VCPKMT, RGL1, RALGDS, RAPGEF3, RALGPS2	2811	72	19171	1.98916	1	0.193457	0.191496
GOTERM_BP_DIRECT	GO:0001938	positive regulation of endothelial cell proliferation	22	0.709677	0.00290014	ACVRL1, CCL11, ITGB3, HTR2B, VASH2, PDGFB, VEGFC, F3, SIRT1, BMP6, PGF, TGFBR1, VEGFA, BMP4, NR4A1, POLD4, NRAS, PLXNB3, CDH13, PRKD2, SCG2	2811	77	19171	1.94857	1	0.19401	0.192043
GOTERM_BP_DIRECT	GO:0006919	activation of cysteine-type endopeptidase activity involved in apoptotic process	8	0.258065	0.00313834	PIDD1, STAT1, MYC, F2R, PMAIP1, BID, F3, BBC3	2811	15	19171	3.63733	1	0.205226	0.203146
GOTERM_BP_DIRECT	GO:0010332	response to gamma radiation	8	0.258065	0.00313834	TIGAR, PRKDC, FANCD2, DCUN1D3, MYC, BCL2, BRCA2, PML	2811	15	19171	3.63733	1	0.205226	0.203146
GOTERM_BP_DIRECT	GO:0051085	chaperone cofactor-dependent protein refolding	12	0.387097	0.00326141	HSPA9, CD74, SDF2L1, HSPH1, TOR1A, HSPA5, BAG1, HSPA6, DNAJB14, TOR1B, HSPA13, HSPD1	2811	31	19171	2.64	1	0.208587	0.206472
GOTERM_BP_DIRECT	GO:0042098	T cell proliferation	12	0.387097	0.00326141	P2RX7, EFNB1, GJA1, FKBP1B, PELI1, CTPS1, HES1, SELENOK, LIPA, RASGRP1, PSMB10, MALT1	2811	31	19171	2.64	1	0.208587	0.206472
GOTERM_BP_DIRECT	GO:0016485	protein processing	20	0.645161	0.0033484	SPON1, C2CD3, CPXM2, PTCH1, IFT172, CPZ, ADAM19, P2RX7, CLN3, CASP7, ADAM17, APH1B, MMP16, NAGLU, CPD, CASP3, EOGT, CPE, TLL1	2811	68	19171	2.00588	1	0.210795	0.208658
GOTERM_BP_DIRECT	GO:0001822	kidney development	25	0.806452	0.00336837	SIX1, LRP4, GATA3, SGPL1, BCL2L11, NPHP3, CC2D2A, ADAMTS6, ACE, TIPARP, WFS1, ACVR2B, BMP6, BICC1, TGFBR1, VEGFA, JMJD6, IFT20, IFT88, CENPF, RRM2B, SNX17, ANKS6, FREM2, IFT25	2811	93	19171	1.83333	1	0.210795	0.208658
GOTERM_BP_DIRECT	GO:0000077	DNA damage checkpoint signaling	11	0.354839	0.00347458	UFL1, DTX3L, DOT1L, MAP3K20, EIF2AK4, PARP9, USP28, PRPF19, RHNO1, HINFP, ATR	2811	27	19171	2.77852	1	0.214912	0.212733
GOTERM_BP_DIRECT	GO:0001836	release of cytochrome c from mitochondria	9	0.290323	0.00350801	FIS1, BCL2, IFI6, PMAIP1, BID, MFF, BOK, BBC3	2811	19	19171	3.23052	1	0.214912	0.212733
GOTERM_BP_DIRECT	GO:0007229	integrin-mediated signaling pathway	26	0.83871	0.00382803	NRP1, ITGB5, ITGB4, ITGB3, CUL3, ITGAE, ITGAL, ADAMTS10, ADAMTS5, FUT8, ADAMTS6, ITGA3, ITGA1, FN1, APOA1, ISG15, ADAMTS20, COL3A1, TEC, ADAM12, ADAM9, ITGA6, ZNF414, PLPP3, BCAR1, LIMS2	2811	99	19171	1.79111	1	0.230478	0.228142
GOTERM_BP_DIRECT	GO:0030282	bone mineralization	15	0.483871	0.0038809	PKDCC, PRICKLE1, LTBP3, HIF1A, PTHLH, SMPD3, SBNO2, BMP2, COL1A2, LOX, ANKH, ENPP1, TMEM38B, LGR4, ATF4	2811	45	19171	2.27333	1	0.230478	0.228142
GOTERM_BP_DIRECT	GO:0031397	negative regulation of protein ubiquitination	15	0.483871	0.0038809	CAMLG, USP4, PRKCE, TNFAIP3, ARRB1, ISG15, GTPBP4, UFL1, BAG2, EOGT, CRY1, SPRY2, SQSTM1, SOX4, N4BP1	2811	45	19171	2.27333	1	0.230478	0.228142
GOTERM_BP_DIRECT	GO:1904263	positive regulation of TORC1 signaling	16	0.516129	0.0041922	SEC13, MIOS, PRMT1, USP4, PIH1D1, CUL3, CTNS, CASTOR1, RNF167, FLCN, TBK1, EOGT, SESN2, PIM1, FNIP1, FNIP2	2811	50	19171	2.1824	1	0.24645	0.243952
GOTERM_BP_DIRECT	GO:0032418	lysosome localization	12	0.387097	0.00432118	RNF167, FLCN, KLC2, SNAPIN, RAB3A, BLOC1S1, VPS33A, TMEM106B, KXD1, ARL8A, HDAC6, NDEL1	2811	32	19171	2.5575	1	0.251493	0.248943
GOTERM_BP_DIRECT	GO:0034142	toll-like receptor 4 signaling pathway	11	0.354839	0.00470487	NFKBIA, TBK1, OAS1, NAGLU, IRAK2, RIPK2, NMI, PIK3AP1, TICAM1, TLR4, TIRAP	2811	28	19171	2.67928	1	0.271112	0.268364
GOTERM_BP_DIRECT	GO:0016567	protein ubiquitination	70	2.25806	0.00489002	FBH1, FBXO25, CBLB, ARRB1, PRPF19, HERC5, CDC20, NUB1, TRIM68, TRIM26, FBXO5, TRIM21, TBC1D22B, FBXO9, SKP1, HERC6, PCMTD1, RNF44, FBXW8, CISH, DTX3L, USP44, MSL2, FBXO11, SIRT1, RNF167, RNF126, PSME1, KCTD13, CBLL1, ZNF598, CUL9, CUL7, TRIM52, UBA7, ANAPC16, KLHL15, CUL3, MYCBP2, RNF38, NEDD4L, FBXO48, KLHL13, RNF7, RNF135, SOCS2, CAND2, SOCS3, RNF138, KCTD21, UBD, TRIM47, MARCHF3, SOCS7, TRIM44…	2811	348	19171	1.37184	1	0.275047	0.272259
GOTERM_BP_DIRECT	GO:0016239	positive regulation of macroautophagy	10	0.322581	0.00499682	BNIP3L, LARP1, IL4R, SESN3, SESN1, SESN2, PIM2, C9ORF72, SIRT1, DCN	2811	24	19171	2.84166	1	0.275047	0.272259
GOTERM_BP_DIRECT	GO:0046426	negative regulation of receptor signaling pathway via JAK-STAT	6	0.193548	0.00506827	SOCS2, PTPRD, LEPROT, BCL3, ADIPOR1, SH2B3	2811	9	19171	4.54666	1	0.275047	0.272259
GOTERM_BP_DIRECT	GO:0060444	branching involved in mammary gland duct morphogenesis	6	0.193548	0.00506827	DDR1, CSF1, LRP5, BTRC, PML, EPHA2	2811	9	19171	4.54666	1	0.275047	0.272259
GOTERM_BP_DIRECT	GO:2000271	positive regulation of fibroblast apoptotic process	6	0.193548	0.00506827	BTG1, BCL2L11, STK17B, NUPR1, BID, BBC3	2811	9	19171	4.54666	1	0.275047	0.272259
GOTERM_BP_DIRECT	GO:0044346	fibroblast apoptotic process	6	0.193548	0.00506827	CASP7, CUL3, CASP3, NUPR1, GAS6, BBC3	2811	9	19171	4.54666	1	0.275047	0.272259
GOTERM_BP_DIRECT	GO:0035024	negative regulation of Rho protein signal transduction	9	0.290323	0.00510397	KANK1, FLCN, ARHGAP42, BCL6, ITGA3, CUL3, HEG1, STMN1, KCTD13	2811	20	19171	3.069	1	0.275047	0.272259
GOTERM_BP_DIRECT	GO:0006886	intracellular protein transport	49	1.58065	0.00598039	RAB3A, CLTB, CHM, SNX13, SNX10, SNX11, RAB22A, RIMS2, ARL5B, TUBA1A, AP1G1, KIF13A, BCAP29, AP3S2, AP1S3, ARL5A, WLS, VPS33A, COPZ2, AP3B1, RHOB, ARL4A, RABL3, EXOC6, NAPB, RAMP2, STXBP3, STX17, ARL6, UNC93B1, STXBP1, VPS26C, STX11, SNX2, STX5, AP4S1, STX3, SEC23B, CD74, SEC24A, SNAPIN, EHD1, IFT22, MLPH, SNX17, SRPRA, COPG2, VIPAS39, VPS45	2811	229	19171	1.4593	1	0.31932	0.316083
GOTERM_BP_DIRECT	GO:2000134	negative regulation of G1/S transition of mitotic cell cycle	11	0.354839	0.00625274	RBL2, DCUN1D3, CTDSP2, BCL2, CTDSPL, CCL2, INHBA, CRLF3, PKD2, KLF4, DACT1	2811	29	19171	2.58689	1	0.330827	0.327473
GOTERM_BP_DIRECT	GO:0007052	mitotic spindle organization	17	0.548387	0.00646904	PAQR8, PLK3, NUDC, EML1, FAM110A, TBCK, CENPE, CCNB1, CENPH, NUF2, STMN1, EFHC1, RCC1, KIF21B, TACC2, DLGAP5, SPC25	2811	57	19171	2.03403	1	0.339188	0.335749
GOTERM_BP_DIRECT	GO:0001649	osteoblast differentiation	19	0.612903	0.00661642	WWTR1, BMPR2, CBFB, SHOX2, ADAR, BMP6, BMP4, GJA1, BMP2, CYP24A1, LOX, FIGNL1, HAND2, SNAI1, SPP1, CCN1, JUNB, LGR4, EPHA2	2811	67	19171	1.93403	1	0.341652	0.338188
GOTERM_BP_DIRECT	GO:0032963	collagen metabolic process	7	0.225806	0.00669214	P2RX7, SMPD3, COL1A2, NAGLU, PLOD3, VIPAS39, HIF1A	2811	13	19171	3.6723	1	0.341652	0.338188
GOTERM_BP_DIRECT	GO:0055007	cardiac muscle cell differentiation	7	0.225806	0.00669214	KDM6B, BMP4, IFT20, BMP2, NOX4, SIK1, SLC9A1	2811	13	19171	3.6723	1	0.341652	0.338188
GOTERM_BP_DIRECT	GO:0046580	negative regulation of Ras protein signal transduction	9	0.290323	0.00720005	RABGEF1, SYNGAP1, ZBTB38, MAPKAP1, SPRY4, RASA2, RAPGEF1, SPRY2, MFN2	2811	21	19171	2.92285	1	0.363716	0.360029
GOTERM_BP_DIRECT	GO:0030501	positive regulation of bone mineralization	12	0.387097	0.00724932	P2RX7, BMP4, PKDCC, BMPR2, ISG15, TENT5A, ATP2B1, ADRB2, CCN1, ACVR2B, BMP6, SLC8A1	2811	34	19171	2.40706	1	0.363716	0.360029
GOTERM_BP_DIRECT	GO:0043524	negative regulation of neuron apoptotic process	26	0.83871	0.00751453	NRP1, AARS1, CEBPB, STXBP1, SLC1A1, KIF14, PLA2G3, SIX1, IL27RA, SLC25A27, CLN3, NRBP2, SYNGAP1, SIX4, CCL2, BOK, BDNF, WFS1, F2R, SOD2, OXR1, SIRT1, THAP11, CLCF1, PPT1, TYRO3	2811	104	19171	1.705	1	0.3738	0.370011
GOTERM_BP_DIRECT	GO:0000462	maturation of SSU-rRNA from tricistronic rRNA transcript (SSU-rRNA, 5.8S rRNA, LSU-rRNA)	11	0.354839	0.00816884	COPRS, UTP25, UTP4, DHX37, RRP36, TSR1, AATF, WDR46, GTF2H5, WDR43, BYSL	2811	30	19171	2.50066	1	0.402904	0.39882
GOTERM_BP_DIRECT	GO:2000774	positive regulation of cellular senescence	6	0.193548	0.00892049	ARG2, MORC3, CGAS, PAWR, SIRT1, YPEL3	2811	10	19171	4.092	1	0.421177	0.416908
GOTERM_BP_DIRECT	GO:0051290	protein heterotetramerization	6	0.193548	0.00892049	RRM1, KRT10, PKD2, FARSA, HSD17B8, CBR4	2811	10	19171	4.092	1	0.421177	0.416908
GOTERM_BP_DIRECT	GO:0042058	regulation of epidermal growth factor receptor signaling pathway	6	0.193548	0.00892049	RHBDF2, MVB12B, IFI6, CDH13, PTPN12	2811	10	19171	4.092	1	0.421177	0.416908
GOTERM_BP_DIRECT	GO:0051607	defense response to virus	39	1.25806	0.00904399	IFI6, IFIT5, CGAS, DDX60, IFIT1, SAMHD1, IFI44L, IFIT3, IFIT2, EXOSC4, BNIP3L, MLKL, RSAD2, STAT1, MX2, STAT2, MX1, DDX56, ISG15, TICAM1, VAMP8, BST2, MOV10, IL6, PLSCR1, ZNFX1, OAS1, OAS2, IRF1, NDUFAF4, DDIT4, BCL2, IRF7, ZMYND11, SHFL, TLR2, TRIM56	2811	177	19171	1.50271	1	0.421177	0.416908
GOTERM_BP_DIRECT	GO:2000042	negative regulation of double-strand break repair via homologous recombination	10	0.322581	0.00908036	MAD2L2, POLQ, RMI2, RIF1, FBH1, KLHL15, C1QBP, CGAS, KMT5A, SENP3	2811	26	19171	2.62307	1	0.421177	0.416908
GOTERM_BP_DIRECT	GO:0010575	positive regulation of vascular endothelial growth factor production	10	0.322581	0.00908036	C3, IL6, STAT3, EIF2AK3, RORA, BRCA1, HIF1A, ATF4, SULF2	2811	26	19171	2.62307	1	0.421177	0.416908
GOTERM_BP_DIRECT	GO:0032757	positive regulation of interleukin-8 production	16	0.516129	0.00911827	CD74, AFAP1L2, F2R, SERPINE1, STAT3, BCL10, F3, TIRAP, IL6, DDIT3, CHI3L1, PRKD2, TLR4, TLR2, RIGI	2811	54	19171	2.02074	1	0.421177	0.416908
GOTERM_BP_DIRECT	GO:0001570	vasculogenesis	16	0.516129	0.00911827	NRP1, RAMP2, CUL7, TIPARP, CITED2, HEG1, GLMN, ZFP36L1, SGPL1, SOX17, SOX18, HEY2, ACKR3, JUNB, EPHA2, ENG	2811	54	19171	2.02074	1	0.421177	0.416908
GOTERM_BP_DIRECT	GO:0007015	actin filament organization	30	0.967742	0.0100086	TAGLN, RND3, CORO1B, RHOBTB1, HDAC6, RND1, CNN3, PPP1R9B, RHOT1, RAC3, PPARGC1B, NCK1, TMOD1, MARCKSL1, TPM1, EMP2, RHOF, RHOD, CORO2B, SHROOM4, RHOB, MAD2L2, MYO1B, BCL2, HCLS1, ELMO3, ARHGEF2, CORO7, KPTN, BCAR1	2811	128	19171	1.59844	1	0.458661	0.454012
GOTERM_BP_DIRECT	GO:0007051	spindle organization	7	0.225806	0.0102753	ASPM, UVRAG, SPAG5, NTMT1, CHD3, KNSTRN, KIZ	2811	14	19171	3.41	1	0.467206	0.462469
GOTERM_BP_DIRECT	GO:0034620	cellular response to unfolded protein	8	0.258065	0.0103952	HSPA9, DAXX, HSPA5, HSPB8, RHBDD1, HSPA6, HSPA13, OPTN	2811	18	19171	3.03111	1	0.467245	0.462508
GOTERM_BP_DIRECT	GO:0034097	response to cytokine	11	0.354839	0.0105057	SELP, COL3A1, TMEM102, STAT1, BCL2, REL, TIMP1, COMT, NFKB1, NFKB2, RELB	2811	31	19171	2.42	1	0.467245	0.462508
GOTERM_BP_DIRECT	GO:0030335	positive regulation of cell migration	38	1.22581	0.010517	CCL11, FLT1, PDGFB, SEMA3G, PDGFA, MYLK, FAM83G, PAK1, MIEN1, PLAU, PDGFD, PDGFC, CCN1, CARMIL1, SEMA6C, EDN1, HSPA5, SEMA4B, STAT3, F2R, RDX, SEMA4G, ELP5, SOD2, RHOD, ELP6, TGFBR1, BMP2, DAAM2, TRIP6, KIT, PECAM1, SNAI1, CDH13, SPRY2, ITGA6, CBLL1, EPHA2	2811	173	19171	1.49803	1	0.467245	0.462508
GOTERM_BP_DIRECT	GO:0035767	endothelial cell chemotaxis	5	0.16129	0.0111221	NRP1, NR4A1, CCN3, CORO1B, VEGFA	2811	7	19171	4.87142	1	0.47246	0.46767
GOTERM_BP_DIRECT	GO:0061298	retina vasculature development in camera-type eye	5	0.16129	0.0111221	ACVRL1, BMPR2, VSTM4, ACVR2B, HIF1A	2811	7	19171	4.87142	1	0.47246	0.46767
GOTERM_BP_DIRECT	GO:0001783	B cell apoptotic process	5	0.16129	0.0111221	BCL2, BCL10, PKN1, FNIP1, TNFRSF21	2811	7	19171	4.87142	1	0.47246	0.46767
GOTERM_BP_DIRECT	GO:1904417	positive regulation of xenophagy	5	0.16129	0.0111221	RNF31, LRSAM1, TBK1, RIPK2, OPTN	2811	7	19171	4.87142	1	0.47246	0.46767
GOTERM_BP_DIRECT	GO:0007084	mitotic nuclear membrane reassembly	4	0.129032	0.0112027	ANKLE2, REEP4, REEP3, BROX	2811	4	19171	6.81999	1	0.47246	0.46767
GOTERM_BP_DIRECT	GO:0061551	trigeminal ganglion development	4	0.129032	0.0112027	NRP1, NRP2, SIX4, SIX1	2811	4	19171	6.81999	1	0.47246	0.46767
GOTERM_BP_DIRECT	GO:0002327	immature B cell differentiation	4	0.129032	0.0112027	PRKDC, KIT, IRF2BP2, FNIP1	2811	4	19171	6.81999	1	0.47246	0.46767
GOTERM_BP_DIRECT	GO:0042254	ribosome biogenesis	12	0.387097	0.0115295	BOP1, ZNF593, RRN3, TNIP1, GRWD1, PES1, RRS1, ZNF658, DDX31, TSR1, URB2, NAF1	2811	36	19171	2.27333	1	0.482745	0.477851
GOTERM_BP_DIRECT	GO:0007160	cell-matrix adhesion	21	0.677419	0.0116872	SNED1, VCAM1, ANXA2, ITGB5, ITGA3, ITGB4, ITGB3, ITGA1, FN1, EMP2, ITGAE, NID1, L1CAM, ITGAL, COL3A1, BCL2L11, BCL6, COL5A3, ADAM9, ITGA6, CD34	2811	81	19171	1.76815	1	0.485853	0.480927
GOTERM_BP_DIRECT	GO:0045599	negative regulation of fat cell differentiation	13	0.419355	0.0122199	WWTR1, JAG1, TGFB1I1, RORA, SIRT1, VEGFA, MMP11, BMP2, CCDC85B, DDIT3, ENPP1, TRIB3, JDP2	2811	41	19171	2.16244	1	0.503624	0.498519
GOTERM_BP_DIRECT	GO:0001934	positive regulation of protein phosphorylation	32	1.03226	0.0122877	PRR5, CDKN1A, RALB, FBH1, BRAT1, LRRK2, FMR1, ARRB1, RASGRP1, IQGAP3, C3, CLN3, FXR2, FLOT1, CCN1, DAXX, PLAUR, VEGFC, SIRT1, PGF, VEGFA, P2RX7, BMP4, BMP2, ERP29, FAS, TNIK, WDFY2, TEK, GAS6, FGF11	2811	141	19171	1.5478	1	0.503624	0.498519
GOTERM_BP_DIRECT	GO:0031648	protein destabilization	14	0.451613	0.0126419	UTP25, PRNP, GSN, PRKDC, CUL3, PEX2, SIRT1, HDAC6, BMP2, SOX17, CCDC88C, BTRC, TRIM21	2811	46	19171	2.07565	1	0.514516	0.5093
GOTERM_BP_DIRECT	GO:0045786	negative regulation of cell cycle	11	0.354839	0.0133169	NR4A1, RNF167, BMP2, CDK6, CASP3, TSC22D2, NUPR1, GATA3, SIRT1, RRP8, RHOB	2811	32	19171	2.34437	1	0.538224	0.532767
GOTERM_BP_DIRECT	GO:0002753	cytoplasmic pattern recognition receptor signaling pathway	6	0.193548	0.014401	TBK1, TIFA, DHX58, IRF7, TRIM25, IPO5	2811	11	19171	3.72	1	0.559213	0.553544
GOTERM_BP_DIRECT	GO:0001946	lymphangiogenesis	6	0.193548	0.014401	ACVRL1, FOXC2, BMPR2, SOX18, ACVR2B, VEGFA	2811	11	19171	3.72	1	0.559213	0.553544
GOTERM_BP_DIRECT	GO:0071679	commissural neuron axon guidance	6	0.193548	0.014401	NRP1, ADAM17, NFIB, RYK, DAG1, VEGFA	2811	11	19171	3.72	1	0.559213	0.553544
GOTERM_BP_DIRECT	GO:0010761	fibroblast migration	8	0.258065	0.0144127	TMEM201, FUT8, SGPL1, ZFAND5, PIP5K1A, CCN3, PML, PLEC	2811	19	19171	2.87158	1	0.559213	0.553544
GOTERM_BP_DIRECT	GO:0048010	vascular endothelial growth factor receptor signaling pathway	8	0.258065	0.0144127	NRP1, FOXC2, FLT1, VEGFC, BCAR1, PGF, VEGFA	2811	19	19171	2.87158	1	0.559213	0.553544
GOTERM_BP_DIRECT	GO:0010906	regulation of glucose metabolic process	8	0.258065	0.0144127	C1QTNF1, IGFBP4, PDK4, FOXK2, RORA, ADIPOR1, PDK2, PDK1	2811	19	19171	2.87158	1	0.559213	0.553544
GOTERM_BP_DIRECT	GO:0008283	cell population proliferation	27	0.870968	0.0145606	DDR1, KANK1, BTG1, MRE11, SLC20A1, CITED2, PAK1IP1, BRAT1, GATA3, ZFP36L1, ALKBH3, LARP1, PES1, CERT1, PDK1, MARCKSL1, MRPS27, FBXW8, TXNRD1, STAT3, SDCBP2, THAP11, BOP1, TBCK, TACC2, PTGES, ZPR1	2811	115	19171	1.60122	1	0.561211	0.555521
GOTERM_BP_DIRECT	GO:0071360	cellular response to exogenous dsRNA	7	0.225806	0.0150333	IFIH1, RALB, FLOT1, CGAS, IFIT1, IFIT3, RIGI	2811	15	19171	3.18266	1	0.564476	0.558754
GOTERM_BP_DIRECT	GO:0031954	positive regulation of protein autophosphorylation	7	0.225806	0.0150333	TOM1L1, MRE11, RAP2B, PDGFD, PDGFC, PDGFB, PDGFA	2811	15	19171	3.18266	1	0.564476	0.558754
GOTERM_BP_DIRECT	GO:0014009	glial cell proliferation	7	0.225806	0.0150333	NFIA, NFIB, ORC3, VEGFC, NTN1, SOX4	2811	15	19171	3.18266	1	0.564476	0.558754
GOTERM_BP_DIRECT	GO:0006654	phosphatidic acid biosynthetic process	7	0.225806	0.0150333	SLC27A1, DGKD, ABHD4, PNPLA3, PLD1, DGKZ, PLD2	2811	15	19171	3.18266	1	0.564476	0.558754
GOTERM_BP_DIRECT	GO:0010811	positive regulation of cell-substrate adhesion	10	0.322581	0.0152835	ECM2, CCDC80, PRKCE, SPOCK2, PDGFB, COL8A1, CCN1, NID1, FBLN2, EDIL3	2811	28	19171	2.43571	1	0.570193	0.564413
GOTERM_BP_DIRECT	GO:0006979	response to oxidative stress	19	0.612903	0.0164294	EPAS1, GPX3, IDH1, GPX8, GPX7, SELENOK, PTGS2, COMT, OXR1, RCAN1, GCLC, ERCC3, RRM2B, MTF1, STC2, PXDN, TLDC2, MSRB3, TRIM25	2811	73	19171	1.77507	1	0.60904	0.602866
GOTERM_BP_DIRECT	GO:0002931	response to ischemia	9	0.290323	0.0173687	PANX1, RCAN1, EGR1, GJA1, TIGAR, CSF1, NPR3, BCL2, HYOU1	2811	24	19171	2.5575	1	0.631787	0.625383
GOTERM_BP_DIRECT	GO:0043122	regulation of canonical NF-kappaB signal transduction	9	0.290323	0.0173687	PIDD1, TRAF4, TRAF6, TRAF5, WDR83, BTRC, SQSTM1, OPTN, NFKBIB	2811	24	19171	2.5575	1	0.631787	0.625383
GOTERM_BP_DIRECT	GO:0002230	positive regulation of defense response to virus by host	9	0.290323	0.0173687	IL4R, DTX3L, STAT1, ZC3H12A, CGAS, PARP9, SELENOK, TRIM44, RIGI	2811	24	19171	2.5575	1	0.631787	0.625383
GOTERM_BP_DIRECT	GO:0032868	response to insulin	12	0.387097	0.017507	ERRFI1, EGR1, SLC27A1, STXBP3, SESN3, EOGT, SESN2, CRY1, SCAP, ZBTB7B, KLF15, SIRT1	2811	38	19171	2.15368	1	0.63286	0.626444
GOTERM_BP_DIRECT	GO:0045892	negative regulation of DNA-templated transcription	50	1.6129	0.0178993	NAB2, ZBTB21, BRCA1, ZC3H6, RRP8, IKZF4, RPS6KA5, SIX4, NKRF, BTRC, SOX7, DAXX, ZGPAT, ZBTB38, SFMBT2, RFX3, SIRT1, IRF1, CRY1, LANCL2, GAS6, ATF5, CEBPB, TSHZ3, CEBPD, GATA3, PRICKLE1, RELB, SBNO2, CCDC85B, ZNF703, ZNF503, PPARGC1B, RUNX1T1, CBX4, MTERF3, XRCC5, ATP8B1, HMGA1, TRERF1, PML, HINFP, CENPF, GCLC, DAP, TFAP4, PDCD4, ZNF658, MAP3K10, RCOR2	2811	249	19171	1.36948	1	0.643049	0.63653
GOTERM_BP_DIRECT	GO:0042733	embryonic digit morphogenesis	14	0.451613	0.0181087	C2CD3, LRP5, LRP4, ECE1, BMP4, GJA1, LMBR1, CHST11, HAND2, TMEM107, MAP3K20, FLVCR1, BPNT2, FREM2	2811	48	19171	1.98916	1	0.646582	0.640027
GOTERM_BP_DIRECT	GO:0070374	positive regulation of ERK1 and ERK2 cascade	37	1.19355	0.0189156	NRP1, CCL11, PDGFB, HTR2B, PDGFA, ARRB1, RASGRP1, CX3CL1, ICAM1, BMPER, PDGFD, PDGFC, CCL2, PDGFRB, CD74, RIPK2, CAVIN3, TPBG, F2R, TIRAP, BMP4, BMP2, ADAM17, GAREM1, MFAP3, HAND2, NOX4, CHI3L1, SPRY2, ACKR3, PRKD2, ARHGEF2, TEK, GAS6, TLR4, FGFR3, CD44	2811	174	19171	1.45023	1	0.671273	0.664468
GOTERM_BP_DIRECT	GO:0048821	erythrocyte development	8	0.258065	0.0194251	DMTN, ABCB10, ALAS1, BCL6, CITED2, LYAR, SH2B3, JMJD6	2811	20	19171	2.728	1	0.673855	0.667024
GOTERM_BP_DIRECT	GO:0120162	positive regulation of cold-induced thermogenesis	18	0.580645	0.0195108	KDM6B, ACHE, CEBPB, THRA, EPAS1, ACSL1, ELOVL6, ADRB2, ADIPOR1, VEGFA, GJA1, ZNF516, EOGT, PDGFC, MFN2, ZBTB7B, PPARGC1B, DECR1	2811	69	19171	1.77913	1	0.673855	0.667024
GOTERM_BP_DIRECT	GO:0043117	positive regulation of vascular permeability	5	0.16129	0.019683	FLT1, PDE2A, PDE3A, BMP6, VEGFA	2811	8	19171	4.2625	1	0.673855	0.667024
GOTERM_BP_DIRECT	GO:0039536	negative regulation of RIG-I signaling pathway	5	0.16129	0.019683	RNF125, C1QBP, DHX58, UFD1, GPATCH3	2811	8	19171	4.2625	1	0.673855	0.667024
GOTERM_BP_DIRECT	GO:0015810	aspartate transmembrane transport	5	0.16129	0.019683	SLC3A1, LRRC8D, SLC25A12, SLC25A22, SLC25A13	2811	8	19171	4.2625	1	0.673855	0.667024
GOTERM_BP_DIRECT	GO:0071354	cellular response to interleukin-6	5	0.16129	0.019683	SBNO2, PID1, PTGIS, ST3GAL6, NFKB1	2811	8	19171	4.2625	1	0.673855	0.667024
GOTERM_BP_DIRECT	GO:0043409	negative regulation of MAPK cascade	11	0.354839	0.0205752	P2RX7, SPRED3, DUSP4, PSMD10, DUSP5, SPRED2, RNF149, DAG1, DUSP8, DUSP16, SH2B3	2811	34	19171	2.20647	1	0.684317	0.67738
GOTERM_BP_DIRECT	GO:0030512	negative regulation of transforming growth factor beta receptor signaling pathway	16	0.516129	0.0207078	ZNF451, USP15, SMURF2, HSPA5, SLC2A10, HTRA1, LDLRAD4, SIRT1, BMP2, ADAM17, CHST11, CD109, PRDM16, SPRY2, SKIL, ZBTB7A	2811	59	19171	1.84949	1	0.684317	0.67738
GOTERM_BP_DIRECT	GO:0050729	positive regulation of inflammatory response	16	0.516129	0.0207078	PTGER4, IL33, CD74, CEBPB, PDE2A, GPR4, NMI, ETS1, CX3CL1, IL17RA, IL1RL1, NFKBIZ, NINJ1, PDCD4, TLR4, TLR2	2811	59	19171	1.84949	1	0.684317	0.67738
GOTERM_BP_DIRECT	GO:2000378	negative regulation of reactive oxygen species metabolic process	7	0.225806	0.0211256	BCR, TIGAR, BCL2, SIRT5, BRCA1, HIF1A, HK2	2811	16	19171	2.98375	1	0.684317	0.67738
GOTERM_BP_DIRECT	GO:0090200	positive regulation of release of cytochrome c from mitochondria	7	0.225806	0.0211256	MLLT11, BCL2L11, PDCD5, PLAUR, BID, MFF, BBC3	2811	16	19171	2.98375	1	0.684317	0.67738
GOTERM_BP_DIRECT	GO:0031929	TOR signaling	7	0.225806	0.0211256	FLCN, EIF4EBP2, GATA3, FNIP1, DISC1, LIPA, HIF1A	2811	16	19171	2.98375	1	0.684317	0.67738
GOTERM_BP_DIRECT	GO:1905515	non-motile cilium assembly	15	0.483871	0.0211511	BBS2, BBS1, C2CD3, IFT172, CEP131, WDR35, IFT74, TTC8, IFT88, TMEM216, TMEM107, NPHP3, CEP250, DISC1, CC2D2A	2811	54	19171	1.89444	1	0.684317	0.67738
GOTERM_BP_DIRECT	GO:0051496	positive regulation of stress fiber assembly	12	0.387097	0.0212409	NRP1, CARMIL1, ARHGEF10, PAK1, RGCC, LIMCH1, TGFB3, APOA1, EVL, RAPGEF3, TGFBR1, S100A10	2811	39	19171	2.09846	1	0.684317	0.67738
GOTERM_BP_DIRECT	GO:0045600	positive regulation of fat cell differentiation	12	0.387097	0.0212409	CDS1, CEBPB, BMP2, ZFP36, NOCT, ZC3H12A, LRP5, ADIRF, WDFY2, STK4, ZNF385A, ZFP36L1	2811	39	19171	2.09846	1	0.684317	0.67738
GOTERM_BP_DIRECT	GO:0031334	positive regulation of protein-containing complex assembly	12	0.387097	0.0212409	LGALS3, BCL2L11, FNIP1, BID, SPIDR, FNIP2, WARS1, TIRAP, TRABD2B, MPP7, VEGFA, BBC3	2811	39	19171	2.09846	1	0.684317	0.67738
GOTERM_BP_DIRECT	GO:0006900	vesicle budding from membrane	6	0.193548	0.0217524	P2RX7, ANXA2, CHMP4C, FNBP1L, CHMP7, S100A10	2811	12	19171	3.41	1	0.684317	0.67738
GOTERM_BP_DIRECT	GO:0003014	renal system process	6	0.193548	0.0217524	BMP4, BCR, RRM2B, BCL2, PKN1, SLC25A23	2811	12	19171	3.41	1	0.684317	0.67738
GOTERM_BP_DIRECT	GO:0070231	T cell apoptotic process	6	0.193548	0.0217524	P2RX7, BCL3, BCL2, BCL10, LIPA, BBC3	2811	12	19171	3.41	1	0.684317	0.67738
GOTERM_BP_DIRECT	GO:0060252	positive regulation of glial cell proliferation	6	0.193548	0.0217524	UFL1, IL6, VEGFC, NTN1	2811	12	19171	3.41	1	0.684317	0.67738
GOTERM_BP_DIRECT	GO:0015813	L-glutamate transmembrane transport	6	0.193548	0.0217524	SLC1A1, SLC3A1, SLC1A4, SLC25A12, SLC25A22, SLC25A13	2811	12	19171	3.41	1	0.684317	0.67738
GOTERM_BP_DIRECT	GO:0045454	cell redox homeostasis	9	0.290323	0.0223388	GCLC, TXNRD3, TXNRD2, SLC2A10, APEX1, DDIT3, TXNRD1, KRIT1, NFE2L2	2811	25	19171	2.4552	1	0.688107	0.681131
GOTERM_BP_DIRECT	GO:0003180	aortic valve morphogenesis	9	0.290323	0.0223388	BMP4, DLL4, ADAMTS5, TIE1, ELN, HEY2, SLIT3, GATA3	2811	25	19171	2.4552	1	0.688107	0.681131
GOTERM_BP_DIRECT	GO:0051592	response to calcium ion	9	0.290323	0.0223388	P2RX7, TRPC3, PEF1, ADAM9, ITPR3, MNAT1, SLC25A12, THBS1, SLC25A13	2811	25	19171	2.4552	1	0.688107	0.681131
GOTERM_BP_DIRECT	GO:0000209	protein polyubiquitination	30	0.967742	0.0224013	LRSAM1, UBE2D4, CBFB, UBE3C, RNF19B, NEDD4L, UBE3B, JADE2, FBXO22, HDAC6, HERC5, RNF114, TRIM2, MARCHF8, ARIH2, TRIM68, BTRC, RNF152, TRIM21, HACE1, SMURF2, UBE2G1, DDB2, WDR77, RNF144A, RNF144B, CDC34, RNF125, BCL2, TRIM38	2811	136	19171	1.50441	1	0.688107	0.681131
GOTERM_BP_DIRECT	GO:0042127	regulation of cell population proliferation	23	0.741935	0.022464	EGLN3, PID1, KSR1, STAT1, TGFB3, STAT2, STAT3, OSGIN1, SLC7A11, DUSP15, PKD2, NFKBIA, DUSP22, RNF126, CHST11, BCL6, PLAU, MAFG, RPA3, TRAPPC14, E2F4, JUNB, IER5	2811	97	19171	1.61711	1	0.688107	0.681131
GOTERM_BP_DIRECT	GO:0034976	response to endoplasmic reticulum stress	15	0.483871	0.024659	PPP1R15A, SRPX, PPP1R15B, CXCL8, FICD, TMTC3, EIF2AK3, SGF29, ERN1, UFL1, UFM1, BCL2L11, CREB3L2, FLOT1, CERT1	2811	55	19171	1.86	1	0.697788	0.690715
GOTERM_BP_DIRECT	GO:0070534	protein K63-linked ubiquitination	15	0.483871	0.024659	ARRDC4, UBE2D4, UBE2G1, PRPF19, RNF135, RNF167, RNF126, TRAF4, TRAF6, TRAF5, ARIH2, PELI1, RNF152, TRIM21, TBC1D22B	2811	55	19171	1.86	1	0.697788	0.690715
GOTERM_BP_DIRECT	GO:0015818	isoleucine transport	4	0.129032	0.0249558	SLC7A5, SLC43A2, SLC3A2	2811	5	19171	5.45599	1	0.697788	0.690715
GOTERM_BP_DIRECT	GO:0000466	maturation of 5.8S rRNA from tricistronic rRNA transcript (SSU-rRNA, 5.8S rRNA, LSU-rRNA)	4	0.129032	0.0249558	BOP1, PES1, URB1, FTSJ3	2811	5	19171	5.45599	1	0.697788	0.690715
GOTERM_BP_DIRECT	GO:0060633	negative regulation of transcription initiation by RNA polymerase II	4	0.129032	0.0249558	ZNF451, MYC, CTNNBIP1, HEY2	2811	5	19171	5.45599	1	0.697788	0.690715
GOTERM_BP_DIRECT	GO:0070106	interleukin-27-mediated signaling pathway	4	0.129032	0.0249558	OAS1, OAS2, STAT1, MX1	2811	5	19171	5.45599	1	0.697788	0.690715
GOTERM_BP_DIRECT	GO:0072189	ureter development	4	0.129032	0.0249558	NFIA, SOX17, NPHP3, TBX18	2811	5	19171	5.45599	1	0.697788	0.690715
GOTERM_BP_DIRECT	GO:1904504	positive regulation of lipophagy	4	0.129032	0.0249558	SPTLC1, SPTLC2, SESN2, ADRB2	2811	5	19171	5.45599	1	0.697788	0.690715
GOTERM_BP_DIRECT	GO:0097398	cellular response to interleukin-17	4	0.129032	0.0249558	SOCS3, NFKBIZ, STAT3, NFKB1	2811	5	19171	5.45599	1	0.697788	0.690715
GOTERM_BP_DIRECT	GO:0072011	glomerular endothelium development	4	0.129032	0.0249558	FOXC2, EDN1, PECAM1, CD34	2811	5	19171	5.45599	1	0.697788	0.690715
GOTERM_BP_DIRECT	GO:0016255	attachment of GPI anchor to protein	4	0.129032	0.0249558	PIGS, PIGU, PIGT, PIGK	2811	5	19171	5.45599	1	0.697788	0.690715
GOTERM_BP_DIRECT	GO:0006868	glutamine transport	4	0.129032	0.0249558	SLC38A1, SLC38A6, SLC38A2, SLC38A5	2811	5	19171	5.45599	1	0.697788	0.690715
GOTERM_BP_DIRECT	GO:0090669	telomerase RNA stabilization	4	0.129032	0.0249558	TNIP1, DKC1, PARN, NAF1	2811	5	19171	5.45599	1	0.697788	0.690715
GOTERM_BP_DIRECT	GO:0002158	osteoclast proliferation	4	0.129032	0.0249558	CSF1, NPR3, TCIRG1, JUNB	2811	5	19171	5.45599	1	0.697788	0.690715
GOTERM_BP_DIRECT	GO:0000480	endonucleolytic cleavage in 5'-ETS of tricistronic rRNA transcript (SSU-rRNA, 5.8S rRNA, LSU-rRNA)	4	0.129032	0.0249558	ABT1, TBL3, UTP23, NOP9	2811	5	19171	5.45599	1	0.697788	0.690715
GOTERM_BP_DIRECT	GO:1902462	positive regulation of mesenchymal stem cell proliferation	4	0.129032	0.0249558	VEGFC, LTBP3, TGFBR1	2811	5	19171	5.45599	1	0.697788	0.690715
GOTERM_BP_DIRECT	GO:0007080	mitotic metaphase chromosome alignment	11	0.354839	0.0251257	EML4, NUDC, CCNB1, PSRC1, CDCA5, CUL3, RRS1, CHMP4C, KIF14, CDCA8, CHMP7	2811	35	19171	2.14343	1	0.697788	0.690715
GOTERM_BP_DIRECT	GO:0071479	cellular response to ionizing radiation	11	0.354839	0.0251257	BARD1, BABAM2, FIGNL1, INO80, BRCA1, BRCA2, SPIDR, SIRT1, BBC3, RHNO1, RHOB	2811	35	19171	2.14343	1	0.697788	0.690715
GOTERM_BP_DIRECT	GO:1904262	negative regulation of TORC1 signaling	11	0.354839	0.0251257	RNF167, SZT2, SPAAR, TBK1, NPC1, SESN3, SESN1, SESN2, CASTOR1, KPTN, RNF152	2811	35	19171	2.14343	1	0.697788	0.690715
GOTERM_BP_DIRECT	GO:0051289	protein homotetramerization	14	0.451613	0.0251905	CRTC2, SHMT2, OSBPL2, ACOT13, PKD2, SOD2, SAMHD1, ALDH1A3, CTH, EVL, HPRT1, KCNJ2, CBR4, TRPM4	2811	50	19171	1.9096	1	0.697788	0.690715
GOTERM_BP_DIRECT	GO:0033627	cell adhesion mediated by integrin	12	0.387097	0.0255277	ADAM17, ITGB5, ITGA3, ITGB4, ITGB3, ITGA1, ITGA6, CCN3, ITGAE, ITGAL, FBN1, ICAM1	2811	40	19171	2.046	1	0.697788	0.690715
GOTERM_BP_DIRECT	GO:1904646	cellular response to amyloid-beta	8	0.258065	0.0255376	CACNB1, PRNP, GJA1, VCAM1, CACNA2D1, ADRB2, TLR4, ICAM1	2811	21	19171	2.59809	1	0.697788	0.690715
GOTERM_BP_DIRECT	GO:0006623	protein targeting to vacuole	8	0.258065	0.0255376	GID4, TMEM50B, VPS13D, LTBP2, VPS37A, LTBP3, VPS37B, FBN1	2811	21	19171	2.59809	1	0.697788	0.690715
GOTERM_BP_DIRECT	GO:0032496	response to lipopolysaccharide	16	0.516129	0.0276222	PTGER4, CEBPB, PTGIR, F2R, WDR83, TIRAP, NFKBIA, P2RX7, ADAM17, SLPI, NAGLU, NOCT, PELI1, FBXO3, TRIB1, IFNAR1	2811	61	19171	1.78885	1	0.742283	0.734759
GOTERM_BP_DIRECT	GO:0031398	positive regulation of protein ubiquitination	15	0.483871	0.0285807	PSMD10, NDFIP1, HSPA5, WFS1, PHF23, CUL3, MYCBP2, CBLB, PRICKLE1, BCL10, TICAM1, AIMP2, CRY1, PELI1, BIRC3	2811	56	19171	1.82678	1	0.742283	0.734759
GOTERM_BP_DIRECT	GO:0045943	positive regulation of transcription by RNA polymerase I	7	0.225806	0.0286899	UTP15, DHX33, UBTF, EIF2AK3, LYAR, WDR43, ATF4	2811	17	19171	2.80823	1	0.742283	0.734759
GOTERM_BP_DIRECT	GO:0030500	regulation of bone mineralization	7	0.225806	0.0286899	GJA1, ANKH, MGP, BMP2K, ENPP1, SGMS2, DDR2	2811	17	19171	2.80823	1	0.742283	0.734759
GOTERM_BP_DIRECT	GO:0061351	neural precursor cell proliferation	7	0.225806	0.0286899	IFT20, BBS1, NFIA, ORC3, RAPGEF1, ZNF503, LIMS2	2811	17	19171	2.80823	1	0.742283	0.734759
GOTERM_BP_DIRECT	GO:0007005	mitochondrion organization	18	0.580645	0.0289655	EDN1, RAB3A, PID1, PNPT1, EPAS1, VPS13D, MIEF2, GABPB1, ATAD3A, LIPA, SIRT1, P2RX7, SELENON, HMGCL, RHOT1, DNAJA3, CERT1, PLEC	2811	72	19171	1.705	1	0.742283	0.734759
GOTERM_BP_DIRECT	GO:0007049	cell cycle	24	0.774194	0.0292158	TIPIN, NUDC, ANKLE2, HACE1, RIF1, DYNLT3, PRKCE, PRKCD, KLHL21, GOLPH3L, BRCA1, RBL2, DDIT3, ANAPC4, ANAPC5, ARHGEF2, FBXO5, MNAT1, RAE1, TBC1D22B, AVPI1, APPL1, BANP, CDKN3	2811	105	19171	1.55886	1	0.742283	0.734759
GOTERM_BP_DIRECT	GO:0051898	negative regulation of phosphatidylinositol 3-kinase/protein kinase B signal transduction	13	0.419355	0.0300507	SERPINE2, CAVIN3, SIRT1, SMPD3, FLCN, LOX, PIK3IP1, DDIT3, WDR91, RAPGEF1, DAG1, SH2B3, EPHA2	2811	46	19171	1.92739	1	0.742283	0.734759
GOTERM_BP_DIRECT	GO:0002244	hematopoietic progenitor cell differentiation	17	0.548387	0.0303229	AGPAT5, CEBPD, ZBTB24, CITED2, GPATCH4, AP3B1, ADAR, INHBA, EML1, LIPA, FSTL3, SMPD3, SLC7A6OS, ARMC6, KIT, DOCK1, ZNF784	2811	67	19171	1.73045	1	0.742283	0.734759
GOTERM_BP_DIRECT	GO:0009636	response to toxic substance	11	0.354839	0.030355	CNP, PON2, EPHX2, EPHX1, SLC30A4, BCL2, SLC7A11, NUPR1, AHR, COMT, TRPM6	2811	36	19171	2.08389	1	0.742283	0.734759
GOTERM_BP_DIRECT	GO:0051781	positive regulation of cell division	12	0.387097	0.0304072	IL1A, TGFB3, PDGFD, CAT, PDGFC, HTR2B, PDGFB, VEGFC, PDGFA, PGF, VEGFA	2811	41	19171	1.9961	1	0.742283	0.734759
GOTERM_BP_DIRECT	GO:0051603	proteolysis involved in protein catabolic process	12	0.387097	0.0304072	DNAJC3, PSMA6, PSMB4, CTSO, HSPA5, CTSL, PRORP, PSMB10, PSMB8, MALT1, ADAMTS7, PSMB9	2811	41	19171	1.9961	1	0.742283	0.734759
GOTERM_BP_DIRECT	GO:0071260	cellular response to mechanical stimulus	12	0.387097	0.0304072	MAP3K2, PTGER4, CRADD, IRF1, PDE2A, PIEZO2, FAS, BCL10, LTBR, TLR4, NFKB1, PLEC	2811	41	19171	1.9961	1	0.742283	0.734759
GOTERM_BP_DIRECT	GO:0090090	negative regulation of canonical Wnt signaling pathway	28	0.903226	0.0304629	PSMD10, CTNND1, LRP4, PRICKLE1, STK4, SOX17, RUVBL2, NPHP3, DACT3, DACT1, TLE4, EGR1, WWTR1, TLE3, TPBG, SIAH2, FZD6, CTNNBIP1, SOX13, KREMEN1, BICC1, TLE5, MAD2L2, BMP2, FRMD8, DDIT3, CCDC88C, RAPGEF1	2811	128	19171	1.49187	1	0.742283	0.734759
GOTERM_BP_DIRECT	GO:0035162	embryonic hemopoiesis	6	0.193548	0.031165	CCDC134, KIT, GATA3, SH2B3, HIF1A, ATF4	2811	13	19171	3.14769	1	0.742283	0.734759
GOTERM_BP_DIRECT	GO:0038084	vascular endothelial growth factor signaling pathway	6	0.193548	0.031165	NRP1, NRP2, VEGFC, PGF, VEGFA	2811	13	19171	3.14769	1	0.742283	0.734759
GOTERM_BP_DIRECT	GO:0006518	peptide metabolic process	6	0.193548	0.031165	NLN, CPXM2, CPD, CPE, CPZ, PAM	2811	13	19171	3.14769	1	0.742283	0.734759
GOTERM_BP_DIRECT	GO:0033554	cellular response to stress	6	0.193548	0.031165	MAP3K2, REL, MAP3K6, NFKB1, NFKB2, RELB	2811	13	19171	3.14769	1	0.742283	0.734759
GOTERM_BP_DIRECT	GO:1902902	negative regulation of autophagosome assembly	6	0.193548	0.031165	LRRK2, EHMT2, PHF23, FEZ2, SMCR8, NUPR1	2811	13	19171	3.14769	1	0.742283	0.734759
GOTERM_BP_DIRECT	GO:0001779	natural killer cell differentiation	6	0.193548	0.031165	NFIL3, IL15, TYRO3, RABL3, TOX, MERTK	2811	13	19171	3.14769	1	0.742283	0.734759
GOTERM_BP_DIRECT	GO:0060426	lung vasculature development	5	0.16129	0.0313749	BMP4, ERRFI1, BMP2, BMPR2, VEGFA	2811	9	19171	3.78888	1	0.742283	0.734759
GOTERM_BP_DIRECT	GO:0006390	mitochondrial transcription	5	0.16129	0.0313749	MTERF3, TWNK, POLRMT, SLC25A33, PPARGC1B	2811	9	19171	3.78888	1	0.742283	0.734759
GOTERM_BP_DIRECT	GO:0070831	basement membrane assembly	5	0.16129	0.0313749	RAMP2, PXDN, NTN4, PLOD3, LAMC1	2811	9	19171	3.78888	1	0.742283	0.734759
GOTERM_BP_DIRECT	GO:0006983	ER overload response	5	0.16129	0.0313749	PPP1R15B, HSPA5, CCDC47, DDIT3, EIF2AK3	2811	9	19171	3.78888	1	0.742283	0.734759
GOTERM_BP_DIRECT	GO:0000492	box C/D snoRNP assembly	5	0.16129	0.0313749	NUFIP1, NOPCHAP1, ZNHIT3, RUVBL2, PIH1D1	2811	9	19171	3.78888	1	0.742283	0.734759
GOTERM_BP_DIRECT	GO:0008015	blood circulation	5	0.16129	0.0313749	SLC23A2, STAT1, E2F4, FLI1, F5	2811	9	19171	3.78888	1	0.742283	0.734759
GOTERM_BP_DIRECT	GO:1901796	regulation of signal transduction by p53 class mediator	5	0.16129	0.0313749	BOP1, PAK1IP1, NOP2, RRS1, RPF2	2811	9	19171	3.78888	1	0.742283	0.734759
GOTERM_BP_DIRECT	GO:0001952	regulation of cell-matrix adhesion	5	0.16129	0.0313749	DDR1, BST1, MINK1, BCL2, EMP2	2811	9	19171	3.78888	1	0.742283	0.734759
GOTERM_BP_DIRECT	GO:0040015	negative regulation of multicellular organism growth	5	0.16129	0.0313749	SOCS2, GDF15, STC2, PTCH1, ADRB2	2811	9	19171	3.78888	1	0.742283	0.734759
GOTERM_BP_DIRECT	GO:0048711	positive regulation of astrocyte differentiation	5	0.16129	0.0313749	BMP2, SERPINE2, BIN1, CLCF1, HES1	2811	9	19171	3.78888	1	0.742283	0.734759
GOTERM_BP_DIRECT	GO:0010763	positive regulation of fibroblast migration	5	0.16129	0.0313749	DMTN, ITGB3, PRKCE, THBS1, DDR2	2811	9	19171	3.78888	1	0.742283	0.734759
GOTERM_BP_DIRECT	GO:0010457	centriole-centriole cohesion	5	0.16129	0.0313749	SGO1, CROCC, CEP250, CEP44, CNTLN	2811	9	19171	3.78888	1	0.742283	0.734759
GOTERM_BP_DIRECT	GO:0045647	negative regulation of erythrocyte differentiation	5	0.16129	0.0313749	HSPA9, ZFP36, KLF13, HOXA5, ZFP36L1	2811	9	19171	3.78888	1	0.742283	0.734759
GOTERM_BP_DIRECT	GO:0045444	fat cell differentiation	16	0.516129	0.0316588	BBS1, TMEM120B, CEBPD, TGFB1I1, NOC3L, KLF4, OSBPL11, PSMB8, NR4A1, TTC8, FAM120B, ATF5, METTL8, ZBTB7A, JDP2, FBXO9	2811	62	19171	1.76	1	0.745968	0.738406
GOTERM_BP_DIRECT	GO:1900745	positive regulation of p38MAPK cascade	8	0.258065	0.0328426	BMP4, BMP2, HAND2, ZC3H12A, RELL1, ARHGEF2, VEGFA, GADD45G	2811	22	19171	2.48	1	0.767646	0.759864
GOTERM_BP_DIRECT	GO:0030225	macrophage differentiation	8	0.258065	0.0328426	BMP4, IL1RL1, CSF1, IL15, GATA3, SIRT1, NKX2-3, VEGFA	2811	22	19171	2.48	1	0.767646	0.759864
GOTERM_BP_DIRECT	GO:0016055	Wnt signaling pathway	20	0.645161	0.0331001	TLE4, TLE3, ARL6, TGFB1I1, CUL3, KREMEN1, LRP4, NDRG2, PKD2, TLE5, PORCN, FRAT2, SOX17, RNF138, DDIT3, NPHP3, RAC3, CPE, TRABD2B, WLS	2811	84	19171	1.62381	1	0.770569	0.762758
GOTERM_BP_DIRECT	GO:0071333	cellular response to glucose stimulus	9	0.290323	0.0351149	ERN1, EOGT, NOX4, SLC12A6, SLC12A7, SLC39A14, SOX4, ICAM1, PCK2	2811	27	19171	2.27333	1	0.810986	0.802765
GOTERM_BP_DIRECT	GO:0034504	protein localization to nucleus	9	0.290323	0.0351149	TOR1A, NUAK2, SIX4, CNEP1R1, SIX1, MSX1, TOR1B, ZBTB7A, BANP	2811	27	19171	2.27333	1	0.810986	0.802765
GOTERM_BP_DIRECT	GO:0006513	protein monoubiquitination	12	0.387097	0.0359165	BARD1, RNF126, CUL3, TRIM2, TRIM25, TRIM37, PEX2, TRIM21, KBTBD8, RNF152, PML, TRIM56	2811	42	19171	1.94857	1	0.822905	0.814563
GOTERM_BP_DIRECT	GO:0002376	immune system process	10	0.322581	0.0361318	RNF135, FOXS1, RHOT1, IRF1, IRF7, OLR1, TRIM25, IFI30, IRF9, PSMB8	2811	32	19171	2.13125	1	0.822905	0.814563
GOTERM_BP_DIRECT	GO:0048286	lung alveolus development	11	0.354839	0.0363072	BMP4, SMPD3, ERRFI1, SELENON, PKDCC, BMPR2, SLC7A11, TMEM38B, STK40, HOXA5, FBN1	2811	37	19171	2.02757	1	0.822905	0.814563
GOTERM_BP_DIRECT	GO:0030890	positive regulation of B cell proliferation	11	0.354839	0.0363072	CD74, BST1, CDKN1A, BCL6, CLCF1, BCL2, PELI1, SLC39A10, BMI1, TICAM1, TLR4	2811	37	19171	2.02757	1	0.822905	0.814563
GOTERM_BP_DIRECT	GO:0071222	cellular response to lipopolysaccharide	28	0.903226	0.0363781	CD86, CXCL8, SERPINE1, CXCL2, SBNO2, ZFP36, CASP7, IRAK2, ZC3H12A, NFKBIZ, ABCA1, NFKBIL1, IRAK3, LDOC1, NFKB1, BCR, IL1A, IL6, TNIP1, TNIP2, PLSCR4, PDCD4, PLAA, ADAM9, CMPK2, NFKBIE, NFKBIB	2811	130	19171	1.46892	1	0.822905	0.814563
GOTERM_BP_DIRECT	GO:0006486	protein glycosylation	22	0.709677	0.0364793	B4GALT3, ST6GAL1, ST6GALNAC2, FUT11, AK1, B3GALT4, ALG3, B3GALT6, SERP1, NPC1, B3GNT5, B3GALT1, ST8SIA4, ST8SIA5, ST3GAL5, B3GNT2, ST3GAL6, MAN1A1, ST6GALNAC4, ST3GAL1, ST3GAL2, FKTN	2811	96	19171	1.56292	1	0.822905	0.814563
GOTERM_BP_DIRECT	GO:0009410	response to xenobiotic stimulus	18	0.580645	0.0369321	ERRFI1, TIGAR, SLC1A1, HTR2B, PTPRM, PRICKLE1, ATP1A1, COMT, LIPA, THBS1, RAD54B, P2RX7, PNP, NPC1, MYC, NFKBIZ, PDE3A, BCL2	2811	74	19171	1.65892	1	0.829903	0.82149
GOTERM_BP_DIRECT	GO:0045765	regulation of angiogenesis	7	0.225806	0.0378372	EGLN1, MAPK7, BMPER, VASH2, TSPAN12, RECK, WARS1	2811	18	19171	2.65222	1	0.837776	0.829284
GOTERM_BP_DIRECT	GO:2000379	positive regulation of reactive oxygen species metabolic process	7	0.225806	0.0378372	CDKN1A, PID1, DCXR, ZC3H12A, PDGFB, THBS1, NFE2L2	2811	18	19171	2.65222	1	0.837776	0.829284
GOTERM_BP_DIRECT	GO:0032480	negative regulation of type I interferon production	7	0.225806	0.0378372	RNF125, CUL3, DDX56, DHX58, UFD1, GPATCH3, XAF1	2811	18	19171	2.65222	1	0.837776	0.829284
GOTERM_BP_DIRECT	GO:0006281	DNA repair	26	0.83871	0.0378583	ABRAXAS1, FMR1, DOT1L, CGAS, PRPF19, SAMHD1, ALKBH3, ALKBH2, RUVBL2, HLTF, KMT5B, ZRANB3, RMI2, RRM1, MGMT, NSMCE1, INO80, REXO4, INIP, HINFP, DDB2, SLC25A16, RRM2B, PSME4, MNAT1, ATR	2811	119	19171	1.49008	1	0.837776	0.829284
GOTERM_BP_DIRECT	GO:0030036	actin cytoskeleton organization	32	1.03226	0.0389969	KANK1, BRSK2, TGFB1I1, FHL3, ANTXR1, PDLIM1, CLN3, PDLIM3, PAK1, NUAK2, CSRP2, OPHN1, PHACTR2, PIP5K1A, FLNB, S1PR2, THSD7A, HMCN1, PDLIM5, WASF3, ARHGEF10, MINK1, PARVA, BCR, TBCK, RAP2B, DAAM1, BCL6, DAAM2, KIT, RHOJ, TNIK	2811	154	19171	1.41714	1	0.856461	0.847779
GOTERM_BP_DIRECT	GO:0030198	extracellular matrix organization	32	1.03226	0.0389969	ECM2, FBLN1, OLFML2A, ADAMTS10, ADAMTS4, ADAMTS5, ADAMTSL4, SPOCK2, MMP28, ADAMTS17, NPHP3, APBB2, CCN1, ADAMTS6, ADAMTS7, SCARA3, POSTN, COL27A1, ADAMTS20, NFKB2, MMP11, COL3A1, CCDC80, COL1A2, MMP16, COL5A3, SMOC1, BCL3, COL5A2, GFOD2, TGFBI, RECK	2811	154	19171	1.41714	1	0.856461	0.847779
GOTERM_BP_DIRECT	GO:0006974	DNA damage response	31	1	0.0416283	BTG2, CDKN1A, UBA7, DCUN1D5, BRAT1, FMR1, SETD7, CGAS, AATF, PIDD1, PAK1, FXR2, MYC, CASP3, ZC3H12A, PMAIP1, SUSD6, FBXO5, ZNF385A, IER3, CTC1, PLK3, TIPIN, TIGAR, CBX5, ZBTB38, PRKCD, VRK1, KIN, BCL6, TRAF6	2811	149	19171	1.41892	1	0.890117	0.881094
GOTERM_BP_DIRECT	GO:0006606	protein import into nucleus	23	0.741935	0.0417775	RPAIN, AKIRIN2, CDKN1A, IPO11, SEC13, NXT1, LRRK2, STAT3, PRICKLE1, PARP9, NXT2, STK4, PML, IPO5, POLA2, IPO8, BCL3, CAPRIN2, NUP88, NUP98, NUP62CL, SQSTM1, APPL1	2811	103	19171	1.52291	1	0.890117	0.881094
GOTERM_BP_DIRECT	GO:0098586	cellular response to virus	12	0.387097	0.0420894	IFIH1, OAS1, FMR1, ZC3H12A, S100A6, IFI6, ADAR, RRP1B, IKBKE, HIF1A, NFKB1	2811	43	19171	1.90325	1	0.890117	0.881094
GOTERM_BP_DIRECT	GO:0043518	negative regulation of DNA damage response, signal transduction by p53 class mediator	6	0.193548	0.0427704	PSMD10, CD74, DYRK3, SNAI1, SIRT1, CD44	2811	14	19171	2.92285	1	0.890117	0.881094
GOTERM_BP_DIRECT	GO:0048514	blood vessel morphogenesis	6	0.193548	0.0427704	EFNB2, GJA1, LOX, LAMA1, SLC1A1, SHB	2811	14	19171	2.92285	1	0.890117	0.881094
GOTERM_BP_DIRECT	GO:0050930	induction of positive chemotaxis	6	0.193548	0.0427704	CXCL8, VEGFC, SCG2, PGF, VEGFA	2811	14	19171	2.92285	1	0.890117	0.881094
GOTERM_BP_DIRECT	GO:0045820	negative regulation of glycolytic process	6	0.193548	0.0427704	FLCN, TIGAR, DDIT4, STAT3, NUPR1, IER3	2811	14	19171	2.92285	1	0.890117	0.881094
GOTERM_BP_DIRECT	GO:0051489	regulation of filopodium assembly	6	0.193548	0.0427704	CLN3, DMTN, FXR2, MYO10, DAAM2, FMR1	2811	14	19171	2.92285	1	0.890117	0.881094
GOTERM_BP_DIRECT	GO:0032469	endoplasmic reticulum calcium ion homeostasis	6	0.193548	0.0427704	WFS1, CCDC47, BCL2, SELENOK, PML, HERPUD1	2811	14	19171	2.92285	1	0.890117	0.881094
GOTERM_BP_DIRECT	GO:0006885	regulation of pH	6	0.193548	0.0427704	EDN1, SLC9A5, SLC9A6, PDK4, PDK2, SLC9A1	2811	14	19171	2.92285	1	0.890117	0.881094
GOTERM_BP_DIRECT	GO:0003016	respiratory system process	6	0.193548	0.0427704	SELENON, RAB3A, ZFAND5, AP3B1, STK40, HOXA5	2811	14	19171	2.92285	1	0.890117	0.881094
GOTERM_BP_DIRECT	GO:0040037	negative regulation of fibroblast growth factor receptor signaling pathway	6	0.193548	0.0427704	CREB3L1, SPRY4, SPRY2, THBS1, APLN, SULF2	2811	14	19171	2.92285	1	0.890117	0.881094
GOTERM_BP_DIRECT	GO:0051301	cell division	34	1.09677	0.0429548	ANKLE2, CDCA7L, CDCA5, KIF14, CDCA8, SKA1, CDC20, BABAM2, CCNB1, ITPRIPL1, CCND2, RBBP8, FBXO5, RAE1, TBC1D22B, NUDC, SPAG5, DYNLT3, PRKCE, NDE1, KLHL21, GOLPH3L, CDC25C, HAUS1, SGO1, ASPM, SGO2, MIS18A, ANAPC4, ANAPC5, ARHGEF2, SPC24, ARL8A, SPC25	2811	167	19171	1.3885	1	0.890117	0.881094
GOTERM_BP_DIRECT	GO:0008630	intrinsic apoptotic signaling pathway in response to DNA damage	11	0.354839	0.0430215	BCL2L11, PRKDC, BCL2, BRCA1, SKIL, IKBKE, PML, HIC1, EPHA2, BOK, IER3	2811	38	19171	1.97421	1	0.890117	0.881094
GOTERM_BP_DIRECT	GO:1900026	positive regulation of substrate adhesion-dependent cell spreading	10	0.322581	0.0434353	NRP1, CARMIL1, DOCK5, PREX1, ITGB3, C1QBP, RAC3, APOA1, LIMS2, S100A10	2811	33	19171	2.06666	1	0.890117	0.881094
GOTERM_BP_DIRECT	GO:0060391	positive regulation of SMAD protein signal transduction	10	0.322581	0.0434353	BMP4, ACVRL1, BMP2, BMPR2, BMPER, GDF6, BMP6, TGFBR1, GDF7, ENG	2811	33	19171	2.06666	1	0.890117	0.881094
GOTERM_BP_DIRECT	GO:0032722	positive regulation of chemokine production	10	0.322581	0.0434353	IL1RL1, EGR1, IL33, IL6, ADAM17, RIPK2, EIF2AK2, TICAM1, TLR2	2811	33	19171	2.06666	1	0.890117	0.881094
GOTERM_BP_DIRECT	GO:0045746	negative regulation of Notch signaling pathway	10	0.322581	0.0434353	NFKBIA, DLL4, SNED1, HEY1, TCIM, BCL6, HEY2, ARRB1, CHAC1, ZBTB7A	2811	33	19171	2.06666	1	0.890117	0.881094
GOTERM_BP_DIRECT	GO:0001558	regulation of cell growth	10	0.322581	0.0434353	DDR1, MAD2L2, ING5, DCUN1D5, IGFBP4, CLSTN1, KIF14, WFDC1, IGFBP7, ATAD3A	2811	33	19171	2.06666	1	0.890117	0.881094
GOTERM_BP_DIRECT	GO:0001666	response to hypoxia	19	0.612903	0.0437044	EGR1, EDN1, TGFB3, HAUS4, VEGFC, PLOD2, PLAT, WDR83, COMT, PML, PGF, VEGFA, SLC2A8, BMP2, ADAM17, PLAU, DDIT4, SCAP	2811	81	19171	1.59975	1	0.890413	0.881386
GOTERM_BP_DIRECT	GO:0014029	neural crest formation	4	0.129032	0.0445206	TCOF1, PEF1, NOLC1, KBTBD8	2811	6	19171	4.54666	1	0.890413	0.881386
GOTERM_BP_DIRECT	GO:1901165	positive regulation of trophoblast cell migration	4	0.129032	0.0445206	SMURF2, C1QBP, AGO2, VEGFA	2811	6	19171	4.54666	1	0.890413	0.881386
GOTERM_BP_DIRECT	GO:0043114	regulation of vascular permeability	4	0.129032	0.0445206	BCR, PLVAP, GPR4, PLEC	2811	6	19171	4.54666	1	0.890413	0.881386
GOTERM_BP_DIRECT	GO:0044206	UMP salvage	4	0.129032	0.0445206	CDA, UCK2, UCK1, UPP1	2811	6	19171	4.54666	1	0.890413	0.881386
GOTERM_BP_DIRECT	GO:1905461	positive regulation of vascular associated smooth muscle cell apoptotic process	4	0.129032	0.0445206	PDCD4, MFN2, SOD2, ATF4	2811	6	19171	4.54666	1	0.890413	0.881386
GOTERM_BP_DIRECT	GO:0033211	adiponectin-activated signaling pathway	4	0.129032	0.0445206	SLC27A1, ACSL1, ADIPOR1, APPL1	2811	6	19171	4.54666	1	0.890413	0.881386
GOTERM_BP_DIRECT	GO:0007399	nervous system development	27	0.870968	0.0460436	FMR1, NDRG2, IRF2BPL, OPHN1, BOC, IGF2BP1, APOB, MARK4, ACADS, SOX4, NDEL1, PHF10, NDE1, MAMDC2, FN1, CABLES1, NAV1, NAV2, MERTK, GFRA3, TGFBR1, IMPACT, NAV3, DOK4, PPT1, TYRO3, ARHGEF2	2811	127	19171	1.44992	1	0.899082	0.889968
GOTERM_BP_DIRECT	GO:0010628	positive regulation of gene expression	59	1.90323	0.046128	BMPR2, CXCL8, PID1, CSF1, CITED2, ITGB3, PDCD5, PKD2, LRRC32, ETS1, GJA1, C1QTNF1, TBK1, SOX17, MYC, ZC3H12A, DNMT3B, IKBKE, HOXA5, SLC2A10, PAWR, PAX6, MED26, SIRT1, TGFBR1, ADAM19, IL1A, CLDN5, PLSCR1, HAND2, ERP29, GAS6, ATF3, RAMP2, PDGFB, IQGAP3, DLL4, NFIL3, MBIP, APOB, ZBTB7B, EPHX2, PDE2A, RDX, FN1, KLF4, WARS1, BMP6, HINFP, VEGFA, GDF7, OCLN, BMP2, MAFG, SPRY2, ID3, FGF11, NFE2L2, ZPR1	2811	319	19171	1.26138	1	0.899082	0.889968
GOTERM_BP_DIRECT	GO:0001706	endoderm formation	5	0.16129	0.0463444	DUSP4, DUSP5, SOX17, DUSP1, SOX7	2811	10	19171	3.41	1	0.899082	0.889968
GOTERM_BP_DIRECT	GO:0043951	negative regulation of cAMP-mediated signaling	5	0.16129	0.0463444	CDC34, PDE4D, PDE3B, PDE2A, PDE3A	2811	10	19171	3.41	1	0.899082	0.889968
GOTERM_BP_DIRECT	GO:1990253	cellular response to leucine starvation	5	0.16129	0.0463444	RNF167, SESN3, SESN1, SESN2, ATF4	2811	10	19171	3.41	1	0.899082	0.889968
GOTERM_BP_DIRECT	GO:0070213	protein auto-ADP-ribosylation	5	0.16129	0.0463444	PARP1, PARP2, PARP16, PARP12, PARP8	2811	10	19171	3.41	1	0.899082	0.889968
GOTERM_BP_DIRECT	GO:0006264	mitochondrial DNA replication	5	0.16129	0.0463444	MGME1, RRM1, RRM2B, DNAJA3, TWNK	2811	10	19171	3.41	1	0.899082	0.889968
GOTERM_BP_DIRECT	GO:0045064	T-helper 2 cell differentiation	5	0.16129	0.0463444	IL4R, BCL6, HLX, BCL3, GATA3	2811	10	19171	3.41	1	0.899082	0.889968
GOTERM_BP_DIRECT	GO:0043116	negative regulation of vascular permeability	5	0.16129	0.0463444	CLDN5, RAMP2, DDAH1, PDE2A, PDE3A	2811	10	19171	3.41	1	0.899082	0.889968
GOTERM_BP_DIRECT	GO:0006493	protein O-linked glycosylation	13	0.419355	0.0471149	GALNT11, ST6GALNAC2, GALNT4, GALNT15, GALNT1, B3GALT4, PLOD3, B3GALT6, B3GNT5, EOGT, B3GALT1, POMK, B3GNT2	2811	49	19171	1.80939	1	0.910992	0.901757
GOTERM_BP_DIRECT	GO:0008284	positive regulation of cell population proliferation	54	1.74194	0.047717	SLC35F6, CSF3, CDCA7L, HILPDA, KIF14, CX3CL1, ESM1, MYC, FBXO5, TIMP1, SOX4, IL13RA1, TIPIN, IL4R, PRMT1, CEP131, F2R, EMP2, OSMR, ZNF16, WDR77, CLDN5, GAREM1, TRAF5, HCLS1, KIF20B, HBEGF, NOP2, DOT1L, PDGFB, PDGFA, DBF4B, EFNB2, PAK1, PDF, PDGFD, PDGFC, STX3, TRPM4, WWTR1, MARCKSL1, TGFB3, STAT1, CNBP, MEIS2, VEGFA, IL6, CNOT6, EPGN, ACER3, FGFR3, SLC25A33, FGF11	2811	289	19171	1.27432	1	0.91958	0.910258
GOTERM_BP_DIRECT	GO:0001656	metanephros development	7	0.225806	0.0486486	BMP4, FOXC2, SOX17, RDH10, BCL2, ID3, GDF6	2811	19	19171	2.51263	1	0.931364	0.921922
GOTERM_BP_DIRECT	GO:0060907	positive regulation of macrophage cytokine production	7	0.225806	0.0486486	P2RX7, PANX1, CD74, RIPK2, TICAM1, TLR4, SIRT1	2811	19	19171	2.51263	1	0.931364	0.921922
GOTERM_BP_DIRECT	GO:0042102	positive regulation of T cell proliferation	12	0.387097	0.0489558	CD86, EFNB1, IL6, PNP, VCAM1, IL15, DNAJA3, HES1, SELENOK, SLC7A1, NCK1	2811	44	19171	1.86	1	0.934174	0.924703
GOTERM_BP_DIRECT	GO:0006338	chromatin remodeling	26	0.83871	0.0491862	SATB1, CHD3, GATA3, TFPT, HIRA, PAK1, RUVBL2, MYC, NFKBIZ, ZBTB7A, MTA3, KDM4B, PIH1D1, PAX6, INO80, BAZ1A, HCFC2, GATAD2B, TTI1, GATAD2A, COPRS, TADA2B, KAT2B, PER1, RYBP, JDP2	2811	122	19171	1.45344	1	0.935502	0.926019
