# Supplementary material for: Transcriptome Analysis Reveals Novel Inflammatory Signalings to Glaesserella parasuis Infection
Source: Genes (Basel). 2024 Aug 20;15(8):1094. doi: 10.3390/genes15081094 (PMC11353251; doi:10.3390/genes15081094)
Supplement: Supplementary file 1 [file genes-15-01094-s001.zip › Table S6 Canonical pathways in three comparisons.xlsx]

## Sheet: 3D421
Ingenuity Canonical Pathways	-log(p-value)	Ratio	z-score	Molecules
Cardiac Hypertrophy Signaling (Enhanced)	3.64	0.111	5.657	ACVR1	ADRA1D	AKT3	CACNA1F	CLCF1	CSF2	CTF1	FGF11	FZD2	FZD5	GNB4	HDAC4	HDAC5	IL10RB	IL13RA1	IL18	IL1A	IL4R	ITGA2	ITGA5	ITGA6	ITGAV	ITGB4	ITGB6	ITPR1	LIF	MAP2K1	MAP3K5	MAP3K8	MEF2D	MKNK2	NFKB2	PDE12	PDE1A	PDE1B	PDE4B	PDE4C	PDE6C	PIK3CD	PIK3R4	PLCD1	PLCD3	PRKAR2B	PRKCG	PRKD1	PTGS2
Pulmonary Fibrosis Idiopathic Signaling Pathway	9.59	0.172	5.632	ACTG1	ACVR1	ADAMTS1	AKT3	AXL	BBC3	CCN2	COL12A1	COL1A1	EFNB2	EGR1	EPHB3	F2	FN1	FOS	FOXO1	FOXO4	FZD2	FZD5	HES1	IL13RA1	ITGA2	ITGAV	ITGB6	JAG1	JARID2	MAP2K1	MMP13	MMP15	MMP9	NFKB2	NOTCH3	PDGFB	PIK3CD	PIK3R4	PINK1	PLAU	PMAIP1	POLR2A	PTK2B	RBPJ	REL	RELB	RPS6KA5	RRAS	SERPINE1
S100 Family Signaling Pathway	1.9	0.0908	5.259	ACKR3	ADGRD1	ADGRG1	ADGRG7	ADRA1D	AKT3	BCL3	CACNA1F	CACYBP	CDKN1A	CELSR2	DLC1	ETV4	F2RL2	FFAR4	FOS	FZD2	FZD5	GABBR1	GHSR	GIPR	GPR155	GPR157	GPR19	GPRC5A	HBEGF	IL10RB	IL18	IRAK2	ITPR1	LPAR6	LTB4R	MAP2K1	MAP3K8	MMP13	MMP15	MMP9	NCL	NFKB2	NGF	OPRD1	P2RY11	P2RY6	PGF	PIK3CD	PIK3R4
Role of Tissue Factor in Cancer	6.08	0.169	4.902	ACVR1	AKT3	BCL2L1	CCN1	CCN2	CSF1	CSF2	EGR1	F2	F3	FOS	FRK	FYN	HBEGF	ITGA6	ITGAV	MAP2K1	MMP13	MMP9	NFKB2	PIK3CD	PIK3R4	PLAUR	PPM1J	PPP2R5A	PTGS2	PTK2B	RBL2	RPS6KA5	RRAS	SNAI1	SRC	TGFB1	TNFRSF1B	VEGFA
FAK Signaling	0	0.0605	4.662	ACKR3	ACVR1	ADGRD1	ADGRG1	ADGRG7	ADRA1D	AKT3	ARPC5L	CAPN5	CELSR2	COL1A1	ECM1	EFNA3	EFNB2	EFNB3	ELF3	ELK3	ETS1	ETV4	F2RL2	FFAR4	FOS	FYN	FZD2	FZD5	GABBR1	GHSR	GIPR	GPR155	GPR157	GPR19	GPRC5A	IL10RB	IL13RA1	IL4R	ITGA2	ITGA5	ITGA6	ITGAV	ITGB4	ITGB6	LPAR6	LTB4R	MAP2K1	MMP9	NCOA3
Pulmonary Healing Signaling Pathway	4.32	0.151	4.382	ACKR3	CSF2	FRK	FYN	FZD2	FZD5	HBEGF	JAG1	MMP13	MMP15	MMP9	NFKB2	NFKBIA	NOTCH3	PGF	PRKCG	PRKD1	RBPJ	RRAS	SRC	TCF4	TCF7	TGFB1	TNFRSF1B	VEGFA	WNT16	WNT5A	WNT7A	WNT7B	WWTR1
Regulation of the Epithelial Mesenchymal Transition by Growth Factors Pathway	3.09	0.135	4.379	AKT3	CLDN3	EGR1	ETS1	FGF11	FOS	FOXO1	MAP2K1	MEST	MMP9	NFKB2	PARD6B	PDGFB	PIK3CD	PIK3R4	REL	RELB	RRAS	SMAD3	SMURF1	SNAI1	SNAI2	TGFB1	TNFRSF1B	TNFSF15	WWTR1
Dendritic Cell Maturation	0	0.0353	4.146	AKT3	CD40	CD80	COL1A1	CSF2	FSCN2	ICAM1	IL18	IL1A	LY75	MR1	NFKB2	NFKBIA	NFKBIE	PIK3CD	PIK3R4	PLCD1	PLCD3	REL	RELB	TNFRSF1B
Serotonin Receptor Signaling	1.27	0.0896	4.012	ADRA1D	AKT3	CACNA1F	CCNE2	CD44	DIRAS3	FNBP1	FOXO1	FRK	FYN	GNB4	KCNJ5	MAP2K1	MAP3K5	MMP9	NFKB2	NFKBIA	PIK3CD	PIK3R4	PLA2G6	PLAUR	PLCD1	PLCD3	PNPLA2	PNPLA8	PRKAR2B	PRKCG	PRKD1	PTGS2	RAB3A	RBL2	RHOBTB1	RND1	RRAS	SMOX	SNAI1	SQSTM1	SRC	TEAD1	TGFB1	TGM2	TRPC1
Osteoarthritis Pathway	9.32	0.191	4	BMP2	CEBPB	DDIT4	ELF3	EPAS1	FADD	FN1	FZD2	FZD5	GLIS2	HDAC4	HES1	ITGA2	ITGA5	ITGA6	ITGAV	ITGB4	ITGB6	JAG1	MMP13	MMP9	MYBBP1A	NFKB2	P2RX7	PGF	PPARD	PPARG	PTGS2	RBP4	RBPJ	REL	RELB	RUNX2	SIK3	SIRT1	SMAD3	SOX9	SPHK1	TCF4	TCF7	TGFB1	TIMP3	TNFRSF1B	VEGFA	WNT16
Myelination Signaling Pathway	4.73	0.135	3.92	ACVR1	AKT3	BMP2	DLC1	ERBB3	FOS	FRK	FYN	FZD2	FZD5	GLIS2	HDAC4	HDAC5	ID4	IRS1	ITGA2	ITGA6	ITGB4	ITGB6	LAMA1	LAMA3	LAMB3	LAMC2	LMNB1	MAP2K1	MLST8	NDRG1	NFKB2	NGF	PDGFB	PIK3CD	PIK3R4	PRKAR2B	PTK2B	RPTOR	RRAS	SLC2A1	SMAD3	SRC	TCF4	WNT16	WNT5A	WNT7A	WNT7B
IL-17A Signaling in Fibroblasts	5.2	0.218	3.9	ARID5A	CEBPB	COL1A1	CSF2	ELF3	FN1	FOS	LOX	NFKB2	NFKBIA	NFKBIE	NFKBIZ	P4HA1	P4HA3	REL	RELB	TGFB1	TRAF3IP2	ZC3H12A
Hepatic Fibrosis Signaling Pathway	7.37	0.144	3.883	ACVR1	AKT3	BAMBI	CACNA1F	CCN2	CD40	CEBPB	COL1A1	DIRAS3	FNBP1	FOS	FOXO1	FOXO4	FZD2	FZD5	GLIS2	ICAM1	IL18	IL1A	IRAK2	IRS2	ITGA2	ITGA5	ITGA6	ITGAV	ITGB4	ITGB6	KLF9	MAP2K1	MMP13	MYL6B	NFKB2	NFKBIA	NFKBIE	PDGFB	PGF	PIK3CD	PIK3R4	PPARG	PRKAR2B	PRKCG	PRKD1	REL	RELB	RHOBTB1	RIPK1
Phagosome Formation	0.771	0.0791	3.81	ACKR3	ADGRD1	ADGRG1	ADGRG7	ADRA1D	AKT3	ARPC5L	C3	CELSR2	ELMO3	F2RL2	FFAR4	FN1	FYN	FZD2	FZD5	GABBR1	GHSR	GIPR	GPR155	GPR157	GPR19	GPRC5A	ITGA2	ITGA5	ITGA6	ITGAV	ITGB4	ITGB6	ITPR1	LAT	LPAR6	LTB4R	MALT1	MAP2K1	MYL6B	OPRD1	P2RY11	P2RY6	PIK3CD	PIK3R4	PIP4K2C	PLA2G6	PNPLA2	PNPLA8	PRKCG
CREB Signaling in Neurons	0	0.0692	3.795	ACKR3	ADGRD1	ADGRG1	ADGRG7	ADRA1D	AKT3	CACNA1F	CELSR2	F2RL2	FFAR4	FZD2	FZD5	GABBR1	GHSR	GIPR	GNB4	GPR155	GPR157	GPR19	GPRC5A	ITPR1	LPAR6	LTB4R	MAP2K1	OPRD1	P2RY11	P2RY6	PDGFB	PIK3CD	PIK3R4	PLCD1	PLCD3	POLR2A	PRKAR2B	PRKCG	PRKD1	PTGER4	RRAS	TAS1R1	TAS1R3	TGFB1	VEGFA
Tumor Microenvironment Pathway	5.23	0.168	3.78	AKT3	ARG1	CD44	COL1A1	CSF1	CSF2	FGF11	FN1	FOS	FOXO1	FOXO4	ICAM1	ITGA5	MAP2K1	MMP13	MMP15	MMP9	NFKB2	PDGFB	PGF	PIK3CD	PIK3R4	PLAU	PTGS2	REL	RELB	RRAS	SLC2A1	TGFB1	VEGFA
Activin Inhibin Signaling Pathway	3.99	0.143	3.772	ACVR1	AKT3	BAMBI	CCN2	CDKN1A	CEBPB	COL1A1	EGLN3	FBXO32	FOS	IL18	IL1A	INHBA	MAF	MAP2K1	MXD1	NFKB2	NFKBIA	PIK3CD	PIK3R4	PNPLA2	PPARG	PTGS2	SERPINE1	SMAD3	SNAI1	SNAI2	TCF4	TCF7	TGFB1	TNFRSF1B
IL-8 Signaling	2.53	0.124	3.71	AKT3	BCL2L1	DIRAS3	FNBP1	FOS	GNB4	HBEGF	ICAM1	IRAK2	ITGAV	MAP2K1	MMP9	NFKBIA	NFKBIE	PGF	PIK3CD	PIK3R4	PRKCG	PRKD1	PTGS2	PTK2B	RHOBTB1	RND1	RRAS	SRC	VEGFA
Role of NFAT in Cardiac Hypertrophy	1.65	0.107	3.71	AKAP5	AKT3	CACNA1F	CAMK1D	CTF1	GNB4	HDAC4	HDAC5	ITPR1	LIF	MAP2K1	MEF2D	PIK3CD	PIK3R4	PLCD1	PLCD3	PRKAR2B	PRKCG	PRKD1	RCAN1	RRAS	SLC8A3	SRC	TGFB1
Senescence Pathway	7.36	0.161	3.703	ACVR1	AKT3	ANAPC7	ATF3	BHLHE40	CACNA1F	CAPN5	CBX2	CBX7	CCNE2	CDC16	CDC23	CDK6	CDKN1A	CEBPB	DHCR24	DMTF1	E2F2	E2F3	E2F4	E2F8	ELF3	ELK3	ETS1	FOXO4	GADD45A	GADD45B	HBP1	IL1A	MAP2K1	NF1	NFKB2	PDK3	PIK3CD	PIK3R4	PPM1J	PPP2R1B	PPP2R5A	RBL2	RPS6KA5	RRAS	SERPINE1	SIRT1	SMAD3	SQSTM1	TGFB1
Colorectal Cancer Metastasis Signaling	3.87	0.133	3.657	AKT3	BCL2L1	DIRAS3	E2F4	FNBP1	FOS	FZD2	FZD5	GNB4	MAP2K1	MLH1	MMP13	MMP15	MMP9	NFKB2	PGF	PIK3CD	PIK3R4	PRKAR2B	PTGER4	PTGS2	REL	RELB	RHOBTB1	RND1	RRAS	SMAD3	SRC	TCF4	TCF7	TGFB1	VEGFA	WNT16	WNT5A	WNT7A	WNT7B
IL-15 Production	1.63	0.122	3.606	AXL	EPHA2	EPHB3	ERBB3	FRK	FYN	IRF1	MAP2K1	NFKB2	PTK2B	PTK6	REL	RELB	SRC	TEC
Adrenomedullin signaling pathway	1.69	0.111	3.578	ADM	AKT3	C3	CEBPB	FOS	IL18	IL1A	ITPR1	MAP2K1	NFKB2	NPR3	PIK3CD	PIK3R4	PLCD1	PLCD3	PPARG	PRKAR2B	PTK2B	REL	RELB	RRAS	TFAP2C
ABRA Signaling Pathway	1.6	0.13	3.464	ACTG1	CCN2	EGR1	FOS	GSN	JUNB	LIF	MEF2D	MMP9	PGF	TPM2	VEGFA
IL-17 Signaling	1.22	0.102	3.441	AKT3	CEBPB	CLCF1	CSF2	FOS	IL18	IL1A	LIF	MMP13	MMP9	PGF	PIK3CD	PIK3R4	PTGS2	RRAS	TGFB1	TNFSF15	TRAF3IP2	VEGFA
PI3K Signaling in B Lymphocytes	0	0.0389	3.441	AKT3	ATF3	ATF5	C3	CBL	CD40	FOS	FYN	IL4R	IRS1	IRS2	ITPR1	MALT1	MAP2K1	NFKB2	NFKBIA	NFKBIE	PIK3CD	PLCD1	PLCD3	REL	RELB	RRAS
IL-4 Signaling	0	0.0381	3.411	AKT3	ARG1	BCL2L1	COL12A1	COL1A1	IL13RA1	IL4R	IRS1	IRS2	MAF	MLST8	NFIL3	NFKB2	PIK3CD	PIK3R4	RICTOR	RPTOR	RRAS	TGFB1	TGM2	TIMP3	TRPC1
IL-6 Signaling	2.1	0.132	3.357	AKT3	CEBPB	COL1A1	FOS	IL18	IL1A	MAP2K1	NFKB2	NFKBIA	NFKBIE	PIK3CD	PIK3R4	REL	RELB	RRAS	TNFRSF1B	VEGFA
Sperm Motility	1.26	0.0973	3.357	AXL	EPHA2	EPHB3	ERBB3	FRK	FYN	GNB4	ITPR1	MAP2K1	PDE1A	PDE1B	PDE4B	PDE4C	PLA2G6	PLCD1	PLCD3	PNPLA2	PNPLA8	PRKAR2B	PRKCG	PRKD1	PTK2B	PTK6	SRC	TEC
G-Protein Coupled Receptor Signaling	1.51	0.0882	3.302	ACKR3	ADGRD1	ADGRG1	ADGRG7	ADRA1D	AKT3	CELSR2	DUSP1	F2RL2	FFAR4	FOS	FOXO1	FOXO4	FYN	FZD2	FZD5	GABBR1	GHSR	GIPR	GNB4	GPR155	GPR157	GPR19	GPRC5A	GPRIN1	GRK7	LPAR6	LTB4R	MAP2K1	MAP3K5	MAP3K8	MEF2D	MYL6B	NFKB2	NFKBIA	NFKBIE	NPR3	OPRD1	P2RY11	P2RY6	PDE12	PDE1A	PDE1B	PDE4B	PDE4C	PDE6C
Integrin Signaling	2.78	0.127	3.273	ACTG1	AKT3	ARPC5L	CAPN5	DIRAS3	FNBP1	FYN	GRB7	GSN	ITGA2	ITGA5	ITGA6	ITGAV	ITGB4	ITGB6	MAP2K1	NEDD9	PARVB	PDGFB	PIK3CD	PIK3R4	RHOBTB1	RND1	RRAS	SRC	TSPAN2	TSPAN5
Opioid Signaling Pathway	0.779	0.0857	3.273	AKT3	CACNA1F	CAMK1D	FOS	FRK	FYN	GNB4	GRK7	ITPR1	KCNJ5	MAP2K1	NFKB2	NFKBIA	OPRD1	PDE1A	PDE1B	PRKAR2B	PRKCG	PRKD1	RPS6KA5	RRAS	SRC	TCF4	TCF7
Coronavirus Pathogenesis Pathway	2.4	0.123	3.266	ADAM9	BST2	CCNE2	E2F2	E2F3	E2F4	E2F8	EEF1A2	FOS	HDAC4	HDAC5	NFKB2	NFKBIA	NFKBIE	PTGS2	RBL2	REL	RELB	RIPK1	SERPINE1	SMAD3	SUV39H1	TFDP1	TGFB1	TMPRSS2
Cholecystokinin/Gastrin-mediated Signaling	2.09	0.134	3.207	DIRAS3	FNBP1	FOS	IL18	IL1A	ITPR1	MAP2K1	MEF2D	PRKCG	PRKD1	PTGS2	PTK2B	RHOBTB1	RND1	RRAS	SRC
GNRH Signaling	0.941	0.0942	3.207	CACNA1F	EGR1	FOS	GNB4	HBEGF	ITPR1	MAP2K1	MAP3K5	MAP3K8	NFKB2	PRKAR2B	PRKCG	PRKD1	PTK2B	REL	RELB	RRAS	SRC
HMGB1 Signaling	3.27	0.144	3.153	AKT3	CLCF1	CSF2	DIRAS3	FNBP1	FOS	ICAM1	IL18	IL1A	LIF	MAP2K1	NFKB2	PIK3CD	PIK3R4	PLAT	REL	RELB	RHOBTB1	RND1	RRAS	SERPINE1	TGFB1	TNFRSF1B	TNFSF15
Thrombin Signaling	1.87	0.111	3.153	AKT3	ARHGEF19	ARHGEF40	CAMK1D	DIRAS3	F2	F2RL2	FNBP1	GNB4	ITPR1	MAP2K1	MYL6B	NFKB2	PIK3CD	PIK3R4	PLCD1	PLCD3	PRKCG	PRKD1	REL	RELB	RHOBTB1	RND1	RRAS	SRC
ILK Signaling	5.05	0.159	3.138	ACTG1	AKT3	BMP2	DIRAS3	FLNB	FN1	FNBP1	FOS	IRS1	IRS2	ITGB4	ITGB6	MMP9	MYL6B	NFKB2	PARVB	PGF	PIK3CD	PIK3R4	PPM1J	PPP2R1B	PPP2R5A	PTGS2	REL	RELB	RHOBTB1	RICTOR	RND1	RPS6KA5	SNAI1	SNAI2	VEGFA
Human Embryonic Stem Cell Pluripotency	2.8	0.129	3.138	ACVR1	AKT3	BMP2	FOXO1	FZD2	FZD5	ID3	ID4	INHBA	KLF4	LIF	MAP2K1	NGF	PDGFB	PIK3CD	PIK3R4	PRKCG	PRKD1	RRAS	SMAD3	SPHK1	TGFB1	WNT16	WNT5A	WNT7A	WNT7B
HIF1α Signaling	2.59	0.125	3.138	ADM	AKT3	CAMK1D	CCNG2	CDKN1A	EGLN3	HSPA4	MAP2K1	MKNK2	MMP13	MMP15	MMP9	PDGFB	PGF	PIK3CD	PIK3R4	PRKCG	PRKD1	RRAS	SAT1	SERPINE1	SLC2A1	SLC2A5	SLC2A8	TGFB1	VEGFA
Pathogen Induced Cytokine Storm Signaling Pathway	0.295	0.0701	3.138	BHLHE40	C3	CLCF1	COL12A1	COL1A1	CSF2	FADD	FOS	IL18	IL1A	IRF1	LIF	NFKB2	P2RX7	PGF	PRDM1	RIPK1	SLC2A1	SLC2A5	SLC2A8	SPI1	STX11	TGFB1	TNFRSF1B	TNFSF15	VEGFA
Systemic Lupus Erythematosus in B Cell Signaling Pathway	0	0.0386	3.138	AKT3	BCL2L1	CBL	CD40	CLCF1	CSF2	FOS	FOXO1	FOXO4	FYN	IL18	IL1A	ISG15	LIF	MALT1	MAP2K1	NFKB2	PAG1	PIK3CD	PIK3R4	PRKCG	PRKD1	REL	RELB	RRAS	SRC	TGFB1	TNFSF15
Regulation of the Epithelial Mesenchymal Transition in Development Pathway	4.06	0.195	3.051	FZD2	FZD5	GLIS2	JAG1	LOX	NFKB2	RBPJ	REL	RELB	SNAI1	SNAI2	TCF4	TCF7	WNT16	WNT5A	WNT7A	WNT7B
RANK Signaling in Osteoclasts	3.81	0.187	3.051	AKT3	BIRC3	CBL	FOS	GSN	MAP2K1	MAP3K5	MAP3K8	NFKB2	NFKBIA	NFKBIE	PIK3CD	PIK3R4	PTK2B	REL	RELB	SRC
IL-13 Signaling Pathway	1.23	0.112	3.051	AKT3	ARG1	BCL2L1	DUSP1	FRK	FYN	HBEGF	IL13RA1	IL4R	PIK3CD	PIK3R4	SRC	TGFB1
Endothelin-1 Signaling	0.32	0.0722	3.051	FOS	ITPR1	PIK3CD	PIK3R4	PLA2G6	PLCD1	PLCD3	PNPLA2	PNPLA8	PRKCG	PRKD1	PTGS2	RRAS	SRC
FAT10 Cancer Signaling Pathway	3.91	0.24	3	ACKR3	ACVR1	AKT3	NFKB2	NFKBIA	NFKBIE	PCNA	REL	RELB	SMAD3	TGFB1	TNFRSF1B
Factors Promoting Cardiogenesis in Vertebrates	1.18	0.105	3	ACVR1	BMP2	FZD2	FZD5	PLCD1	PLCD3	PRKCG	PRKD1	SCN5A	TCF4	TCF7	TGFB1	WNT16	WNT5A	WNT7A	WNT7B
Oxytocin Signaling Pathway	0.908	0.0887	3	AKT3	ATP2B2	ATP2B4	CACNA1F	CAMKK2	CCDC51	FOS	GNB4	ITPR1	MYL6B	NFKB2	NPR3	PIK3CD	PIK3R4	PLA2G6	PNPLA2	PPARD	PPARG	PRKAR2B	PRKCG	PRKD1	PTGS2	REL	RELB	RRAS
STAT3 Pathway	0.645	0.0889	3	CDKN1A	IL10RB	IL13RA1	IL1A	IL4R	MAP2K1	PDGFB	PIM1	RRAS	SRC	TGFB1	VEGFA
G Beta Gamma Signaling	0.549	0.0853	3	AKT3	CACNA1F	GNB4	HBEGF	ITPR1	KCNJ5	PRKAR2B	PRKCG	PRKD1	RRAS	SRC
Cardiac Hypertrophy Signaling	0.45	0.0766	3	ADRA1D	CACNA1F	DIRAS3	FNBP1	GNB4	IRS1	MAP2K1	MAP3K5	MAP3K8	MEF2D	MYL6B	PIK3CD	PIK3R4	PLCD1	PLCD3	PRKAR2B	RHOBTB1	RND1	RRAS	TGFB1
Role of Chondrocytes in Rheumatoid Arthritis Signaling Pathway	3.55	0.156	2.985	CAMKK2	CEBPB	EGR1	FADD	FN1	FOS	IL18	IL1A	ITGA5	MLST8	MMP13	MMP15	MMP9	NFKB2	PGF	PLAU	PTGS2	RIPK1	RPTOR	RUNX2	TNFRSF1B	VEGFA
Insulin Secretion Signaling Pathway	0.351	0.0727	2.982	CACNA1F	FYN	GIPR	ITPR1	KLF11	PIK3CD	PIK3R4	PLCD1	PLCD3	PRKAR2B	PRKCG	PRKD1	RPS6KA5	SCNN1A	SCNN1G	SLC2A1	SLC2A5	SLC2A8	SPCS3	SRC
Pancreatic Adenocarcinoma Signaling	6.93	0.214	2.887	AKT3	BCL2L1	BRCA2	CCNE2	CDKN1A	E2F2	E2F3	E2F4	E2F8	HBEGF	HDAC4	HDAC5	MAP2K1	MMP9	NFKB2	PGF	PIK3CD	PIK3R4	PTGS2	RBL2	REL	RELB	SMAD3	SUV39H1	TFDP1	TGFB1	VEGFA
Th1 Pathway	0.855	0.0984	2.887	CD40	CD80	DLL1	DLL4	ICAM1	IL10RB	IL18	IRF1	NFIL3	NOTCH3	PIK3CD	PIK3R4
Xenobiotic Metabolism General Signaling Pathway	0.539	0.0839	2.887	AKT3	KEAP1	MAF	MAP2K1	MAP3K5	MAP3K8	MGST1	PIK3CD	PIK3R4	PRKCG	PRKD1	RRAS
ERK/MAPK Signaling	3.35	0.135	2.858	DUSP1	ELF3	ELK3	ETS1	FOS	FYN	ITGA2	ITGA5	ITGA6	ITGAV	ITGB4	ITGB6	MAP2K1	MKNK2	PIK3CD	PIK3R4	PLA2G6	PPARG	PPM1J	PPP1R10	PPP1R3C	PPP2R1B	PPP2R5A	PRKAR2B	PRKCG	PTK2B	RPS6KA5	RRAS	SRC
Acetylcholine Receptor Signaling Pathway	0.432	0.0773	2.84	ADAM9	AKT3	CACNA1F	FYN	ITPR1	KCNJ2	KEAP1	NFKB2	PIK3CD	PIK3R4	PLCD1	PLCD3	PRKAR2B	PRKCG	PRKD1
TR/RXR Activation	2.49	0.141	2.828	AKT3	BCL3	ITGA5	KLF9	NCOA3	NCOR2	PCK1	PCNA	PGF	PIK3CD	PIK3R4	PINK1	PPARD	PPARG	SLC2A1	SRC	UCP2	VEGFA
Role of Osteoclasts in Rheumatoid Arthritis Signaling Pathway	2.3	0.11	2.828	ADAM8	ADAM9	AKT3	BIRC3	CBL	COL12A1	COL1A1	CSF1	CSF2	DIRAS3	FNBP1	FOS	FOXO1	FOXO4	GSN	IL18	ITGA5	MAP2K1	MAP3K5	MMP13	MMP15	MMP9	NFKBIA	NFKBIE	PIK3CD	PIK3R4	PTK2B	RHOBTB1	RND1	RRAS	SPI1	SRC	TEC	TNFRSF1B
Transcriptional Regulatory Network in Embryonic Stem Cells	1.45	0.11	2.828	ACVR1	AKT3	FZD2	FZD5	INHBA	KLF4	L1CAM	LIF	MAP2K1	PIK3CD	PIK3R4	RRAS	SMAD3	TGFB1	WNT16	WNT5A	WNT7A	WNT7B
Salvage Pathways of Pyrimidine Ribonucleotides	0.638	0.0928	2.828	CDA	CDK18	CDK6	DMPK	MAP2K1	MAP3K8	PCK1	PIM1	UPP1
B Cell Receptor Signaling	0	0.0315	2.828	AKT3	BCL2L1	BCL6	EGR1	ETS1	FOXO1	MALT1	MAP2K1	MAP3K5	MAP3K8	NFKB2	NFKBIA	NFKBIE	PAG1	PIK3CD	PIK3R4	PTK2B	REL	RELB	RRAS
Macrophage Alternative Activation Signaling Pathway	4.34	0.153	2.785	ARG1	CEBPB	CSF1	DUSP1	EPAS1	FOS	IL10RB	IL13RA1	IL18	IL1A	IL4R	IRS1	IRS2	KLF4	MAF	MLST8	NFKB2	NFKBIA	NFKBIE	PIK3CD	PIK3R4	PPARD	PPARG	REL	RELB	RPS6KA5	RPTOR	TGFB1	ZC3H12A
ID1 Signaling Pathway	3.85	0.144	2.785	ACVR1	AKT3	ATF3	BCL2L1	BCL3	BHLHE40	BMP2	CCN2	CDKN1A	EGR1	ETS1	FN1	FRK	FYN	LIF	MMP9	NFKB2	PGF	PIK3CD	PIK3R4	PTGER4	RAP1GAP	RRAS	SMAD3	SRC	TGFB1	TGM2	TNFRSF1B	VEGFA
HER-2 Signaling in Breast Cancer	6.43	0.167	2.744	AKT3	CCNE2	CDKN1A	ELF3	ELK3	ERBB3	ETS1	FOS	FOXO1	FRK	FYN	HBEGF	IL1A	ITGB4	ITGB6	MAP2K1	MLST8	NDC1	NFKB2	NFKBIA	NFKBIE	NUP35	NUP62	NUP93	PARD6B	PIK3CD	PIK3R4	PRKCG	PRKD1	PTGS2	RBL2	REL	RELB	RPTOR	RRAS	SMAD3	SRC	TP53RK
Prolactin Signaling	2.24	0.147	2.714	CCDC51	CEBPB	FOS	FYN	IRF1	IRS1	KCNMA1	MAP2K1	PIK3CD	PIK3R4	PRKCG	PRKD1	RRAS	TCF7
PAK Signaling	2.16	0.137	2.714	ARHGAP10	EPHB3	ITGA2	ITGA5	ITGA6	ITGAV	ITGB4	ITGB6	MAP2K1	MYL6B	PAK1IP1	PDGFB	PIK3CD	PIK3R4	PTK2B	RRAS
VEGF Family Ligand-Receptor Interactions	1.89	0.143	2.714	AKT3	FOS	MAP2K1	NRP2	PGF	PIK3CD	PIK3R4	PLA2G6	PRKCG	PRKD1	RRAS	VEGFA
Ephrin Receptor Signaling	1.88	0.114	2.714	AKT3	ARPC5L	EFNA3	EFNB2	EFNB3	EPHA2	EPHB3	FYN	GNB4	ITGA2	ITGA5	ITGA6	ITGAV	ITGB4	ITGB6	MAP2K1	PDGFB	PGF	RRAS	SDC2	SORBS1	SRC	VEGFA
Renin-Angiotensin Signaling	1.12	0.107	2.714	FOS	ITPR1	MAP2K1	NFKB2	PIK3CD	PIK3R4	PRKAR2B	PRKCG	PRKD1	PTK2B	REL	RELB	RRAS
Neuropathic Pain Signaling in Dorsal Horn Neurons	1.04	0.109	2.714	CAMK1D	FOS	ITPR1	PIK3CD	PIK3R4	PLCD1	PLCD3	PRKAR2B	PRKCG	PRKD1	SRC
P2Y Purigenic Receptor Signaling Pathway	1.97	0.128	2.673	AKT3	FOS	GNB4	MAP2K1	NFKB2	P2RY11	P2RY6	PIK3CD	PIK3R4	PLCD1	PLCD3	PRKAR2B	PRKCG	PRKD1	REL	RELB	RRAS
Apelin Endothelial Signaling Pathway	1.74	0.121	2.673	AKT3	FOS	GNB4	HDAC4	HDAC5	ICAM1	MAP2K1	MEF2D	NFKB2	PIK3CD	PIK3R4	PRKCG	PRKD1	REL	RELB	RRAS	SMAD3
GP6 Signaling Pathway	1.24	0.11	2.673	AKT3	COL12A1	COL1A1	FYN	ITPR1	LAMA1	LAMA3	LAMB3	LAMC2	LAT	PIK3CD	PIK3R4	PRKCG	PRKD1
Synaptic Long Term Depression	0.398	0.0758	2.673	CACNA1F	ITPR1	MAP2K1	NPR3	PLA2G6	PLCD1	PLCD3	PNPLA2	PNPLA8	PPM1J	PPP2R1B	PPP2R5A	PRKCG	PRKD1	RRAS
p70S6K Signaling	0	0.031	2.668	AKT3	F2	F2RL2	IL4R	IRS1	MAP2K1	PIK3CD	PIK3R4	PLCD1	PLCD3	PPM1J	PPP2R1B	PPP2R5A	PRKCG	PRKD1	RRAS	SFN	SRC
TEC Kinase Signaling	0	0.045	2.668	ACTG1	DIRAS3	FADD	FNBP1	FOS	FRK	FYN	GNB4	ITGA2	ITGA5	ITGA6	ITGAV	ITGB4	ITGB6	NFKB2	PIK3CD	PIK3R4	PRKCG	PRKD1	PTK2B	REL	RELB	RHOBTB1	RND1	SRC	TEC
MIF Regulation of Innate Immunity	2.55	0.205	2.646	FOS	LY96	NFKB2	NFKBIA	NFKBIE	PLA2G6	PTGS2	REL	RELB
WNT/Ca+ pathway	1.42	0.136	2.646	FZD2	FZD5	NFKB2	PDE6C	PLCD1	PLCD3	REL	RELB	WNT5A
IL-1 Signaling	0.892	0.104	2.646	FOS	GNB4	IL1A	IRAK2	NFKB2	NFKBIA	NFKBIE	PRKAR2B	REL	RELB
Role of JAK2 in Hormone-like Cytokine Signaling	0.865	0.113	2.646	BCL2L1	BIRC3	FOS	IRS1	IRS2	PGF	VEGFA
Melatonin Signaling	0.636	0.0972	2.646	MAP2K1	PLCD1	PLCD3	PRKAR2B	PRKCG	PRKD1	RORA
NUR77 Signaling in T Lymphocytes	0	0.0156	2.646	CD80	MAP2K1	MEF2D	MR1	NR4A1	PCNA	PRKCG	PRKD1
MSP-RON Signaling in Cancer Cells Pathway	4.48	0.171	2.558	AKT3	ELF3	ELK3	ETS1	FOS	ITGA6	ITGB4	KLK4	MAP2K1	NFKB2	NFKBIA	PGF	PIK3CD	PIK3R4	PLAUR	PTK2B	REL	RELB	RRAS	SFN	SRC	TCF4	TCF7	VEGFA
Neuroinflammation Signaling Pathway	0.804	0.0852	2.558	ACVR1	AKT3	BIRC3	CD40	CD80	FOS	GABBR1	ICAM1	IL18	IRAK2	KCNJ5	MFGE8	MMP9	MR1	NFKB2	NGF	P2RX7	PIK3CD	PIK3R4	PLA2G6	PRKCG	PTGS2	REL	RELB	RIPK1	SLC1A2	TGFB1
Ovarian Cancer Signaling	6.92	0.196	2.53	AKT3	BRCA2	CD44	E2F2	E2F3	E2F4	FZD2	FZD5	HDAC4	HDAC5	MAP2K1	MLH1	MMP9	PGF	PIK3CD	PIK3R4	PMS2	PRKAR2B	PTGS2	RBL2	RRAS	SRC	SUV39H1	TCF4	TCF7	TFDP1	VEGFA	WNT16	WNT5A	WNT7A	WNT7B
LPS-stimulated MAPK Signaling	2.25	0.153	2.53	FOS	MAP2K1	MAP3K5	NFKB2	NFKBIA	NFKBIE	PIK3CD	PIK3R4	PRKCG	PRKD1	REL	RELB	RRAS
ERK5 Signaling	1.51	0.135	2.53	CTF1	FOS	LIF	MAP3K8	MEF2D	NGF	RPS6KA5	RRAS	SFN	SRC
Role of JAK family kinases in IL-6-type Cytokine Signaling	1.34	0.127	2.53	BCL2L1	CLCF1	CTF1	FOS	IRF1	JUNB	LIF	PGF	TGFB1	VEGFA
NGF Signaling	0.892	0.1	2.53	AKT3	MAP2K1	MAP3K5	MAP3K8	NFKB2	NGF	PIK3CD	PIK3R4	REL	RELB	RPS6KA5	RRAS
Corticotropin Releasing Hormone Signaling	0.591	0.0855	2.53	CACNA1F	FOS	ITPR1	IVL	MAP2K1	MEF2D	NPR3	NR4A1	PRKAR2B	PRKCG	PRKD1	PTGS2	VEGFA
Synaptic Long Term Potentiation	0.363	0.0758	2.53	ITPR1	MAP2K1	PLCD1	PLCD3	PPP1R10	PPP1R3C	PRKAR2B	PRKCG	PRKD1	RRAS
Huntington's Disease Signaling	0	0.0634	2.53	AKT3	BCL2L1	CAPN5	GNB4	HDAC4	HDAC5	HSPA4	ITPR1	NCOR2	NGF	PIK3CD	PIK3R4	POLR2A	PRKCG	PRKD1	PSMC4	PSME3	TGM2
Acute Phase Response Signaling	2.64	0.13	2.524	AKT3	C3	CEBPB	CRABP2	F2	FN1	FOS	IL18	IL1A	MAP2K1	MAP3K5	NFKB2	NFKBIA	NFKBIE	NOLC1	PIK3CD	RBP4	REL	RELB	RIPK1	RRAS	SERPINE1	TCF4	TNFRSF1B
IL-33 Signaling Pathway	1.75	0.114	2.524	AKT3	BCL2L1	CSF2	FOS	H2AX	H2BC26	ICAM1	IL18	IL1A	LPIN1	MAP2K1	MAP3K8	MMP9	NFKB2	NFKBIA	NFKBIE	PIK3CD	PIK3R4	PRKAR2B	PTGS2	SIGIRR
Signaling by Rho Family GTPases	1.72	0.105	2.524	ACTG1	ARHGEF19	ARPC5L	CDH17	DIRAS3	FNBP1	FOS	GNB4	ITGA2	ITGA5	ITGA6	ITGAV	ITGB4	ITGB6	MAP2K1	MYL6B	NEDD4	NFKB2	PIK3CD	PIK3R4	PIP4K2C	PTK2B	REL	RELB	RHOBTB1	RND1	SEPTIN3	SEPTIN5
Synaptogenesis Signaling Pathway	0	0.0603	2.524	AKT3	ARPC5L	CDH17	EFNA3	EFNB2	EFNB3	EPHA2	EPHB3	FYN	ITPR1	PIK3CD	PIK3R4	PRKAR2B	RAB3A	RRAS	SRC	STXBP1	SYT11	SYT16
WNK Renal Signaling Pathway	3.94	0.179	2.5	AKT3	BIRC3	CBL	CDC23	IRS1	IRS2	LRRC8B	LRRC8C	NEDD4	NPR3	OSR1	PIK3CD	PIK3R4	PRKCG	PRKD1	RPS6KA5	SCNN1A	SCNN1G	WNK3
Gα12/13 Signaling	3.07	0.15	2.5	AKT3	CDH17	F2	F2RL2	LPAR6	MAP2K1	MAP3K5	MEF2D	MYL6B	NFKB2	NFKBIA	NFKBIE	PIK3CD	PIK3R4	PTK2B	REL	RELB	RRAS	SRC	TEC
Oxytocin in Brain Signaling Pathway	0.658	0.0854	2.5	AKT3	CACNA1F	CAMKK2	GNB4	ITPR1	MAP2K1	MEF2D	NFKB2	PIK3CD	PIK3R4	PLA2G6	PNPLA2	PNPLA8	PRKCG	PRKD1	PTGS2	RRAS
NF-κB Activation by Viruses	3.58	0.192	2.496	AKT3	ITGA2	ITGA6	ITGAV	NFKB2	NFKBIA	NFKBIE	PIK3CD	PIK3R4	PRKCG	PRKD1	REL	RELB	RIPK1	RRAS
HGF Signaling	3.53	0.159	2.496	AKT3	CDKN1A	ELF3	ELK3	ETS1	FOS	ITGA2	ITGA5	ITGA6	ITGAV	ITGB4	ITGB6	MAP2K1	MAP3K5	MAP3K8	PIK3CD	PIK3R4	PRKCG	PRKD1	PTGS2	RRAS
14-3-3-mediated Signaling	2.53	0.142	2.496	AKT3	CBL	FOS	FOXO1	MAP2K1	MAP3K5	PIK3CD	PIK3R4	PLCD1	PLCD3	PRKCG	PRKD1	RRAS	SFN	SRC	TP73	TUBB3	TUBB4A
CXCR4 Signaling	1.36	0.107	2.496	AKT3	DIRAS3	EGR1	ELMO3	FNBP1	FOS	GNB4	ITPR1	MAP2K1	MYL6B	PIK3CD	PIK3R4	PRKCG	PRKD1	RHOBTB1	RND1	RRAS	SRC
PKCθ Signaling in T Lymphocytes	0	0.0305	2.496	CACNA1F	CD80	FOS	FYN	ITPR1	LAT	MALT1	MAP3K5	MAP3K8	NFKB2	NFKBIA	NFKBIE	PIK3CD	PIK3R4	REL	RELB	RRAS
Cachexia Signaling Pathway	0.957	0.087	2.475	ACVR1	AKT3	CAPN5	CEBPB	CLCF1	CSF2	DDIT4	FBXO32	FOXO1	FOXO4	GABARAPL1	HSPA4	IL18	IL1A	INHBA	IRS1	LIF	NFKB2	PIK3CD	PIK3R4	PNPLA2	PPARG	PRKAR2B	PRKCG	PRKD1	PSMC4	PSME3	SIRT1	SMAD3	TGFB1	TNFRSF1B	TNFSF15
MIF-mediated Glucocorticoid Regulation	2.56	0.222	2.449	LY96	NFKB2	NFKBIA	NFKBIE	PLA2G6	PTGS2	REL	RELB
iNOS Signaling	2.35	0.191	2.449	FOS	IRAK2	IRF1	LY96	NFKB2	NFKBIA	NFKBIE	REL	RELB
CD27 Signaling in Lymphocytes	2.27	0.175	2.449	BCL2L1	FOS	MAP2K1	MAP3K5	MAP3K8	NFKB2	NFKBIA	NFKBIE	REL	RELB
Role of IL-17F in Allergic Inflammatory Airway Diseases	1.83	0.17	2.449	CSF2	MAP2K1	MMP13	NFKB2	REL	RELB	RPS6KA5	TRAF3IP2
Crosstalk between Dendritic Cells and Natural Killer Cells	1	0.11	2.449	ACTG1	CD40	CD80	CSF2	FSCN2	IL18	NFKB2	REL	RELB	TNFRSF1B
Cancer Drug Resistance by Drug Efflux	0.978	0.121	2.449	AKT3	FOXO1	FOXO4	MAP2K1	PIK3CD	PTGS2	RRAS
PFKFB4 Signaling Pathway	0.947	0.125	2.449	MAP2K1	NCOA3	PFKFB4	PRKAR2B	RPS6KA5	TGFB1
UVC-Induced MAPK Signaling	0.854	0.118	2.449	FOS	MAP2K1	PRKCG	PRKD1	RRAS	SRC
Glutaminergic Receptor Signaling Pathway (Enhanced)	0.393	0.0738	2.449	AKT3	CACNA1F	GABBR1	ITPR1	MLST8	NFKB2	PIK3CD	PIK3R4	PLA2G6	PLCD1	PLCD3	PNPLA2	PNPLA8	PRKAR2B	PRKCG	PRKD1	RPTOR	SCN3B	SCN5A	SLC1A2	SLC7A11	SRC	TGFB1	TRPC1
α-Adrenergic Signaling	0.312	0.0734	2.449	GNB4	ITPR1	MAP2K1	PRKAR2B	PRKCG	PRKD1	RRAS	SLC8A3
Chemokine Signaling	0.305	0.0741	2.449	CAMK1D	FOS	MAP2K1	PTK2B	RRAS	SRC
SNARE Signaling Pathway	0	0.0441	2.449	MYL6B	PRKAR2B	RAB3A	STXBP1	SYT11	SYT16
PI3K/AKT Signaling	3.52	0.14	2.357	AKT3	BCL2L1	CDKN1A	FOXO1	IL10RB	IL13RA1	IL4R	ITGA2	ITGA5	ITGA6	ITGAV	ITGB4	ITGB6	MAP2K1	MAP3K5	MAP3K8	NFKB2	NFKBIA	NFKBIE	PIK3CD	PPM1J	PPP2R1B	PPP2R5A	PTGS2	REL	RELB	RRAS	SFN
HOTAIR Regulatory Pathway	5.13	0.172	2.353	AKT3	CD44	CDKN1A	COL1A1	DNMT3B	FOXA1	ICAM1	IRF1	JARID2	KMT2C	MMP13	MMP15	MMP9	NFKB2	NFKBIA	PIK3CD	PIK3R4	RBM38	REL	RELB	SNAI2	TCF4	TCF7	TGFB1	WNT16	WNT5A	WNT7A	WNT7B
Production of Nitric Oxide and Reactive Oxygen Species in Macrophages	5.09	0.162	2.353	AKT3	APOF	ARG2	DIRAS3	FNBP1	FOS	HOXA10	IRF1	MAP2K1	MAP3K5	MAP3K8	NCF4	NFKB2	NFKBIA	NFKBIE	PIK3CD	PIK3R4	PPM1J	PPP1R10	PPP1R3C	PPP2R1B	PPP2R5A	PRKCG	PRKD1	RBP4	REL	RELB	RHOBTB1	RND1	SPI1	TNFRSF1B
Multiple Sclerosis Signaling Pathway	2.21	0.117	2.353	C3	C5	CAPN5	CLCF1	CSF2	CYP27B1	DUSP1	FADD	IL18	IL1A	IRF1	JARID2	LIF	MMP9	NCOA3	NFKB2	P2RX7	PARP8	PLAU	PPARD	PPARG	SLC8A3	TGFB1	TIPARP	TNFSF15	TNKS
Sertoli Cell-Sertoli Cell Junction Signaling	1.73	0.107	2.353	ACTG1	AKT3	CDH17	CLDN3	ICAM1	IL1A	ITGA2	ITGA6	KEAP1	LAMA1	LAMA3	LAMB3	LAMC2	MAP2K1	MAP3K5	MAP3K8	MYO7A	NFKB2	PIK3CD	PIK3R4	RRAS	SORBS1	SRC	TNFRSF1B	TUBB3	TUBB4A
Neutrophil Extracellular Trap Signaling Pathway	0	0.0652	2.353	AKT3	ARG2	COL12A1	COL1A1	FRK	FYN	ITGA2	ITPR1	MAP2K1	MMP9	NFKB2	PIK3CD	PIK3R4	PLA2G6	PLCD1	PLCD3	PNPLA2	PNPLA8	PRKCG	PRKD1	RIPK1	SLC2A1	SRC	TIMM17A	TIMM8A	TSPO
Breast Cancer Regulation by Stathmin1	1.6	0.0909	2.335	ACKR3	ADGRD1	ADGRG1	ADGRG7	ADRA1D	ARHGEF19	AURKB	CAMK1D	CDK6	CELSR2	E2F2	E2F3	E2F4	E2F8	F2RL2	FFAR4	FZD2	FZD5	GABBR1	GHSR	GIPR	GNB4	GPR155	GPR157	GPR19	GPRC5A	LPAR6	LTB4R	MAP2K1	MMP9	NFKB2	OPRD1	P2RY11	P2RY6	PDGFB	PGF	PIK3CD	PIK3R4	PPM1J	PPP1R10	PPP1R3C	PPP2R1B	PPP2R5A	PRKAR2B	PRKCG	PRKD1
Glioma Signaling	4.34	0.176	2.333	AKT3	CAMK1D	CDK6	CDKN1A	CDKN2C	CDKN2D	E2F2	E2F3	E2F4	E2F8	HDAC4	HDAC5	MAP2K1	PDGFB	PIK3CD	PIK3R4	PRKCG	PRKD1	RBL2	RRAS	SUV39H1	TFDP1
IGF-1 Signaling	3.06	0.162	2.333	AKT3	CCN1	CCN2	CCN3	FOS	FOXO1	IGFBP4	IGFBP6	IRS1	IRS2	MAP2K1	NEDD4	PIK3CD	PIK3R4	PRKAR2B	RRAS	SFN
Thyroid Cancer Signaling	2.1	0.152	2.309	AKT3	FOS	FOXO1	IRS1	IRS2	MAP2K1	NGF	PIK3CD	PIK3R4	RRAS	TCF4	TCF7
VEGF Signaling	1.72	0.131	2.309	ACTG1	AKT3	BCL2L1	FOXO1	MAP2K1	PGF	PIK3CD	PIK3R4	PTK2B	RRAS	SFN	SRC	VEGFA
Gαq Signaling	1.57	0.112	2.309	ADRA1D	AKT3	DIRAS3	FNBP1	GNB4	ITPR1	MAP2K1	NFKB2	NFKBIA	NFKBIE	PIK3CD	PIK3R4	PRKCG	PRKD1	PTK2B	REL	RELB	RHOBTB1	RND1
Nitric Oxide Signaling in the Cardiovascular System	1.42	0.117	2.309	AKT3	ARG2	CACNA1F	ITPR1	MAP2K1	PDE1A	PDE1B	PGF	PIK3CD	PIK3R4	PRKAR2B	PRKCG	PRKD1	VEGFA
p38 MAPK Signaling	1.14	0.108	2.309	DUSP1	DUSP10	FADD	IL18	IL1A	IRAK2	MAP3K5	MEF2D	MKNK2	PLA2G6	RPS6KA5	TGFB1	TNFRSF1B
Glioblastoma Multiforme Signaling	5.18	0.17	2.236	AKT3	CCNE2	CDK6	CDKN1A	DIRAS3	E2F2	E2F3	E2F4	E2F8	FNBP1	FOXO1	FZD2	FZD5	ITPR1	MAP2K1	NF1	PDGFB	PIK3CD	PIK3R4	PLCD1	PLCD3	RHOBTB1	RND1	RRAS	SRC	WNT16	WNT5A	WNT7A	WNT7B
Regulation of Cellular Mechanics by Calpain Protease	1.33	0.122	2.236	CAPN5	CCNE2	CDK6	ITGA2	ITGA5	ITGA6	ITGAV	ITGB4	ITGB6	RRAS	SRC
Oncostatin M Signaling	1.13	0.14	2.236	EPAS1	MAP2K1	MMP13	PLAU	RRAS	TIMP3
Agrin Interactions at Neuromuscular Junction	0.462	0.087	2.236	ACTG1	AGRN	ERBB3	RRAS	SRC	UTRN
Phospholipases	0.462	0.087	2.236	LIPG	PLA2G6	PLCD1	PLCD3	PNPLA2	PNPLA8
Calcium-induced T Lymphocyte Apoptosis	0	0.0109	2.236	ITPR1	MEF2D	NR4A1	PRKCG	PRKD1
RAR Activation	6.43	0.138	2.213	ACVR1	AKT3	CDKN1A	CLCF1	COL1A1	CRABP2	CSF2	CYP26A1	DHRS3	DHRS9	DIRAS3	DUSP1	FNBP1	FOS	HOXA3	HOXD3	IL18	IL1A	LIF	MAP2K1	MMP13	MMP9	NCOR2	NFKB2	NR2F2	NR2F6	PBRM1	PDE12	PDE1A	PDE1B	PDE4B	PDE4C	PDE6C	PIK3CD	PIK3R4	PLAU	PPARD	PPARG	PRKAR2B	RAB11FIP3	RARA	RBP4	RDH10	REL	RELB	RHOBTB1
Necroptosis Signaling Pathway	0.726	0.0903	2.138	AXL	BIRC3	CAPN5	CYLD	FADD	PELI1	PLA2G6	RBL2	RIPK1	TIMM17A	TIMM8A	TNFRSF1B	TNIP1	TSPO
Regulation of IL-2 Expression in Activated and Anergic T Lymphocytes	0	0.0303	2.138	CD80	FOS	FYN	LAT	MALT1	MAP2K1	NFKB2	NFKBIA	NFKBIE	REL	RELB	RRAS	SMAD3	TGFB1
Wound Healing Signaling Pathway	3.17	0.127	2.121	ACVR1	CEBPB	CLCF1	COL12A1	COL1A1	CSF2	F2	FN1	FOS	HBEGF	IL18	IL1A	ITGA6	ITGB4	LAMA1	LAMA3	LAMB3	LAMC2	LIF	MAP2K1	MMP9	NFKB2	NFKBIA	NFKBIE	PDGFB	PGF	RRAS	SNAI2	TGFB1	TNFRSF1B	TNFSF15	VEGFA
Macropinocytosis Signaling	2.23	0.158	2.121	CSF1	ITGA5	ITGB4	ITGB6	NGF	PDGFB	PIK3CD	PIK3R4	PRKCG	PRKD1	RRAS	SRC
Role of CHK Proteins in Cell Cycle Checkpoint Control	1.75	0.155	2.121	CDKN1A	E2F2	E2F3	E2F4	E2F8	PCNA	PPM1J	PPP2R1B	PPP2R5A
TREM1 Signaling	1.4	0.13	2.121	AKT3	CD40	CSF2	ICAM1	IL18	ITGA5	NFKB2	REL	RELB	SIGIRR
PCP (Planar Cell Polarity) Pathway	1.27	0.133	2.121	DAAM1	FZD2	FZD5	JUNB	WNT16	WNT5A	WNT7A	WNT7B
Thrombopoietin Signaling	1.16	0.127	2.121	FOS	IRS2	MAP2K1	PIK3CD	PIK3R4	PRKCG	PRKD1	RRAS
FGF Signaling	0.61	0.093	2.121	AKT3	FGF11	ITPR1	MAP2K1	MAP3K5	PIK3CD	PIK3R4	RPS6KA5
Neuregulin Signaling	2.54	0.145	2.111	AKT3	ERBB3	ERRFI1	GRB7	HBEGF	ITGA2	ITGA5	ITGA6	ITGAV	ITGB4	ITGB6	MAP2K1	PRKCG	PRKD1	RNF41	RRAS	SRC
TGF-β Signaling	1.82	0.135	2.111	ACVR1	BMP2	FOS	INHBA	MAP2K1	RRAS	RUNX2	SERPINE1	SMAD3	SMURF1	SMURF2	TGFB1	VDR
Fcγ Receptor-mediated Phagocytosis in Macrophages and Monocytes	1.22	0.117	2.111	ACTG1	AKT3	ARPC5L	CBL	CSF2	FYN	PLA2G6	PRKCG	PRKD1	PTK2B	SRC
Reelin Signaling in Neurons	0.792	0.0942	2.111	AKT3	ARHGEF19	ARHGEF40	ARPC5L	FRK	FYN	ITGA5	MAP2K1	MAPK8IP2	PDK3	PIK3CD	PIK3R4	SRC
cAMP-mediated signaling	1.64	0.106	2.065	AKAP1	AKAP12	AKAP5	AKAP7	AKAP8	CAMK1D	DUSP1	GABBR1	LTB4R	MAP2K1	NPR3	OPRD1	PALM2AKAP2	PDE12	PDE1A	PDE1B	PDE4B	PDE4C	PDE6C	PRKAR2B	PTGER4	RAP1GAP	SMPDL3B	SRC	TULP2
Bladder Cancer Signaling	3.41	0.164	2	CDKN1A	E2F2	E2F3	E2F4	FGF11	HDAC4	HDAC5	MAP2K1	MMP13	MMP15	MMP9	PGF	RASSF1	RBL2	RPS6KA5	RRAS	SUV39H1	TFDP1	VEGFA
Chondroitin Sulfate Degradation (Metazoa)	1.67	0.25	2	CEMIP	CEMIP2	HYAL4	OGA
Dermatan Sulfate Degradation (Metazoa)	1.58	0.235	2	CEMIP	CEMIP2	HYAL4	OGA
CCR5 Signaling in Macrophages	0	0.014	2	CACNA1F	FOS	GNB4	ITPR1	PRKCG	PRKD1	PTK2B
Role of Hypercytokinemia/hyperchemokinemia in the Pathogenesis of Influenza	0	0.0465	2	IL18	IL1A	ISG15	NFKB2
Gαs Signaling	0	0.0397	2	GNB4	MAP2K1	PRKAR2B	PTGER4	SRC
Assembly of RNA Polymerase I Complex	2	0.308	-2	POLR1A	POLR1B	POLR1C	UBTF
RAN Signaling	1.58	0.235	-2	KPNA2	RANBP1	RANGAP1	RCC1
Methionine Degradation I (to Homocysteine)	1.15	0.174	-2	EEF1AKMT4	FTSJ1	MAT2A	PRMT5
Cysteine Biosynthesis III (mammalia)	1.04	0.16	-2	EEF1AKMT4	FTSJ1	MAT2A	PRMT5
Superpathway of Methionine Degradation	0.571	0.105	-2	EEF1AKMT4	FTSJ1	MAT2A	PRMT5
Cyclins and Cell Cycle Regulation	4.76	0.212	-2.138	CCNE2	CDK6	CDKN1A	CDKN2C	CDKN2D	E2F2	E2F3	E2F4	E2F8	HDAC4	HDAC5	PPM1J	PPP2R1B	PPP2R5A	RBL2	SUV39H1	TFDP1	TGFB1
Spliceosomal Cycle	0.515	0.0943	-2.236	DHX16	PRPF19	SF3A2	U2AF2	YJU2
Chaperone Mediated Autophagy Signaling Pathway	0	0.0331	-2.4	BBC3	BMAL1	EEF1A2	HSPA4	HSPBP1	IL18	MEF2D	MLLT11	MLST8	MMP13	MMP15	MMP9	NCOR2	NFKB2	NFKBIA	PIK3CD	PIK3R4	PLIN3	RARA	RCAN1	RICTOR
Mismatch Repair in Eukaryotes	3	0.333	-2.449	EXO1	FEN1	LIG1	MLH1	PCNA	PMS2
Estrogen-mediated S-phase Entry	2.81	0.269	-2.449	CCNE2	CDKN1A	E2F2	E2F3	E2F4	E2F8	TFDP1
Mitotic Roles of Polo-Like Kinase	1.78	0.149	-2.449	ANAPC7	CDC16	CDC23	CDC7	KIF23	PLK3	PPM1J	PPP2R1B	PPP2R5A	TGFB1
tRNA Charging	1.3	0.154	-2.449	FARSA	MARS1	MARS2	PARS2	TARS1	WARS1
PTEN Signaling	1.77	0.119	-2.714	AKT3	BCL2L1	CBL	CDKN1A	FOXO1	FOXO4	ITGA2	ITGA5	ITGA6	ITGAV	ITGB4	ITGB6	MAP2K1	NFKB2	PIK3CD	REL	RELB	RRAS
Antioxidant Action of Vitamin C	1.91	0.132	-2.828	CSF2	NFKB2	NFKBIA	NFKBIE	NXN	PLA2G6	PLCD1	PLCD3	PNPLA2	PNPLA8	REL	RELB	SLC2A1	SLC2A5	SLC2A8
NER (Nucleotide Excision Repair, Enhanced Pathway)	0.767	0.1	-2.828	CHAF1A	CHAF1B	LIG1	PCNA	POLA1	POLD3	POLE2	POLE3	POLR2A
PPAR Signaling	2.55	0.15	-3.207	FOS	IL18	IL1A	MAP2K1	NCOR2	NFKB2	NFKBIA	NFKBIE	PDGFB	PPARD	PPARG	PTGS2	REL	RELB	RRAS	TNFRSF1B
Macrophage Classical Activation Signaling Pathway	1.57	0.143	1.961	CD40	CD80	CLCF1	CSF2	IL13RA1	IL18	IL1A	IRF1	JARID2	LIF	LY96	MAF	NFKB2	NFKBIA	NFKBIE	PPARG	SPI1	TGFB1	TNFSF15
[truncated: 24 more columns]

## Sheet: PK15
Ingenuity Canonical Pathways	-log(p-value)	Ratio	z-score	Molecules
Cardiac Hypertrophy Signaling (Enhanced)	5.61	0.0849	5.516	CACNA1S	CNTF	CXCL8	EDNRB	FGF11	FZD1	FZD5	IFNLR1	IKBKB	IL10RA	IL10RB	IL17RD	IL18	IL1A	ITGA2	ITGA2B	ITGA5	ITGAE	ITGAL	ITGB6	ITGB8	JUN	MAP2K1	MAP3K13	MAP3K14	MAP3K8	MAP3K9	MKNK2	MYC	NFATC4	NFKB1	NFKB2	PDE1A	PDE4B	PDK1	PIK3R1	RALA	RAP2B	RCAN1	REL	RELB	RPS6KA5	STAT3	TNFRSF1B	TNFSF9	WNT7B
Pulmonary Fibrosis Idiopathic Signaling Pathway	6.71	0.107	4.802	AREG	BBC3	CCN2	COL27A1	COL4A3	EGR1	FOS	FZD1	FZD5	HES1	ITGA2	ITGB6	JARID2	JUN	LEF1	MAP2K1	MMP13	NFKB1	NFKB2	PDGFB	PIK3R1	PLAU	PMAIP1	RALA	RAP2B	RBPJ	REL	RELB	RPS6KA5	SERPINE1	SMAD3	SNAI1	STAT3	WNT7B	WWTR1
Tumor Microenvironment Pathway	9.01	0.156	4.707	CD274	CD44	CSF1	CXCL8	FAS	FGF11	FOS	ICAM1	ITGA5	JUN	MAP2K1	MAP3K14	MMP13	MYC	NFKB1	NFKB2	PDGFB	PGF	PIK3R1	PLAU	RALA	RAP2B	REL	RELB	SLC1A4	SLC2A1	STAT3	VEGFA
Pathogen Induced Cytokine Storm Signaling Pathway	4.61	0.0889	4.7	BHLHE40	C3	CCL5	CNTF	COL27A1	COL4A3	CX3CL1	CXCL2	CXCL8	FOS	HMGCR	IFIH1	IL18	IL1A	IRF1	JUN	MYC	NFKB1	NFKB2	NLRP3	NOD1	NOD2	PGF	SLC2A1	SLC2A5	SOCS3	STAT3	STX11	TICAM1	TLR4	TNFRSF1B	TNFSF9	VEGFA
S100 Family Signaling Pathway	2.61	0.0623	4.619	ACKR3	AREG	BCL3	CACNA1S	CCR7	CDKN1A	CREB5	CXCL8	DRD3	EDNRB	EREG	F2RL1	FOS	FZD1	FZD5	GPR15	GPR155	GPR4	GPR68	GPRC5A	HBEGF	HTR1B	IKBKB	IL10RA	IL10RB	IL18	IRAK2	JUN	LEF1	MAP2K1	MAP3K8	MMP13	NFKB1	NFKB2	OPRL1	P2RY1	P2RY2	PGF	PIK3R1	PLA2G4B	PLAT	S1PR5	SMAD3	STAT3	TAS1R1	TLR4
Senescence Pathway	6.64	0.11	4.596	ATF3	BHLHE40	CACNA1S	CDKN1A	CEBPB	CXCL8	E2F8	ELF3	ELF4	ETS1	ETS2	GADD45A	GADD45B	IKBKB	IL1A	JUN	KAT2B	MAP2K1	NFATC4	NFKB1	NFKB2	PDHX	PDK1	PIK3R1	PPP2R3A	PPP2R5B	RALA	RAP2B	RASSF5	RPS6KA5	SERPINE1	SMAD3	ZFP36L1
IL-6 Signaling	10.1	0.194	4.379	CEBPB	CXCL8	FOS	IKBKB	IL18	IL1A	JUN	MAP2K1	MAP3K14	MCL1	NFKB1	NFKB2	NFKBIA	NFKBID	NFKBIE	PIK3R1	RALA	RAP2B	REL	RELB	SOCS3	STAT3	TNFAIP6	TNFRSF1B	VEGFA
B Cell Receptor Signaling	0	0.0394	4.379	BCL6	CREB5	DAPP1	EGR1	ETS1	IKBKB	JUN	MAP2K1	MAP3K13	MAP3K14	MAP3K8	MAP3K9	NFATC4	NFKB1	NFKB2	NFKBIA	NFKBID	NFKBIE	PIK3R1	POU2F2	RALA	RAP2B	RASSF5	REL	RELB
Systemic Lupus Erythematosus in B Cell Signaling Pathway	0	0.0345	4.379	BCL2L11	CD40	CNTF	CXCL8	FOS	IFIH1	IL18	IL1A	ISG15	JUN	MAP2K1	MAP3K14	MCL1	MYC	NFATC4	NFKB1	NFKB2	PIK3R1	RALA	RAP2B	REL	RELB	STAT3	TICAM1	TNFSF9
PI3K Signaling in B Lymphocytes	0	0.0338	4.243	ATF3	C3	CD40	DAPP1	FOS	IKBKB	JUN	MAP2K1	NFATC4	NFKB1	NFKB2	NFKBIA	NFKBID	NFKBIE	PIK3R1	RALA	RAP2B	REL	RELB	TLR4
Role of Tissue Factor in Cancer	5.9	0.121	4.2	CCN1	CCN2	CSF1	CXCL8	EGR1	F2RL1	F3	FOS	HBEGF	IKBKB	JUN	MAP2K1	MMP13	NFKB1	NFKB2	PIK3R1	PLAUR	PPP2R3A	PPP2R5B	RALA	RAP2B	RPS6KA5	SNAI1	TNFRSF1B	VEGFA
Regulation of the Epithelial Mesenchymal Transition by Growth Factors Pathway	5.96	0.125	4.146	EGR1	ETS1	FGF11	FOS	IKBKB	JAK3	JUN	MAP2K1	NFKB1	NFKB2	PARD6B	PDGFB	PIK3R1	RALA	RAP2B	REL	RELB	SMAD3	SNAI1	STAT3	TNFRSF1B	TNFSF18	TNFSF9	WWTR1
Role of Chondrocytes in Rheumatoid Arthritis Signaling Pathway	4.2	0.121	4.123	CEBPB	CXCL8	EGR1	FOS	IL18	IL1A	ITGA5	JUN	MMP13	NFKB1	NFKB2	NLRP3	PGF	PLAU	STAT3	TNFRSF1B	VEGFA
Role of Osteoclasts in Rheumatoid Arthritis Signaling Pathway	4.17	0.0909	4.041	ADAM33	BIRC3	COL27A1	COL4A3	CREB5	CSF1	DIRAS3	FOS	IKBKB	IL18	ITGA5	JUN	MAP2K1	MAP3K14	MMP13	NFKB1	NFKBIA	NFKBID	NFKBIE	PIK3R1	RALA	RAP2B	RHOB	RND1	RND3	TEC	TLR4	TNFRSF1B
Hepatic Fibrosis Signaling Pathway	13	0.128	4.025	CACNA1S	CCL5	CCN2	CD40	CEBPB	CREB5	CXCL8	DIRAS3	FOS	FZD1	FZD5	ICAM1	IKBKB	IL18	IL1A	IRAK2	ITGA2	ITGA2B	ITGA5	ITGAE	ITGAL	ITGB6	ITGB8	JUN	LEF1	MAP2K1	MMP13	MYC	NFKB1	NFKB2	NFKBIA	NFKBID	NFKBIE	PDGFB	PDK1	PGF	PIK3R1	PPARG	PTCH1	RALA	RAP2B	REL	RELB	RHOB	RND1	RND3
Dendritic Cell Maturation	0	0.0336	4.025	CCR7	CD40	CD83	CREB5	FSCN2	ICAM1	IKBKB	IL18	IL1A	MAP3K14	NFKB1	NFKB2	NFKBIA	NFKBID	NFKBIE	PIK3R1	REL	RELB	TLR4	TNFRSF1B
IL-17 Signaling	2.37	0.0856	4	CEBPB	CNTF	CXCL8	FOS	IL18	IL1A	JUN	MAP3K14	MMP13	NFKB1	PGF	PIK3R1	RALA	RAP2B	TNFSF9	VEGFA
PKCθ Signaling in T Lymphocytes	0	0.0341	4	CACNA1S	FOS	IKBKB	JUN	MAP3K13	MAP3K14	MAP3K8	MAP3K9	NFATC4	NFKB1	NFKB2	NFKBIA	NFKBID	NFKBIE	PIK3R1	RALA	RAP2B	REL	RELB
Cachexia Signaling Pathway	1.54	0.0625	3.962	CASP10	CEBPB	CNTF	CXCL8	DDIT4	FBXO32	GABARAPL1	GDF15	HSPA5	IKBKB	IL18	IL1A	NFKB1	NFKB2	PIK3R1	PPARG	PTHLH	SMAD3	SOCS3	STAT3	TLR4	TNFRSF1B	TNFSF9
Myelination Signaling Pathway	3.02	0.0795	3.922	CREB5	FOS	FZD1	FZD5	HMGCR	ITGA2	ITGB6	ITGB8	JUN	LAMA3	LMNB1	MAP2K1	NDRG1	NFATC4	NFKB1	NFKB2	PDGFB	PDK1	PIK3R1	RALA	RAP2B	RAPGEF2	SCD	SLC2A1	SMAD3	WNT7B
HMGB1 Signaling	7.72	0.15	3.9	CNTF	CXCL8	DIRAS3	FOS	ICAM1	IL18	IL1A	JUN	KAT2B	MAP2K1	NFKB1	NFKB2	PIK3R1	PLAT	RALA	RAP2B	REL	RELB	RHOB	RND1	RND3	SERPINE1	TLR4	TNFRSF1B	TNFSF9
HER-2 Signaling in Breast Cancer	7.84	0.132	3.651	AREG	BCL2L11	CDKN1A	ELF3	ELF4	ETS1	ETS2	FOS	HBEGF	IKBKB	IL1A	ITGB6	ITGB8	JUN	MAP2K1	MYC	NFKB1	NFKB2	NFKBIA	NFKBID	NFKBIE	PARD6B	PDK1	PIK3R1	RALA	RAP2B	REL	RELB	SMAD3	STAT3
IL-17A Signaling in Fibroblasts	7.16	0.195	3.638	ARID5A	CEBPB	ELF3	FOS	IKBKB	JUN	NFKB1	NFKB2	NFKBIA	NFKBID	NFKBIE	NFKBIZ	P4HA1	REL	RELB	STAT3	ZC3H12A
Role of Hypercytokinemia/hyperchemokinemia in the Pathogenesis of Influenza	4.36	0.151	3.606	AREG	CCL5	CXCL8	IFNLR1	IL18	IL1A	ISG15	MX1	NFKB1	NFKB2	NLRP3	TICAM1	TLR4
NGF Signaling	3.96	0.125	3.606	CREB5	IKBKB	MAP2K1	MAP3K13	MAP3K14	MAP3K8	MAP3K9	NFKB1	NFKB2	PIK3R1	RALA	RAP2B	REL	RELB	RPS6KA5
FAK Signaling	1.12	0.05	3.606	ACKR3	CCR7	DRD3	ECM1	EDNRB	EFNA1	EFNA3	EFNB1	ELF3	ELF4	ETS1	ETS2	F2RL1	FOS	FZD1	FZD5	GPR15	GPR155	GPR4	GPR68	GPRC5A	HTR1B	IFNLR1	IL10RA	IL10RB	IL17RD	ITGA2	ITGA2B	ITGA5	ITGAE	ITGAL	ITGB6	ITGB8	JUN	LEF1	MAP2K1	MYC	NCK2	NFKB1	NFKB2	OPRL1	P2RY1	P2RY2	PIK3R1	PTPN12	RALA
IL-8 Signaling	3.84	0.1	3.5	CXCL8	DIRAS3	FOS	HBEGF	ICAM1	IKBKB	IRAK2	JUN	MAP2K1	NFKB1	NFKBIA	NFKBIE	PGF	PIK3R1	RAB11FIP2	RALA	RAP2B	RHOB	RND1	RND3	VEGFA
RANK Signaling in Osteoclasts	6.86	0.187	3.464	BIRC3	FOS	IKBKB	JUN	MAP2K1	MAP3K13	MAP3K14	MAP3K8	MAP3K9	NFKB1	NFKB2	NFKBIA	NFKBID	NFKBIE	PIK3R1	REL	RELB
3-phosphoinositide Biosynthesis	1.66	0.0728	3.464	DUSP1	DUSP10	DUSP4	DUSP5	DUSP8	NOCT	PIK3R1	PPP1R1B	PPP1R3C	PPP2R3A	PPP2R5B	PPTC7	PTPN12	SGPP2	SOCS3
Superpathway of Inositol Phosphate Compounds	1.25	0.0641	3.464	DUSP1	DUSP10	DUSP4	DUSP5	DUSP8	NOCT	PIK3R1	PPP1R1B	PPP1R3C	PPP2R3A	PPP2R5B	PPTC7	PTPN12	SGPP2	SOCS3
Pulmonary Healing Signaling Pathway	4.65	0.111	3.411	ACKR3	CELA2A	ETV5	FZD1	FZD5	HBEGF	LEF1	MMP13	MYC	NFKB1	NFKB2	NFKBIA	PGF	RALA	RAP2B	RBPJ	STAT3	TLR4	TNFRSF1B	VEGFA	WNT7B	WWTR1
Coronavirus Pathogenesis Pathway	4.49	0.108	3.411	BCL2L11	CCL5	CXCL8	DDIT3	E2F8	FOS	IKBKB	JUN	NFKB1	NFKB2	NFKBIA	NFKBID	NFKBIE	NLRP3	NPC1	REL	RELB	SERPINE1	SMAD3	STAT3	TICAM1	TMPRSS2
Sertoli Cell-Sertoli Cell Junction Signaling	3.38	0.0905	3.411	CLDN4	CLDN8	CLDN9	COL4A3	CREB5	F11R	ICAM1	IL1A	ITGA2	JUN	LAMA3	MAP2K1	MAP3K13	MAP3K14	MAP3K8	MAP3K9	NFKB1	NFKB2	PIK3R1	RALA	RAP2B	TNFRSF1B
Activin Inhibin Signaling Pathway	7.13	0.129	3.402	CCN2	CDKN1A	CEBPB	EGLN3	FBXO32	FOS	FOSB	FOSL1	FOSL2	IKBKB	IL18	IL1A	JUN	LEF1	MAP2K1	MXD1	NFKB1	NFKB2	NFKBIA	PIK3R1	PPARG	SERPINE1	SMAD3	SNAI1	STAT3	TGIF2	TLR4	TNFRSF1B
Regulation of IL-2 Expression in Activated and Anergic T Lymphocytes	0	0.0325	3.357	FOS	IKBKB	JUN	MAP2K1	NFATC4	NFKB1	NFKB2	NFKBIA	NFKBID	NFKBIE	RALA	RAP2B	REL	RELB	SMAD3
NF-κB Activation by Viruses	4.83	0.167	3.317	IKBKB	ITGA2	MAP3K14	NFKB1	NFKB2	NFKBIA	NFKBID	NFKBIE	PIK3R1	RALA	RAP2B	REL	RELB
IL-1 Signaling	3.86	0.135	3.317	FOS	IKBKB	IL1A	IRAK2	JUN	MAP3K14	NFKB1	NFKB2	NFKBIA	NFKBID	NFKBIE	REL	RELB
TR/RXR Activation	1.81	0.0859	3.317	BCL3	DIO1	ITGA5	LDLR	PGF	PIK3R1	PPARG	SLC16A3	SLC2A1	SYT12	VEGFA
D-myo-inositol (1,4,5,6)-Tetrakisphosphate Biosynthesis	1.8	0.0778	3.317	DUSP1	DUSP10	DUSP4	DUSP5	DUSP8	NOCT	PPP1R1B	PPP1R3C	PPP2R3A	PPP2R5B	PPTC7	PTPN12	SGPP2	SOCS3
D-myo-inositol (3,4,5,6)-tetrakisphosphate Biosynthesis	1.8	0.0778	3.317	DUSP1	DUSP10	DUSP4	DUSP5	DUSP8	NOCT	PPP1R1B	PPP1R3C	PPP2R3A	PPP2R5B	PPTC7	PTPN12	SGPP2	SOCS3
3-phosphoinositide Degradation	1.6	0.0733	3.317	DUSP1	DUSP10	DUSP4	DUSP5	DUSP8	NOCT	PPP1R1B	PPP1R3C	PPP2R3A	PPP2R5B	PPTC7	PTPN12	SGPP2	SOCS3
D-myo-inositol-5-phosphate Metabolism	1.52	0.0714	3.317	DUSP1	DUSP10	DUSP4	DUSP5	DUSP8	NOCT	PPP1R1B	PPP1R3C	PPP2R3A	PPP2R5B	PPTC7	PTPN12	SGPP2	SOCS3
G-Protein Coupled Receptor Signaling	2.94	0.0654	3.244	ACKR3	CCR7	CREB5	DRD3	DUSP1	DUSP4	EDNRB	F2RL1	FOS	FZD1	FZD5	GPR15	GPR155	GPR4	GPR68	GPRC5A	HTR1B	IKBKB	JUN	MAP2K1	MAP3K13	MAP3K14	MAP3K8	MAP3K9	NFATC4	NFKB1	NFKB2	NFKBIA	NFKBID	NFKBIE	NPR3	OPRL1	P2RY1	P2RY2	PDE1A	PDE4B	PIK3R1	RALA	RAP2B	RAPGEF4	REL	RELB	S1PR5	STAT3	TAS1R1	WWTR1
HGF Signaling	8.44	0.174	3.207	CDKN1A	ELF3	ELF4	ETS1	ETS2	FOS	ITGA2	ITGA2B	ITGA5	ITGAE	ITGAL	ITGB6	ITGB8	JUN	MAP2K1	MAP3K13	MAP3K14	MAP3K8	MAP3K9	PIK3R1	RALA	RAP2B	STAT3
LPS-stimulated MAPK Signaling	6.55	0.188	3.207	FOS	IKBKB	JUN	MAP2K1	MAP3K14	NFKB1	NFKB2	NFKBIA	NFKBID	NFKBIE	PIK3R1	RALA	RAP2B	REL	RELB	TLR4
Cardiac Hypertrophy Signaling	0.941	0.0575	3.207	CACNA1S	DIRAS3	JUN	MAP2K1	MAP3K13	MAP3K14	MAP3K8	MAP3K9	NFATC4	PIK3R1	RALA	RAP2B	RHOB	RND1	RND3
Serotonin Receptor Signaling	2.49	0.0682	3.182	CACNA1S	CCR7	CD44	CREB5	CXCL8	DIRAS3	HTR1B	ITGA2B	JUN	KCNJ5	MAP2K1	MYC	NFKB1	NFKB2	NFKBIA	ORAI3	PDK1	PIK3R1	PLA2G4B	PLAUR	PNPLA8	RAB3A	RALA	RAP2B	RASGRF1	RHOB	RND1	RND3	SLC18A2	SNAI1	STAT3	TGM2
RAC Signaling	4.36	0.124	3.162	CD44	ITGA2	ITGA2B	ITGA5	ITGAE	ITGAL	ITGB6	ITGB8	JUN	MAP2K1	NFKB1	NFKB2	PIK3R1	RALA	RAP2B	REL	RELB
Gα12/13 Signaling	3.46	0.113	3.162	F2RL1	IKBKB	JUN	MAP2K1	NFKB1	NFKB2	NFKBIA	NFKBID	NFKBIE	PIK3R1	RALA	RAP2B	REL	RELB	TEC
ERBB Signaling	2.34	0.108	3.162	AREG	EREG	FOS	HBEGF	JUN	MAP2K1	NCK2	PIK3R1	RALA	RAP2B
MSP-RON Signaling in Cancer Cells Pathway	7.26	0.157	3.13	CREB5	ELF3	ELF4	ETS1	ETS2	FOS	JUN	LEF1	MAP2K1	MYC	NFKB1	NFKB2	NFKBIA	PGF	PIK3R1	PLAUR	RALA	RAP2B	REL	RELB	STAT3	VEGFA
TREM1 Signaling	6.38	0.195	3.051	CD40	CD83	CXCL8	ICAM1	IL18	ITGA5	NFKB1	NFKB2	NLRP3	NOD1	NOD2	REL	RELB	STAT3	TLR4
CD27 Signaling in Lymphocytes	8.25	0.263	3	FOS	IKBKB	JUN	MAP2K1	MAP3K13	MAP3K14	MAP3K8	MAP3K9	NFKB1	NFKB2	NFKBIA	NFKBID	NFKBIE	REL	RELB
Natural Killer Cell Signaling	2.89	0.0909	3	HSPA5	IL18	ITGAL	JAK3	MAP2K1	MAP3K13	MAP3K14	MAP3K8	MAP3K9	NFATC4	NFKB1	NFKB2	PIK3R1	RALA	RAP2B	RASSF5	REL	RELB
ERK5 Signaling	2.51	0.122	3	CREB5	FOS	FOSL1	MAP3K8	MYC	RALA	RAP2B	RPS6KA5	SGK1
Renin-Angiotensin Signaling	2.41	0.0992	3	CCL5	FOS	JUN	MAP2K1	NFKB1	NFKB2	PIK3R1	RALA	RAP2B	REL	RELB	STAT3
Integrin Signaling	2.21	0.0802	3	DIRAS3	ITGA2	ITGA2B	ITGA5	ITGAE	ITGAL	ITGB6	ITGB8	MAP2K1	NCK2	PDGFB	PIK3R1	RALA	RAP2B	RHOB	RND1	RND3
Immunogenic Cell Death Signaling Pathway	1.96	0.1	3	DAPK3	DDIT3	HSPA5	NFKB1	NFKB2	NLRP3	P2RY2	TLR4	TNFRSF1B
Synaptogenesis Signaling Pathway	0.665	0.0508	3	CREB5	EFNA1	EFNA3	EFNB1	EPHA2	EPHA4	GRIN2A	NAPB	PIK3R1	RAB3A	RALA	RAP2B	RASGRF1	RELN	SYT11	SYT12
HIF1α Signaling	4.36	0.106	2.985	ADM	CCNG2	CDKN1A	EGLN1	EGLN3	HK2	HSPA5	JUN	MAP2K1	MKNK2	MMP13	PDGFB	PGF	PIK3R1	RALA	RAP2B	SAT1	SERPINE1	SLC2A1	SLC2A5	STAT3	VEGFA
Colorectal Cancer Metastasis Signaling	4.3	0.0959	2.985	DIRAS3	FOS	FZD1	FZD5	JAK3	JUN	LEF1	MAP2K1	MMP13	MYC	NFKB1	NFKB2	PGF	PIK3R1	RALA	RAP2B	REL	RELB	RHOB	RND1	RND3	SMAD3	STAT3	TLR4	VEGFA	WNT7B
Neuroinflammation Signaling Pathway	6.06	0.104	2.887	BIRC3	CCL5	CD40	CNTF	CREB5	CX3CL1	CXCL8	FAS	FOS	FZD1	GABRP	GJB1	GRIN2A	ICAM1	IKBKB	IL18	IRAK2	JAK3	JUN	KCNJ5	MFGE8	NFATC4	NFKB1	NFKB2	NLRP3	PIK3R1	PLA2G4B	REL	RELB	SLC1A2	SLC6A12	TICAM1	TLR4
Wound Healing Signaling Pathway	5.31	0.107	2.887	CCL5	CEBPB	CNTF	COL27A1	COL4A3	CXCL8	FOS	HBEGF	IKBKB	IL18	IL1A	JUN	LAMA3	MAP2K1	MAP3K14	NFKB1	NFKB2	NFKBIA	NFKBID	NFKBIE	PDGFB	PGF	RALA	RAP2B	TNFRSF1B	TNFSF9	VEGFA
P2Y Purigenic Receptor Signaling Pathway	3.46	0.113	2.887	CREB5	FOS	ITGA2B	JUN	MAP2K1	MYC	NFKB1	NFKB2	P2RY1	P2RY2	PIK3R1	RALA	RAP2B	REL	RELB
Signaling by Rho Family GTPases	2.17	0.0749	2.887	DIRAS3	FOS	ITGA2	ITGA2B	ITGA5	ITGAE	ITGAL	ITGB6	ITGB8	JUN	MAP2K1	MAP3K9	NFKB1	NFKB2	PIK3R1	REL	RELB	RHOB	RND1	RND3
Necroptosis Signaling Pathway	1.6	0.0774	2.887	BIRC3	CASP10	FAS	IKBKB	NLRP3	PELI1	PLA2G4B	TICAM1	TLR4	TNFRSF1B	TNIP1	UBC
Production of Nitric Oxide and Reactive Oxygen Species in Macrophages	7.74	0.141	2.858	DIRAS3	FOS	IKBKB	IRF1	JAK3	JUN	MAP2K1	MAP3K13	MAP3K14	MAP3K8	MAP3K9	NFKB1	NFKB2	NFKBIA	NFKBID	NFKBIE	PIK3R1	PPP1R3C	PPP2R3A	PPP2R5B	REL	RELB	RHOB	RND1	RND3	TLR4	TNFRSF1B
Th1 Pathway	3.88	0.123	2.84	CD274	CD40	DLL4	ICAM1	IL10RA	IL10RB	IL18	IRF1	JAK3	NFATC4	NFIL3	NFKB1	PIK3R1	SOCS3	STAT3
Estrogen Receptor Signaling	1.12	0.0562	2.837	CACNA1S	CDKN1A	CREB5	FBXO32	FOS	HES1	JAK3	JUN	MAP2K1	MED10	MMP13	MYC	NFKB1	NFKB2	NOS3	PGF	PIK3R1	RALA	RAP2B	REL	RELB	SNAI1	VEGFA
FAT10 Cancer Signaling Pathway	5.38	0.22	2.828	ACKR3	IKBKB	NFKB1	NFKB2	NFKBIA	NFKBIE	REL	RELB	SMAD3	STAT3	TNFRSF1B
PAK Signaling	3.01	0.111	2.828	ITGA2	ITGA2B	ITGA5	ITGAE	ITGAL	ITGB6	ITGB8	MAP2K1	NCK2	PDGFB	PIK3R1	RALA	RAP2B
Estrogen-Dependent Breast Cancer Signaling	2.74	0.122	2.828	CREB5	FOS	JUN	NFKB1	NFKB2	PIK3R1	RALA	RAP2B	REL	RELB
Thrombopoietin Signaling	2.41	0.127	2.828	FOS	JUN	MAP2K1	MYC	PIK3R1	RALA	RAP2B	STAT3
CD28 Signaling in T Helper Cells	0	0.0251	2.828	FOS	IKBKB	JUN	MAP2K1	NFATC4	NFKB1	NFKB2	NFKBIA	NFKBID	NFKBIE	PIK3R1	REL	RELB
Breast Cancer Regulation by Stathmin1	1.53	0.0572	2.744	ACKR3	CCR7	CREB5	DRD3	E2F8	EDNRB	F2RL1	FZD1	FZD5	GPR15	GPR155	GPR4	GPR68	GPRC5A	HTR1B	JUN	MAP2K1	NFKB1	NFKB2	OPRL1	P2RY1	P2RY2	PDGFB	PGF	PIK3R1	PPP1R3C	PPP2R3A	PPP2R5B	RALA	RAP2B	S1PR5	STAT3	TAS1R1	VEGFA
TNFR2 Signaling	11.1	0.438	2.714	BIRC3	FOS	IKBKB	JUN	MAP3K14	NFKB1	NFKB2	NFKBIA	NFKBID	NFKBIE	REL	RELB	TNFAIP3	TNFRSF1B
iNOS Signaling	8.51	0.298	2.714	FOS	IKBKB	IRAK2	IRF1	JAK3	JUN	NFKB1	NFKB2	NFKBIA	NFKBID	NFKBIE	REL	RELB	TLR4
Role of Pattern Recognition Receptors in Recognition of Bacteria and Viruses	4.16	0.115	2.714	C3	CCL5	CNTF	CXCL8	IFIH1	IL18	IL1A	NFKB1	NFKB2	NLRP3	NOD1	NOD2	PIK3R1	REL	RELB	TICAM1	TLR4	TNFSF9
Pancreatic Adenocarcinoma Signaling	3.72	0.119	2.714	CDKN1A	E2F8	HBEGF	JAK3	MAP2K1	NFKB1	NFKB2	PGF	PIK3R1	RALA	REL	RELB	SMAD3	STAT3	VEGFA
Cholecystokinin/Gastrin-mediated Signaling	2.47	0.101	2.714	DIRAS3	EPHA4	FOS	IL18	IL1A	JUN	MAP2K1	RALA	RAP2B	RHOB	RND1	RND3
Apelin Endothelial Signaling Pathway	2.29	0.0922	2.714	FOS	ICAM1	JUN	MAP2K1	NFKB1	NFKB2	NOS3	PIK3R1	RALA	RAP2B	REL	RELB	SMAD3
Role of NFAT in Regulation of the Immune Response	0	0.0154	2.714	FOS	IKBKB	JUN	MAP2K1	NFATC4	NFKB1	NFKB2	NFKBIA	NFKBID	NFKBIE	PIK3R1	RALA	RAP2B	RCAN1	REL	RELB
Autophagy	4.54	0.106	2.711	BNIP3	CREB5	DAPK3	DDIT3	FOS	GABARAPL1	JUN	MAP2K1	MYC	NFKB1	NFKB2	NOD2	PDGFB	PIK3R1	PPP2R3A	PPP2R5B	RALA	SLC3A2	TICAM1	TLR4	TNFRSF1B	ULK1	VEGFA
ILK Signaling	5.08	0.114	2.683	CREB5	DIRAS3	FOS	ITGB6	ITGB8	JUN	LEF1	MYC	NCK2	NFKB1	NFKB2	PGF	PIK3R1	PPP2R3A	PPP2R5B	REL	RELB	RHOB	RND1	RND3	RPS6KA5	SNAI1	VEGFA
GNRH Signaling	2.67	0.089	2.673	CACNA1S	CREB5	EGR1	FOS	HBEGF	JUN	MAP2K1	MAP3K13	MAP3K14	MAP3K8	MAP3K9	NFKB1	NFKB2	RALA	RAP2B	REL	RELB
Insulin Secretion Signaling Pathway	0.809	0.0545	2.673	ASIC2	CACNA1S	CREB5	CRTC2	JAK3	KCNJ11	NAPB	PC	PDHX	PIK3R1	RAPGEF4	RPS6KA5	SLC2A1	SLC2A5	STAT3
TEC Kinase Signaling	0	0.0381	2.673	DIRAS3	FAS	FOS	ITGA2	ITGA2B	ITGA5	ITGAE	ITGAL	ITGB6	ITGB8	JAK3	NFKB1	NFKB2	PIK3R1	REL	RELB	RHOB	RND1	RND3	STAT3	TEC	TLR4
4-1BB Signaling in T Lymphocytes	8.33	0.353	2.646	IKBKB	JUN	MAP2K1	MAP3K14	NFKB1	NFKB2	NFKBIA	NFKBID	NFKBIE	REL	RELB	TNFSF9
Renal Cell Carcinoma Signaling	4.09	0.152	2.646	EGLN3	ETS1	FOS	JUN	MAP2K1	PDGFB	PIK3R1	RALA	RAP2B	SLC2A1	UBC	VEGFA
Role of IL-17F in Allergic Inflammatory Airway Diseases	4	0.191	2.646	CREB5	CXCL8	MAP2K1	MMP13	NFKB1	NFKB2	REL	RELB	RPS6KA5
CNTF Signaling	2.09	0.123	2.646	CNTF	MAP2K1	PIK3R1	RALA	RAP2B	RPS6KA5	STAT3
IL-3 Signaling	1.38	0.0886	2.646	FOS	JUN	MAP2K1	PIK3R1	RALA	RAP2B	STAT3
FLT3 Signaling in Hematopoietic Progenitor Cells	1.3	0.0854	2.646	CREB5	MAP2K1	PIK3R1	RALA	RAP2B	RPS6KA5	STAT3
ABRA Signaling Pathway	1.09	0.0761	2.646	CCN2	EGR1	FOS	FOSB	JUNB	PGF	VEGFA
Acute Phase Response Signaling	7.43	0.141	2.558	C3	C9	CEBPB	FOS	HMOX2	IKBKB	IL18	IL1A	JUN	MAP2K1	MAP3K14	NFKB1	NFKB2	NFKBIA	NFKBID	NFKBIE	PIK3R1	RALA	RAP2B	REL	RELB	SERPINE1	SOCS3	SOCS7	STAT3	TNFRSF1B
Toll-like Receptor Signaling	7.09	0.205	2.53	FOS	IKBKB	IL18	IL1A	IRAK2	JUN	MAP3K14	NFKB1	NFKB2	NFKBIA	REL	RELB	TICAM1	TLR4	TNFAIP3	UBC
TNFR1 Signaling	7.05	0.255	2.53	BIRC3	FOS	IKBKB	JUN	MAP3K14	NFKB1	NFKB2	NFKBIA	NFKBID	NFKBIE	REL	RELB	TNFAIP3
Ephrin Receptor Signaling	5.56	0.119	2.53	CREB5	DOK1	EFNA1	EFNA3	EFNB1	EPHA2	EPHA4	GRIN2A	ITGA2	ITGA2B	ITGA5	ITGAE	ITGAL	ITGB6	ITGB8	MAP2K1	MAP3K14	NCK2	PDGFB	PGF	RALA	RAP2B	STAT3	VEGFA
Thyroid Cancer Signaling	2.87	0.127	2.53	CXCL8	FOS	JUN	LEF1	MAP2K1	MYC	PDK1	PIK3R1	RALA	RAP2B
Role of JAK family kinases in IL-6-type Cytokine Signaling	2.87	0.127	2.53	CNTF	FOS	IRF1	JUNB	MCL1	MYC	PGF	SOCS3	STAT3	VEGFA
PDGF Signaling	2.55	0.115	2.53	FOS	JAK3	JUN	MAP2K1	MYC	PDGFB	PIK3R1	RALA	RAP2B	STAT3
ISGylation Signaling Pathway	1.89	0.0926	2.53	IFIH1	IFNLR1	IL10RB	IRF1	ISG15	ITGA2	ITGAL	NFKB1	NFKB2	TLR4
Thrombin Signaling	0.883	0.0578	2.53	DIRAS3	IKBKB	MAP2K1	NFKB1	NFKB2	PIK3R1	RALA	RAP2B	REL	RELB	RHOB	RND1	RND3
IL-15 Signaling	0	0.0227	2.53	CXCL8	JAK3	MAP2K1	MYC	NFKB1	NFKB2	PIK3R1	RALA	RAP2B	REL	RELB	STAT3
Multiple Sclerosis Signaling Pathway	2.71	0.0856	2.524	C3	C9	CNTF	CXCL8	DUSP1	FAS	GRIN2A	IL18	IL1A	IRF1	JARID2	NFKB1	NFKB2	NLRP3	PLAU	PPARG	TIPARP	TLR4	TNFSF9
T Cell Receptor Signaling	0	0.0325	2.524	DUSP5	FOS	ICAM1	IKBKB	ITGA2	ITGAL	JUN	LEF1	MAP2K1	NFATC4	NFKB1	NFKB2	NFKBIA	NFKBIE	PDK1	PIK3R1	RALA	RAP2B	REL	RELB
Sertoli Cell Germ Cell Junction Signaling Pathway (Enhanced)	5.85	0.114	2.502	CLDN4	CLDN8	CLDN9	F11R	FOS	FOSB	FOSL1	FOSL2	ICAM1	IL1A	ITGA2	JUN	LAMA3	MAP2K1	MAP3K13	MAP3K14	MAP3K8	MAP3K9	NFKB1	NFKB2	PIK3R1	PPP2R3A	PPP2R5B	RALA	RAP2B	SMAD3	TNFRSF1B
Oxytocin Signaling Pathway	0.94	0.0567	2.5	CACNA1S	CCL5	CREB5	CXCL8	FOS	NFKB1	NFKB2	NOS3	NPR3	PIK3R1	PLA2G4B	PPARG	RALA	RAP2B	REL	RELB
STAT3 Pathway	4.45	0.126	2.496	CDKN1A	IFNLR1	IL10RA	IL10RB	IL17RD	IL1A	MAP2K1	MAP3K9	MYC	PDGFB	PIM1	RALA	RAP2B	SOCS3	SOCS7	STAT3	VEGFA
DHCR24 Signaling Pathway	2.4	0.0949	2.496	C3	C9	CYP51A1	HMGCR	KLF5	NFKB1	NFKB2	PDGFB	PIK3R1	RALA	RAP2B	SC5D	SOX9
Transcriptional Regulatory Network in Embryonic Stem Cells	1.77	0.0793	2.496	FZD1	FZD5	JAK3	KLF4	MAP2K1	MYC	OTX1	PIK3R1	RALA	RAP2B	SMAD3	STAT3	WNT7B
Ribonucleotide Reductase Signaling Pathway	1.66	0.0765	2.496	CDKN1A	CREB5	E2F8	FOS	JUN	MYC	NFKB1	NFKB2	PIK3R1	SNAI1	STAT3	TIPARP	VEGFA
B Cell Activating Factor Signaling	7.03	0.279	2.449	FOS	IKBKB	JUN	MAP3K14	NFATC4	NFKB1	NFKB2	NFKBIA	NFKBID	NFKBIE	REL	RELB
NOD1/2 Signaling Pathway	6.08	0.127	2.449	BIRC3	CNTF	CXCL8	FOS	HSPA5	IKBKB	IL18	IL1A	JUN	MAP2K1	MAP3K14	MAP3K8	NFKB1	NFKB2	NFKBIA	NFKBID	NFKBIE	NLRP3	NOD1	NOD2	TLR4	TNFAIP3	TNFSF18	TNFSF9
Inflammasome pathway	3.97	0.3	2.449	IL18	NFKB1	NFKB2	NLRP3	NOD2	TLR4
Bladder Cancer Signaling	2.56	0.103	2.449	CDKN1A	CXCL8	FGF11	MAP2K1	MMP13	MYC	PGF	RALA	RAP2B	RASSF1	RPS6KA5	VEGFA
Unfolded protein response	2.44	0.111	2.449	CEBPB	DDIT3	DNAJB1	DNAJB9	DNAJC1	ERO1B	HSPA5	INSIG1	PPARG	PPP1R15A
Cancer Drug Resistance by Drug Efflux	1.52	0.103	2.449	MAP2K1	NFKB1	PDK1	PIK3R1	RALA	RAP2B
BMP signaling pathway	1.49	0.0879	2.449	JUN	MAP2K1	NFKB1	NFKB2	RALA	RAP2B	REL	RELB
Ovarian Cancer Signaling	1.23	0.0696	2.449	CD44	FZD1	FZD5	LEF1	MAP2K1	PGF	PIK3R1	RALA	RAP2B	VEGFA	WNT7B
Salvage Pathways of Pyrimidine Ribonucleotides	0.996	0.0722	2.449	CDA	MAP2K1	MAP3K8	MAP3K9	PIM1	SGK1	UPP1
Melanocyte Development and Pigmentation Signaling	0.979	0.0714	2.449	CREB5	MAP2K1	PIK3R1	RALA	RAP2B	RPS6KA5	SH2B2
Chemokine Signaling	0.949	0.0741	2.449	CCL5	FOS	JUN	MAP2K1	RALA	RAP2B
Actin Cytoskeleton Signaling	0.902	0.0574	2.449	ARHGAP24	FGF11	ITGA2	ITGA2B	ITGA5	ITGAE	ITGAL	ITGB6	ITGB8	MAP2K1	PDGFB	PIK3R1	RALA	RAP2B
FGF Signaling	0.859	0.0698	2.449	CREB5	FGF11	MAP2K1	PIK3R1	RPS6KA5	STAT3
14-3-3-mediated Signaling	0.382	0.0472	2.449	FOS	JUN	MAP2K1	PIK3R1	RALA	RAP2B
ICOS-ICOSL Signaling in T Helper Cells	0	0.0217	2.449	CD40	IKBKB	NFATC4	NFKB1	NFKB2	NFKBIA	NFKBID	NFKBIE	PIK3R1	REL	RELB
Macrophage Alternative Activation Signaling Pathway	9.11	0.153	2.414	ABCA1	CEBPB	CREB5	CSF1	DUSP1	FOS	IL10RA	IL10RB	IL18	IL1A	JAK3	JUN	KDM6B	KLF4	MYC	NFKB1	NFKB2	NFKBIA	NFKBID	NFKBIE	PIK3R1	PPARG	REL	RELB	RPS6KA5	SOCS3	STAT3	TLR4	ZC3H12A
Phagosome Formation	0.807	0.0489	2.401	ACKR3	C3	CCR7	DRD3	EDNRB	F2RL1	FZD1	FZD5	GPR15	GPR155	GPR4	GPR68	GPRC5A	HTR1B	ITGA2	ITGA2B	ITGA5	ITGAE	ITGAL	ITGB6	ITGB8	MAP2K1	OPRL1	P2RY1	P2RY2	PIK3R1	PLA2G4B	PNPLA8	RALA	RAP2B	RAPGEF4	S1PR5	TAS1R1	TLR4
MIF Regulation of Innate Immunity	5.97	0.25	2.333	FOS	JUN	NFKB1	NFKB2	NFKBIA	NFKBID	NFKBIE	PLA2G4B	REL	RELB	TLR4
PEDF Signaling	5.15	0.167	2.333	FAS	HNF1B	IKBKB	NFKB1	NFKB2	NFKBIA	NFKBID	NFKBIE	PIK3R1	PPARG	RALA	RAP2B	REL	RELB
Neuregulin Signaling	4.67	0.137	2.333	AREG	EREG	ERRFI1	HBEGF	ITGA2	ITGA2B	ITGA5	ITGAE	ITGAL	ITGB6	ITGB8	MAP2K1	MYC	PIK3R1	RALA	RAP2B
Oncostatin M Signaling	4.32	0.209	2.333	CHI3L1	JAK3	MAP2K1	MMP13	PLAU	RALA	RAP2B	STAT3	TIMP3
Acute Myeloid Leukemia Signaling	4.1	0.143	2.333	LEF1	MAP2K1	MYC	NFKB1	NFKB2	PIK3R1	PIM1	RALA	RAP2B	REL	RELB	RUNX1	STAT3
Crosstalk between Dendritic Cells and Natural Killer Cells	4.1	0.143	2.333	CCR7	CD40	CD83	FAS	FSCN2	IL18	ITGAL	NFKB1	NFKB2	REL	RELB	TLR4	TNFRSF1B
Gαq Signaling	2.38	0.0882	2.333	DIRAS3	IKBKB	MAP2K1	NFATC4	NFKB1	NFKB2	NFKBIA	NFKBID	NFKBIE	PIK3R1	REL	RELB	RHOB	RND1	RND3
CDK5 Signaling	2.14	0.0957	2.333	EGR1	FOSB	ITGA2	LAMA3	MAP2K1	PPP1R1B	PPP1R3C	PPP2R3A	PPP2R5B	RALA	RAP2B
CXCR4 Signaling	1.08	0.0655	2.333	DIRAS3	EGR1	FOS	JUN	MAP2K1	PIK3R1	RALA	RAP2B	RHOB	RND1	RND3
Xenobiotic Metabolism General Signaling Pathway	0.886	0.0629	2.333	MAP2K1	MAP3K13	MAP3K14	MAP3K8	MAP3K9	PIK3R1	RALA	RAP2B	UGT8
Adrenomedullin signaling pathway	2.48	0.0854	2.324	ADM	C3	CEBPB	FOS	IL18	IL1A	MAP2K1	NFKB1	NFKB2	NOS3	NPR3	PIK3R1	PPARG	RALA	RAP2B	REL	RELB
Ceramide Signaling	4.74	0.154	2.309	FOS	JUN	MAP2K1	NFKB1	NFKB2	PIK3R1	PPP2R3A	PPP2R5B	RALA	RAP2B	REL	RELB	S1PR5	TNFRSF1B
Type I Diabetes Mellitus Signaling	0	0.0275	2.309	FAS	IKBKB	IRF1	MAP3K14	NFKB1	NFKB2	NFKBIA	NFKBID	NFKBIE	REL	RELB	SOCS3	SOCS7	TNFRSF1B
Chronic Myeloid Leukemia Signaling	4.97	0.101	2.268	BCL2L11	CDKN1A	E2F8	FAS	FOS	FZD1	FZD5	HES1	IKBKB	JUN	KLF4	LEF1	MAP2K1	MCL1	MYC	NFATC4	NFKB1	NFKB2	PIK3R1	PTCH1	RALA	RAP2B	REL	RELB	SMAD3	STAT3	ULK1	WNT7B
Role of RIG1-like Receptors in Antiviral Innate Immunity	4.89	0.217	2.236	CASP10	IFIH1	IKBKB	NFKB1	NFKB2	NFKBIA	NFKBID	NFKBIE	REL	RELB
Macropinocytosis Signaling	1.92	0.105	2.236	CSF1	ITGA5	ITGB6	ITGB8	PDGFB	PIK3R1	RALA	RAP2B
Endometrial Cancer Signaling	1.46	0.1	2.236	LEF1	MAP2K1	MYC	PIK3R1	RALA	RAP2B
Chondroitin Sulfate Biosynthesis	1.43	0.0984	2.236	B3GAT2	CHSY1	CSGALNACT1	CSGALNACT2	HS6ST1	WSCD1
PFKFB4 Signaling Pathway	1.35	0.104	2.236	CREB5	HK2	MAP2K1	PFKFB4	RPS6KA5
UVC-Induced MAPK Signaling	1.25	0.098	2.236	FOS	JUN	MAP2K1	RALA	RAP2B
UVB-Induced MAPK Signaling	1.22	0.0962	2.236	FOS	JUN	MAP2K1	PIK3R1	RPS6KA5
EGF Signaling	1.11	0.0893	2.236	FOS	JUN	MAP2K1	PIK3R1	STAT3
Non-Small Cell Lung Cancer Signaling	0.734	0.0638	2.236	MAP2K1	PIK3R1	RALA	RAP2B	RASSF1	RASSF5
Glioma Signaling	0.606	0.056	2.236	CDKN1A	E2F8	MAP2K1	PDGFB	PIK3R1	RALA	RAP2B
SNARE Signaling Pathway	0	0.0368	2.236	NAPB	RAB39A	RAB3A	SYT11	SYT12
CDC42 Signaling	0	0.0174	2.236	FOS	ITGA2	ITGA2B	ITGA5	ITGAE	ITGAL	ITGB6	ITGB8	JUN	RALA
NF-κB Signaling	0	0.035	2.236	CD40	IKBKB	IL18	IL1A	MAP3K14	MAP3K8	NFKB1	NFKB2	NFKBIA	NFKBID	NFKBIE	PELI1	PIK3R1	RALA	RAP2B	RELB	TLR4	TNFAIP3	TNFRSF1B	TNIP1
White Adipose Tissue Browning Pathway	0	0.0362	2.236	CACNA1S	CEBPB	CREB5	PPARG	VEGFA
Role of PKR in Interferon Induction and Antiviral Response	6.18	0.147	2.183	ATF3	FAS	FOS	HSPA5	IFIH1	IKBKB	IL18	IRF1	JUN	NFKB1	NFKB2	NFKBIA	NFKBID	NFKBIE	NLRP3	PDGFB	REL	RELB	STAT3	TLR4
HOTAIR Regulatory Pathway	4.42	0.117	2.183	CD44	CDKN1A	ICAM1	IRF1	JARID2	KMT2C	LEF1	MEX3B	MMP13	MYC	NFKB1	NFKB2	NFKBIA	PIK3R1	REL	RELB	STAT3	TLR4	WNT7B
Phospholipase C Signaling	0	0.0196	2.138	CREB5	DIRAS3	ITGA2	ITGA2B	ITGA5	ITGAE	ITGAL	ITGB6	ITGB8	MAP2K1	NFATC4	NFKB1	NFKB2	PLA2G4B	RALA	RAP2B	REL	RELB	RHOB	RND1	RND3	TGM2
IL-4 Signaling	0	0.0243	2.138	COL27A1	COL4A3	CREB5	FAS	JAK3	NFIL3	NFKB1	NFKB2	PIK3R1	RALA	RAP2B	STAT3	TGM2	TIMP3
IL-33 Signaling Pathway	5.16	0.119	2.132	AREG	CASP10	CCL5	CELA2A	CREB5	CXCL8	FOS	ICAM1	IKBKB	IL18	IL1A	JUN	MAP2K1	MAP3K8	NFKB1	NFKB2	NFKBIA	NFKBID	NFKBIE	NOS3	PIK3R1	STAT3
Pyroptosis Signaling Pathway	1.45	0.086	2.121	IL18	IL1A	NFKB1	NFKB2	NLRP3	TLR4	TNFRSF1B	TXNIP
TGF-β Signaling	1.38	0.0833	2.121	FOS	JUN	MAP2K1	RALA	RAP2B	SERPINE1	SMAD3	SMURF2
IL-13 Signaling Pathway	0.994	0.069	2.121	CHI3L1	DUSP1	FOSL2	HBEGF	JUN	PIK3R1	SOCS3	STAT3
Th17 Activation Pathway	0	0.0227	2.121	IRAK2	JAK3	NFATC4	NFKB1	NFKB2	REL	RELB	RORA	RUNX1	SOCS3	STAT3
CREB Signaling in Neurons	0.461	0.0445	2.117	ACKR3	CACNA1S	CCR7	CREB5	DRD3	EDNRB	F2RL1	FZD1	FZD5	GPR15	GPR155	GPR4	GPR68	GPRC5A	GRIN2A	HTR1B	MAP2K1	OPRL1	P2RY1	P2RY2	PDGFB	PIK3R1	RALA	RAP2B	S1PR5	TAS1R1	VEGFA
Type II Diabetes Mellitus Signaling	3.76	0.111	2.111	CACNA1S	CEBPB	IKBKB	KCNJ11	MAP3K14	NFKB1	NFKB2	NFKBIA	NFKBID	NFKBIE	PIK3R1	PPARG	REL	RELB	SOCS3	SOCS7	TNFRSF1B
Prolactin Signaling	3.32	0.126	2.111	CEBPB	FOS	IRF1	JUN	MAP2K1	MYC	PIK3R1	RALA	RAP2B	SOCS3	SOCS7	STAT3
Endothelin-1 Signaling	0.771	0.0567	2.111	CASP10	EDNRB	FOS	JUN	MYC	NOS3	PIK3R1	PLA2G4B	PNPLA8	RALA	RAP2B
Small Cell Lung Cancer Signaling	2.24	0.104	2	IKBKB	MYC	NFKB1	NFKB2	NFKBIA	NFKBID	NFKBIE	PIK3R1	REL	RELB
Regulation of Cellular Mechanics by Calpain Protease	1.96	0.1	2	ITGA2	ITGA2B	ITGA5	ITGAE	ITGAL	ITGB6	ITGB8	RALA	RAP2B
Chondroitin Sulfate Biosynthesis (Late Stages)	1.19	0.0943	2	CHSY1	CSGALNACT1	CSGALNACT2	HS6ST1	WSCD1
UVA-Induced MAPK Signaling	0.979	0.0714	2	FOS	JUN	PIK3R1	RALA	RAP2B	RPS6KA5	TIPARP
Role of CHK Proteins in Cell Cycle Checkpoint Control	0.677	0.069	2	CDKN1A	E2F8	PPP2R3A	PPP2R5B
Glutaminergic Receptor Signaling Pathway (Enhanced)	0.597	0.0492	2	CACNA1S	CREB5	DGKH	GABRP	GRIN2A	IKBKB	NAPB	NFKB1	NFKB2	PIK3R1	PLA2G4B	PNPLA8	SLC1A2	SLC38A2	SLC38A3	SLC7A11
ERBB4 Signaling	0.523	0.0588	2	MAP2K1	PIK3R1	RALA	RAP2B
FcγRIIB Signaling in B Lymphocytes	0	0.00938	2	CACNA1S	DOK1	PIK3R1	RALA	RAP2B
Neurovascular Coupling Signaling Pathway	1.54	0.069	-2	CACNA1S	ENTPD1	ENTPD5	GABRP	GRIN2A	KCNJ11	KCNJ16	KCNJ2	KCNJ5	NOS3	NPR3	P2RY1	PLA2G4B	PNPLA8	SLC1A2	SLCO2A1
Cyclins and Cell Cycle Regulation	0.34	0.0471	-2	CDKN1A	E2F8	PPP2R3A	PPP2R5B
PPARα/RXRα Activation	2.22	0.0825	-2.111	ABCA1	BCL3	IKBKB	JUN	MAP2K1	MAP3K14	NFKB1	NFKB2	NFKBIA	NFKBID	NFKBIE	RALA	RAP2B	REL	RELB	SMAD3
Antioxidant Action of Vitamin C	2.62	0.105	-2.121	IKBKB	NFKB1	NFKB2	NFKBIA	NFKBID	NFKBIE	PLA2G4B	PNPLA8	REL	RELB	SLC2A1	SLC2A5
PPAR Signaling	7.22	0.178	-3.638	FOS	IKBKB	IL18	IL1A	JUN	MAP2K1	MAP3K14	NFKB1	NFKB2	NFKBIA	NFKBID	NFKBIE	PDGFB	PPARG	RALA	RAP2B	REL	RELB	TNFRSF1B
[truncated: 8 more columns]

## Sheet: PAVEC
Ingenuity Canonical Pathways	-log(p-value)	Ratio	z-score	Molecules
Cachexia Signaling Pathway	4.31	0.204	4.965	ACVR2B	ADCY4	ADRB2	AGO2	BCL2	BMPR2	CAPN1	CAPN7	CASP10	CASP3	CASP7	CCL2	CEBPB	CEBPD	CLCF1	CXCL8	DDIT4	EIF1	EIF2AK2	EIF2AK3	EIF2S2	ERN1	GDF15	GUCY1B1	HSPA4	HSPA5	HSPA6	HSPA9	IKBKB	IKBKE	IL15	IL1A	IL1RL1	IL33	IL6	INHBA	KLF15	MAPK12	MFN2	NFKB1	NFKB2	NOX4	PDE3B	PIK3R3	PRKAR1A	PRKCD
Pathogen Induced Cytokine Storm Signaling Pathway	1.1	0.156	4.464	AP3B1	BHLHE40	C3	CASP3	CASP7	CCL11	CCL2	CERT1	CGAS	CLCF1	COL1A2	COL27A1	COL3A1	COL5A2	COL5A3	COL8A1	CX3CL1	CXCL14	CXCL2	CXCL8	CXCR4	DHX58	IFIH1	IFNAR1	IL15	IL1A	IL1RL1	IL33	IL6	IRF1	IRF7	IRF9	MAPK12	MAPK7	MLKL	MYC	NFKB1	NFKB2	P2RX7	PDGFC	PGF	RIGI	SLC2A8	SOCS3	SPI1	SRGN
Role of Hypercytokinemia/hyperchemokinemia in the Pathogenesis of Influenza	3.3	0.267	3.962	CCL2	CXCL8	EIF2AK2	IFIT2	IFIT3	IFNAR1	IL1A	IL33	IL6	IRF7	IRF9	ISG15	MX1	NFKB1	NFKB2	OAS1	OAS2	RIGI	RSAD2	STAT1	STAT2	TICAM1	TLR4
ISGylation Signaling Pathway	4.89	0.287	3.772	DTX3L	EIF2AK2	FLNB	HDAC6	HERC5	HIF1A	IFIH1	IFNAR1	IL10RB	IL6	IRF1	IRF7	IRF9	ISG15	ITGA3	ITGAL	LIPG	MAPK12	NFKB1	NFKB2	RIGI	SQSTM1	STAT1	STAT2	TBK1	TLR2	TLR4	TRIM25	UBA7	UBE2L6	USP18
Role of Pattern Recognition Receptors in Recognition of Bacteria and Viruses	1.32	0.179	3.638	C3	CLCF1	CXCL8	EIF2AK2	IFIH1	IL15	IL1A	IL33	IL6	IRF7	MAPK12	NFKB1	NFKB2	OAS1	OAS2	PIK3R3	PRKCD	PRKCE	REL	RELB	RIGI	RIPK2	TGFB3	TICAM1	TLR2	TLR4	TNFSF12	TRAF6
Unfolded protein response	5.71	0.322	3.5	ATF4	BCL2	CEBPB	CEBPD	CEBPG	CEBPZ	DDIT3	DNAJA1	DNAJA2	DNAJA3	DNAJB11	DNAJB14	DNAJB9	DNAJC1	DNAJC10	DNAJC11	DNAJC19	DNAJC3	DNAJC6	EIF2AK3	ERN1	HSPA4	HSPA5	HSPA6	HSPA9	HSPH1	NFE2L2	PPP1R15A	SCAP
Immunogenic Cell Death Signaling Pathway	1.66	0.211	3.441	ATF4	BCL2	CASP3	CGAS	DDIT3	EIF2AK3	HSPA4	HSPA5	HSPA6	HSPA9	IFNAR1	IL6	MLKL	NFKB1	NFKB2	P2RX7	P2RY2	PANX1	TLR4
Neuroinflammation Signaling Pathway	1.63	0.17	3.063	ACVR2B	APH1B	ATF4	B2M	BCL2	BDNF	BIRC3	BMPR2	CASP3	CCL2	CD86	CREB3L1	CREB3L2	CREB5	CX3CL1	CXCL8	FAS	GABBR2	GABRA2	ICAM1	IKBKB	IKBKE	IL6	IRAK2	IRAK3	IRF7	JAK3	MAPK12	MAPK7	NFE2L2	NFKB1	NFKB2	NOX4	P2RX7	PIK3R3	PLA2G12A	PLA2G3	PLA2G4A	PLA2G6	PTGS2	RAC3	REL	RELB	SOD2	STAT1	TBK1
Interferon Signaling	4.05	0.389	3.051	BCL2	IFI6	IFIT1	IFIT3	IFNAR1	IRF1	IRF9	ISG15	MX1	OAS1	PSMB8	STAT1	STAT2	TAP1
PI3K Signaling in B Lymphocytes	0	0.0491	3	ATF3	ATF4	ATF5	BCL10	C3	CARD10	ELK1	FYN	IKBKB	IKBKE	IL4R	ITPR3	MALT1	MRAS	NFKB1	NFKB2	NFKBIA	NFKBIB	NFKBIE	NRAS	PIK3AP1	PLCD1	PLEKHA4	RALB	RAP2B	RASD1	REL	RELB	TLR4
Microautophagy Signaling Pathway	4.52	0.25	2.959	CERT1	CHMP4C	COL1A2	COL27A1	COL3A1	COL5A2	COL5A3	COL8A1	MFF	MIEF2	PSMA2	PSMA5	PSMA6	PSMB10	PSMB3	PSMB4	PSMB8	PSMB9	PSMD10	PSMD11	PSMD14	PSMD7	PSMD8	PSME1	PSME2	PSME4	PSMF1	RAB7B	RHOT1	SEC13	SEC23B	SEC24A	SQSTM1	STX17	VAMP8	VPS33A	VPS36	VPS37A	VPS37B	VPS45
Role of Chondrocytes in Rheumatoid Arthritis Signaling Pathway	3.28	0.234	2.959	ADAMTS4	ADAMTS5	CASP3	CCL2	CEBPB	CEBPD	CEBPG	CEBPZ	CXCL8	CXCR4	EGR1	FN1	IL17RA	IL1A	IL1RL1	IL33	IL6	MAPK12	MLKL	MMP11	MMP16	MMP28	NFKB1	NFKB2	PDGFC	PGF	PLAU	PTGS2	STAT3	TLR2	TRAF6	VEGFA	VEGFC
Systemic Lupus Erythematosus in B Cell Signaling Pathway	0	0.0662	2.949	BCL10	BCL2	BCL2L11	CCND2	CLCF1	CSK	CXCL8	FYN	IFIH1	IFIT2	IFIT3	IFNAR1	IL15	IL1A	IL33	IL6	IRF7	IRF9	ISG15	MALT1	MRAS	MYC	NFKB1	NFKB2	NRAS	PIK3AP1	PIK3R3	PIM2	PRKCD	PRKCE	RAC3	RALB	RAP2B	RASD1	RASGRP1	REL	RELB	SHE	STAT1	STAT2	STAT3	TBK1	TGFB3	TICAM1	TNFSF12	TRAF4
Role of RIG1-like Receptors in Antiviral Innate Immunity	4.45	0.37	2.887	CASP10	DHX58	IFIH1	IKBKB	IKBKE	IRF7	NFKB1	NFKB2	NFKBIA	NFKBIB	NFKBIE	REL	RELB	RIGI	TBK1	TRAF6	TRIM25
tRNA Charging	2.51	0.308	2.887	AARS1	CARS1	FARSA	GARS1	IARS2	MARS1	MARS2	NARS1	SARS1	TARS1	WARS1	YARS1
TREM1 Signaling	0.912	0.182	2.887	CCL2	CD83	CD86	CXCL8	ICAM1	IL1RL1	IL6	NFKB1	NFKB2	REL	RELB	STAT3	TLR2	TLR4
MSP-RON Signaling in Cancer Cells Pathway	1.88	0.2	2.858	ATF4	CREB3L1	CREB3L2	CREB5	ELF1	ETS1	ETS2	HIF1A	ITGA6	ITGB4	MRAS	MYC	NFKB1	NFKB2	NFKBIA	NRAS	PDGFC	PGF	PIK3R3	PLAUR	RALB	RAP2B	RASD1	REL	RELB	STAT3	VEGFA	VEGFC
Role of JAK family kinases in IL-6-type Cytokine Signaling	2.64	0.253	2.683	ADAM17	CEBPD	CLCF1	IL11RA	IL27RA	IL6	IRF1	JUNB	MAPK12	MYC	OSMR	PDGFC	PGF	SOCS3	STAT1	STAT3	TGFB3	TIMP1	VEGFA	VEGFC
iNOS Signaling	4.93	0.383	2.673	HMGA1	IKBKB	IKBKE	IRAK2	IRAK3	IRF1	JAK3	MAPK12	NFKB1	NFKB2	NFKBIA	NFKBIB	NFKBIE	REL	RELB	STAT1	TLR4	TRAF6
NOD1/2 Signaling Pathway	1.92	0.19	2.667	BIRC3	CCL2	CLCF1	CXCL8	ERN1	HSPA4	HSPA5	HSPA6	HSPA9	IFNAR1	IKBKB	IKBKE	IL15	IL1A	IL33	IL6	IRF7	MAP3K8	MAPK12	NFKB1	NFKB2	NFKBIA	NFKBIB	NFKBIE	RBCK1	RIGI	RIPK2	RNF31	SLC15A3	TBK1	TGFB3	TLR2	TLR4	TNFAIP3	TNFSF12	TRAF6
Activin Inhibin Signaling Pathway	1.12	0.166	2.667	ACVR2B	CCND2	CDKN1A	CEBPB	COL1A2	COL3A1	COL5A3	CXCR4	EGLN3	FOSL1	FSTL3	IKBKB	IKBKE	IL1A	IL1RL1	IL33	IL6	INHBA	MAPK12	MAPK7	MAX	NFKB1	NFKB2	NFKBIA	PAX6	PIK3R3	PTGS2	SERPINE1	SKIL	SNAI1	SOX17	STAT3	TGFB3	TGIF2	TLR2	TLR4
Dendritic Cell Maturation	0	0.0639	2.667	ATF4	B2M	CD58	CD83	CD86	COL1A2	COL3A1	COL5A3	CREB3L1	CREB3L2	CREB5	DDR2	FSCN1	FSCN2	ICAM1	IFNAR1	IKBKB	IKBKE	IL15	IL1A	IL33	IL6	LTBR	MAPK12	NFKB1	NFKB2	NFKBIA	NFKBIB	NFKBIE	PIK3R3	PLCD1	REL	RELB	STAT1	STAT2	TLR2	TLR4	TRAF6
IL-17A Signaling in Fibroblasts	5.53	0.322	2.646	ARID5A	BCL2	CCL2	CEBPB	CEBPD	COL1A2	COL3A1	COL5A3	FN1	HIF1A	IKBKB	IKBKE	IL17RA	IL6	LOX	MAPK12	NFKB1	NFKB2	NFKBIA	NFKBIB	NFKBIE	NFKBIZ	REL	RELB	STAT3	TRAF6	VCAM1	ZC3H12A
Hypoxia Signaling in the Cardiovascular System	1.47	0.211	2.646	ATF4	CDC34	CREB3L1	CREB3L2	CREB5	EDN1	HIF1A	NFKBIA	NFKBIB	NFKBIE	UBE2D4	UBE2G1	UBE2J2	UBE2L6	UBE2Q2	VEGFA
IL-6 Signaling	2.37	0.217	2.6	CEBPB	CXCL8	ELK1	IKBKB	IKBKE	IL1A	IL1RL1	IL33	IL6	MAPK12	MRAS	NFKB1	NFKB2	NFKBIA	NFKBIB	NFKBIE	NRAS	PIK3R3	RALB	RAP2B	RASD1	REL	RELB	SOCS3	STAT3	TNFAIP6	TRAF6	VEGFA
Necroptosis Signaling Pathway	1.78	0.194	2.556	BIRC3	CAPN1	CAPN7	CASP10	EIF2AK2	FAS	IFNAR1	IKBKB	IRF9	MERTK	MLKL	PELI1	PLA2G12A	PLA2G3	PLA2G4A	PLA2G6	RBCK1	RBL2	RNF31	SLC25A13	STAT1	STAT2	TICAM1	TIMM8A	TLR4	TNIP1	TOMM40	TOMM40L	TYRO3	ZBP1
Aldosterone Signaling in Epithelial Cells	2.09	0.198	2.53	DNAJA1	DNAJB11	DNAJB14	DNAJB9	DNAJC1	DNAJC10	DNAJC11	DNAJC19	DNAJC2	DNAJC24	DNAJC3	DNAJC6	DUSP1	HSPA12B	HSPA13	HSPA4	HSPA5	HSPA6	HSPA9	HSPB6	HSPB8	HSPD1	HSPH1	IFT25	ITPR3	PIK3R3	PIP5K1A	PIP5K1B	PLCD1	PRKCD	PRKCE	SGK1	SLC12A2	SLC9A1
Type I Diabetes Mellitus Signaling	0	0.0491	2.524	APAF1	BCL2	BID	CASP3	CD86	CPE	FAS	HSPD1	ICA1	IKBKB	IKBKE	IRF1	MAPK12	NFKB1	NFKB2	NFKBIA	NFKBIB	NFKBIE	REL	RELB	SOCS2	SOCS3	SOCS7	STAT1	TRAF6
MicroRNA Biogenesis Signaling Pathway	2.23	0.198	2.466	ADAR	AGO2	BMP4	BMP6	BRCA1	DBR1	DICER1	DIS3L	DNAJA2	EXOSC1	EXOSC3	EXOSC4	EXOSC7	MAPK12	MRAS	MTCL1	MYC	NRAS	NUP43	NUP88	NUP98	PDGFB	PIK3R3	PNPT1	POLR2C	POLR2H	POLR2K	POLR3D	RAE1	RALB	RAP2B	RASD1	SEC13	SF3A2	TGFB3	VEGFA	ZC3H12A
IL-17 Signaling	0.738	0.155	2.414	CCL11	CCL2	CEBPB	CLCF1	CSF3	CXCL8	ELK1	IL15	IL17RA	IL1A	IL33	IL6	MAPK12	MRAS	NFKB1	NRAS	PDGFC	PGF	PIK3R3	PTGS2	RALB	RAP2B	RASD1	TGFB3	TNFSF12	TRAF5	TRAF6	VEGFA	VEGFC
B Cell Receptor Signaling	0	0.0535	2.414	ATF4	BCL10	BCL6	CARD10	CREB3L1	CREB3L2	CREB5	CSK	EGR1	ELK1	ETS1	IKBKB	IKBKE	MALT1	MAP3K10	MAP3K2	MAP3K6	MAP3K8	MAP3K9	MAPK12	MRAS	NFKB1	NFKB2	NFKBIA	NFKBIB	NFKBIE	NRAS	PIK3AP1	PIK3R3	RALB	RAP2B	RASD1	REL	RELB
NF-κB Activation by Viruses	3.11	0.269	2.357	EIF2AK2	IKBKB	IKBKE	ITGA3	ITGA6	ITGB3	MRAS	NFKB1	NFKB2	NFKBIA	NFKBIB	NFKBIE	NRAS	PIK3R3	PRKCD	PRKCE	RALB	RAP2B	RASD1	REL	RELB
Tumoricidal Function of Hepatic Natural Killer Cells	4.86	0.5	2.333	APAF1	BID	CASP3	CASP7	DFFA	DFFB	FAS	ICAM1	ITGAL	M6PR	SERPINB9	SRGN
TNFR2 Signaling	3.37	0.375	2.333	BIRC3	IKBKB	IKBKE	NFKB1	NFKB2	NFKBIA	NFKBIB	NFKBIE	REL	RELB	TBK1	TNFAIP3
Role of IL-17F in Allergic Inflammatory Airway Diseases	2.7	0.298	2.333	ATF4	CCL2	CREB3L1	CREB3L2	CREB5	CXCL8	IL17RA	IL6	NFKB1	NFKB2	REL	RELB	RPS6KA5	TRAF6
Crosstalk between Dendritic Cells and Natural Killer Cells	0.696	0.165	2.333	ACTB	CD83	CD86	FAS	FSCN1	FSCN2	IL15	IL6	ITGAL	LTBR	NFKB1	NFKB2	REL	RELB	TLR4
NGF Signaling	3.2	0.242	2.294	ATF4	CREB3L1	CREB3L2	CREB5	ELK1	IKBKB	IKBKE	MAP3K10	MAP3K2	MAP3K6	MAP3K8	MAP3K9	MAPK12	MAPK7	MRAS	NFKB1	NFKB2	NRAS	PIK3R3	PRKCD	RALB	RAP2B	RASD1	REL	RELB	RPS6KA5	SMPD3	TRAF4	TRAF6
S100 Family Signaling Pathway	0	0.122	2.269	ABCC1	ACKR3	ADGRA3	ADGRE5	ADGRL4	ADORA2A	ADRB2	ANXA2	ATF4	ATP5F1C	BCL2	BCL3	BDKRB2	BDNF	C5AR2	CACNA2D1	CACNB1	CASP3	CASP7	CDKN1A	CELSR1	CREB3L1	CREB3L2	CREB5	CXCL8	ETV4	F2R	F2RL2	FGFR3	FZD6	FZD8	GABBR2	GHSR	GIPR	GPR17	GPR176	GPR4	GPRC5A	GPRC5B	HBEGF	HIF1A	HTR2B	IKBKB	IL10RA	IL10RB	IL6
Macrophage Classical Activation Signaling Pathway	1.71	0.185	2.263	CD86	CLCF1	CXCL8	EED	GBP2	HIF1A	IFNAR1	IKBKB	IL13RA1	IL15	IL1A	IL33	IL6	IRF1	IRF9	MERTK	NFKB1	NFKB2	NFKBIA	NFKBIB	NFKBIE	PARP14	PARP9	PDHB	PDHX	SOCS3	SPI1	STAT1	STAT2	STAT3	TGFB3	TICAM1	TLR4	TNFSF12	TRAF6
FAT10 Signaling Pathway	4.74	0.351	2.236	NUB1	PSMA2	PSMA5	PSMA6	PSMB10	PSMB3	PSMB4	PSMB8	PSMB9	PSMD10	PSMD11	PSMD14	PSMD7	PSMD8	PSME1	PSME2	PSME4	PSMF1	SQSTM1	UBD
Triacylglycerol Degradation	0	0.121	2.236	AARS1	ABHD2	ALDH2	LIPG	PNPLA3	PPME1	TNFAIP6
SPINK1 Pancreatic Cancer Pathway	0	0.0833	2.236	CPD	CPE	CPQ	CPZ	TGFBR1
Tumor Microenvironment Pathway	4.37	0.24	2.214	BCL2	CCL2	CD44	COL1A2	COL3A1	CSF1	CSF3	CXCL8	CXCR4	FAS	FGF11	FN1	HIF1A	ICAM1	IL6	ITGB3	MMP11	MMP16	MMP28	MRAS	MYC	NFKB1	NFKB2	NRAS	PDGFA	PDGFB	PDGFC	PDGFD	PGF	PIK3R3	PLAU	PTGS2	RALB	RAP2B	RASD1	REL	RELB	SLC1A4	SPP1	STAT3	TGFB3	VEGFA	VEGFC
Multiple Sclerosis Signaling Pathway	0.874	0.158	2.197	BID	C3	CAPN1	CAPN7	CLCF1	CXCL8	DUSP1	EED	FAS	IL15	IL17RA	IL1A	IL33	IL6	IRF1	MAPK12	NFKB1	NFKB2	P2RX7	PARP1	PARP12	PARP14	PARP16	PARP2	PARP8	PARP9	PLAU	SLC8A1	SLC8B1	STAT1	TGFB3	TIPARP	TLR2	TLR4	TNFSF12
Toll-like Receptor Signaling	3.53	0.282	2.183	EIF2AK2	ELK1	IKBKB	IL1A	IL1RL1	IL33	IRAK2	IRAK3	MAPK12	NFKB1	NFKB2	NFKBIA	REL	RELB	TICAM1	TIRAP	TLR2	TLR4	TNFAIP3	TRAF4	TRAF6	UBD
IL-1 Signaling	2.96	0.25	2.138	ADCY4	GNA13	GNAQ	GNB4	GNB5	GNG11	GNG7	GUCY1B1	IKBKB	IKBKE	IL1A	IRAK2	IRAK3	MAPK12	MRAS	NFKB1	NFKB2	NFKBIA	NFKBIB	NFKBIE	PRKAR1A	REL	RELB	TRAF6
Th17 Activation Pathway	0	0.0351	2.138	AHR	HIF1A	IL6	IRAK2	IRAK3	JAK3	NFKB1	NFKB2	PTGER2	PTGER4	REL	RELB	RORA	RUNX1	SOCS3	STAT3	TRAF6
Regulation of IL-2 Expression in Activated and Anergic T Lymphocytes	0	0.0476	2.132	BCL10	ELK1	FYN	IKBKB	IKBKE	MALT1	MAPK12	MRAS	NFKB1	NFKB2	NFKBIA	NFKBIB	NFKBIE	NRAS	RALB	RAP2B	RASD1	REL	RELB	TGFB3	TGFBR1	TOB1
PKCθ Signaling in T Lymphocytes	0	0.0502	2.132	BCL10	CACNA2D1	CACNB1	CD86	FYN	IKBKB	IKBKE	ITPR3	MALT1	MAP3K10	MAP3K2	MAP3K6	MAP3K8	MAP3K9	MRAS	NFKB1	NFKB2	NFKBIA	NFKBIB	NFKBIE	NRAS	PIK3R3	RAC3	RALB	RAP2B	RASD1	REL	RELB
Endoplasmic Reticulum Stress Pathway	2.46	0.381	2.121	ATF4	CASP3	CASP7	DDIT3	DNAJC3	EIF2AK3	ERN1	HSPA5
Notch Signaling	2.13	0.289	2.121	ADAM17	APH1B	DLL4	FURIN	HES1	HEY1	HEY2	JAG1	LFNG	MFNG	NOTCH3
Role of Osteoblasts in Rheumatoid Arthritis Signaling Pathway	0.527	0.143	2.121	ACVR2B	ACVRL1	BCL2	BMP2	BMP4	BMPR2	CLCF1	CSNK1E	CTSL	CTSO	CXCL8	FZD6	FZD8	IGF2R	IL15	IL1A	IL33	IL6	JAK3	LRP5	MMP11	MMP16	MMP28	PDGFC	PGF	PIK3R3	PTGS2	SMURF2	STAT1	STAT2	STAT3	TGFB3	TNFSF12	VEGFA	VEGFC
Cytotoxic T Lymphocyte-mediated Apoptosis of Target Cells	0	0.0212	2.121	APAF1	B2M	BCL2	BID	CASP3	CASP7	DFFA	DFFB	FAS
Heparan Sulfate Biosynthesis (Late Stages)	0	0.12	2.121	AARS1	ALDH2	CHST11	CHST15	CHST3	HS3ST5	PPME1	SULT1A3/SULT1A4	TNFAIP6	UST
DNA damage-induced 14-3-3σ Signaling	1.5	0.239	2.111	APAF1	ATR	BCL2	BRCA1	CASP10	CASP3	CASP7	CCNB1	CDC25C	CDKN1A	WEE1
Heparan Sulfate Biosynthesis	0.408	0.144	2.111	AARS1	ALDH2	B3GALT6	CHST11	CHST15	CHST3	HS3ST5	PPME1	SULT1A3/SULT1A4	TNFAIP6	UST	XYLT1	XYLT2
IL-13 Signaling Pathway	0.76	0.164	2.065	CCL11	CHI3L1	DUSP1	FYN	HBEGF	IL13RA1	IL17RA	IL33	IL4R	MAPK12	PDGFA	PIK3R3	POSTN	PRKCD	SOCS3	STAT1	STAT3	TGFB3	TRAF6
FAT10 Cancer Signaling Pathway	5.76	0.4	2	ACKR3	ACVR2B	BMPR2	CXCR4	HOXB9	IKBKB	IKBKE	IL6	MAD2L2	NFKB1	NFKB2	NFKBIA	NFKBIB	NFKBIE	REL	RELB	STAT3	TGFB3	TGFBR1	UBD
RANK Signaling in Osteoclasts	2.23	0.231	2	BIRC3	ELK1	GSN	IKBKB	IKBKE	MAP3K10	MAP3K2	MAP3K6	MAP3K8	MAP3K9	MAPK12	NFKB1	NFKB2	NFKBIA	NFKBIB	NFKBIE	PIK3R3	REL	RELB	TRAF5	TRAF6
Nitric Oxide Signaling in the Cardiovascular System	0.832	0.167	2	ARG2	ATP2A3	BDKRB2	CACNA2D1	CACNB1	FLT1	GUCY1B1	ITPR3	PDE1A	PDE2A	PDE3B	PDGFC	PGF	PIK3R3	PRKAR1A	PRKCD	PRKCE	SLC7A1	VEGFA	VEGFC
Leucine Degradation I	1.68	0.444	-2	BCAT2	HMGCL	IVD	MCCC2
Colanic Acid Building Blocks Biosynthesis	1.01	0.286	-2	GALK2	GALT	GMDS	MPI
Apelin Cardiac Fibroblast Signaling Pathway	0.454	0.174	-2	APLN	IL6	SERPINE1	TGFB3
EIF2 Signaling	0.347	0.135	-2.065	ACTB	AGO2	ATF3	ATF4	ATF5	BCL2	DDIT3	EIF1	EIF2AK2	EIF2AK3	EIF2AK4	EIF2S2	EIF3J	EIF4A1	EIF4E	EIF4E3	ELP5	ELP6	HSPA5	MRAS	MYC	NOX4	NRAS	PIK3R3	PPP1R15A	RALB	RAP2B	RASD1	TRIB3	VEGFA	WARS1
Agrin Interactions at Neuromuscular Junction	1.23	0.203	-2.111	ACTB	ARHGEF6	DAG1	GABPA	GABPB1	LAMC1	MAPK12	MRAS	NRAS	PAK1	RAC3	RALB	RAP2B	RASD1
Glutathione-mediated Detoxification	0.699	0.189	-2.236	GSTA4	GSTK1	GSTZ1	LANCL1	MGST1	MGST3	PTGES
Valine Degradation I	1.43	0.3	-2.449	ACADSB	ALDH6A1	BCAT2	EHHADH	HIBADH	HIBCH
[truncated: 48 more columns]
