# Supplementary material for: Transcriptome Analysis Reveals Novel Inflammatory Signalings to Glaesserella parasuis Infection
Source: Genes (Basel). 2024 Aug 20;15(8):1094. doi: 10.3390/genes15081094 (PMC11353251; doi:10.3390/genes15081094)
Supplement: Supplementary file 1 [file genes-15-01094-s001.zip › Table S7 Diseases and functions in three comparisons.xlsx]

## Sheet: 3D421
Categories	Diseases or Functions Annotation	p-value	Predicted Activation State	Activation z-score	Molecules	# Molecules
Cellular Movement	Chemotaxis	1.6e-07	Increased	5.444	ACKR3,ADAM8,AKAP12,AXL,BMP2,BRMS1,C3,C5,CAMK1D,CBL,CCN1,CCN2,CCN3,CD40,CD44,CDKN1A,CSF1,CSF2,DOCK4,DUSP1,EFNB2,EPHA2,ERBB3,ETV4,F2,FADD,FN1,FYN,G3BP1,GSN,HBEGF,HPSE,ICAM1,IL18,IL1A,IL4R,INHBA,ISG15,ITGA2,ITGA6,ITGAV,JAML,L1CAM,LAT,LCP1,LIF,LOX,LTB4R,MAP2K1,MAP3K5,MMP9,MTSS1,NEDD4,NEDD9,NFKB2,NGF,NINJ1,NR4A1,NRP2,OPRD1,OSR1,PDE4B,PDGFB,PGF,PIK3CD,PLA2G6,PLAT,PLAU,PLAUR,PPARD,PPARG,PRKCG,PRKD1,PTGE…	99
Cellular Movement	Homing of cells	1.47e-08	Increased	5.308	ACKR3,ADAM8,AKAP12,AXL,BMP2,BRMS1,C3,C5,CAMK1D,CBL,CCN1,CCN2,CCN3,CD40,CD44,CD82,CDKN1A,CSF1,CSF2,DAAM1,DOCK4,DUSP1,EFNB2,EPHA2,ERBB3,ETV4,F2,FADD,FN1,FOXO1,FYN,G3BP1,GCNT1,GSN,HBEGF,HPSE,ICAM1,IL18,IL1A,IL4R,INHBA,ISG15,ITGA2,ITGA5,ITGA6,ITGAV,JAML,L1CAM,LAT,LCP1,LIF,LOX,LTB4R,MAP2K1,MAP3K5,MMP9,MTSS1,MYB,NEDD4,NEDD9,NFKB2,NGF,NINJ1,NR4A1,NRP2,OPRD1,OSR1,PDE4B,PDGFB,PGF,PIK3CD,PLA2G6,PLAT,PLAU,P…	107
Cellular Movement	Cell movement of connective tissue cells	8.4e-09	Increased	4.794	ADM,ARG1,BMP2,CBL,CCN1,CCN2,CCN3,CD44,CDKN1A,COL1A1,CSF1,DAPK3,EEF1A2,ERBB3,F3,FAM114A1,FLNB,FN1,FOS,FOXO1,FRMD6,GRB7,GSN,HBEGF,ITGA5,KCNMA1,L1CAM,LPP,MAP2K1,MAP3K8,MMP9,NF1,NFKB2,NGF,PACSIN2,PALLD,PDGFB,PGF,PIK3CD,PLAU,PLAUR,PTK2B,RECK,RELB,SLC2A1,SMAD3,SOX9,SRC,STRIP1,TGFB1,TMEM201,TNFRSF1B,TNS1,TPM2,UTRN,WNT5A,ZFAND5	57
Cell-To-Cell Signaling and Interaction	Adhesion of tumor cell lines	8.19e-12	Increased	4.782	ADAM9,ADGRG1,AKAP12,BCAN,CCN1,CCN2,CCN3,CD44,CD82,CDH17,CEMIP2,CTSZ,DKK3,DLL1,DNMT3B,EGR1,EPHA2,ERBB3,ETS1,F2,FN1,FOS,FOXO1,FOXP1,FYB2,FZD5,HAS3,HES1,ICAM1,IL18,IRS1,ITGA2,ITGA5,ITGA6,ITGAV,JUNB,L1CAM,LAMA3,LAMC2,LAT,LIF,MAD1L1,MAP2K1,MAP3K8,NCAM1,NET1,NFKBIA,NOTCH3,PALMD,PARVB,PLAU,PLAUR,PNPLA2,PPARD,PPARG,PTK2B,PTPN14,RAP1GAP,RASSF1,RCAN1,RNASEL,RRAS,SDC2,SERPINB2,SERPINE1,SIRT1,SLC7A5,SMAD3,SP…	78
Cellular Assembly and Organization,Cellular Function and Maintenance	Organization of cytoplasm	4.17e-16	Increased	4.778	ABCG1,ABI2,ABLIM1,ACTG1,ADAMTS1,ADM,AGRN,AKAP12,AKAP5,ANGPTL4,ANKRD1,ARHGAP10,ARHGAP18,ARHGAP24,ARHGEF19,ATF3,ATXN3,AURKB,AXL,BCL6,BFSP1,BMP2,BNIP3,BRWD3,BST2,BTG2,C3,CACNA1F,CAMK1D,CAMKK2,CARMIL2,CBL,CCDC28B,CCN1,CCN2,CCN3,CD44,CD82,CDK18,CDKL5,CDKN1A,CELSR2,CEP170,CEP250,CEP97,CGNL1,CLDN3,CLUH,CNN2,COG8,COL1A1,CPEB3,CPEB4,CSF1,CSF2,CSPG5,CSRP1,CTCF,CTSV,CUX2,CYLD,DAAM1,DAPK3,DCDC2,DCLK1,DDX56,D…	313
Cellular Assembly and Organization,Cellular Function and Maintenance	Organization of cytoskeleton	6.65e-16	Increased	4.778	ABCG1,ABI2,ABLIM1,ACTG1,ADAMTS1,ADM,AGRN,AKAP12,AKAP5,ANGPTL4,ANKRD1,ARHGAP10,ARHGAP18,ARHGAP24,ARHGEF19,ATF3,ATXN3,AURKB,AXL,BCL6,BFSP1,BMP2,BRWD3,BST2,BTG2,C3,CACNA1F,CAMK1D,CAMKK2,CARMIL2,CBL,CCDC28B,CCN1,CCN2,CCN3,CD44,CD82,CDK18,CDKL5,CDKN1A,CELSR2,CEP170,CEP250,CEP97,CGNL1,CLDN3,CNN2,COL1A1,CPEB3,CPEB4,CSF1,CSF2,CSPG5,CSRP1,CTCF,CTSV,CUX2,CYLD,DAAM1,DAPK3,DCDC2,DCLK1,DDX56,DICER1,DKK3,DLC1,…	291
Cell-To-Cell Signaling and Interaction	Binding of tumor cell lines	2.37e-12	Increased	4.576	ADAM9,ADGRG1,AKAP12,ANGPTL4,BCAN,CBL,CCN1,CCN2,CCN3,CD44,CD80,CD82,CDH17,CEMIP2,CSF1,CTSZ,DKK3,DLL1,DNMT3B,DOCK8,EGR1,EPHA2,ERBB3,ETS1,F2,F3,FN1,FOS,FOXO1,FOXP1,FUT1,FYB2,FYN,FZD5,HAS3,HES1,ICAM1,IL18,IRS1,ITGA2,ITGA5,ITGA6,ITGAV,ITGB4,JUNB,L1CAM,LAMA3,LAMC2,LARGE2,LAT,LIF,MAD1L1,MAP2K1,MAP3K8,NCAM1,NCL,NET1,NFKBIA,NOTCH3,NR4A1,PALLD,PALMD,PARVB,PLAU,PLAUR,PNPLA2,PPARD,PPARG,PTK2B,PTPN14,RAP1GAP,…	95
Embryonic Development,Organismal Development	Development of body trunk	2.37e-20	Increased	4.551	ACKR3,ACTG1,ACVR1,ADAMTS1,ADM,AGRN,AKAP12,AKAP5,ANKRD1,AQP11,ARMC5,ATF3,ATP2B2,AXL,BBC3,BBS7,BCL2L1,BCL3,BCLAF1,BMAL1,BMF,BMP2,BRCA2,CARMIL2,CBL,CBX2,CCN1,CCN2,CCN3,CCNE2,CD40,CD44,CD80,CDH17,CDKN1A,CDKN2C,CDKN2D,CEBPB,CNOT9,CSF1,CSF2,CTCF,CYLD,CYP26A1,CYP27B1,CYS1,DAAM1,DCHS1,DHRS3,DICER1,DIRAS3,DISP1,DKK3,DLC1,DLL1,DLL4,DMC1,DUSP1,EGR1,EHD3,ELK3,EMX2,EPAS1,EPHB3,ERBB3,ERRFI1,ETS1,ETV4,F2RL2,FAD…	252
Cell-To-Cell Signaling and Interaction	Activation of cells	1.72e-12	Increased	4.51	ACKR3,ADAM8,ADAM9,AGRN,AKAP5,ARG1,ATF3,ATP2B2,AXL,BACH2,BAMBI,BCL2L1,BCL3,BCL6,BCLAF1,BHLHE40,BMP2,BNIP3,C3,CBL,CBLB,CCN1,CCN2,CCN3,CD40,CD44,CD80,CDKN1A,CEBPB,CSF1,CSF2,CTF1,CYLD,CYP26B1,DDIT4,DLL1,DLL4,DUSP1,EFNB2,EPHB3,ERC2,ETS1,F2,F2RL2,F3,FADD,FN1,FOS,FOXD1,FOXO1,FOXP1,FYN,FZD5,G3BP1,GADD45A,GHSR,GMNN,GPAM,GSN,HAS3,HBEGF,HBP1,HDAC4,HDAC5,HPSE,HSD11B1,HSPA4,HSPH1,ICAM1,ID3,IER3,IL18,IL1A,IL4R…	195
Cell-To-Cell Signaling and Interaction	Interaction of tumor cell lines	1.34e-12	Increased	4.447	ADAM9,ADGRG1,AKAP12,ANGPTL4,BCAN,CBL,CCN1,CCN2,CCN3,CD44,CD80,CD82,CDH17,CEMIP2,CSF1,CTSZ,DKK3,DLL1,DNMT3B,DOCK8,EGR1,EPHA2,ERBB3,ETS1,F2,F3,FN1,FOS,FOXO1,FOXP1,FUT1,FYB2,FYN,FZD5,HAS3,HES1,ICAM1,IL18,IRS1,ITGA2,ITGA5,ITGA6,ITGAV,ITGB4,JUNB,L1CAM,LAMA3,LAMC2,LARGE2,LAT,LIF,MAD1L1,MAP2K1,MAP3K8,NCAM1,NCL,NET1,NFKBIA,NOTCH3,NR4A1,PALLD,PALMD,PANX1,PARVB,PLAU,PLAUR,PNPLA2,PPARD,PPARG,PTK2B,PTPN14,RA…	98
Cellular Assembly and Organization,Cellular Function and Maintenance	Microtubule dynamics	1.98e-12	Increased	4.428	ABCG1,ABI2,ABLIM1,ACTG1,ADAMTS1,ADM,AGRN,AKAP12,AKAP5,ANGPTL4,ANKRD1,ARHGAP24,ATF3,ATXN3,AURKB,AXL,BMP2,BST2,BTG2,C3,CACNA1F,CAMK1D,CAMKK2,CARMIL2,CBL,CCDC28B,CCN1,CCN2,CCN3,CD44,CD82,CDK18,CDKL5,CDKN1A,CELSR2,CEP170,CEP250,CEP97,COL1A1,CPEB3,CPEB4,CSF1,CSF2,CSRP1,CTCF,CTSV,CUX2,CYLD,DAAM1,DCDC2,DCLK1,DDX56,DICER1,DKK3,DLL1,DLL4,DNAAF6,DNAJA1,DOCK4,DOCK7,DPYSL3,E2F4,EFNA3,EFNB2,EFNB3,EGR1,EML2,EN…	249
Cellular Function and Maintenance	Cellular homeostasis	5e-19	Increased	4.278	A4GALT,AATF,ABCB9,ABCG1,ADAM9,ADAMTS1,ADGRG1,ADM,ADPRS,AKAP1,AKT3,AMOTL1,ANGPTL4,ARG1,ARMC5,ATF5,ATG101,ATG16L2,ATG2A,ATP2B2,ATP2B4,ATXN3,AXL,BACH2,BBC3,BCL2L1,BCL3,BCL6,BCO2,BHLHE40,BMAL1,BMF,BMP2,BNIP3,BNIP3L,BST2,C3,C5,CACNA1F,CAMKK2,CARMIL2,CBL,CBLB,CBX2,CCDC115,CCN1,CCN3,CD40,CD80,CDK6,CDKN1A,CDKN2D,CEBPB,CLUH,CPEB3,CSF1,CSF2,CTR9,CTSV,CYLD,CYP26B1,CYP27B1,DAPK3,DDIT4,DDX52,DENND3,DFFB,DICER…	335
Cancer,Cellular Movement,Organismal Injury and Abnormalities,Tumor Morphology	Invasion of tumor cells	1.84e-07	Increased	4.188	ACKR3,ADAM9,BCAN,BMP2,CCN3,CD44,CSF1,CTSZ,F2,F3,FN1,FRK,HBEGF,HES1,HPSE,ICAM1,ITGA2,ITGA6,ITGB4,KLF4,LOX,LOXL2,MMP9,NEDD9,NUAK2,NUMBL,PALLD,PLAU,PLAUR,PTGS2,RBM38,REL,SERPINE1,SNAI1,SNAI2,SPHK1,SRC,TGFB1,WNT5A	39
Cellular Movement,Connective Tissue Development and Function	Cell movement of fibroblasts	1.52e-06	Increased	4.186	ADM,ARG1,BMP2,CCN1,CCN3,CD44,CDKN1A,COL1A1,DAPK3,ERBB3,F3,FAM114A1,FLNB,FN1,FOS,FRMD6,GRB7,GSN,HBEGF,KCNMA1,L1CAM,LPP,MAP2K1,MAP3K8,MMP9,NFKB2,PACSIN2,PALLD,PDGFB,PGF,PIK3CD,PLAU,PLAUR,RECK,RELB,SMAD3,SOX9,SRC,STRIP1,TGFB1,TMEM201,TNS1,TPM2,ZFAND5	44
Cancer,Organismal Injury and Abnormalities,Tumor Morphology	Invasion of tumor	1.98e-08	Increased	4.119	ACKR3,ADAM9,BCAN,BMP2,CCN2,CCN3,CD44,CD82,CDH17,CSF1,CTSV,CTSZ,DGCR8,DICER1,EPHA2,ETS1,F2,F3,FN1,FRK,HBEGF,HES1,HPSE,ICAM1,ITGA2,ITGA5,ITGA6,ITGB4,KLF4,LOX,LOXL2,MMP9,NEDD9,NUAK2,NUMBL,PALLD,PLAU,PLAUR,PTGS2,RBM38,RECK,REL,SERPINE1,SNAI1,SNAI2,SPHK1,SRC,TGFB1,UHRF1,WNT5A	50
Cellular Movement	Migration of connective tissue cells	4.19e-07	Increased	4.11	ADM,BMP2,CBL,CCN1,CCN2,CCN3,CD44,CDKN1A,COL1A1,CSF1,DAPK3,EEF1A2,F3,FAM114A1,FLNB,FN1,FOXO1,FRMD6,HBEGF,ITGA5,KCNMA1,LPP,MAP2K1,MAP3K8,MMP9,NF1,NGF,PACSIN2,PALLD,PDGFB,PGF,PIK3CD,PLAU,PLAUR,RECK,SLC2A1,SOX9,SRC,STRIP1,TGFB1,TMEM201,TNFRSF1B,TNS1,TPM2,ZFAND5	45
Cellular Movement	Invasion of cells	1.92e-20	Increased	4.107	A4GALT,ABLIM1,ACKR3,ACVR1,ADAM8,ADAM9,ADAMTS1,ADM,AKAP12,AKT3,ANGPTL4,ARG1,ARHGAP24,ARRDC3,ATAD3A,ATF3,AXL,BARX2,BBC3,BCAN,BCL2L1,BCL6,BEND5,BHLHE40,BMP2,BTG2,CBL,CBX2,CBX7,CCDC137,CCN1,CCN2,CCN3,CD44,CD82,CDK12,CDKN1A,CEBPB,CEMIP2,CHAF1A,CLDN3,CSF1,CSF2,CTCF,CTSV,CTSZ,CUX2,CYP1A1,CYRIA,DAAM1,DCDC2,DCLK1,DICER1,DIRAS3,DKK3,DLC1,DLL1,DNMT3B,DOCK4,DPYSL3,DUSP1,E2F2,ECM1,EFNA3,EFNB3,EGR1,ELF3,EPAS1,…	279
Post-Translational Modification	Phosphorylation of protein	1.42e-08	Increased	4.085	ACVR1,ADM,AGRN,AKAP5,AKT3,ATG101,AURKB,BIRC3,BMP2,BRAT1,C3,CACTIN,CAMKK2,CBL,CBLB,CCN1,CCN2,CD40,CD44,CDK12,CDK6,CDKL5,CDKN1A,CDKN2C,CDKN2D,CLDN3,CSF1,CSF2,CTDSP2,DAPK3,DCLK1,DHX34,DICER1,DMPK,DUSP1,EFNB2,EPHB3,F2,FIZ1,FN1,FYB2,FYN,GRK7,HASPIN,HSPA4,IL18,INHBA,INSRR,IRS1,ITGA6,LAMA1,LOC102724428/SIK1,LOX,MAP2K1,MAP3K5,MICAL1,MKNK2,MLST8,MMP9,NGF,NIM1K,NUAK1,NUAK2,ODC1,P2RX7,PAG1,PASK,PDGFB,PELI2,…	120
Cardiovascular System Development and Function,Cellular Movement	Cell movement of endothelial cells	4.8e-11	Increased	4.058	ACKR3,ADAMTS1,ADM,AKT3,AMOTL1,ANGPTL4,ARHGAP24,ATP2B4,AXL,BMP2,BTG2,C3,CCN1,CCN2,CCN3,CD40,CD44,CD82,CNN2,CSF2,CYLD,DICER1,DLC1,DLL4,EFNB2,EGR1,EPHA2,ETS1,F3,FLNB,FN1,FOXO1,FOXP1,FUT1,GADD45A,HAS3,HHEX,HPSE,ICAM1,ID3,ITGA2,ITGAV,ITGB4,LOX,LOXL2,MAP2K1,MMP13,MMP9,MTSS1,MXD1,NCL,NR4A1,NRP2,OLR1,OSR1,PAXIP1,PDGFB,PGF,PIK3CD,PIM1,PLAU,PLAUR,PPARG,PRKCG,PRKD1,PTGS2,PTK2B,PTPN12,RCAN1,RECK,RGCC,RRAS,SA…	89
Cell-To-Cell Signaling and Interaction	Attachment of cells	3.77e-07	Increased	4.047	BMP2,CBL,CCN2,CD44,CSF1,CSPG5,CTSZ,EGR1,ETS1,F3,FN1,FYN,ICAM1,ITGA2,ITGA5,ITGA6,JAG1,LIF,LOX,MAD1L1,NEDD9,OLR1,PTK2B,SDC3,SGMS2,SPI1,SRC,TFPI2,TGFB1,TGFBI,TGM2	31
Organismal Development	Development of exocrine gland	3.68e-09	Increased	4.034	ATP2B2,BRCA2,CBL,CBX7,CD44,CDKN2C,CEBPB,CSF1,DIRAS3,ERBB3,FN1,FYN,GSN,HEXIM1,HOXC6,HOXD9,HPSE,ID4,IGSF3,IRS1,IRS2,ITGA5,ITGA6,KDM5B,LAMA3,LIF,MAP2K1,MFGE8,MMP9,NCOA3,NET1,NEURL1,NFKB2,NFKBIA,PPARG,PROKR2,PTGS2,RBPJ,RUNX2,SFN,SIRT1,SNAI1,SOX9,SRC,TFAP2C,TGFB1,TGM2,TIMP3,VDR,VEGFA,WLS,WNT5A	52
Cardiovascular System Development and Function,Cellular Movement	Migration of endothelial cells	1.95e-11	Increased	4.009	ACKR3,ADAMTS1,ADM,AKT3,AMOTL1,ANGPTL4,ARHGAP24,ATP2B4,AXL,BMP2,C3,CCN1,CCN2,CD40,CD44,CD82,CNN2,CSF2,CYLD,DICER1,DLC1,DLL4,EFNB2,EGR1,EPHA2,ETS1,F3,FLNB,FN1,FOXO1,FOXP1,FUT1,GADD45A,HAS3,HHEX,HPSE,ICAM1,ID3,ITGAV,ITGB4,LOX,LOXL2,MAP2K1,MMP13,MMP9,MXD1,NCL,NR4A1,NRP2,OLR1,PAXIP1,PDGFB,PGF,PIK3CD,PIM1,PLAU,PLAUR,PPARG,PRKCG,PRKD1,PTGS2,PTK2B,PTPN12,RCAN1,RECK,RGCC,RRAS,SASH1,SERPINE1,SIRT1,SMAD3,SN…	84
Organismal Development	Size of body	4.11e-11	Increased	3.917	ACTG1,ADAMTS1,ADGRG7,AKT3,ANGPTL4,AQP11,ARL6IP5,ATP2B2,BAMBI,BBS7,BCL6,BCLAF1,BMAL1,BMF,BNIP3L,BRCA2,C3,CANT1,CBX2,CBX7,CDK6,CDKN1A,CDKN2C,CEBPB,CENPB,CLCF1,CLUH,CNPY3,COL12A1,CSF1,CSGALNACT1,CYLD,CYP27B1,DFFB,DHRS3,DKC1,DLX1,DMTF1,DNAJA1,DPP3,DSC1,DUSP1,E2F2,E2F3,E2F4,E2F8,EFNA3,EHD3,ERBB3,ETS1,F3,FBXL20,FEM1A,FOS,FTSJ1,FYN,GHSR,GPAM,GPX2,H1-0,H1-3,H2AX,HBEGF,HDAC4,HES1,HIVEP2,HSD11B1,ICMT,IGFBP…	154
Cell-To-Cell Signaling and Interaction	Adhesion of blood cells	1.64e-06	Increased	3.906	ADAM9,ADGRG1,AXL,C3,CBLB,CCN1,CD40,CD44,CD80,CSF1,CSF2,CTSZ,F2,F3,FN1,FOXO1,FYN,HDAC4,HPSE,HYAL4,ICAM1,IL18,IL1A,ITGA2,ITGA5,ITGA6,L1CAM,LCP1,LIF,LIPG,LOX,LTB4R,MAP2K1,MARCHF1,NEDD9,NFKB2,NFKBIA,NINJ1,OLR1,P2RX7,PANX1,PER1,PIK3CD,PLA2G6,PLAU,PLAUR,PPARG,PTGER4,PTGS2,PTK2B,PTPN22,RAP1GAP,REL,RELB,RICTOR,SERPINE1,SLC35C1,SLC44A2,SPI1,SPN,SPON2,SRC,STAP2,TGFB1,TGM2,TNIP1,TRAF3IP2,UTRN,VEGFA	69
Cellular Movement	Invasion of carcinoma cell lines	2.03e-10	Increased	3.887	ADAM8,ADAM9,AKT3,ANGPTL4,AXL,BARX2,CCN1,CCN2,CCN3,CD44,CD82,CEBPB,CSF2,DAAM1,DICER1,DLC1,DNMT3B,DOCK4,DUSP1,E2F2,EGR1,ELF3,EPAS1,EPHA2,ERBB3,ETV4,FN1,FOXP1,GRB7,GSN,HBEGF,HJURP,ISG15,ITGA5,ITGAV,ITGB6,JUNB,KDM4B,KDM4C,KIFC1,KLF4,KLF9,L1CAM,LAMA1,LAMB3,LAMC2,LOXL2,MALT1,MEF2D,METTL1,MIEF2,MMP9,MXI1,NDRG1,NEDD9,NGF,NRP2,NUAK1,NUMBL,NUPR1,NXN,ONECUT2,PANK1,PLAT,PLAU,PLAUR,PLK3,PPARG,PTK2B,RAP1GAP,RE…	95
Cell Morphology,Cellular Development	Branching of cells	4.36e-10	Increased	3.879	ABI2,ADM,AGRN,AKAP5,ATF3,BMP2,C3,CAMKK2,CCN1,CD44,CDKL5,CDKN1A,CPEB3,CPEB4,CSRP1,CTCF,CUX2,CYLD,DICER1,DOCK7,DPYSL3,EFNA3,EFNB2,EGR1,EPHB3,ERC2,ETS1,ETV4,FADD,FN1,FNBP1,FOS,FTSJ1,FYN,FZD5,GEM,HIVEP2,HOXD11,IGSF9,IL18,ITGA2,ITPKA,ITPR1,KIFC1,KLF9,L1CAM,LLPH,LMNB1,LOXL2,LZTS3,MFGE8,MMP9,MTSS1,NCAM1,NEURL1,NF1,NFKBIA,NGF,NR4A1,NRP2,NUAK1,NUMBL,OPTN,P2RX7,PALLD,PBRM1,PCYT1B,PDLIM5,PINK1,PLAT,POU4F1,P…	98
Cancer	Sphere formation of tumor cell lines	9.06e-07	Increased	3.858	ACKR3,CAMKK2,CBX7,CCN2,CCN3,CD44,DCLK1,ECM1,EGLN3,ERBB3,HBEGF,ICAM1,ISG15,ITGA6,ITGB4,KDM4B,L1CAM,NEDD4,NFKBIA,NINJ1,PDE4B,PPARD,PPARG,PRSS8,SLC2A1,SLC7A11,SNAI1,SNAI2,SOX9,SYT11,TGFB1,TGM2,ZNF217	33
Cellular Development,Cellular Growth and Proliferation,Hematological System Development and Function,Hematopoiesis,Lymphoid Tissue Structure and Development,Tissue Development	Hematopoiesis of mononuclear leukocytes	3.95e-19	Increased	3.832	ABCG1,ADAM9,ARG1,ARMC5,AXL,BACH2,BBC3,BCL2L1,BCL3,BCL6,BHLHE40,BMAL1,BMP2,CARMIL2,CBL,CBLB,CBX2,CCN1,CD40,CD44,CD80,CDA,CDH17,CDK6,CDKN1A,CEBPB,CHAF1A,CHAF1B,CLCF1,CMTM7,CSF1,CSF2,CTCF,CTR9,CTSV,CYLD,CYP26B1,DFFB,DICER1,DLL1,DLL4,DOCK8,DUSP10,E2F2,EFNB2,EGR1,ELF3,ETS1,ETV3,F2,FADD,FOS,FOXO1,FOXP1,FYN,FZD5,GADD45A,GADD45B,GCNT1,HDAC4,HDAC5,HHEX,HIVEP2,ICAM1,ID3,IL18,IL1A,IL4R,INHBA,IRF1,ITFG2,JAG1…	164
Cell-To-Cell Signaling and Interaction,Embryonic Development	Adhesion of embryonic cells	4.33e-09	Increased	3.773	ADGRG1,AKAP12,C3,CCN2,DLC1,EPAS1,EPHB3,FN1,ICAM1,ITGA5,ITGAV,JAG1,PALLD,PLAU,PLAUR,RNASEL,RRAS,SDC2,SGMS2,SH3KBP1,SRC,TGFB1,TIMP3,VEGFA,WNT5A	25
Cell Cycle	Senescence of cells	4.84e-12	Increased	3.719	AIMP2,ARHGAP10,ARHGAP18,BCL2L1,BCL6,BHLHE40,BRCA2,BTG2,CBX2,CBX7,CCN1,CDKN1A,CEBPB,DICER1,DMPK,DMTF1,DNMT3B,DUSP1,E2F2,E2F3,E2F4,EGR1,EHF,ELOA,ERCC6L,EXO1,FOXO1,GADD45A,HJURP,ID3,IL1A,JUNB,KIF20A,KLF4,LIG1,LMNB1,MAP2K1,MAP3K5,NBR1,NFKBIA,NOTCH3,NUAK1,NUDT1,NUP62,PATZ1,PBRM1,PDGFB,PLOD2,PPARD,PPP1R13L,PRKD1,PRMT6,PTK2B,RASSF1,RBL2,RBM38,RBPJ,RCC1,REV1,RUNX1,SERPINE1,SIRT1,SMURF2,SOX9,SPDL1,SPHK1,S…	85
Cell Cycle,Cellular Development,Connective Tissue Development and Function	Senescence of fibroblast cell lines	1.03e-09	Increased	3.696	AIMP2,ARHGAP10,BCL6,BTG2,CCN1,CDKN1A,CEBPB,DICER1,DMTF1,DUSP1,E2F2,E2F3,EGR1,EXO1,ID3,IL1A,KLF4,LIG1,LMNB1,NOTCH3,NUAK1,NUDT1,PBRM1,PLOD2,PPARD,PPP1R13L,PRKD1,PTK2B,RBL2,REV1,SIRT1,SOX9,SPDL1,TERF2,TP73,UHRF1,UNG,WNT5A,YPEL3,ZMPSTE24	40
Cellular Development,Cellular Growth and Proliferation,Hematological System Development and Function,Hematopoiesis,Lymphoid Tissue Structure and Development,Tissue Development	Development of mononuclear leukocytes	2.15e-19	Increased	3.681	ABCG1,ADAM9,ADM,ARG1,ARMC5,AXL,BACH2,BBC3,BCL2L1,BCL3,BCL6,BHLHE40,BMAL1,BMP2,CARMIL2,CBL,CBLB,CBX2,CCN1,CD40,CD44,CD80,CDA,CDH17,CDK6,CDKN1A,CEBPB,CHAF1A,CHAF1B,CLCF1,CMTM7,CSF1,CSF2,CTCF,CTR9,CTSV,CYLD,CYP26B1,DFFB,DICER1,DLL1,DLL4,DOCK8,DUSP10,E2F2,EFNB2,EGR1,ELF3,ETS1,ETV3,F2,FADD,FOS,FOXO1,FOXP1,FYN,FZD5,GADD45A,GADD45B,GCNT1,HDAC4,HDAC5,HHEX,HIVEP2,ICAM1,ID3,IL18,IL1A,IL4R,INHBA,IRF1,ITFG2,…	165
Cardiovascular System Development and Function	Development of vasculature	2.7e-23	Increased	3.678	ACKR3,ACTG1,ACVR1,ADAM8,ADAM9,ADAMTS1,ADGRG1,ADM,ADRA1D,AKAP1,AKT3,ANGPTL4,ARG1,ARHGAP24,ATF3,ATP2B4,AXL,BCLAF1,BMAL1,BMP2,BRMS1,BRPF1,BTG1,C3,CBL,CBX2,CCN1,CCN2,CCN3,CCNE2,CD40,CD44,CD82,CDC16,CDK6,CDKN1A,CDKN2D,CEMIP,CHCHD4,COL1A1,CSF1,CSF2,CTCF,CTF1,CYLD,CYP26B1,DAAM1,DGCR8,DICER1,DLC1,DLL1,DLL4,DLX1,E2F2,E2F3,E2F8,ECM1,EFEMP2,EFNA3,EFNB2,EGLN3,EGR1,EHD3,ELK3,ELOVL3,EPAS1,EPHA2,EPHB3,ERO1A,ERR…	252
Cardiovascular System Development and Function,Organismal Development	Angiogenesis	1.95e-22	Increased	3.678	ACTG1,ACVR1,ADAM8,ADAM9,ADAMTS1,ADGRG1,ADM,AKAP1,AKT3,ANGPTL4,ARG1,ARHGAP24,ATF3,ATP2B4,AXL,BCLAF1,BMAL1,BMP2,BRMS1,BRPF1,BTG1,C3,CBL,CBX2,CCN1,CCN2,CCN3,CCNE2,CD40,CD44,CD82,CDC16,CDK6,CDKN1A,CDKN2D,CEMIP,CHCHD4,COL1A1,CSF1,CSF2,CTCF,CTF1,CYLD,DAAM1,DGCR8,DICER1,DLL1,DLL4,E2F2,E2F3,E2F8,ECM1,EFEMP2,EFNA3,EFNB2,EGLN3,EGR1,EHD3,ELK3,ELOVL3,EPAS1,EPHA2,EPHB3,ERO1A,ETS1,F2,F3,FADD,FFAR4,FLNB,FN1,FOS…	231
Cell-To-Cell Signaling and Interaction,Hematological System Development and Function,Immune Cell Trafficking	Adhesion of immune cells	6.52e-07	Increased	3.661	ADAM9,AXL,C3,CBLB,CCN1,CD40,CD44,CD80,CSF1,CSF2,CTSZ,F2,F3,FN1,FOXO1,FYN,HDAC4,HPSE,HYAL4,ICAM1,IL18,IL1A,ITGA2,ITGA5,ITGA6,L1CAM,LCP1,LIF,LIPG,LTB4R,MAP2K1,MARCHF1,NEDD9,NFKB2,NFKBIA,NINJ1,OLR1,P2RX7,PANX1,PER1,PIK3CD,PLA2G6,PLAU,PLAUR,PPARG,PTGER4,PTGS2,PTK2B,PTPN22,RAP1GAP,REL,RELB,RICTOR,SERPINE1,SLC35C1,SLC44A2,SPI1,SPN,SPON2,SRC,STAP2,TGFB1,TGM2,TNIP1,TRAF3IP2,UTRN,VEGFA	67
Cell-To-Cell Signaling and Interaction,Hematological System Development and Function,Immune Cell Trafficking,Inflammatory Response	Activation of leukocytes	1.11e-07	Increased	3.653	ADAM9,AGRN,ARG1,ATF3,AXL,BACH2,BCL2L1,BCL3,BCL6,BCLAF1,BHLHE40,C3,CBL,CBLB,CD40,CD44,CD80,CDKN1A,CEBPB,CSF1,CSF2,CTF1,DLL1,DLL4,DUSP1,EFNB2,ETS1,F2,FADD,FN1,FOS,FOXD1,FOXO1,FOXP1,FYN,GADD45A,GPAM,HBP1,HDAC4,HDAC5,HPSE,HSD11B1,HSPA4,HSPH1,ICAM1,IL18,IL1A,IL4R,INHBA,IRF1,ITGA5,ITGAV,ITGB6,KEAP1,KLF4,LAT,LFNG,LTB4R,LY96,MAF,MALT1,MAP2K1,MAP3K8,MARCHF1,METRNL,MGST1,MMP9,MR1,NBR1,NCOA5,NCOR2,NDRG1,NFI…	129
Cellular Development,Tissue Development	Differentiation of epithelial tissue	1.38e-15	Increased	3.65	AIMP2,AURKB,BMP2,BTG1,CD44,CDKN1A,CEBPB,CSF1,CSF2,CTSV,CYLD,CYP27B1,DICER1,DLL1,DOCK7,DSC1,DSG1,E2F8,ELF3,EPHA2,ERRFI1,ETV4,F2,FN1,FOS,FOXA1,FYN,FZD2,GPR157,HBP1,HES1,HHEX,HOXA3,ID3,IL10RB,IL1A,ITGA6,IVL,JAG1,JUNB,KEAP1,KLF4,KLF7,LIF,LOXL2,LPIN1,MAFF,MAP2K1,MAP3K5,MXD1,MYB,NCOA3,NCOR2,NFKBIZ,NOTCH3,OSR1,PIM1,PLAU,PLCD1,POU2F3,PPARD,PPARG,PPP1R13L,PRKD1,PRSS8,PTGS2,PTK6,RBL2,RBM38,RBPJ,RDH10,RNF14…	98
Molecular Transport	Transport of molecule	8.13e-08	Increased	3.648	ABCA5,ABCB9,ABCG1,ADAM9,ADM,AGRN,AKAP5,AKT3,ANKLE1,ANKRD1,APOF,AQP11,ARG1,ARL6IP5,ARNT2,ARRDC4,ARV1,ATF3,ATP2B2,ATP2B4,ATP8B3,BCL3,BHLHE40,BMAL1,BMP2,C3,C5,CBLB,CCDC115,CCDC51,CD40,CD44,CDH17,CDKN1A,CEBPB,CFD,CHCHD4,CHIC2,CHKA,CNNM4,COL1A1,CREBL2,CSF1,CSF2,CTF1,CYP27B1,DDX5,DDX56,DENND3,DIMT1,DISP1,DMPK,DNAJA1,E2F3,EGR1,ELL2,ELOVL3,EPAS1,ERBB3,EXPH5,F2,FADD,FFAR4,FMO3,FN1,FOXO1,FUS,FYN,GABBR1,GHS…	250
Cell Death and Survival	Cell viability of blood cells	5.4e-08	Increased	3.646	ACKR3,BBC3,BCL2L1,BCL3,BCL6,C3,CBL,CD40,CD44,CD80,CEBPB,CSF1,CSF2,CYLD,DGCR8,DICER1,DOCK8,FN1,FOXO1,GADD45A,GADD45B,ICAM1,IL18,ITPR1,LAT,MALT1,MAP2K1,MYB,NF1,NFIL3,NFKBIA,NGF,PALB2,PCNA,PIK3CD,PIM1,PLAT,PRDM1,PTK2B,RBPJ,REL,RELB,RICTOR,RPTOR,SERPINB2,SH3KBP1,SMAD3,SNAI2,SPN,TAF4B,TCF7,TGFB1,TGM2,TNFAIP3,TNFRSF1B,TNFSF15,TRAF3IP2,VEGFA,WNT5A	59
Embryonic Development,Organ Development,Organismal Development,Reproductive System Development and Function,Tissue Development	Formation of mammary gland	3.47e-07	Increased	3.646	ATP2B2,BRCA2,CBL,CD44,CDKN2C,CEBPB,CSF1,DIRAS3,ERBB3,FN1,FYN,GSN,HEXIM1,HOXC6,HOXD9,HPSE,ID4,IRS1,IRS2,KDM5B,LIF,MFGE8,MMP9,NCOA3,NET1,NEURL1,NFKB2,PPARG,PROKR2,PTGS2,RUNX2,SFN,SIRT1,SNAI1,SRC,TGFB1,TGM2,TIMP3,VDR,VEGFA,WLS,WNT5A	42
Tissue Development	Formation of gland	8.27e-10	Increased	3.645	ADAMTS1,ARMC5,ATP2B2,BRCA2,CBL,CBX2,CD44,CDKN2C,CEBPB,CSF1,CYP27B1,DIRAS3,DKK3,ERBB3,FN1,FYN,GSN,HEXIM1,HOXA3,HOXC6,HOXD9,HPSE,HSD11B1,ID4,IRS1,IRS2,KDM5B,LIF,MFGE8,MMP9,NCOA3,NET1,NEURL1,NF1,NFKB2,PLAT,PLAU,PPARG,PROKR2,PTGS2,RUNX2,SFN,SIRT1,SMAD3,SNAI1,SOX9,SRC,TGFB1,TGM2,TIMP3,VDR,VEGFA,WLS,WNT5A,WNT7A	55
Cellular Development,Cellular Growth and Proliferation,Embryonic Development,Organismal Development,Tissue Development	Proliferation of mesenchymal cells	1.58e-06	Increased	3.645	BMP2,CD44,CDK6,HBEGF,IL4R,ING5,IRS1,IRS2,KLF4,MFGE8,MMP9,PDGFB,PLAT,PPARG,PTGS2,RUNX1,SHOX2,SNAI1,SNAI2,SOX9,TBX18,TGFB1,VEGFA,WNT5A	24
Cellular Movement	Cell movement	8.04e-22	Increased	3.643	ABCG1,ABHD6,ABI2,ACKR3,ACTG1,ACVR1,ADAM8,ADAM9,ADAMTS1,ADGRG1,ADM,AKAP1,AKAP12,AKT3,AMOTL1,ANGPTL4,ANLN,ARG1,ARHGAP18,ARHGAP24,ARRDC3,ATF3,ATP2B4,AXL,BACH2,BARX2,BCAN,BCL2L1,BCL3,BCL6,BEND5,BHLHE40,BMP2,BRCA2,BRMS1,BST2,BTG1,BTG2,C3,C5,CAMK1D,CAMKK2,CARMIL2,CBL,CBLB,CBX7,CCDC137,CCN1,CCN2,CCN3,CD302,CD40,CD44,CD80,CD82,CDK12,CDK6,CDKL5,CDKN1A,CDKN2C,CEBPB,CELSR2,CEMIP,CEMIP2,CEP85L,CFAP45,CFD,CHA…	472
Cell Morphology,Cellular Assembly and Organization,Cellular Function and Maintenance	Formation of cellular protrusions	2.99e-11	Increased	3.612	ABCG1,ABI2,ABLIM1,ADAMTS1,AGRN,AKAP12,AKAP5,ANGPTL4,ANKRD1,ARHGAP24,ATF3,BMP2,BTG2,C3,CACNA1F,CAMK1D,CAMKK2,CARMIL2,CCDC28B,CCN1,CCN2,CCN3,CD44,CD82,CDK18,CDKL5,CDKN1A,CELSR2,CEP250,CEP97,CPEB3,CPEB4,CSF1,CSRP1,CTCF,CUX2,CYLD,DCDC2,DCLK1,DDX56,DICER1,DKK3,DLL1,DNAJA1,DOCK7,DPYSL3,E2F4,EFNA3,EFNB2,EFNB3,EGR1,ENKD1,EPHA2,EPHB3,ERC2,ETV4,F2,F3,FBXO31,FN1,FNBP1,FOS,FTSJ1,FYN,FZD5,GAS7,GDPD5,GEM,GPC2,…	207
Cell-To-Cell Signaling and Interaction,Hematological System Development and Function	Activation of blood cells	1.09e-07	Increased	3.571	ADAM9,AGRN,ARG1,ATF3,AXL,BACH2,BCL2L1,BCL3,BCL6,BCLAF1,BHLHE40,C3,CBL,CBLB,CD40,CD44,CD80,CDKN1A,CEBPB,CSF1,CSF2,CTF1,DLL1,DLL4,DUSP1,EFNB2,ETS1,F2,F2RL2,F3,FADD,FN1,FOS,FOXD1,FOXO1,FOXP1,FYN,GADD45A,GMNN,GPAM,GSN,HBP1,HDAC4,HDAC5,HPSE,HSD11B1,HSPA4,HSPH1,ICAM1,IL18,IL1A,IL4R,INHBA,IRF1,ITGA5,ITGAV,ITGB6,KEAP1,KLF4,LAT,LFNG,LTB4R,LY96,MAF,MALT1,MAP2K1,MAP3K8,MARCHF1,METRNL,MGST1,MMP9,MR1,NBEAL2,N…	137
Cellular Movement,Immune Cell Trafficking	Leukocyte migration	1.67e-10	Increased	3.568	ABCG1,ACKR3,ADAM8,ADM,ARG1,ARHGAP18,AXL,BACH2,BCL3,BCL6,BHLHE40,BMP2,C3,C5,CAMK1D,CBL,CBLB,CCN1,CCN2,CCN3,CD302,CD40,CD44,CD80,CDKN1A,CFD,CNN2,COL1A1,CSF1,CSF2,CTSV,CTSZ,CYP1A1,CYP26A1,CYP26B1,DDIT4,DGCR8,DICER1,DOCK8,DPP3,DUSP1,ECM1,EEF1A2,EFNB2,EFNB3,EGLN3,EGR1,EPAS1,EPHA2,ETS1,F2,F3,FN1,FOS,FOXA1,FOXO1,FYN,GCNT1,GLIS2,GPRC5A,GSN,HBEGF,HPSE,HYAL4,ICAM1,IL18,IL1A,IL4R,INHBA,ISG15,ITGA2,ITGA5,ITG…	178
Cellular Development,Cellular Growth and Proliferation,Hematological System Development and Function,Hematopoiesis,Lymphoid Tissue Structure and Development,Tissue Development	Leukopoiesis	4.01e-21	Increased	3.566	ABCG1,ADAM9,ADM,ARG1,ARMC5,AXL,BACH2,BBC3,BCL2L1,BCL3,BCL6,BHLHE40,BMAL1,BMP2,CARMIL2,CBL,CBLB,CBX2,CCN1,CD40,CD44,CD80,CD82,CDA,CDH17,CDK6,CDKN1A,CDKN2D,CEBPB,CHAF1A,CHAF1B,CLCF1,CMTM7,CSF1,CSF2,CTCF,CTR9,CTSV,CYLD,CYP26B1,DFFB,DGCR8,DICER1,DLL1,DLL4,DMTF1,DOCK8,DUSP10,E2F2,EEF1A2,EFNB2,EGR1,ELF3,ETS1,ETV3,F2,FADD,FN1,FOS,FOXO1,FOXP1,FYN,FZD5,GADD45A,GADD45B,GCNT1,HDAC4,HDAC5,HES1,HHEX,HIVEP2,HO…	194
Cardiovascular System Development and Function,Organismal Development	Vasculogenesis	4.6e-20	Increased	3.56	ACVR1,ADAM9,ADAMTS1,ADM,AKAP1,AKT3,ANGPTL4,ARG1,ARHGAP24,ATF3,AXL,BCLAF1,BMAL1,BMP2,BRMS1,BRPF1,C3,CBL,CBX2,CCN1,CCN2,CCN3,CCNE2,CD40,CD44,CD82,CDC16,CDK6,CDKN1A,CDKN2D,COL1A1,CSF1,CSF2,CTF1,CYLD,DAAM1,DGCR8,DICER1,DLL1,DLL4,E2F2,E2F3,ECM1,EFEMP2,EFNB2,EGLN3,EGR1,EHD3,ELK3,ELOVL3,EPAS1,EPHA2,EPHB3,ERO1A,ETS1,F2,F3,FADD,FN1,FOS,FOXO1,FUT1,FZD5,GADD45A,GBP1,GEM,GHSR,GSN,H2AX,HAS3,HBEGF,HES1,HEXIM1,…	193
Cell-To-Cell Signaling and Interaction	Binding of epithelial cells	1.28e-06	Increased	3.559	ADGRG1,C3,CCN2,CCN3,CD44,DSG1,EPHB3,F3,FN1,HBEGF,ICAM1,ITGA2,ITGA5,ITGA6,ITGAV,ITGB4,LAMA3,MAP2K1,MFGE8,PLAU,PLAUR,RRAS,SH3KBP1,SH3PXD2A,SMAD3,SRC,TIMP3,VEGFA,WNT5A	29
Inflammatory Response	Inflammatory response	4.67e-10	Increased	3.541	ABCF1,ACKR3,ADAM8,ADM,ANGPTL4,AREL1,ARG1,ATF3,AXL,BCL6,BIRC3,C3,CAMK1D,CCN3,CD40,CD44,CDKN1A,CEBPB,CLCF1,CSF1,CSF2,CTF1,CYLD,CYP26B1,DICER1,DUSP1,E2F2,ECM1,EGLN3,EGR1,EPAS1,EPHA2,ETS1,F2,FEM1A,FFAR4,FN1,FOS,FOXP1,FYN,GADD45A,GCNT1,GHSR,GSN,HDAC4,HDAC5,HPSE,ICAM1,IER3,IL10RB,IL18,IL1A,IL4R,INHBA,IRAK2,ISG15,ITGA5,ITGAV,ITGB6,JAML,KLF4,LAT,LCP1,LIF,LOXL2,LRIG2,LTB4R,LY75,LY96,MAF,MAP2K1,METRNL,MFGE…	154
Cell-To-Cell Signaling and Interaction,Embryonic Development	Binding of embryonic cells	2.24e-09	Increased	3.537	ADGRG1,AKAP12,C3,CCN2,DLC1,EPAS1,EPHB3,F3,FN1,ICAM1,ITGA5,ITGAV,JAG1,PALLD,PLAU,PLAUR,RNASEL,RRAS,SDC2,SGMS2,SH3KBP1,SRC,TGFB1,TIMP3,VEGFA,WNT5A	26
Cellular Movement	Migration of blood cells	1.15e-10	Increased	3.524	ABCG1,ACKR3,ADAM8,ADM,ARG1,ARHGAP18,AXL,BACH2,BCL3,BCL6,BHLHE40,BMP2,C3,C5,CAMK1D,CBL,CBLB,CCN1,CCN2,CCN3,CD302,CD40,CD44,CD80,CDKN1A,CFD,CNN2,COL1A1,CSF1,CSF2,CTSV,CTSZ,CYP1A1,CYP26A1,CYP26B1,DDIT4,DGCR8,DICER1,DOCK4,DOCK8,DPP3,DUSP1,ECM1,EEF1A2,EFNB2,EFNB3,EGLN3,EGR1,EPAS1,EPHA2,ETS1,F2,F3,FN1,FOS,FOXA1,FOXO1,FYN,GCNT1,GLIS2,GPRC5A,GSN,HBEGF,HPSE,HYAL4,ICAM1,IL18,IL1A,IL4R,INHBA,ISG15,ITGA2,ITG…	179
Cell-mediated Immune Response,Cellular Development,Cellular Function and Maintenance,Cellular Growth and Proliferation,Embryonic Development,Hematological System Development and Function,Hematopoiesis,Lymphoid Tissue Structure and Development,Organ Development,Organismal Development,Tissue Development	Differentiation of T lymphocytes	1.88e-12	Increased	3.513	ADAM9,ARMC5,AXL,BACH2,BCL3,BCL6,BHLHE40,BMP2,CARMIL2,CBL,CBLB,CBX2,CCN1,CD80,CDK6,CEBPB,CSF2,CTR9,CTSV,CYLD,CYP26B1,DFFB,DICER1,DLL1,DLL4,DUSP10,E2F2,EFNB2,EGR1,ELF3,ETS1,FADD,FOXO1,FZD5,GADD45B,HIVEP2,ICAM1,ID3,IL18,IL4R,INHBA,IRF1,JAG1,JUNB,KLF4,LAT,LFNG,LIF,MAF,MALT1,MAP2K1,MARCHF1,MLLT11,MPZL2,MYB,NBR1,NFKBIZ,NR4A1,P2RX7,PATZ1,PCK1,PDP2,PIK3CD,PNP,PPARG,PRDM1,PRKD1,PRMT5,PRR7,PTGER4,PTGS2,PTP…	93
Cellular Development,Cellular Growth and Proliferation,Embryonic Development,Hematological System Development and Function,Hematopoiesis,Lymphoid Tissue Structure and Development,Organ Development,Organismal Development,Tissue Development	Lymphopoiesis	5.12e-19	Increased	3.507	ABCG1,ADAM9,ARG1,ARMC5,AXL,BACH2,BBC3,BCL2L1,BCL3,BCL6,BHLHE40,BMAL1,BMP2,CARMIL2,CBL,CBLB,CBX2,CCN1,CD40,CD44,CD80,CDH17,CDK6,CDKN1A,CEBPB,CHAF1A,CHAF1B,CLCF1,CMTM7,CSF1,CSF2,CTCF,CTR9,CTSV,CYLD,CYP26B1,DFFB,DICER1,DLL1,DLL4,DOCK8,DUSP10,E2F2,EFNB2,EGR1,ELF3,ETS1,FADD,FOS,FOXO1,FOXP1,FYN,FZD5,GADD45A,GADD45B,GCNT1,HDAC4,HDAC5,HHEX,HIVEP2,ICAM1,ID3,IL18,IL1A,IL4R,INHBA,IRF1,ITFG2,JAG1,JUNB,KLF4,L…	157
Cellular Development,Cellular Growth and Proliferation,Nervous System Development and Function,Organismal Development,Tissue Development	Development of neural cells	1.33e-09	Increased	3.506	ABI2,ADAMTS1,ADAMTSL4,AGRN,AKAP5,ANKRD1,ATF3,BCAN,BCL2L1,BMP2,BTG2,C3,CACNA1F,CAMK1D,CAMKK2,CCN1,CCN2,CD44,CDK6,CDKL5,CDKN1A,CELSR2,CPEB3,CPEB4,CSF1,CSRP1,CTCF,CTF1,CUX2,DCDC2,DCLK1,DDIT4,DDX56,DICER1,DLL1,DLX1,DOCK7,DPYSL3,EFNA3,EFNB2,EFNB3,EGR1,EPHA2,EPHB3,ERBB3,ERC2,ETV4,FBXO31,FNBP1,FOS,FOXA1,FOXO1,FSCN2,FTSJ1,FYN,FZD5,GAS7,GDPD5,GEM,GHSR,GPC2,GPRIN1,HES1,HIVEP2,ICAM1,IGSF9,IL18,INHBA,ITGA6,I…	182
Cell-To-Cell Signaling and Interaction	Interaction of epithelial cells	9.13e-07	Increased	3.495	ADGRG1,C3,CCN2,CCN3,CD44,DSG1,EPHB3,F3,FN1,HBEGF,ICAM1,ITGA2,ITGA5,ITGA6,ITGAV,ITGB4,LAMA3,MAP2K1,MFGE8,PLAU,PLAUR,RRAS,SH3KBP1,SH3PXD2A,SMAD3,SNAI2,SRC,TIMP3,VEGFA,WNT5A	30
Cellular Development,Connective Tissue Development and Function,Tissue Development	Differentiation of connective tissue cells	2.48e-21	Increased	3.486	ACVR1,ADAM8,ADM,ALOXE3,ARID5A,ARL4A,ATF3,ATF5,BAMBI,BCL3,BCL6,BMAL1,BMP2,BNIP3,C3,CBL,CCN1,CCN2,CCN3,CD44,CDK6,CDKN1A,CEBPB,CMTM7,COL1A1,CREBL2,CSF1,CSF2,CSRNP1,CYP27B1,DDX5,DICER1,DNAI3,DUSP1,DUSP10,ECM1,EFNB2,EGLN3,EPHA2,ERBB3,ERO1A,F2,FFAR4,FN1,FOS,FOXO1,FOXP1,FYN,GABBR1,GADD45B,GAS7,GDPD2,GSN,HDAC4,HDAC5,HES1,HIRA,HIVEP2,HOXA10,HOXD11,HPSE,HSD11B1,ID3,ID4,IL18,IL1A,INHBA,IRF1,IRS1,IRS2,ITGA5,…	160
Cellular Growth and Proliferation,Tissue Development	Proliferation of neural cells	1.16e-10	Increased	3.469	ADGRG1,AKT3,ARG1,BCAN,BMP2,BTG1,BTG2,CABLES1,CAMKK2,CCN1,CDK6,CDKL5,CDKN1A,CDKN2C,CEBPB,COTL1,CSF1,CSF2,CSPG5,CSRP1,CUX2,DCLK1,DHCR24,DICER1,DLGAP4,DLL1,DLL4,DOCK7,DPYSL3,DUSP10,E2F3,EEA1,EFNB2,EFNB3,EGR1,EMX2,EPAS1,EPHA2,EPHB3,ETV4,F2,FIGN,FN1,FOXO1,FRK,FYN,GAS7,GDPD5,GPRIN1,HDAC5,HES1,HPSE,ID3,ID4,IGSF9,ITGA6,JAG1,KCTD11,KIF23,KLF4,KLF7,L1CAM,LAMA1,LAMA3,LIF,LMNB1,MAP2K1,MAP3K5,MAP3K8,MMP9,MTMR…	135
Cellular Movement	Cell movement of tumor cell lines	1.57e-14	Increased	3.456	ACKR3,ACVR1,ADAM9,AKAP12,AKT3,ANGPTL4,ARG1,ARHGAP24,ARRDC3,ATF3,AXL,BARX2,BCAN,BCL2L1,BCL3,BEND5,BMP2,BRMS1,BTG1,C3,CAMKK2,CBL,CBLB,CBX7,CCDC137,CCN1,CCN2,CCN3,CD40,CD44,CD82,CDK12,CDKL5,CDKN1A,CEBPB,CEMIP,CEMIP2,CHAF1A,CLDN3,COL1A1,CSF1,CSF2,CSPG5,CTCF,CTSZ,CUX2,DAAM1,DCDC2,DCLK1,DKK3,DLC1,DLL1,DLX1,DNAJA1,DOCK4,DOCK8,DPP3,DPYSL3,E2F2,ECM1,EFNB3,EGLN3,EGR1,EHF,EPAS1,EPHA2,EPHB3,ERBB3,ERRFI1,ETS1…	267
Cellular Movement	Cell movement of blood cells	6.59e-11	Increased	3.43	ABCG1,ACKR3,ADAM8,ADM,ARG1,ARHGAP18,AXL,BACH2,BCL3,BCL6,BHLHE40,BMP2,C3,C5,CAMK1D,CBL,CBLB,CCN1,CCN2,CCN3,CD302,CD40,CD44,CD80,CDKN1A,CFD,CNN2,COL1A1,CSF1,CSF2,CTSV,CTSZ,CYP1A1,CYP26A1,CYP26B1,DDIT4,DGCR8,DICER1,DOCK4,DOCK8,DPP3,DUSP1,ECM1,EEF1A2,EFNB2,EFNB3,EGLN3,EGR1,EPAS1,EPHA2,ETS1,F2,F3,FN1,FOS,FOXA1,FOXO1,FYN,GCNT1,GLIS2,GPRC5A,GSN,HBEGF,HPSE,HYAL4,ICAM1,IL18,IL1A,IL4R,INHBA,ISG15,ITGA2,ITG…	181
Cellular Movement	Invasion of tumor cell lines	2.11e-16	Increased	3.373	ABLIM1,ACVR1,ADAM8,ADAM9,ADAMTS1,ADM,AKAP12,AKT3,ANGPTL4,ARG1,ARHGAP24,ARRDC3,ATAD3A,ATF3,AXL,BARX2,BBC3,BCAN,BCL2L1,BEND5,BMP2,BTG2,CBL,CBX2,CBX7,CCDC137,CCN1,CCN2,CCN3,CD44,CD82,CDK12,CDKN1A,CEBPB,CEMIP2,CHAF1A,CLDN3,CSF2,CTCF,CTSZ,CUX2,CYRIA,DAAM1,DCDC2,DCLK1,DICER1,DIRAS3,DKK3,DLC1,DLL1,DNMT3B,DOCK4,DPYSL3,DUSP1,E2F2,ECM1,EFNA3,EFNB3,EGR1,ELF3,EPAS1,EPHA2,ERBB3,ETS1,ETV4,F2,FAM43A,FN1,FOXA1,F…	236
Cardiovascular System Development and Function	Vascularization	8.48e-13	Increased	3.368	ADAM9,ADAMTS1,AXL,BMAL1,BMP2,C3,CBL,CCN1,CCN2,CD40,CD44,CD82,CSF1,CSF2,EFNB2,ELOVL3,EPAS1,EPHA2,EPHB3,ERRFI1,F3,FOS,H2AX,HEXIM1,HIRA,HPSE,ICAM1,ID3,IL18,INHBA,IRS1,LIF,MAP2K1,MFGE8,MMP13,MMP9,NRP2,ODC1,PDGFB,PGF,PLAT,PLAU,PLAUR,PLCD1,PLCD3,PPARD,PPARG,PRKCG,PTGS2,PTK2B,RELB,RIPK1,RORA,SERPINE1,SPHK1,SPHK2,SRC,TGFB1,TNFAIP3,TP73,VEGFA,WARS1,WNT5A	63
Gene Expression	Transcription	1.87e-28	Increased	3.324	AATF,ABLIM1,ABT1,ACTG1,ACVR1,AGRN,AHRR,AKAP5,ANKRD1,ARID5A,ARNT2,ATF3,ATF5,ATP2B4,ATXN3,AURKB,BACH2,BAMBI,BARX2,BBS7,BCL2L1,BCL3,BCL6,BCLAF1,BEND3,BEND5,BHLHE40,BMAL1,BMAL2,BMP2,BRCA2,BRMS1,BRPF1,BST2,BTG1,BTG2,C3,CALCOCO1,CAMKK2,CBX2,CBX7,CCN1,CCN2,CCN3,CD40,CD44,CD82,CDK12,CDK6,CDKN1A,CDKN2C,CDR2,CEBPB,CELSR2,CHAF1A,CLDN3,CNN2,COL1A1,CPEB3,CRABP2,CREBL2,CREBRF,CSF1,CSF2,CSRNP1,CTCF,CTDSP2,CTR9,…	398
Embryonic Development,Organismal Development	Development of genitourinary system	6.46e-13	Increased	3.316	ACVR1,ADAMTS1,ADGRG1,ADM,AKAP12,AKT3,ANGPTL4,AQP11,ARL4A,ARV1,ATP2B2,AXL,BCL2L1,BCL6,BMAL1,BMF,BMP2,BRCA2,BRPF1,CBL,CCDC136,CCN2,CCNE2,CD44,CDK6,CDKN1A,CDKN2C,CEBPB,CENPB,CSF1,CSF2,CSTF2T,CYP26A1,CYP26B1,CYP27B1,CYS1,DAAM1,DCHS1,DDIAS,DDX20,DHCR24,DICER1,DIRAS3,DKK3,DMC1,DNAJA1,DUSP1,E2F8,EGR1,EHD3,EMX2,EPAS1,ERBB3,ERRFI1,ETV4,EXO1,FN1,FOS,FOXD1,FYN,FZD5,GAS7,GCNT1,GEM,GHSR,GLIS2,GPAM,GSN,H2AX,HB…	198
Cellular Movement	Migration of cells	7.56e-22	Increased	3.314	ABCG1,ABHD6,ABI2,ACKR3,ACTG1,ACVR1,ADAM8,ADAM9,ADAMTS1,ADGRG1,ADM,AKAP1,AKAP12,AKT3,AMOTL1,ANGPTL4,ANLN,ARG1,ARHGAP18,ARHGAP24,ARRDC3,ATF3,ATP2B4,AXL,BACH2,BARX2,BCL2L1,BCL3,BCL6,BEND5,BHLHE40,BMP2,BRCA2,BRMS1,BST2,BTG2,C3,C5,CAMK1D,CAMKK2,CARMIL2,CBL,CBLB,CBX7,CCDC137,CCN1,CCN2,CCN3,CD302,CD40,CD44,CD80,CD82,CDK12,CDK6,CDKL5,CDKN1A,CEBPB,CELSR2,CEMIP,CEMIP2,CEP85L,CFD,CHAF1A,CLDN3,CNN2,COL1A1,CS…	437
Cellular Function and Maintenance	Homeostasis of blood cells	3.23e-14	Increased	3.309	ABCG1,ADAM9,ADGRG1,ARG1,ARMC5,AXL,BACH2,BBC3,BCL3,BCL6,BHLHE40,BMF,BMP2,CARMIL2,CBL,CBLB,CBX2,CCN1,CCN3,CD40,CD80,CDK6,CDKN1A,CEBPB,CSF1,CSF2,CTR9,CTSV,CYLD,CYP26B1,DFFB,DICER1,DLL1,DLL4,DUSP10,E2F2,EFNB2,EGR1,ELF3,EPAS1,ETS1,FADD,FOXO1,FOXP1,FYN,FZD5,GADD45B,GLIS2,HIVEP2,ICAM1,ID3,IL18,IL1A,IL4R,INHBA,IRF1,JAG1,JUNB,KLF4,LAMA3,LAT,LFNG,LIF,MAD1L1,MAF,MALT1,MAP2K1,MARCHF1,MLLT11,MPZL2,MYB,NBR1,NF…	134
Cellular Movement	Cell movement of muscle cells	1.25e-09	Increased	3.258	ACKR3,ADM,ATF3,BARX2,BMP2,CBL,CCN1,CCN2,CCN3,CD44,CDK6,COL1A1,CSF1,CTSV,DUSP1,EGR1,F2,F3,FN1,FOXO1,FOXO4,HBEGF,HDAC4,IGFBP4,IL18,ITGA2,LOX,MMP9,NET1,NGF,NR4A1,P2RY6,PAPPA,PDGFB,PLAT,PLAU,PLAUR,PPARD,PPARG,PTGER4,PTGS2,RBPJ,RCAN1,SERPINE1,SLC41A1,SMAD3,SRC,TFPI2,TRIB1,TRPC1	50
Cell Morphology	Shape change of neurites	2.12e-06	Increased	3.252	ABI2,AGRN,AKAP5,ATF3,BMP2,C3,CAMKK2,CCN1,CDKL5,CDKN1A,CPEB3,CPEB4,CSRP1,CTCF,CUX2,DICER1,DOCK7,EFNA3,EGR1,EPHB3,ETV4,FNBP1,FOS,FTSJ1,FYN,FZD5,HIVEP2,IGSF9,IL18,ITPKA,ITPR1,KIFC1,KLF9,L1CAM,LLPH,LMNB1,LZTS3,NCAM1,NEURL1,NF1,NGF,NR4A1,NRP2,NUAK1,NUMBL,OPTN,P2RX7,PBRM1,PCYT1B,PDLIM5,PINK1,PLAT,PTGS2,RELB,REM2,RIMS3,RIT1,RND1,SDC2,SEMA3B,SEMA3C,SEMA6A,SFMBT1,SMURF1,SRC,TANC2,TGFB1,TMEM59,TRPC1,ULK1,V…	74
Cellular Function and Maintenance	Homeostasis of leukocytes	3.48e-14	Increased	3.238	ABCG1,ADAM9,ARG1,ARMC5,AXL,BACH2,BBC3,BCL3,BCL6,BHLHE40,BMF,BMP2,CARMIL2,CBL,CBLB,CBX2,CCN1,CD40,CD80,CDK6,CDKN1A,CEBPB,CSF1,CSF2,CTR9,CTSV,CYLD,CYP26B1,DFFB,DICER1,DLL1,DLL4,DUSP10,E2F2,EFNB2,EGR1,ELF3,ETS1,FADD,FOXO1,FOXP1,FYN,FZD5,GADD45B,HIVEP2,ICAM1,ID3,IL18,IL1A,IL4R,INHBA,IRF1,JAG1,JUNB,KLF4,LAMA3,LAT,LFNG,LIF,MAD1L1,MAF,MALT1,MAP2K1,MARCHF1,MLLT11,MPZL2,MYB,NBR1,NF1,NFIL3,NFKBIA,NFKBIZ,NO…	130
Cellular Movement,Skeletal and Muscular System Development and Function	Cell movement of smooth muscle cells	3.85e-09	Increased	3.233	ACKR3,ADM,ATF3,BMP2,CBL,CCN1,CCN2,CCN3,CD44,CDK6,COL1A1,CSF1,CTSV,DUSP1,EGR1,F2,F3,FN1,FOXO1,FOXO4,HBEGF,HDAC4,IGFBP4,IL18,ITGA2,LOX,MMP9,NGF,NR4A1,P2RY6,PAPPA,PDGFB,PLAT,PLAU,PLAUR,PPARD,PPARG,PTGER4,PTGS2,RBPJ,RCAN1,SERPINE1,SLC41A1,SRC,TFPI2,TRIB1	46
Cell Death and Survival,Organismal Injury and Abnormalities	Cell viability of leukocytes	3.01e-08	Increased	3.212	BBC3,BCL2L1,BCL3,BCL6,C3,CBL,CD40,CD44,CD80,CEBPB,CSF1,CSF2,CYLD,DGCR8,DICER1,DOCK8,FN1,FOXO1,ICAM1,IL18,ITPR1,LAT,MALT1,MAP2K1,MYB,NF1,NFIL3,NFKBIA,NGF,PALB2,PCNA,PIK3CD,PIM1,PLAT,PRDM1,PTK2B,RBPJ,REL,RELB,RICTOR,RPTOR,SERPINB2,SH3KBP1,SMAD3,SNAI2,SPN,TAF4B,TCF7,TGFB1,TGM2,TNFAIP3,TNFRSF1B,TNFSF15,TRAF3IP2,WNT5A	55
Cellular Development,Cellular Growth and Proliferation,Nervous System Development and Function,Tissue Development	Proliferation of neuronal cells	1.8e-07	Increased	3.211	ARG1,BCAN,BMP2,BTG2,CABLES1,CAMKK2,CDKL5,CDKN1A,CEBPB,COTL1,CSF1,CSPG5,CSRP1,DCLK1,DHCR24,DLL1,DLL4,DPYSL3,DUSP10,EEA1,EFNB2,EFNB3,EGR1,EPHA2,EPHB3,ETV4,F2,FIGN,FN1,FRK,GAS7,GPRIN1,HES1,HPSE,ID3,ID4,IGSF9,ITGA6,JAG1,KCTD11,KIF23,KLF4,KLF7,L1CAM,LAMA1,LAMA3,LIF,LMNB1,MAP2K1,MAP3K5,MAP3K8,MMP9,MTMR9,NCAM1,NCDN,NCL,NF1,NFIX,NFKBIA,NGF,NINJ1,NR1D1,NUMBL,OPRD1,P2RX7,PALLD,PDP1,PLAT,POLR3E,POU4F1,PPARG…	98
Cell-mediated Immune Response,Cellular Development,Cellular Function and Maintenance,Cellular Growth and Proliferation,Embryonic Development,Hematological System Development and Function,Hematopoiesis,Lymphoid Tissue Structure and Development,Organ Development,Organismal Development,Tissue Development	T cell development	1.91e-14	Increased	3.203	ABCG1,ADAM9,ARG1,ARMC5,AXL,BACH2,BBC3,BCL3,BCL6,BHLHE40,BMP2,CARMIL2,CBL,CBLB,CBX2,CCN1,CD40,CD80,CDK6,CDKN1A,CEBPB,CSF1,CSF2,CTR9,CTSV,CYLD,CYP26B1,DFFB,DICER1,DLL1,DLL4,DUSP10,E2F2,EFNB2,EGR1,ELF3,ETS1,FADD,FOXO1,FOXP1,FYN,FZD5,GADD45B,HIVEP2,ICAM1,ID3,IL18,IL1A,IL4R,INHBA,IRF1,JAG1,JUNB,KLF4,LAMA3,LAT,LFNG,LIF,MAD1L1,MAF,MALT1,MAP2K1,MARCHF1,MLLT11,MPZL2,MYB,NBR1,NF1,NFKBIA,NFKBIZ,NOTCH3,NR2F6…	122
Cancer,Organismal Injury and Abnormalities	Cancer	6.93e-106	Increased	3.201	A4GALT,AAR2,ABCA5,ABCB9,ABCF1,ABCG1,ABHD18,ABHD6,ABI2,ABLIM1,ABT1,ABTB1,ABTB2,ACCSL,ACKR3,ACOT6,ACTG1,ACVR1,ADAM8,ADAM9,ADAMTS1,ADAMTS14,ADAMTSL4,ADAT3,ADGRD1,ADGRG1,ADGRG7,ADM,ADRA1D,AGBL2,AGPAT3,AGPAT4,AGRN,AHRR,AIMP2,AKAP1,AKAP12,AKAP5,AKAP7,AKAP8,AKT3,ALAS1,ALDOC,ALOXE3,AMOTL1,AMOTL2,ANAPC7,ANGPTL4,ANKLE1,ANKRA2,ANKRD1,ANKRD10,ANKRD13B,ANKRD33B,ANKRD35,ANKRD37,ANLN,AP5B1,AP5S1,APIP,APOF,AREL1…	1635
Cancer,Organismal Injury and Abnormalities,Reproductive System Disease	Mammary tumor	4.57e-27	Increased	3.195	ABCF1,ABHD18,ABI2,ABLIM1,ABT1,ACVR1,ADAM8,ADAM9,ADAMTS1,ADAMTS14,ADGRD1,ADRA1D,AGRN,AKAP1,AKAP12,AKAP8,AKT3,ALDOC,AMOTL2,ANGPTL4,ANLN,ARHGEF40,ARPC5L,ARRDC3,ASF1B,ATAD3A,ATF3,ATF5,ATG16L2,ATG2A,ATOSB,ATP2B2,AXL,BBS7,BCL2L1,BCL6,BCORL1,BEND5,BHLHE40,BMAL1,BMP2,BRCA2,BRPF1,BTG2,C11orf65,C17orf80,C1orf54,C3,C4orf3,C7orf25,CABLES1,CACNA1F,CAD,CANT1,CBL,CBX2,CCN1,CCN2,CCN3,CCNE2,CCNG2,CD44,CD80,CDC16,…	564
Cellular Development,Tissue Development	Differentiation of epithelial cells	3.49e-16	Increased	3.189	AIMP2,AURKB,BMP2,CDKN1A,CEBPB,CTSV,CYLD,CYP27B1,DICER1,DLL1,DOCK7,DSC1,DSG1,E2F8,ELF3,EPHA2,ERRFI1,ETV4,FN1,FOS,FOXA1,FYN,GPR157,HBP1,HES1,HHEX,ID3,IL10RB,IL1A,ITGA6,IVL,JAG1,JUNB,KEAP1,KLF4,KLF7,LIF,LOXL2,LPIN1,MAFF,MAP2K1,MAP3K5,MXD1,MYB,NCOA3,NCOR2,NFKBIZ,NOTCH3,OSR1,PLAU,PLCD1,POU2F3,PPARD,PPARG,PPP1R13L,PRKD1,PRSS8,PTGS2,PTK6,RBL2,RBM38,RBPJ,RDH10,RNF144B,RUNX2,SAFB2,SCEL,SFN,SH3PXD2A,SLC27A…	90
Cellular Development	Differentiation of progenitor cells	5.75e-14	Increased	3.177	ACVR1,ADM,ANLN,ARMC6,AXL,BARX2,BCL2L1,BMP2,BTG1,BTG2,CD40,CDK6,CDKN1A,CDKN2D,CEBPB,CHAF1A,CHAF1B,CHD2,CSF1,CSF2,CTCF,DDX5,DHTKD1,DLL1,DLL4,DLX1,DOCK7,EFNB2,EGR1,EPAS1,FADD,FN1,FOXO1,FYN,GPATCH4,HDAC5,HERC6,HES1,HHEX,HOXA10,HOXA3,ID3,IL13RA1,IL18,INHBA,IRF1,IRS1,ITGA6,JAG1,JUNB,KCP,KLF12,KLF4,LAT,LFNG,LIF,LOX,LPP,MAD1L1,MAF,MAP2K1,MAP3K5,MBD5,MLLT11,MMP9,MTURN,MYB,NCAM1,NEDD4,NFKBIA,NOTCH3,ODC1,PA…	116
Cell-To-Cell Signaling and Interaction,Hematological System Development and Function	Binding of leukocytes	3.87e-07	Increased	3.176	ADAM9,AXL,C3,CBLB,CCN1,CD40,CD44,CD80,CSF1,CSF2,CTSZ,DLL1,DOCK8,F2,F3,FN1,FOXO1,FYN,GCNT1,HDAC4,HPSE,HYAL4,ICAM1,IL18,IL1A,ITGA2,ITGA5,ITGA6,L1CAM,LCP1,LFNG,LIF,LIPG,LTB4R,MAP2K1,MARCHF1,NEDD9,NFKB2,NFKBIA,NINJ1,OLR1,P2RX7,PANX1,PER1,PIK3CD,PLA2G6,PLAU,PLAUR,PPARG,PTGER4,PTGS2,PTK2B,PTPN22,RAP1GAP,REL,RELB,RICTOR,SERPINE1,SLC35C1,SLC44A2,SPI1,SPN,SPON2,SRC,STAP2,TFRC,TGFB1,TGM2,TNIP1,TRAF3IP2,UTR…	72
Gene Expression	Activation of DNA endogenous promoter	1.43e-18	Increased	3.167	AATF,ABLIM1,ABT1,ACVR1,AGRN,AHRR,ANKRD1,ARID5A,ARNT2,ATF3,ATF5,ATP2B4,AURKB,BACH2,BARX2,BBS7,BCL3,BCL6,BEND3,BHLHE40,BMAL1,BMAL2,BMP2,BTG2,CALCOCO1,CBX2,CBX7,CCN1,CD40,CDK12,CDK6,CEBPB,CPEB3,CREBRF,CSRNP1,CTCF,CTR9,CUX2,CYS1,DDX20,DDX5,DICER1,DLL1,DLL4,DLX1,DMTF1,DNAJB5,DNMT3B,E2F2,E2F3,E2F4,E2F8,ECM1,EGR1,EHF,ELF3,ELK3,ELOA,EPAS1,ETS1,ETV3,ETV4,FADD,FOS,FOXA1,FOXD1,FOXO1,FOXO4,FRK,FUS,FZD5,GADD4…	231
Cellular Movement	Migration of vascular cells	9.26e-08	Increased	3.158	ACKR3,ADAMTS1,ADM,ATF3,BMP2,C3,CCN1,CCN2,CCN3,CD44,CD82,CDK6,CNN2,CSF2,CYLD,DICER1,DLC1,DLL4,EFNB2,EGR1,F2,FLNB,FN1,FOXO1,FOXO4,HHEX,ID3,IGFBP4,IL1A,ITGB4,LOX,MMP9,NCL,NR4A1,PAPPA,PAXIP1,PDGFB,PLAU,PLAUR,PPARG,PRKD1,PTGS2,PTK2B,RCAN1,RECK,SERPINE1,SLC41A1,SMAD3,SRC,TFPI2,TGFB1,TGFBI,TNFSF15,VASH2,VEGFA	55
Cellular Development,Cellular Growth and Proliferation,Nervous System Development and Function,Organismal Development,Tissue Development	Development of neurons	2.76e-09	Increased	3.156	ABI2,ADAMTS1,AGRN,AKAP5,ANKRD1,ATF3,BCAN,BCL2L1,BMP2,BTG2,C3,CACNA1F,CAMK1D,CAMKK2,CCN1,CCN2,CD44,CDK6,CDKL5,CDKN1A,CELSR2,CPEB3,CPEB4,CSF1,CSRP1,CTCF,CTF1,CUX2,DCDC2,DCLK1,DDX56,DICER1,DLL1,DLX1,DOCK7,DPYSL3,EFNA3,EFNB2,EFNB3,EGR1,EPHB3,ERBB3,ERC2,ETV4,FBXO31,FNBP1,FOS,FSCN2,FTSJ1,FYN,FZD5,GAS7,GDPD5,GEM,GHSR,GPC2,GPRIN1,HES1,HIVEP2,ICAM1,IGSF9,IL18,INHBA,ITGA6,ITPKA,ITPR1,JMY,KCNJ2,KIF23,KIFC1,…	175
Cellular Function and Maintenance	Lymphocyte homeostasis	1.44e-14	Increased	3.148	ABCG1,ADAM9,ARG1,ARMC5,AXL,BACH2,BBC3,BCL3,BCL6,BHLHE40,BMF,BMP2,CARMIL2,CBL,CBLB,CBX2,CCN1,CD40,CD80,CDK6,CDKN1A,CEBPB,CSF1,CSF2,CTR9,CTSV,CYLD,CYP26B1,DFFB,DICER1,DLL1,DLL4,DUSP10,E2F2,EFNB2,EGR1,ELF3,ETS1,FADD,FOXO1,FOXP1,FYN,FZD5,GADD45B,HIVEP2,ICAM1,ID3,IL18,IL1A,IL4R,INHBA,IRF1,JAG1,JUNB,KLF4,LAMA3,LAT,LFNG,LIF,MAD1L1,MAF,MALT1,MAP2K1,MARCHF1,MLLT11,MPZL2,MYB,NBR1,NF1,NFIL3,NFKBIA,NFKBIZ,NO…	129
Gene Expression	Expression of RNA	6.82e-28	Increased	3.145	AATF,ABCF1,ABLIM1,ABT1,ACTG1,ACVR1,AGRN,AHRR,AKAP5,ANKRD1,ARID5A,ARNT2,ATF3,ATF5,ATP2B4,ATXN3,AURKB,BACH2,BAMBI,BARX2,BBS7,BCL2L1,BCL3,BCL6,BCLAF1,BEND3,BEND5,BHLHE40,BMAL1,BMAL2,BMP2,BRCA2,BRMS1,BRPF1,BST2,BTG1,BTG2,CALCOCO1,CAMKK2,CBX2,CBX7,CCN1,CCN2,CCN3,CD40,CD44,CD82,CDK12,CDK6,CDKN1A,CDKN2C,CDR2,CEBPB,CELSR2,CHAF1A,CLDN3,CNN2,COL1A1,CPEB3,CRABP2,CREBL2,CREBRF,CSF1,CSF2,CSRNP1,CTCF,CTDSP2,CT…	415
Cellular Movement	Cell movement of breast cancer cell lines	2.64e-09	Increased	3.138	ADAM9,ARHGAP24,ARRDC3,ATF3,AXL,BCL2L1,BEND5,BMP2,CBL,CCN2,CCN3,CD44,CEMIP2,CTCF,CUX2,DAAM1,DLC1,DLL1,DPYSL3,ECM1,EPHA2,ERBB3,ERRFI1,ETS1,FBXL16,FN1,FOS,FOXA1,G3BP1,H2AX,HBP1,HDAC5,HERC3,HHEX,ICMT,IGSF9,ITGA2,ITGA6,ITGAV,JMY,KDM4B,KIF23,KLF4,KPNA2,L1CAM,LAMB3,LIF,MAD1L1,MAP2K1,MMP9,MYB,NDRG1,NEDD4,NET1,NFKBIA,NINJ1,P2RY11,PALLD,PANX1,PIK3CD,PIWIL4,PLAU,PLAUR,PPP1R1B,PRKD1,PTPN14,RAP1GAP,RUNX2,SCN5…	91
Cellular Movement	Migration of tumor cell lines	3.77e-14	Increased	3.135	ACKR3,ACVR1,ADAM9,AKAP12,AKT3,ANGPTL4,ARG1,ARHGAP24,ARRDC3,ATF3,AXL,BARX2,BCL2L1,BCL3,BEND5,BMP2,BRMS1,C3,CAMKK2,CBL,CBLB,CBX7,CCDC137,CCN1,CCN2,CCN3,CD40,CD44,CD82,CDK12,CDKL5,CDKN1A,CEBPB,CEMIP,CEMIP2,CHAF1A,CSF1,CSF2,CTCF,CTSZ,CUX2,DAAM1,DCDC2,DCLK1,DLC1,DLL1,DLX1,DNAJA1,DOCK8,DPP3,DPYSL3,E2F2,ECM1,EFNB3,EGLN3,EGR1,EHF,EPAS1,EPHA2,EPHB3,ERBB3,ERRFI1,ETS1,ETV4,F2,F3,FA2H,FBXL16,FLNB,FN1,FOS,FOX…	244
Cell-To-Cell Signaling and Interaction,Hematological System Development and Function	Interaction of leukocytes	2.84e-07	Increased	3.115	ADAM9,AXL,C3,CBLB,CCN1,CD40,CD44,CD80,CSF1,CSF2,CTSZ,DLL1,DOCK8,EEF1A2,F2,F3,FN1,FOXO1,FYN,GCNT1,HDAC4,HPSE,HYAL4,ICAM1,IL18,IL1A,ITGA2,ITGA5,ITGA6,L1CAM,LCP1,LFNG,LIF,LIPG,LTB4R,MAP2K1,MARCHF1,NEDD9,NFKB2,NFKBIA,NINJ1,OLR1,P2RX7,PANX1,PER1,PIK3CD,PLA2G6,PLAU,PLAUR,PPARG,PTGER4,PTGS2,PTK2B,PTPN22,RAP1GAP,REL,RELB,RICTOR,SERPINE1,SLC35C1,SLC44A2,SPI1,SPN,SPON2,SRC,STAP2,TFRC,TGFB1,TGM2,TNIP1,TRAF3…	73
Gene Expression	Transcription of DNA	1.88e-23	Increased	3.111	AATF,ABLIM1,ABT1,ACVR1,AGRN,AHRR,ANKRD1,ARID5A,ARNT2,ATF3,ATF5,ATP2B4,AURKB,BACH2,BAMBI,BARX2,BBS7,BCL3,BCL6,BCLAF1,BEND3,BEND5,BHLHE40,BMAL1,BMAL2,BMP2,BRCA2,BRMS1,BRPF1,BTG2,CALCOCO1,CAMKK2,CBX2,CBX7,CCN1,CD40,CDK12,CDK6,CEBPB,CELSR2,COL1A1,CPEB3,CRABP2,CREBL2,CREBRF,CSF2,CSRNP1,CTCF,CTR9,CUX2,CYS1,DDX20,DDX5,DICER1,DKK3,DLL1,DLL4,DLX1,DMTF1,DNAJB5,DNMT3B,E2F2,E2F3,E2F4,E2F8,ECM1,EGR1,EHF,ELF3,…	290
Free Radical Scavenging	Metabolism of reactive oxygen species	1.32e-09	Increased	3.111	AATF,ADRA1D,AKAP1,ARG1,ARG2,BBC3,BCL2L1,BCL3,BMP2,BNIP3,BNIP3L,C3,CCN1,CCN2,CD40,CD44,CDKN1A,CSF1,CSF2,CTF1,CYP1A1,DDIT4,DHCR24,DPP3,DUSP1,EEF1A2,EPAS1,ERO1A,ETS1,F2,FADD,FN1,FOS,FOXO1,FYN,GMNN,GSN,HBP1,HDAC4,HDAC5,ICAM1,IL18,ING2,ITGA5,ITGA6,ITGB4,KLF4,LAT,LETM1,LIF,MAP2K1,MAP3K5,MAP3K8,MEF2D,NCF4,NFE2L3,NFKBIA,NGF,NOA1,NOTCH3,NR4A1,OLR1,OPTN,P2RX7,PANX1,PCK1,PDGFB,PFKFB3,PHLPP2,PIM1,PINK1,PLA2G…	113
Cell Morphology	Sprouting	2.11e-10	Increased	3.11	ABI2,ADAMTS1,ADM,AGRN,AKAP5,ATF3,BMP2,C3,CAMKK2,CCN1,CD44,CDKL5,CDKN1A,CPEB3,CPEB4,CSRP1,CTCF,CUX2,CYLD,DICER1,DLL4,DOCK7,DPYSL3,EFNA3,EFNB2,EGR1,EPHB3,ERC2,ETS1,ETV4,FADD,FN1,FNBP1,FOS,FTSJ1,FYN,FZD5,GEM,HIVEP2,IGFBP4,IGSF9,IL18,ITPKA,ITPR1,JAG1,KIFC1,KLF9,L1CAM,LLPH,LMNB1,LZTS3,MTSS1,NCAM1,NEURL1,NF1,NFKBIA,NGF,NR4A1,NRP2,NUAK1,NUMBL,OLR1,OPTN,P2RX7,PBRM1,PCYT1B,PDLIM5,PGF,PINK1,PLAT,POU4F1,PTG…	103
Cell-To-Cell Signaling and Interaction	Activation of connective tissue cells	4.33e-09	Increased	3.103	BAMBI,BMP2,CBL,CCN2,CCN3,CD44,CSF1,CSF2,EPHB3,FN1,FOXO1,FZD5,HDAC5,IL18,IL1A,ITGAV,LOX,LOXL2,MMP13,MMP9,NBR1,P2RY6,PALLD,PDGFB,PLAU,PPARG,PTGS2,PTK2B,RECK,RGCC,RICTOR,RUNX1,RUNX2,SMAD3,SMURF1,SNAI1,SPHK1,SQSTM1,SRC,TGFB1,TNFAIP3,VDR,WNT5A	43
Cell-mediated Immune Response,Cellular Function and Maintenance,Hematological System Development and Function	T cell homeostasis	2.46e-14	Increased	3.1	ABCG1,ADAM9,ARG1,ARMC5,AXL,BACH2,BBC3,BCL3,BCL6,BHLHE40,BMF,BMP2,CARMIL2,CBL,CBLB,CBX2,CCN1,CD40,CD80,CDK6,CDKN1A,CEBPB,CSF1,CSF2,CTR9,CTSV,CYLD,CYP26B1,DFFB,DICER1,DLL1,DLL4,DUSP10,E2F2,EFNB2,EGR1,ELF3,ETS1,FADD,FOXO1,FOXP1,FYN,FZD5,GADD45B,HIVEP2,ICAM1,ID3,IL18,IL1A,IL4R,INHBA,IRF1,JAG1,JUNB,KLF4,LAMA3,LAT,LFNG,LIF,MAD1L1,MAF,MALT1,MAP2K1,MARCHF1,MLLT11,MPZL2,MYB,NBR1,NF1,NFKBIA,NFKBIZ,NOTCH3,N…	124
Free Radical Scavenging	Synthesis of reactive oxygen species	1.16e-09	Increased	3.091	AATF,ADRA1D,AKAP1,ARG1,ARG2,BBC3,BCL2L1,BCL3,BMP2,BNIP3,BNIP3L,C3,CCN1,CD40,CD44,CDKN1A,CSF1,CSF2,CTF1,CYP1A1,DDIT4,DHCR24,DPP3,DUSP1,EEF1A2,EPAS1,ERO1A,ETS1,F2,FADD,FN1,FOS,FOXO1,FYN,GMNN,GSN,HBP1,HDAC4,HDAC5,ICAM1,IL18,ING2,ITGA5,ITGA6,ITGB4,KLF4,LAT,LETM1,LIF,MAP2K1,MAP3K5,MAP3K8,MEF2D,NCF4,NFE2L3,NFKBIA,NGF,NOA1,NOTCH3,NR4A1,OLR1,OPTN,P2RX7,PANX1,PCK1,PFKFB3,PHLPP2,PIM1,PINK1,PLA2G6,PLAU,PLAU…	109
Cellular Movement,Skeletal and Muscular System Development and Function	Migration of smooth muscle cells	4.01e-09	Increased	3.085	ACKR3,ADM,ATF3,BMP2,CBL,CCN1,CCN2,CCN3,CD44,CDK6,COL1A1,CTSV,DUSP1,EGR1,F2,F3,FN1,FOXO1,FOXO4,HBEGF,HDAC4,IGFBP4,IL18,ITGA2,MMP9,NGF,NR4A1,P2RY6,PAPPA,PDGFB,PLAT,PLAU,PLAUR,PPARD,PPARG,PTGER4,PTGS2,RBPJ,RCAN1,SERPINE1,SLC41A1,SRC,TFPI2,TRIB1	44
Cell Morphology	Shape change of neurons	7.86e-08	Increased	3.078	ABI2,AGRN,AKAP5,ATF3,BMP2,C3,CAMKK2,CCN1,CDKL5,CDKN1A,CPEB3,CPEB4,CSRP1,CTCF,CUX2,DICER1,DOCK7,DPYSL3,EFNA3,EGR1,EPHB3,ERC2,ETV4,F2,FNBP1,FOS,FTSJ1,FYN,FZD5,HIVEP2,IGSF9,IL18,ITPKA,ITPR1,KIFC1,KLF9,L1CAM,LLPH,LMNB1,LZTS3,MNX1,MTSS1,NCAM1,NEURL1,NF1,NFKBIA,NGF,NR4A1,NRP2,NUAK1,NUMBL,OPTN,P2RX7,PBRM1,PCYT1B,PDLIM5,PINK1,PLAT,POU4F1,PTGS2,RELB,REM2,RIMS3,RIT1,RND1,SDC2,SEMA3B,SEMA3C,SEMA6A,SFMBT1,SM…	80
Embryonic Development,Organismal Development,Skeletal and Muscular System Development and Function	Mineralization of connective tissue	5.84e-07	Increased	3.053	ACVR1,BMP2,CCN1,CEBPB,COL12A1,CSF1,CYP27B1,ECM1,EFNB2,FLNB,GADD45B,ICMT,ISG15,ITGA2,LOX,MAP2K1,MMP13,MTSS1,NBR1,NFIX,OSR1,P2RX7,PDLIM7,PEX2,PTGS2,PTK2B,RUNX2,SGMS2,SIK3,SIRT1,SMAD3,SOX9,SUV39H1,TGFB1,TRPM4,VDR,ZMPSTE24	37
Cellular Development,Connective Tissue Development and Function	Differentiation of adipose cell lines	1.4e-07	Increased	3.034	ARID5A,BCL3,CAMKK2,CSRNP1,FN1,FOS,GAS7,ID3,IRS1,IRS2,JARID2,KEAP1,LIF,NFKBIZ,NR2F2,PPARG,SQSTM1,TFDP1,TIMP3	19
Cell-To-Cell Signaling and Interaction	Response of myeloid cells	2.69e-07	Increased	3.008	AXL,C3,C5,CD40,CD44,CDKN1A,CEBPB,CNN2,CSF1,CSF2,CYP2S1,DOCK8,EGLN3,F2RL2,F3,FFAR4,FN1,FYN,GNE,GSN,GULP1,ICAM1,IL10RB,IL18,ISG15,JUNB,LTB4R,LY96,MEF2D,MFGE8,NF1,NHLRC2,P2RX7,PFKFB3,PLAU,PLAUR,PPARD,PPARG,RASA2,RELB,RGCC,RIT1,RORA,RPTOR,SCARF1,SCN5A,SERPINE1,SIRT1,SOAT1,SPHK1,SPI1,SPON2,SRSF6,TGFB1,TGM2,TLE3,UCP2,WNT5A,ZNF217	59
Embryonic Development,Hematological System Development and Function,Lymphoid Tissue Structure and Development,Organ Development,Organismal Development,Tissue Development	Formation of lymphoid tissue	1.92e-11	Increased	3.006	ADM,BBC3,BCL3,BCL6,BHLHE40,C3,CARMIL2,CBL,CD40,CD80,CDH17,CDKN1A,CSF1,CSF2,CYLD,DICER1,DIRAS3,DLL1,DLL4,DOCK8,EFNB2,EGR1,EPHA2,EPHB3,ETS1,FADD,HES1,HOXA3,HOXD3,ID3,IL13RA1,IL4R,IRF1,ISG15,JARID2,LAT,LCP1,LFNG,MAD1L1,MALT1,MAP2K1,MLLT11,MYB,NCOR2,NFIL3,NFKB2,NFKBIA,NFKBIZ,NRP2,PDGFB,PIK3CD,PIM1,PPP2R3C,PRDM1,PTPN14,PTPN22,RARA,REL,RELB,RICTOR,RPTOR,SCARF1,SEMA7A,SLC40A1,SPI1,SRC,TCF4,TCF7,TGFB1,TG…	77
Cellular Movement	Migration of tumor cells	3.11e-08	Increased	3.004	AKT3,CBL,CCN2,CCN3,CD44,CD82,CSF1,CSF2,DCDC2,DUSP1,EPHA2,ERBB3,F2,F3,FN1,FRK,GSN,HBEGF,HES1,HPSE,IRS2,ITGA5,ITGB6,ITPKA,KLF4,L1CAM,MGAT3,MGLL,MMP13,MMP9,NEDD9,NFKBIA,NUMBL,PGF,PLAU,PLAUR,PLCD1,PTGS2,PTK2B,SERPINB2,SERPINE1,SNAI1,SNAI2,SPHK1,SRC,TGFB1,TP73,VEGFA,WNT5A	49
Cell Morphology,Cellular Assembly and Organization,Cellular Development,Cellular Function and Maintenance,Cellular Growth and Proliferation,Nervous System Development and Function,Organismal Development,Tissue Development	Branching of neurons	1.79e-07	Increased	2.991	ABI2,AGRN,AKAP5,ATF3,BMP2,C3,CAMKK2,CCN1,CDKL5,CDKN1A,CPEB3,CPEB4,CSRP1,CTCF,CUX2,DICER1,DOCK7,DPYSL3,EFNA3,EGR1,EPHB3,ERC2,ETV4,FNBP1,FOS,FTSJ1,FYN,FZD5,HIVEP2,IGSF9,IL18,ITPKA,ITPR1,KIFC1,KLF9,L1CAM,LLPH,LMNB1,LZTS3,MTSS1,NCAM1,NEURL1,NF1,NFKBIA,NGF,NR4A1,NRP2,NUAK1,NUMBL,OPTN,P2RX7,PBRM1,PCYT1B,PDLIM5,PINK1,PLAT,POU4F1,PTGS2,RELB,REM2,RIMS3,RIT1,RND1,SDC2,SEMA3B,SEMA3C,SEMA6A,SFMBT1,SMURF1,SRC…	78
Gene Expression	Transcription of RNA	1.99e-29	Increased	2.984	AATF,ABLIM1,ABT1,ACVR1,AGRN,AHRR,AKAP5,ANKRD1,ARID5A,ARNT2,ATF3,ATF5,ATP2B4,ATXN3,AURKB,BACH2,BAMBI,BARX2,BBS7,BCL2L1,BCL3,BCL6,BCLAF1,BEND3,BEND5,BHLHE40,BMAL1,BMAL2,BMP2,BRCA2,BRMS1,BRPF1,BST2,BTG1,BTG2,CALCOCO1,CAMKK2,CBX2,CBX7,CCN1,CCN2,CD40,CD44,CD82,CDK12,CDK6,CDKN1A,CDKN2C,CDR2,CEBPB,CELSR2,CHAF1A,COL1A1,CPEB3,CRABP2,CREBL2,CREBRF,CSF1,CSF2,CSRNP1,CTCF,CTDSP2,CTR9,CUX2,CYP2S1,CYS1,DAPK3,DC…	349
Cell-To-Cell Signaling and Interaction,Embryonic Development	Adhesion of embryonic cell lines	1.09e-08	Increased	2.957	ADGRG1,AKAP12,C3,CCN2,DLC1,EPHB3,FN1,ICAM1,ITGAV,PALLD,PLAU,PLAUR,RNASEL,RRAS,SDC2,SH3KBP1,SRC,TGFB1,TIMP3,VEGFA	20
Cell-To-Cell Signaling and Interaction	Immune response of myeloid cells	1.04e-07	Increased	2.936	AXL,C3,C5,CD40,CD44,CDKN1A,CEBPB,CNN2,CSF1,CSF2,CYP2S1,DOCK8,EGLN3,F3,FFAR4,FN1,FYN,GNE,GSN,GULP1,ICAM1,IL10RB,IL18,ISG15,JUNB,LTB4R,LY96,MEF2D,MFGE8,NF1,NHLRC2,P2RX7,PFKFB3,PLAU,PLAUR,PPARD,PPARG,RASA2,RELB,RGCC,RIT1,RORA,RPTOR,SCARF1,SCN5A,SERPINE1,SIRT1,SOAT1,SPHK1,SPI1,SRSF6,TGFB1,TGM2,TLE3,UCP2,ZNF217	56
Cellular Movement,Skeletal and Muscular System Development and Function	Migration of muscle cells	2.41e-09	Increased	2.932	ACKR3,ADM,ATF3,BARX2,BMP2,CBL,CCN1,CCN2,CCN3,CD44,CDK6,COL1A1,CTSV,DUSP1,EGR1,F2,F3,FN1,FOXO1,FOXO4,HBEGF,HDAC4,IGFBP4,IL18,ITGA2,MMP9,NET1,NGF,NR4A1,P2RY6,PAPPA,PDGFB,PLAT,PLAU,PLAUR,PPARD,PPARG,PTGER4,PTGS2,RBPJ,RCAN1,SERPINE1,SLC41A1,SRC,TFPI2,TRIB1,TRPC1	47
Cellular Development	Differentiation of tumor cell lines	1.92e-13	Increased	2.915	ACVR1,AKAP5,BCL2L1,BCL6,BHLHE40,BMP2,BTG2,CBL,CCN1,CCN2,CCN3,CDK6,CDKN1A,CEBPB,CHKA,CNOT9,CSF1,CSF2,CTCF,DICER1,DLL1,DMTF1,DUSP1,E2F4,EGFL8,EGR1,ETV4,FN1,FOS,FOXA1,FOXP1,GCNT1,HES1,HOXA10,HOXD8,HOXD9,ID3,INHBA,IRF1,ISG15,JAG1,KCTD11,KEAP1,KLF4,LIF,LOXL2,MAP2K1,MYB,NCAM1,NCOR2,NDRG1,NFKBIA,NGF,NTS,ODC1,PDGFB,PLAT,PLAUR,PPARG,PPP1R13L,PRDM1,PRKAR2B,PRPF19,PTGER4,PTGS2,RARA,RBL2,RIT1,RUNX1,RUNX2,SAC…	87
Embryonic Development,Organismal Development,Skeletal and Muscular System Development and Function	Mineralization of bone	1.16e-06	Increased	2.912	ACVR1,BMP2,CCN1,CEBPB,COL12A1,CSF1,CYP27B1,ECM1,EFNB2,FLNB,GADD45B,ICMT,ISG15,ITGA2,LOX,MAP2K1,MMP13,MTSS1,NBR1,NFIX,OSR1,P2RX7,PDLIM7,PEX2,PTGS2,PTK2B,RUNX2,SGMS2,SIK3,SMAD3,SOX9,SUV39H1,TGFB1,TRPM4,VDR,ZMPSTE24	36
Cell-To-Cell Signaling and Interaction,Inflammatory Response	Response of phagocytes	1.52e-06	Increased	2.905	AXL,C3,C5,CD40,CD44,CD80,CDKN1A,CEBPB,CNN2,CSF1,CSF2,CYP2S1,DOCK8,EGLN3,F3,FN1,FYN,GSN,ICAM1,IL10RB,IL18,ISG15,LTB4R,LY96,MAP3K8,MARCHF1,MFGE8,NHLRC2,P2RX7,PALLD,PFKFB3,PLAU,PLAUR,PPARG,RELB,RGCC,RORA,RPTOR,SCARF1,SCN5A,SERPINE1,SIRT1,SLC7A11,SOAT1,SPHK1,SPI1,SPON2,TGFB1,TGM2,TP73,UCP2,WNT5A	52
Cellular Movement	Migration of cancer cells	2.8e-07	Increased	2.897	AKT3,CBL,CCN2,CCN3,CD44,CD82,CSF1,CSF2,DCDC2,DUSP1,ERBB3,F2,F3,FN1,FRK,GSN,HBEGF,HPSE,IRS2,ITGA5,ITGB6,KLF4,L1CAM,MGLL,MMP13,MMP9,NEDD9,NFKBIA,PGF,PLAU,PLAUR,PTGS2,PTK2B,SERPINE1,SNAI1,SNAI2,SPHK1,SRC,TGFB1,TP73,VEGFA,WNT5A	42
Reproductive System Development and Function	Fertility	1.76e-10	Increased	2.894	ADAMTS1,ADGRD1,ADM,AKAP1,AKAP12,ATP2B4,ATP8B3,AXL,BBC3,BCL6,BMAL1,CABLES1,CCNE2,CDK6,CEBPB,CENPB,CHDH,CLCF1,CPEB3,CTF1,DICER1,DNAJA1,E2F4,ERCC6L,FYN,GABBR1,H1-0,H1-3,H2AX,HOXA10,HOXD9,INHBA,IRS2,KDM5B,KLF9,KMT2C,LIF,MAP2K1,MAPK8IP2,MFGE8,MGAT2,MMP9,NCOA5,NPR3,NR1D1,NR2F2,NSUN2,NUMBL,OVOL1,PALB2,PAPPA,PCNA,PCYT1B,PDGFB,PER1,PIWIL4,PLA2G6,PLAT,PLAU,PPARD,PTGS2,RBL2,RCAN1,RELB,RICTOR,RNF138,SAT1,SIK…	81
Cardiovascular System Development and Function,Organismal Development	Vascularization of absolute anatomical region	2.13e-12	Increased	2.846	ADAM9,ADAMTS1,AXL,BMAL1,BMP2,C3,CBL,CCN1,CCN2,CD40,CD82,CSF2,ELOVL3,EPAS1,F3,H2AX,HEXIM1,HIRA,ICAM1,IL18,INHBA,IRS1,LIF,MAP2K1,MFGE8,MMP13,MMP9,PDGFB,PGF,PLAT,PLAU,PLAUR,PLCD1,PLCD3,PPARD,PPARG,PRKCG,PTGS2,RIPK1,RORA,SPHK1,SPHK2,SRC,VEGFA,WARS1,WNT5A	46
Cellular Movement,Hematological System Development and Function,Immune Cell Trafficking	Cell movement of leukocytes	2.74e-09	Increased	2.844	ABCG1,ACKR3,ADAM8,ADM,ARG1,ARHGAP18,AXL,BACH2,BCL3,BCL6,C3,CAMK1D,CBLB,CCN1,CCN2,CCN3,CD302,CD40,CD44,CD80,CDKN1A,CFD,CNN2,COL1A1,CSF1,CSF2,CTSV,CTSZ,CYP26A1,CYP26B1,DDIT4,DGCR8,DICER1,DOCK8,DPP3,DUSP1,ECM1,EEF1A2,EFNB2,EFNB3,EGLN3,EPAS1,EPHA2,ETS1,F2,F3,FN1,FOS,FOXO1,FYN,GCNT1,GLIS2,GPRC5A,GSN,HPSE,ICAM1,IL18,IL1A,IL4R,INHBA,ISG15,ITGA2,ITGA5,ITGA6,ITGAV,ITGB4,JAML,LAT,LCP1,LMNB1,LOX,LTB4R,LURAP…	159
Cellular Development,Cellular Growth and Proliferation,Hematological System Development and Function,Hematopoiesis,Lymphoid Tissue Structure and Development,Tissue Development	Differentiation of antigen presenting cells	2.87e-11	Increased	2.833	BCL3,BCL6,BMP2,CD40,CD82,CDKN1A,CDKN2D,CEBPB,CHAF1A,CHAF1B,CSF1,CSF2,DLL1,DMTF1,EGR1,ETV3,FADD,FN1,FOS,FOXO1,HDAC5,ID3,IL13RA1,IL1A,INHBA,IRF1,ITGB6,JAG1,KLF12,KLF4,L3MBTL3,LIF,MAT2A,MBD5,MMD,MR1,MYB,NFIL3,NFIX,NFKB2,P2RX7,POLM,PPARG,PRDM1,RARA,RBPJ,RELB,RIPK1,RPTOR,RUNX1,RUNX2,SIRT1,SPI1,TCF4,TGFB1,TNFSF15,TRIB1,UCP2,ULK1,VDR,VEGFA,ZC3H12A	62
Embryonic Development,Organismal Development,Reproductive System Development and Function	Development of reproductive system	1.7e-09	Increased	2.815	ACVR1,ADAMTS1,ADGRG1,ADM,ARL4A,ATP2B2,AXL,BCL2L1,BCL6,BMAL1,BMF,BRCA2,BRPF1,CBL,CCDC136,CCN2,CCNE2,CD44,CDK6,CDKN1A,CDKN2C,CEBPB,CSF1,CSF2,CSTF2T,CYP26A1,CYP26B1,CYP27B1,DAAM1,DDIAS,DDX20,DHCR24,DICER1,DIRAS3,DKK3,DMC1,DNAJA1,E2F8,EGR1,EPAS1,ERBB3,FN1,FOS,FYN,FZD5,GSN,H2AX,HEXIM1,HIRA,HOXA10,HOXC6,HOXD11,HOXD9,HPSE,HSPA4,HSPBP1,ID4,ING2,INHBA,IRS1,IRS2,IRX5,ITGAV,KATNAL1,KDM5B,LFNG,LIF,MARF1,METT…	143
Cellular Movement,Hematological System Development and Function,Immune Cell Trafficking	Migration of mononuclear leukocytes	2.47e-07	Increased	2.81	ACKR3,ADAM8,AXL,BACH2,BCL3,C3,CBLB,CCN2,CD40,CD44,CD80,COL1A1,CSF2,CTSV,CYP26A1,CYP26B1,DDIT4,DICER1,DOCK8,ECM1,EFNB2,EFNB3,ETS1,F2,FN1,FOS,FOXO1,FYN,GCNT1,GPRC5A,ICAM1,IL18,IL1A,IL4R,ITGA2,ITGA5,ITGA6,ITGAV,LAT,LCP1,MALT1,MLLT11,MMP9,MR1,MYB,NFIL3,NFKB2,NGF,NINJ1,NOTCH3,NR4A1,P2RX7,PANX1,PELI1,PIK3CD,PIP4K2C,PLA2G6,PLAU,PLAUR,PPARG,PTGS2,PTK2B,RAP1GAP,RICTOR,RIPK1,RORA,RUNX1,SPHK2,SPN,STAP2,TERF…	81
Cellular Movement,Hematological System Development and Function,Immune Cell Trafficking,Inflammatory Response	Cell movement of phagocytes	4.34e-08	Increased	2.806	ADAM8,ADM,ARG1,ARHGAP18,AXL,BCL6,C3,CAMK1D,CCN1,CCN2,CCN3,CD302,CD40,CD44,CD80,CDKN1A,CFD,CNN2,COL1A1,CSF1,CSF2,CTSV,CTSZ,CYP26A1,CYP26B1,DDIT4,DGCR8,DICER1,DOCK8,DUSP1,EEF1A2,EGLN3,EPAS1,F2,FN1,FYN,GCNT1,GLIS2,GSN,HPSE,ICAM1,IL18,IL1A,IL4R,INHBA,ISG15,ITGA5,ITGA6,ITGAV,JAML,LMNB1,LOX,LTB4R,LURAP1,MALT1,MAP3K5,MAP3K8,MARCHF1,MMP9,NDRG1,NF1,NFKBIA,NFKBIZ,NGF,NINJ1,NOTCH3,NRP2,OPRD1,OTUD1,P2RX7,P2R…	117
Cell Morphology,Cellular Movement	Cell spreading	3.36e-08	Increased	2.798	AKAP12,ARHGAP24,C3,CBL,CCN1,CD40,CD44,CNN2,CSPG5,CYLD,DLC1,EPHA2,ETS1,F2,FLNB,FN1,GEM,HACE1,ICAM1,ITGA2,ITGA5,ITGA6,ITGAV,ITGB4,L1CAM,LAMA3,LAT,LPP,MMP9,NCDN,NEDD9,NET1,NGF,PACSIN2,PALLD,PARVB,PLAU,PRKD1,PTK2B,PTPN12,PTPN14,PTPN22,RAB11FIP3,RAP1GAP,RUNX1,SDC2,SERPINE1,SH3KBP1,SNAI2,SORBS1,SPHK1,SRC,STRIP1,TGFB1,TGFBI,TNIK,TNS1,VEGFA	58
Cellular Development,Cellular Growth and Proliferation,Embryonic Development,Organismal Development	Proliferation of embryonic cells	1.3e-10	Increased	2.795	BMAL1,BMP2,BTG2,CD44,CDC7,CDK6,CDKN1A,COL1A1,DLL1,DLL4,ELOA,ERBB3,F2,FEN1,FN1,HBEGF,ID3,ID4,IL4R,ING5,IRS1,IRS2,ITGA6,JAG1,KCTD11,KDM5B,KLF4,L1CAM,LIF,MAP2K1,MFGE8,MMP9,NCOA3,NF1,NFIX,NUMBL,PDGFB,PLAT,PLCD1,PLCD3,PPARG,PRDM1,PRMT5,PRPF19,PTGS2,RUNX1,SHOX2,SMARCD3,SNAI1,SNAI2,SOX9,SRC,TBX18,TFAP2C,TFDP1,TGFB1,TNKS,VEGFA,WNT5A,WNT7A,WNT7B	61
Cellular Development,Embryonic Development,Hair and Skin Development and Function,Organ Development,Organismal Development,Tissue Development	Differentiation of keratinocytes	2.62e-15	Increased	2.794	AURKB,CDKN1A,CTSV,CYLD,CYP27B1,DSC1,DSG1,ELF3,EPHA2,ERRFI1,ETV4,FN1,FOS,FYN,HBP1,IL1A,IVL,JUNB,KLF4,LOXL2,LPIN1,MAP2K1,MAP3K5,MXD1,NCOA3,NFKBIZ,PLCD1,POU2F3,PPARD,PPP1R13L,PRKD1,PTGS2,RBL2,RBM38,RBPJ,RDH10,RNF144B,SCEL,SFN,SH3PXD2A,SLC27A1,SPHK1,SRC,SRSF6,TGFB1,VDR,WNT16,ZBED2,ZFP36,ZFP36L1	50
Cell Morphology,Cellular Assembly and Organization,Cellular Development,Cellular Function and Maintenance,Cellular Growth and Proliferation,Nervous System Development and Function,Organismal Development,Tissue Development	Neuritogenesis	2.5e-10	Increased	2.793	ABI2,ADAMTS1,AGRN,AKAP5,ANKRD1,ATF3,BMP2,BTG2,C3,CACNA1F,CAMK1D,CAMKK2,CCN1,CCN2,CD44,CDKL5,CDKN1A,CELSR2,CPEB3,CPEB4,CSF1,CSRP1,CTCF,CUX2,DCDC2,DCLK1,DDX56,DICER1,DLL1,DOCK7,DPYSL3,EFNA3,EFNB2,EFNB3,EGR1,EPHB3,ERC2,ETV4,FBXO31,FNBP1,FOS,FTSJ1,FYN,FZD5,GAS7,GDPD5,GEM,GPC2,GPRIN1,HES1,HIVEP2,IGSF9,IL18,INHBA,ITGA6,ITPKA,ITPR1,JMY,KCNJ2,KIF23,KIFC1,KLF7,KLF9,L1CAM,LAMA1,LIF,LLPH,LMNB1,LOX,LRIG2,LZT…	148
Cellular Development,Cellular Growth and Proliferation,Hematological System Development and Function,Hematopoiesis,Lymphoid Tissue Structure and Development,Tissue Development	Differentiation of phagocytes	3.52e-11	Increased	2.787	BCL3,BCL6,BMP2,CD40,CD82,CDA,CDK6,CDKN1A,CDKN2D,CEBPB,CHAF1A,CHAF1B,CSF1,CSF2,DLL1,DMTF1,EGR1,ETV3,F2,FADD,FN1,FOS,FOXO1,FOXP1,HDAC5,HHEX,ID3,IL13RA1,IL1A,INHBA,IRF1,ITGB6,JAG1,KLF12,KLF4,L3MBTL3,LIF,MAT2A,MBD5,MFGE8,MMD,MR1,MYB,NFIL3,NFIX,NFKB2,NGF,P2RX7,PIK3CD,POLM,PPARG,PRDM1,RARA,RBPJ,REL,RELB,RIPK1,RPTOR,RUNX1,RUNX2,SIRT1,SPI1,TCF4,TGFB1,TNFSF15,TRIB1,UCP2,ULK1,VDR,VEGFA,ZC3H12A,ZFP36L1	72
Cell Death and Survival,Embryonic Development,Organismal Injury and Abnormalities	Cell death of embryonic cell lines	7.17e-07	Increased	2.786	AATF,AMOTL1,ATF3,ATP2B2,ATXN3,BBC3,BCL2L1,BCL6,BIRC3,BNIP3,BNIP3L,CABLES1,CD44,CDKN1A,CEBPB,CNNM4,CTSV,CYLD,DAPK3,DDIT4,DMTF1,DUSP1,E2F2,EGR1,F2,FADD,FN1,FOXO1,FYN,GADD45A,GADD45B,GAS7,GSN,H2AX,IER3,IRF1,IRS1,ITGAV,ITPR1,MAP3K5,MAP3K8,NUPR1,P2RX7,PDGFB,PINK1,PLK3,PMAIP1,PPARD,PPARG,PPP1R10,PPP1R15A,RASSF1,RBL2,REL,RIPK1,RPS6KA5,SERPINB2,SH3RF1,SIRT1,SIRT4,SPHK1,SPN,SRC,TCF4,TFRC,TGFB1,TNFRSF1B,TP…	70
Cell Death and Survival	Cell viability of lymphatic system cells	7.35e-09	Increased	2.773	BBC3,BCL2L1,BCL3,BCL6,C3,CBL,CD40,CD44,CD80,CSF2,CYLD,DDX5,DGCR8,DICER1,DOCK8,EPHB3,EXO1,F2,FN1,ITPR1,LAT,MALT1,MAP2K1,MYB,NFIL3,NGF,PALB2,PIK3CD,PIM1,PRDM1,PTK2B,RBPJ,REL,RELB,RICTOR,RPTOR,SH3KBP1,SMAD3,SNAI2,SPN,TAF4B,TCF7,TGFB1,TGM2,TNFAIP3,TNFRSF1B,TNFSF15,TRAF3IP2	48
Cellular Movement	Cell movement of tumor cells	1.47e-07	Increased	2.773	AKT3,CBL,CCN2,CCN3,CD44,CD82,CSF1,CSF2,DCDC2,DUSP1,ERBB3,F2,F3,FN1,FRK,GSN,HBEGF,HPSE,IRS2,ITGB6,KLF4,L1CAM,MGLL,MMP13,MMP9,NEDD9,NFKBIA,PGF,PLAU,PLAUR,PTGS2,PTK2B,SERPINE1,SNAI1,SNAI2,SPHK1,SRC,TGFB1,TP73,VEGFA,WNT5A	41
Behavior	Learning	1.65e-07	Increased	2.773	ABI2,ACTG1,ADRA1D,AKAP5,AKT3,ARL6IP5,ATXN3,BTG1,BTG2,C3,CAMKK2,CDKL5,CEBPB,CPEB3,CSF1,CTCF,CUX2,CYLD,DCDC2,DDHD2,DICER1,DLL1,EGR1,FA2H,FEN1,FOS,FTSJ1,FYN,GABBR1,GSAP,HDAC4,HIVEP2,HSD11B1,IL18,IL4R,ITGA5,JUNB,KCNJ5,KLF9,L1CAM,MAP2K1,MARVELD1,MBNL2,MGLL,MMP9,NCAM1,NCDN,NEURL1,NF1,NFIX,NGF,NRP2,NTS,NXPH3,PDE1B,PIK3CD,PLA2G6,PLAT,PLAU,PPP1R1B,PRKAR2B,PRKCG,PTGS2,PTK2B,PTPRT,RCAN1,REL,RIPK1,RPS6KA5,RP…	88
Cellular Development,Cellular Growth and Proliferation	Proliferation of stem cells	7.85e-11	Increased	2.763	AGRN,BMP2,BRCA2,CBL,CCN1,CD44,CDC7,CDK6,CDKN1A,CDKN2C,CSF1,CSF2,DGCR8,ELOA,EMX2,EPAS1,FN1,FOXP1,GPRC5A,HBEGF,HDAC5,HES1,HOXA3,IL4R,ING5,ITGAV,JAG1,JUNB,KDM5B,KLF4,L1CAM,LIF,MMP9,MYB,NCAM1,NCOA3,NF1,NGF,OVOL1,PIM1,PPARG,PTGS2,RBPJ,RICTOR,RPTOR,RUNX1,RUNX2,SFMBT1,SFN,SHB,SHOX2,SLC1A2,SNAI1,SNAI2,SOX9,SPI1,SRC,TAF4B,TBX18,TGFB1,TIMP3,VEGFA,WLS,WNT5A,YTHDF2,ZFP36L1	66
Organismal Development,Tissue Development	Development of epithelial tissue	2.12e-16	Increased	2.753	ACVR1,ADAMTS1,ADAMTSL4,ADM,AKT3,ANGPTL4,ARG1,ARHGAP24,AXL,BCLAF1,BMP2,BRMS1,C3,CBL,CCN1,CCN2,CD40,CD44,CDC16,CDKN1A,CEBPB,CLDN3,COL1A1,CSF1,CSF2,DAAM1,DICER1,DIRAS3,DLL4,E2F2,E2F3,E2F4,ECM1,EFNB2,EGR1,EPHA2,ERRFI1,EXPH5,F2,F3,FLNB,FN1,FOXO1,FOXP1,FUT1,FZD5,GBP1,GHSR,H2AX,HAS3,HBEGF,HHEX,HOXD9,ID3,IL18,IL1A,IL4R,INHBA,ITGA2,JAG1,KCNJ2,KLF4,L1CAM,LAMA1,LAMA3,LOC102724428/SIK1,LOXL2,MAP2K1,MMP9,NCL,…	131
Cancer,Organismal Injury and Abnormalities	Advanced malignant solid tumor	2.42e-10	Increased	2.747	ACKR3,ADAM9,ADAMTS1,ADM,AKAP12,AKT3,ANGPTL4,ARG1,ATF3,AURKB,AXL,BBC3,BCL2L1,BRCA2,BRMS1,BTG1,C3,CCN1,CCN2,CD44,CDH17,CDK12,CDK6,CDKN2C,CEMIP,CLDN3,COL1A1,CRABP2,CSF1,CSF2,CTSZ,DHTKD1,DICER1,DIRAS3,DLC1,DPYSL3,DTNA,E2F3,EMX2,EPAS1,EPHA2,ERBB3,ETS1,F2,F3,FADD,FN1,FOXO1,FRK,FYN,GINS1,H2AX,HOXA10,HOXC6,HSD11B1,ICAM1,IGFBP4,IL18,IL1A,IL4R,IRS1,JAG1,KCNJ2,KCNMA1,KDM4B,KEAP1,KIF20A,KLF4,KMT2C,L1CAM,LAMA…	151
Cancer,Organismal Injury and Abnormalities	Metastatic solid tumor	3.19e-09	Increased	2.747	ACKR3,ADAM9,ADAMTS1,ADM,AKAP12,AKT3,ANGPTL4,ARG1,ATF3,AURKB,AXL,BBC3,BCL2L1,BRCA2,BRMS1,C3,CCN1,CCN2,CD44,CDH17,CDK12,CDK6,CDKN2C,CEMIP,CLDN3,COL1A1,CRABP2,CSF1,CSF2,CTSZ,DICER1,DLC1,DPYSL3,E2F3,EMX2,EPAS1,EPHA2,ERBB3,ETS1,F2,F3,FADD,FN1,FRK,FYN,HOXA10,HOXC6,ICAM1,IL18,IL1A,IL4R,IRS1,JAG1,KCNJ2,KDM4B,KEAP1,KIF20A,KMT2C,L1CAM,LAMA3,LAMB3,LOC102724428/SIK1,MAP2K1,MEF2D,MEST,MICAL1,MMP9,NCAM1,NCOA3,…	132
Cellular Movement	Cell movement of myeloid cells	1.3e-07	Increased	2.747	ADAM8,ADM,ARG1,ARHGAP18,BCL6,C3,CAMK1D,CCN1,CCN2,CCN3,CD44,CDKN1A,CFD,CNN2,COL1A1,CSF1,CSF2,CTSV,CYP26A1,CYP26B1,DDIT4,DGCR8,DICER1,DUSP1,EEF1A2,EGLN3,EPAS1,F2,F3,FN1,FOS,FYN,GCNT1,GLIS2,GSN,ICAM1,IL18,IL1A,IL4R,INHBA,ISG15,ITGA6,ITGAV,JAML,LCP1,LMNB1,LOX,LTB4R,LURAP1,MALT1,MAP3K5,MAP3K8,MARCHF1,MMP9,NDRG1,NF1,NFKBIA,NFKBIZ,NGF,NINJ1,NOTCH3,NR4A1,OPRD1,OTUD1,P2RX7,P2RY6,PANX1,PCOLCE2,PDE4B,PDGFB,…	114
Cell Death and Survival,Organismal Injury and Abnormalities	Cell viability of mononuclear leukocytes	2.61e-08	Increased	2.738	BBC3,BCL2L1,BCL3,BCL6,C3,CBL,CD40,CD44,CD80,CSF1,CSF2,CYLD,DGCR8,DICER1,DOCK8,FN1,ITPR1,LAT,MALT1,MAP2K1,MYB,NFIL3,NGF,PALB2,PIK3CD,PIM1,PRDM1,PTK2B,RBPJ,REL,RELB,RICTOR,RPTOR,SH3KBP1,SMAD3,SNAI2,SPN,TAF4B,TCF7,TGFB1,TGM2,TNFAIP3,TNFRSF1B,TNFSF15,TRAF3IP2	45
Cellular Movement	Cell movement of leukemia cell lines	6.42e-07	Increased	2.725	C3,CD44,CD82,CSF1,CSF2,DOCK8,F2,FADD,FLNB,FN1,IGSF8,MMP9,MYB,NEDD4,NEDD9,PGF,PLAU,PLAUR,PPARG,PTK2B,RAB11FIP3,RICTOR,RUNX1,SNAI2,SPHK1,SSH1,STAP2,TGFB1,TGM2,TRPC1,VEGFA,WARS1,WDR26,WNT5A	34
Cellular Development,Cellular Growth and Proliferation,Hematological System Development and Function,Hematopoiesis,Tissue Development	Differentiation of hematopoietic progenitor cells	1.99e-10	Increased	2.718	ANLN,ARMC6,AXL,BCL2L1,BTG2,CD40,CDK6,CDKN1A,CDKN2D,CHAF1A,CHAF1B,CHD2,CSF1,CSF2,CTCF,DHTKD1,DLL1,DLL4,DOCK7,EGR1,EPAS1,FADD,FN1,FOXO1,FYN,GPATCH4,HDAC5,HERC6,HES1,HHEX,HOXA10,HOXA3,IL13RA1,INHBA,IRF1,JAG1,JUNB,KCP,KLF12,KLF4,LAT,LFNG,LIF,LOX,MAD1L1,MAF,MAP2K1,MBD5,MLLT11,MMP9,MTURN,MYB,NEDD4,NFKBIA,PALLD,PATZ1,PIK3CD,PNP,POLM,PPP1R15A,PRKD1,PRMT6,PTGS2,RAB7B,RARA,RBM47,RELB,RRS1,RUNX1,RUNX2,SLC8A…	84
Embryonic Development,Organismal Development	Development of head	2.02e-09	Increased	2.717	ABI2,ACVR1,ADAM9,ADGRG1,AGPAT3,AKT3,ANAPC7,ANGPTL4,ARNT2,ATF5,ATP2B2,AXL,BBS7,BCAN,BCL2L1,BFSP1,BMAL1,BMP2,BRCA2,BTG2,C3,CACNA1F,CAMKK2,CDC40,CDK6,CDKN1A,CDKN2C,CELSR2,CNNM4,COL1A1,CSF1,CSGALNACT1,CSRNP1,CUX2,CYP26A1,CYP26B1,CYS1,DCHS1,DCLK1,DDIT4,DHRS3,DICER1,DLC1,DLGAP4,DLL1,DLL4,DLX1,DSC1,E2F4,EFNA3,EGLN3,EGR1,ELK3,EMX2,EPHA2,EPHB3,ERC2,F2,F3,FN1,FOS,FOXD1,FOXO1,FSCN2,FUT1,FYN,FZD2,FZD5,GDPD5,…	193
Cell-To-Cell Signaling and Interaction,Inflammatory Response	Immune response of phagocytes	2.72e-07	Increased	2.706	AXL,C3,C5,CD40,CD44,CD80,CDKN1A,CEBPB,CNN2,CSF1,CSF2,CYP2S1,DOCK8,EGLN3,F3,FN1,FYN,GSN,ICAM1,IL10RB,IL18,ISG15,LTB4R,LY96,MAP3K8,MARCHF1,MFGE8,NHLRC2,P2RX7,PALLD,PFKFB3,PLAU,PLAUR,PPARG,RELB,RGCC,RORA,RPTOR,SCARF1,SCN5A,SERPINE1,SIRT1,SLC7A11,SOAT1,SPHK1,SPI1,TGFB1,TGM2,TP73,UCP2,WNT5A	51
Cancer,Organismal Injury and Abnormalities	Extrahepatic metastasis	1.17e-08	Increased	2.698	ACKR3,ADAM9,ADAMTS1,ADM,AKAP12,AKT3,ANGPTL4,ARG1,ATF3,AURKB,AXL,BBC3,BRCA2,BRMS1,CCN1,CCN2,CD44,CDK12,CDK6,CDKN2C,CEMIP,CLDN3,COL1A1,CRABP2,CSF1,CSF2,CTSZ,DICER1,DLC1,DPYSL3,EMX2,EPAS1,EPHA2,ERBB3,F2,FRK,FUS,HOXA10,HOXC6,ICAM1,IL18,IL1A,IL4R,IRS1,JAG1,KCNJ2,KIF20A,L1CAM,LAMA3,LAMB3,LOC102724428/SIK1,MAP2K1,MEF2D,MEST,MICAL1,MMP9,NCAM1,NCOA3,NF1,NUAK1,OLFML3,PAPPA,PDGFB,PGF,PLAT,PLAU,PLOD2,POLA1,P…	94
Cellular Function and Maintenance	Internalization of cells	1.97e-09	Increased	2.693	ABCF1,AXL,C3,C5,CBL,CD44,CDKN1A,CEBPB,CNN2,CSF1,CSF2,CYP2S1,DET1,DOCK8,F2,FGD6,FOXP1,FYN,FZD5,GNE,GSN,GULP1,ICAM1,IL18,ISG15,JUNB,LTB4R,LY75,LY96,MEF2D,MFGE8,MYO7A,NCL,NEDD4,NF1,NHLRC2,NRP2,P2RX7,PALLD,PELI1,PFKFB3,PLA2G6,PLAU,PLAUR,PLEKHG6,PPARG,PTGER4,RASA2,RELB,RGCC,RIT1,RORA,RPTOR,SCARF1,SCN5A,SERPINE1,SH3KBP1,SOAT1,SPI1,SRC,SRSF6,TGFB1,TGM2,TLE3,TP73,UCP2,WNT5A,ZNF217	68
Cellular Movement	Homing of tumor cell lines	1.68e-08	Increased	2.68	AKAP12,AXL,BRMS1,C3,CD44,CD82,CSF1,CSF2,DAAM1,ERBB3,ETV4,FADD,FN1,FYN,G3BP1,ITGA2,ITGA6,ITGAV,L1CAM,LIF,MAP2K1,MTSS1,MYB,NEDD4,PGF,PIK3CD,PLAU,PLAUR,PPARG,PRKCG,RICTOR,SMAD3,SNAI2,SPHK1,SRC,TGFB1,VEGFA,WARS1,WDR26	39
Cancer,Organismal Injury and Abnormalities	Growth of malignant tumor	4.99e-20	Increased	2.637	ABLIM1,ADAM9,ADGRG1,ADM,AKT3,ATF3,AURKB,BAMBI,BCAN,BCL2L1,BMP2,BNIP3,BNIP3L,BRCA2,BST2,BTG2,CACYBP,CCN1,CCN2,CCN3,CD40,CD44,CD80,CDK18,CPED1,CSF1,CSF2,CTF1,CYP27B1,DDX11,DGCR8,DHCR24,DICER1,DIRAS1,DLL4,DOCK4,DUSP1,EGR1,ELF3,EMX2,EPHA2,ERBB3,F2,FN1,FOS,FOXO1,FZD2,HEATR3,HES1,ICMT,ID3,IER3,IL13RA1,IL18,IL1A,INHBA,IRS1,ITGAV,ITGB6,JAG1,KCTD11,KDM5B,KEAP1,KLF7,LAMA3,LIF,MAP2K1,MMP9,MYB,NDRG1,NGF,NOTC…	129
Cell Death and Survival	Cell viability of breast cancer cell lines	3.14e-07	Increased	2.635	ACKR3,ADAMTS1,AKT3,BCL2L1,BCL6,BCLAF1,BHLHE40,BRCA2,BTG2,CCN2,CD44,CDKN1A,DAPK3,DPH2,DUSP1,ECM1,ELF3,ERBB3,ERRFI1,FN1,HHEX,HOXC6,ID4,IRS2,ITGA6,KEAP1,KIFC1,KIFC3,MAP3K8,NDUFAF4,NFKBIA,NGF,NR1D1,PANX1,PAQR8,PIM1,PPP1R1B,PTGS2,PTK2B,RAD51D,RICTOR,RPTOR,SETD1B,SFN,SIRT1,SMAD3,SNAI2,SPHK1,SQSTM1,SRSF2,TFAP2C,TGM2,VEGFA,YPEL3	54
Molecular Transport	Secretion of molecule	1e-06	Increased	2.627	ABCG1,ADAM9,ADM,AKT3,ANKRD1,ARNT2,ATF3,BHLHE40,BMP2,C3,C5,CBLB,CD40,CD44,CEBPB,CFD,CSF1,CSF2,DDX56,DIMT1,EGR1,ELL2,ELOVL3,ERBB3,EXPH5,F2,FFAR4,FMO3,FN1,FOXO1,FYN,GABBR1,GHSR,GPAM,GSN,HPS6,HSD11B1,IL1A,INHBA,IRF1,KCNJ5,LIF,M6PR,MAFF,MGLL,MGST1,MON1A,MYB,NF1,NFIL3,NGF,NTS,OLR1,P2RX7,PANX1,PCK2,PER1,PFKFB3,PINK1,PLCD1,PNPLA2,PNPLA8,PPARG,PRKD1,PTGER4,PTGES,PTGS2,PTK2B,PTPN22,RAB3A,RICTOR,RPH3AL,RUNX…	95
Cellular Function and Maintenance	Engulfment of cells	8.49e-08	Increased	2.612	ABCF1,AKT3,AXL,BARX2,C3,C5,CAMK1D,CBL,CD302,CD44,CDC40,CDKN1A,CEBPB,CNN2,CSF1,CSF2,CYP2S1,DET1,DLL1,DOCK4,DOCK8,EGR1,F2,FGD6,FN1,FOXP1,FYN,FZD5,GNE,GSN,GULP1,HBEGF,ICAM1,IL18,IL1A,ISG15,ITGAV,JUNB,LAT,LTB4R,LY75,M6PR,MEF2D,MFGE8,MNX1,MYO7A,NCDN,NCL,NDRG1,NEDD4,NF1,NFIX,NHLRC2,NRP2,OGA,P2RX7,P2RY6,PALLD,PELI1,PFKFB3,PIP4P2,PLA2G6,PLAT,PLAU,PLAUR,PLEKHG6,PPARG,PRKCG,PTGER4,RAP1GAP,RASA2,RELB,RGCC,R…	98
Lipid Metabolism,Small Molecule Biochemistry	Synthesis of lipid	7.34e-10	Increased	2.598	A4GALT,ABCG1,ABHD6,ADM,AGPAT3,AGPAT4,ALOXE3,ANGPTL4,ARMC5,ARV1,ATAD3A,ATF3,BCL2L1,BHLHE40,BMAL1,BMP2,BNIP3,C3,CAMKK2,CCN1,CD40,CD82,CEBPB,CHKA,COTL1,CREBL2,CSF1,CSF2,CYP1A1,CYP26A1,CYP27B1,CYP39A1,DCLK1,DDX20,DEGS2,DHCR24,DHRS9,DKK3,DOLK,EGR1,ELOVL3,F2,FA2H,FFAR4,FITM2,FMO3,FN1,FOS,FOXA1,FOXO1,FOXO4,FYN,GIPR,GPAM,HOXA10,HSD11B1,IGFBP4,IL18,IL1A,INHBA,INSIG2,ITGA6,KCNJ5,KLF11,KLF4,LIF,LPCAT1,LPIN1…	149
Cell-mediated Immune Response,Cellular Development,Cellular Function and Maintenance,Cellular Growth and Proliferation,Embryonic Development,Hematological System Development and Function,Hematopoiesis,Lymphoid Tissue Structure and Development,Organ Development,Organismal Development,Tissue Development	Differentiation of helper T lymphocytes	3.46e-08	Increased	2.598	ADAM9,BCL3,BCL6,CARMIL2,CBLB,CCN1,CD80,CEBPB,CSF2,CTR9,DICER1,DLL1,DLL4,EFNB2,ELF3,ETS1,FOXO1,GADD45B,HIVEP2,ICAM1,ID3,IL18,IL4R,INHBA,IRF1,JUNB,KLF4,LFNG,LIF,MAF,MALT1,MYB,NBR1,NFKBIZ,P2RX7,PDP2,PIK3CD,PPARG,PRDM1,PTGER4,REL,RELB,RGCC,RICTOR,RORA,RUNX1,SHB,SMAD3,TGFB1	49
Cellular Development,Embryonic Development,Organismal Development	Differentiation of embryonic cells	4.03e-08	Increased	2.597	ACVR1,BCL2L1,BMP2,CBL,CDKN1A,CHAF1A,CMTM7,CTR9,DLX1,DNMT3B,E2F8,ECM1,ERBB3,FN1,FOXO1,GAS7,HBEGF,HDAC4,HHEX,HOXA3,ID3,ID4,INHBA,ITGA5,ITGAV,JUNB,KCTD11,L1CAM,LIF,MAP2K1,MNX1,NFIX,NGF,NOTCH3,OSR1,PGF,PIM1,PLAUR,PPARD,PPARG,PPP2R5A,PRDM1,PTK2B,RBL2,RUNX1,RUNX2,SIRT1,SMAD3,SNAI1,SNAI2,SOX9,SRC,TBX18,TFAP2C,TGFB1,TPM2,VEGFA,WWTR1	58
Embryonic Development,Organismal Development	Development of body axis	1.71e-09	Increased	2.588	ABI2,ACVR1,ADAM9,ADGRG1,AGPAT3,AKT3,ANAPC7,ANGPTL4,ARNT2,ATF5,ATP2B2,AXL,BBS7,BCAN,BCL2L1,BFSP1,BMAL1,BMP2,BRCA2,BTG2,C3,CACNA1F,CAMKK2,CDC40,CDK6,CDKN1A,CDKN2C,CELSR2,CNNM4,COL1A1,CSF1,CSGALNACT1,CSRNP1,CUX2,CYP26A1,CYP26B1,CYS1,DCHS1,DCLK1,DDIT4,DHRS3,DICER1,DISP1,DLC1,DLGAP4,DLL1,DLL4,DLX1,DSC1,E2F4,EFNA3,EGLN3,EGR1,ELK3,EMX2,EPHA2,EPHB3,ERC2,F2,F3,FN1,FOS,FOXD1,FOXO1,FSCN2,FUT1,FYN,FZD2,FZD5,…	202
Cellular Development	Epithelial-mesenchymal transition	2.57e-07	Increased	2.582	AGRN,ARG1,BMP2,CCN1,CD44,CEBPB,DDX5,DICER1,E2F2,EPAS1,ERBB3,ETS1,FAM83D,FFAR4,FN1,FOXA1,FOXO1,FRK,GLIS2,HHEX,IRS1,IRS2,JAG1,KDM4B,KIF23,KIFC1,KLF4,LAMA1,LOXL2,NDRG1,NFKBIA,NXN,PDGFB,PLAU,PLAUR,POLE2,PTPN14,RASSF1,RBPJ,RCAN1,RICTOR,RNF144B,RORA,SEMA7A,SERPINE1,SLC39A10,SMAD3,SMURF2,SNAI1,SNAI2,SOX9,TCF7,TEAD1,TGFB1,TGM2,TMEM201,TNIK,TP73,VASN,VDR,VEGFA,WNT16,WWC1,WWTR1,YTHDF1,YTHDF2,ZNF217	67
Cardiovascular System Development and Function	Neovascularization of organ	2.46e-08	Increased	2.57	ADAM9,AXL,C3,CBL,CCN1,CCN2,CD82,EFNB2,EPAS1,F3,H2AX,HIRA,ICAM1,IL18,INHBA,IRS1,LIF,MFGE8,MMP9,PDGFB,PGF,PLAT,PLAU,PLAUR,PRKCG,PTGS2,RIPK1,RORA,SRC,VEGFA,WARS1	31
Cell Death and Survival,Organismal Injury and Abnormalities,Renal and Urological Disease	Cell death of kidney cells	1.73e-07	Increased	2.568	AATF,AMOTL1,AQP11,ATF3,ATP2B2,ATXN3,BCL2L1,BCL6,BIRC3,BNIP3,BNIP3L,BRCA2,C3,CABLES1,CCN2,CCNI,CD44,CDKN1A,CEBPB,CNNM4,CSF1,DUSP1,F2,F3,FADD,FOS,FOXO1,FYN,GAS7,GLIS2,GSN,ICAM1,IER3,IRF1,IRS1,ITGAV,ITPR1,MAP2K1,MAP3K5,MAP3K8,NFKBIA,OLR1,P2RX7,PANX1,PINK1,PMAIP1,PNPLA8,PPARD,PPARG,PPP1R10,PPP1R15A,PTGS2,PTK2B,RASSF1,RBP4,RCAN1,RIPK1,SERPINE1,SH3RF1,SIRT1,SIRT4,SMPDL3B,SPHK1,TCF4,TFPI2,TFRC,TGFB1,TNF…	71
Cancer,Organismal Injury and Abnormalities	Genitourinary tumor	1.55e-49	Increased	2.563	ABCA5,ABCB9,ABCF1,ABCG1,ABHD18,ABHD6,ABI2,ABLIM1,ABT1,ABTB1,ABTB2,ACTG1,ACVR1,ADAM8,ADAM9,ADAMTS1,ADAMTS14,ADAMTSL4,ADGRD1,ADGRG1,ADGRG7,ADM,ADRA1D,AGPAT4,AGRN,AHRR,AKAP1,AKAP12,AKAP7,AKAP8,AKT3,ALAS1,ALDOC,ALOXE3,AMOTL1,AMOTL2,ANGPTL4,ANKLE1,ANKRD1,ANKRD13B,ANKRD35,ANLN,AP5B1,APIP,AREL1,ARG2,ARHGAP10,ARHGAP18,ARHGAP24,ARHGEF19,ARHGEF40,ARL4A,ARL5B,ARPC5L,ARRDC3,ARRDC4,ARV1,ASAP3,ASF1B,ATAD3A,ATF…	1244
Behavior	Cognition	5.05e-07	Increased	2.563	ABI2,ACTG1,ADRA1D,AKAP5,AKT3,ARL6IP5,ATXN3,BTG1,BTG2,C3,CAMKK2,CCN2,CDKL5,CEBPB,CPEB3,CSF1,CTCF,CUX2,CYLD,DCDC2,DDHD2,DICER1,DLL1,EGR1,FA2H,FEN1,FOS,FTSJ1,FYN,GABBR1,GPR155,GSAP,HDAC4,HIVEP2,HSD11B1,IL18,IL4R,ITGA5,JUNB,KCNJ2,KCNJ5,KLF9,L1CAM,MAP2K1,MARVELD1,MBNL2,MGAT3,MGLL,MMP9,NCAM1,NCDN,NEURL1,NF1,NFIX,NGF,NRP2,NSUN5,NTS,NXPH3,PDE1B,PIK3CD,PLA2G6,PLAT,PLAU,PPP1R1B,PRKAR2B,PRKCG,PTGS2,PTK2B,PT…	93
Cellular Development,Connective Tissue Development and Function	Differentiation of fibroblast cell lines	1.6e-07	Increased	2.56	ARID5A,BMP2,CAMKK2,CDKN1A,CEBPB,CHAF1A,E2F4,EGLN3,FA2H,FN1,HES1,HSD11B1,ID4,ITGA5,JAG1,KDM4C,KEAP1,KLF4,LIF,LPIN1,LRRC8C,MAP2K1,MXD1,NR1D1,NR2F2,PPARD,PPARG,PPP2R5A,PRMT5,PSMC3IP,RBL2,RUNX2,SIRT1,SLC2A5,SMAD3,SOX9,TCF4,TGFB1,TIMP3,TRIB2,VDR,WNT5A,WWTR1	43
Cell-To-Cell Signaling and Interaction,Inflammatory Response	Immune response of leukocytes	7.11e-09	Increased	2.557	ARG1,AXL,BCL2L1,BCL6,BHLHE40,C3,C5,CBLB,CD40,CD44,CD80,CDKN1A,CEBPB,CNN2,CSF1,CSF2,CYP2S1,DOCK8,EGLN3,ETS1,F3,FFAR4,FN1,FOXO1,FYN,GSN,ICAM1,IL10RB,IL18,ISG15,LTB4R,LY96,MALT1,MAP3K8,MARCHF1,MFGE8,NHLRC2,P2RX7,PALLD,PFKFB3,PLAU,PLAUR,PNP,PPARD,PPARG,PRDM1,REL,RELB,RGCC,RORA,RPTOR,SCARF1,SCN5A,SERPINE1,SIRT1,SLC1A5,SLC7A11,SMAD3,SOAT1,SPHK1,SPI1,SRC,TGFB1,TGM2,TNFRSF1B,TP73,TRAF3IP2,TREX1,UCP2,WNT5…	71
Cancer,Cellular Development,Cellular Growth and Proliferation,Organismal Injury and Abnormalities,Tumor Morphology	Proliferation of cancer cells	5.2e-16	Increased	2.554	ATF3,AURKB,BAMBI,BCAN,BCL2L1,BMP2,BNIP3,BNIP3L,BTG2,CACYBP,CCN1,CCN3,CD40,CD44,CSF1,CSF2,CYP27B1,DGCR8,DHCR24,DICER1,DIRAS1,DLL4,DOCK4,DUSP1,EGR1,EMX2,EPHA2,ERBB3,F2,FOS,FOXO1,HES1,ICMT,ID3,IER3,IL13RA1,IL18,IL1A,INHBA,IRS1,JAG1,KCTD11,KDM5B,LAMA3,LIF,MAP2K1,MMP9,MYB,NDRG1,NGF,NOTCH3,NR2F2,NR4A1,ODC1,OLR1,PDGFB,PFKFB3,PHLPP2,PIK3CD,PIM1,PLAT,PLAUR,PPARD,PPARG,PPP1R13L,PRMT5,PTGS2,PTK2B,RCAN1,RUNX…	94
Gene Expression	Transactivation	4.83e-15	Increased	2.551	ABTB1,ACVR1,AHRR,ALOXE3,BCL3,BCL6,BMP2,BRCA2,CALCOCO1,CAMK1D,CBL,CCN2,CD40,CD44,CD80,CEBPB,CYP1A1,DDX20,DMTF1,DUSP1,E2F2,E2F3,E2F4,EGR1,EHF,EPAS1,ETS1,ETV4,EWSR1,FOS,FOXO1,FOXO4,FRK,FUS,FZD2,GADD45A,GLIS2,HBP1,HCFC1,HDAC4,HES1,HIF3A,HOXC6,HSD11B1,ID3,IGFBP4,IL1A,INHBA,IRF1,ISG20L2,JUNB,KCTD11,KLF4,LOX,MAF,MAP2K1,MAP3K8,MMP9,MXD1,MYB,NBEAL2,NCOA3,NCOA5,NCOR2,NFIX,NFKBIA,NFKBIE,NOLC1,NOP2,NOTCH3,NR…	117
Cell Death and Survival,Hematological System Development and Function,Organismal Injury and Abnormalities	Cell viability of lymphocytes	2.05e-08	Increased	2.549	BBC3,BCL2L1,BCL3,BCL6,C3,CBL,CD40,CD44,CD80,CSF2,CYLD,DGCR8,DICER1,DOCK8,FN1,ITPR1,LAT,MALT1,MAP2K1,MYB,NFIL3,NGF,PALB2,PIK3CD,PIM1,PRDM1,PTK2B,RBPJ,REL,RELB,RICTOR,RPTOR,SH3KBP1,SMAD3,SNAI2,SPN,TAF4B,TCF7,TGFB1,TGM2,TNFAIP3,TNFRSF1B,TNFSF15,TRAF3IP2	44
Inflammatory Response	Immune response of cells	2.92e-12	Increased	2.545	ABCF1,ARG1,ATXN3,AXL,BCL2L1,BCL6,BHLHE40,BIRC3,C3,C5,CAMK1D,CBL,CBLB,CD302,CD40,CD44,CD80,CDKN1A,CEBPB,CNN2,CSF1,CSF2,CYLD,CYP2S1,DET1,DICER1,DOCK8,EGLN3,ELF3,ERBB3,ETS1,F2,F3,FADD,FBXO32,FFAR4,FN1,FOXO1,FOXP1,FYN,FZD5,GNE,GSN,GULP1,HBEGF,ICAM1,IL10RB,IL18,IRF1,ISG15,ITGAV,JUNB,LAT,LTB4R,LY75,LY96,MALT1,MAP3K8,MARCHF1,MEF2D,MFGE8,MID2,MLST8,MYO7A,NF1,NFIL3,NFIX,NFKBIA,NHLRC2,NRP2,OTUB2,P2RX7,P2RY…	128
Cancer,Organismal Injury and Abnormalities	Extracranial solid tumor	1.24e-102	Increased	2.544	A4GALT,AAR2,ABCA5,ABCB9,ABCF1,ABCG1,ABHD18,ABHD6,ABI2,ABLIM1,ABT1,ABTB1,ABTB2,ACCSL,ACKR3,ACOT6,ACTG1,ACVR1,ADAM8,ADAM9,ADAMTS1,ADAMTS14,ADAMTSL4,ADAT3,ADGRD1,ADGRG1,ADGRG7,ADM,ADRA1D,AGBL2,AGPAT3,AGPAT4,AGRN,AHRR,AIMP2,AKAP1,AKAP12,AKAP5,AKAP7,AKAP8,AKT3,ALAS1,ALDOC,ALOXE3,AMOTL1,AMOTL2,ANAPC7,ANGPTL4,ANKLE1,ANKRA2,ANKRD1,ANKRD10,ANKRD13B,ANKRD33B,ANKRD35,ANKRD37,ANLN,AP5B1,AP5S1,APIP,APOF,AREL1…	1626
Cancer,Organismal Injury and Abnormalities	Invasive cancer	9.07e-21	Increased	2.539	ABLIM1,ACKR3,ADAM9,ADAMTS1,ADAMTS14,ADM,AGRN,AKAP12,AKT3,ANGPTL4,ARG1,ATAD3A,ATF3,ATP2B2,ATP8B3,AURKB,AXL,BACH2,BBC3,BCL2L1,BEND5,BMP2,BRCA2,BRMS1,C3,CABLES1,CBL,CBX2,CCN1,CCN2,CCN3,CCNE2,CD40,CD44,CD80,CD82,CDA,CDC7,CDH17,CDK12,CDK6,CDKN1A,CDKN2C,CEBPB,CEMIP,CLDN3,CLHC1,COL1A1,CRABP2,CSF1,CSF2,CTDSP2,CTSZ,CUX2,CYP26A1,DDX5,DDX51,DDX56,DICER1,DIRAS1,DLC1,DLL1,DNAJA1,DOCK4,DPYSL3,E2F3,E2F8,EGR1,EM…	309
Cancer,Cellular Development,Cellular Growth and Proliferation,Neurological Disease,Organismal Injury and Abnormalities,Tumor Morphology	Proliferation of glioma cells	1.5e-06	Increased	2.538	ATF3,BCAN,BNIP3L,CD44,CSF2,DIRAS1,IL18,JAG1,PHLPP2,SNAI2,SPHK1,SPHK2,SRC,TGFBI,WNT5A	15
Cardiovascular System Development and Function,Cellular Development,Cellular Function and Maintenance,Cellular Growth and Proliferation,Organismal Development,Tissue Development	Endothelial cell development	2.05e-12	Increased	2.536	ADAMTS1,ADM,AKT3,ANGPTL4,ARG1,ARHGAP24,AXL,BCLAF1,BMP2,BRMS1,C3,CBL,CCN1,CD44,CDC16,CDKN1A,COL1A1,CSF1,CSF2,DAAM1,DICER1,DLL4,E2F2,E2F3,ECM1,EFNB2,EGR1,F2,F3,FN1,FOXO1,FUT1,FZD5,GBP1,GHSR,H2AX,HAS3,HBEGF,HHEX,IL18,IL1A,IL4R,INHBA,ITGA2,KCNJ2,L1CAM,LOC102724428/SIK1,LOXL2,MAP2K1,MMP9,NCL,NCOA3,NF1,NGF,NR2F2,NR4A1,NRP2,ODC1,PDGFB,PFKFB3,PGF,PIK3CD,PIM1,PLAU,PLAUR,PLOD3,PPARG,PRKCG,PRKD1,PTGS2,PTK2B…	90
Free Radical Scavenging	Production of reactive oxygen species	1.81e-06	Increased	2.518	AKAP1,ARG1,BCL2L1,BMP2,C3,CD40,CD44,CDKN1A,CSF1,CSF2,CTF1,CYP1A1,DPP3,EEF1A2,ETS1,F2,FADD,FN1,FOXO1,FYN,GMNN,GSN,HDAC4,HDAC5,ICAM1,IL18,ING2,ITGA5,ITGB4,KLF4,LAT,LETM1,MAP2K1,MAP3K5,MAP3K8,MEF2D,NFE2L3,NFKBIA,NGF,NOA1,NOTCH3,NR4A1,OPTN,P2RX7,PCK1,PFKFB3,PIM1,PINK1,PLA2G6,PPARG,PRSS23,PTGER4,PTGES,PTGS2,PTPN22,RBP4,RBPJ,RIPK1,RORA,RRAS,SESN3,SIRT1,SLC25A27,SLC2A1,SLC40A1,SMOX,SPI1,SQSTM1,SRC,TGFB1…	77
Cancer,Organismal Injury and Abnormalities	Visceral metastasis	2.5e-08	Increased	2.516	ACKR3,ADAMTS1,ADM,AKAP12,ANGPTL4,ARG1,ATF3,AURKB,BBC3,BRMS1,CCN1,CCN2,CD44,CDH17,CDK6,CDKN2C,CEMIP,CLDN3,COL1A1,CRABP2,CSF1,CSF2,CTSZ,DICER1,DPYSL3,EMX2,EPAS1,EPHA2,ERBB3,F2,FRK,HOXA10,HOXC6,ICAM1,IL18,IL1A,IL4R,IRS1,JAG1,KCNJ2,KDM4B,KIF20A,L1CAM,LAMA3,LAMB3,MAP2K1,MEF2D,MEST,MICAL1,MMP9,NCOA3,NUAK1,OLFML3,OTUD3,PAPPA,PDGFB,PGF,PLAT,PLAU,PLAUR,PLOD2,POLA1,PRSS8,PTGS2,PTK2B,RICTOR,RPTOR,SERPINE1,S…	85
Embryonic Development,Organismal Development	Development of abdomen	7.11e-15	Increased	2.511	ADAMTS1,ADM,AQP11,ARMC5,ATF3,AXL,BCL2L1,BCL3,BMAL1,BMF,BMP2,BRCA2,CBX2,CCN2,CD44,CD80,CDH17,CDKN1A,CEBPB,CSF1,CSF2,CTCF,CYP26A1,CYP27B1,CYS1,DCHS1,DICER1,DKK3,DMC1,EGR1,EHD3,EMX2,EPAS1,ERBB3,ETV4,FADD,FEN1,FOS,FOXD1,GCNT1,GEM,GIPR,GLIS2,HBEGF,HDAC5,HES1,HHEX,HOXA10,HOXD11,HSD11B1,ICAM1,ICMT,ID4,IL1A,INHBA,IRS1,IRS2,ITGA2,JAG1,JARID2,KDM5B,KEAP1,LFNG,LIF,LIG1,MLH1,MMP9,MNX1,MTSS1,MYB,NF1,NFIL3,NFK…	134
Embryonic Development,Organismal Development,Renal and Urological System Development and Function	Development of urinary tract	2.9e-07	Increased	2.508	ADAMTS1,ADM,AQP11,BMAL1,BMP2,CD44,CDKN1A,CSF1,CYP26A1,CYS1,DCHS1,EHD3,EMX2,EPAS1,ETV4,FOXD1,GCNT1,GEM,GLIS2,HBEGF,HDAC5,HOXD11,ICAM1,IRS1,ITGA2,JAG1,KEAP1,LIF,MMP9,MTSS1,NF1,ODC1,OSR1,OVOL1,PANK1,PDGFB,PGF,PPARG,PTGS2,RANBP1,RARA,RBP4,RDH10,RRAS,SIK3,SMAD3,SNAI1,SOX9,SQSTM1,TBX18,TGFB1,TIMELESS,TIPARP,TRAF3IP2,TREX1,VEGFA,WNT5A,WNT7B,WWTR1,ZMPSTE24	60
Embryonic Development,Hair and Skin Development and Function,Organ Development,Organismal Development,Tissue Development	Formation of skin	2.35e-17	Increased	2.505	ARRDC3,AURKB,CBX7,CCN2,CDKN1A,COL1A1,CRABP2,CSF2,CTSV,CYLD,CYP26B1,CYP27B1,DHCR24,DICER1,DLL1,DLL4,DSC1,DSG1,ELF3,EPHA2,ERRFI1,ETV4,EXPH5,FA2H,FLNB,FN1,FOS,FYN,HBP1,HPSE,IL1A,INHBA,ITGA2,ITGA6,ITGB4,ITGB6,IVL,JUNB,KEAP1,KLF4,KLF7,LAMA3,LAMB3,LAMC2,LOXL2,LPIN1,MAFF,MAP2K1,MAP3K5,MXD1,NCOA3,NCOR2,NFKBIA,NFKBIZ,NOTCH3,OVOL1,PALLD,PLCD1,PLOD3,POU2F3,PPARD,PPARG,PPP1R13L,PRDM1,PRKD1,PRSS8,PTGS2,RBL2,R…	97
Cancer,Organismal Injury and Abnormalities	Intrathoracic malignant tumor	1.89e-12	Increased	2.499	ABCA5,ABCB9,ABCF1,ABI2,ABT1,ACCSL,ACKR3,ADAM8,ADAM9,ADAMTS1,ADAMTS14,ADGRD1,ADGRG7,ADM,ADRA1D,AGBL2,AGRN,AIMP2,AKAP12,AKAP8,AKT3,ALDOC,AMOTL2,ANGPTL4,ANKRD13B,ANKRD35,ANLN,ARG2,ARHGEF19,ARHGEF40,ATF3,ATG101,ATP2B2,ATP8B3,ATXN3,ATXN7L2,AURKB,AXL,B3GAT2,BAIAP2L2,BARX2,BBC3,BCL2L1,BCL3,BCL6,BCLAF1,BCORL1,BEND3,BIVM,BMAL2,BMP2,BRCA2,BRMS1,BRWD3,C11orf52,C11orf65,C1orf131,C3,C4orf3,CABLES1,CACNA1F,CAC…	628
Cancer,Organismal Injury and Abnormalities	Invasion of tissue	8.77e-07	Increased	2.491	ACKR3,AXL,BMP2,CCN2,CD44,CFAP45,CSF1,EPHA2,ETS1,F2,FN1,FRK,GBP1,GEM,HHEX,HOXD11,HPSE,IGFBP4,INHBA,L1CAM,LOXL2,MMP9,NCAM1,NEDD9,NF1,NGF,PGF,PIK3CD,PLAU,PTP4A1,RARA,RORA,RUNX2,SERPINE1,SNAI1,TFPI2,TGFB1,TIMP3,VEGFA	39
Cell-To-Cell Signaling and Interaction,Embryonic Development	Binding of embryonic cell lines	2.61e-08	Increased	2.487	ADGRG1,AKAP12,C3,CCN2,DLC1,EPHB3,FN1,ICAM1,INHBA,ITGAV,LOX,NCL,PALLD,PLAU,PLAUR,PRMT5,RNASEL,RRAS,SDC2,SH3KBP1,SRC,TGFB1,TIMP3,VEGFA	24
Embryonic Development,Organ Development,Organismal Development,Renal and Urological System Development and Function,Tissue Development	Formation of kidney	1.32e-06	Increased	2.479	ADAMTS1,ADM,AQP11,BMAL1,BMP2,CD44,CDKN1A,CSF1,CYP26A1,CYS1,DCHS1,EHD3,EMX2,EPAS1,ETV4,FOXD1,GCNT1,GEM,GLIS2,HBEGF,HDAC5,HOXD11,ICAM1,IRS1,ITGA2,JAG1,KEAP1,LIF,MMP9,MTSS1,NF1,ODC1,OSR1,OVOL1,PANK1,PDGFB,PGF,PPARG,PTGS2,RANBP1,RARA,RDH10,RRAS,SIK3,SMAD3,SNAI1,SOX9,SQSTM1,TGFB1,TIMELESS,TIPARP,TRAF3IP2,TREX1,VEGFA,WNT7B,WWTR1,ZMPSTE24	57
Cellular Development,Cellular Function and Maintenance,Cellular Growth and Proliferation	Assembly of cells	1.37e-12	Increased	2.473	ADAMTS1,ADM,AKT3,ANGPTL4,ARG1,ARHGAP24,AXL,BCLAF1,BMP2,BRMS1,C3,CBL,CCN1,CD44,CDC16,CDKN1A,COL1A1,CSF1,CSF2,DAAM1,DICER1,DLL4,E2F2,E2F3,ECM1,EFNB2,EGR1,F2,F3,FN1,FOXO1,FUT1,FZD5,GBP1,GHSR,H2AX,HAS3,HBEGF,HHEX,IL18,IL1A,IL4R,INHBA,ITGA2,KCNJ2,L1CAM,LOC102724428/SIK1,LOXL2,MAP2K1,MMP9,NCL,NCOA3,NF1,NGF,NR2F2,NR4A1,NRP2,ODC1,PANX1,PDGFB,PFKFB3,PGF,PIK3CD,PIM1,PLAU,PLAUR,PLOD3,PPARG,PRKCG,PRKD1,PTGS2…	92
Cell-To-Cell Signaling and Interaction,Connective Tissue Development and Function	Binding of fibroblast cell lines	2.25e-07	Increased	2.471	AKAP12,ARHGAP24,CBL,CCN1,CCN2,CD44,CD80,DLC1,FN1,ICAM1,IL13RA1,ITGA5,ITGA6,JAG1,L1CAM,LIPG,LOX,MAP2K1,PALLD,PLAUR,RNASEL,SDC2,SPN,TGFB1,TGM2,VEGFA	26
Cardiovascular System Development and Function,Organismal Development,Tissue Development	Development of endothelial tissue	1.02e-13	Increased	2.457	ADAMTS1,ADM,AKT3,ANGPTL4,ARG1,ARHGAP24,AXL,BCLAF1,BMP2,BRMS1,C3,CBL,CCN1,CD44,CDC16,CDKN1A,COL1A1,CSF1,CSF2,DAAM1,DICER1,DLL4,E2F2,E2F3,ECM1,EFNB2,EGR1,EPHA2,F2,F3,FN1,FOXO1,FOXP1,FUT1,FZD5,GBP1,GHSR,H2AX,HAS3,HBEGF,HHEX,IL18,IL1A,IL4R,INHBA,ITGA2,KCNJ2,L1CAM,LOC102724428/SIK1,LOXL2,MAP2K1,MMP9,NCL,NCOA3,NF1,NGF,NR2F2,NR4A1,NRP2,ODC1,PDGFB,PFKFB3,PGF,PIK3CD,PIM1,PLAT,PLAU,PLAUR,PLOD3,PPARG,PRKCG,…	95
Cellular Development,Tissue Development	Differentiation of neural cells	5.06e-09	Increased	2.457	AGRN,ATF5,ATP2B2,BCL2L1,BCL6,BCLAF1,BMP2,BNIP3L,BTG2,CD82,CDKN2C,CEBPB,CHAF1A,CHKA,CLCF1,CORIN,CTF1,CYP26B1,DDIT4,DGCR8,DICER1,DLL1,DLX1,DOCK4,DOCK7,DUSP10,EFNA3,EMX2,EPHA2,ERBB3,ETV4,F2,FN1,FOXA1,GAS7,GDPD5,GLIS2,GPC2,GPR157,GSN,HES1,HOXD3,ID3,ID4,IGFBP6,INHBA,JAG1,KCNMA1,KCTD11,KDM4C,KLF9,LIF,LMNB1,LSM1,MAP2K1,MAP3K5,MMD,MNX1,MYO7A,NCAM1,NCL,NCOR2,NDRG1,NF1,NFIX,NFKBIA,NGF,NOTCH3,NOVA2,NUMBL,PO…	101
Cell-To-Cell Signaling and Interaction	Response of antigen presenting cells	7.28e-07	Increased	2.443	AXL,C3,CD40,CD44,CD80,CDKN1A,CEBPB,CNN2,CSF1,CSF2,CYP2S1,DOCK8,EGLN3,F2RL2,FN1,FYN,GSN,IL10RB,IL18,ISG15,LTB4R,LY96,MAP3K8,MARCHF1,MFGE8,NHLRC2,P2RX7,PALLD,PFKFB3,PLAUR,PPARG,RGCC,RORA,RPTOR,SCARF1,SCN5A,SERPINE1,SIRT1,SLC7A11,SOAT1,SPHK1,SPI1,SPON2,TGM2,TP73,UCP2,WNT5A	47
Cancer,Organismal Injury and Abnormalities,Reproductive System Disease	Breast adenocarcinoma	7.36e-11	Increased	2.433	ADGRD1,AKAP1,AKT3,ANGPTL4,ATG16L2,ATG2A,ATP2B2,BBS7,BCL2L1,BCL6,BRCA2,C11orf65,C3,CABLES1,CAD,CBL,CCN1,CCNE2,CCNG2,CD44,CD80,CDC16,CDC23,CDH17,CDK12,CDK18,CDK6,CDKN1A,CDKN2C,CLHC1,CNNM1,COL1A1,CSF1,CTCF,CYLD,DAAM1,DAPK3,DDHD2,DDX51,DENND3,DHRS3,DICER1,DIRAS1,DKK3,DMPK,DOCK4,E2F2,ECM1,ELF3,ELOA,ENDOD1,EPAS1,EPHA2,EPHB3,ERBB3,ERCC6L,ERI2,EXO1,FADD,FANCM,FLNB,FMNL2,FN1,FOS,FOXA1,FOXO1,FOXP1,FRK,FYN,…	190
Cellular Development,Cellular Growth and Proliferation,Hematological System Development and Function,Hematopoiesis,Lymphoid Tissue Structure and Development,Tissue Development	Dendropoiesis	6.48e-07	Increased	2.429	BCL3,BCL6,CD40,CDKN1A,CEBPB,CSF1,CSF2,DLL1,ETV3,FADD,FN1,FOXO1,HDAC5,ID3,IL1A,ITGB6,JAG1,KLF12,KLF4,LIF,MBD5,MR1,MYB,NFIL3,NFKB2,P2RX7,POLM,RBPJ,RELB,RUNX1,RUNX2,SPI1,TCF4,TGFB1,TNFSF15,VDR,VEGFA,ZC3H12A	38
Cellular Movement,Immune Cell Trafficking	Cell movement of lymphatic system cells	2.09e-07	Increased	2.425	ABCG1,ACKR3,ADAM8,AXL,BACH2,BCL3,BMP2,C3,CBL,CBLB,CD40,CD44,CD80,COL1A1,CSF2,CTSV,CYP26A1,CYP26B1,DDIT4,DICER1,DOCK8,ECM1,EFNB3,ETS1,F2,FN1,FOS,FOXO1,FYN,GCNT1,GLIS2,GPRC5A,ICAM1,IL18,IL1A,IL4R,ISG15,ITGA2,ITGA5,ITGA6,ITGAV,LAT,LCP1,MALT1,MLLT11,MMP9,MR1,MYB,NEDD9,NFIL3,NFKB2,NFKBIA,NOTCH3,NR4A1,P2RX7,PANX1,PELI1,PIK3CD,PIP4K2C,PLAU,PPARG,PTGES,PTGS2,PTK2B,RAP1GAP,RICTOR,RIPK1,RORA,RPTOR,RUNX1,SL…	87
Gene Expression	Transactivation of RNA	1.27e-14	Increased	2.424	ABTB1,ACVR1,AHRR,ALOXE3,BCL3,BCL6,BMP2,BRCA2,CALCOCO1,CAMK1D,CBL,CD40,CD44,CD80,CEBPB,CYP1A1,DDX20,DMTF1,DUSP1,E2F2,E2F3,E2F4,EGR1,EHF,EPAS1,ETS1,ETV4,EWSR1,FOS,FOXO1,FOXO4,FRK,FUS,GADD45A,GLIS2,HBP1,HCFC1,HDAC4,HES1,HIF3A,HOXC6,HSD11B1,ID3,IGFBP4,IL1A,INHBA,IRF1,ISG20L2,JUNB,KCTD11,KLF4,LOX,MAF,MAP2K1,MAP3K8,MMP9,MXD1,MYB,NBEAL2,NCOA3,NCOA5,NCOR2,NFIX,NFKBIA,NFKBIE,NOLC1,NOP2,NOTCH3,NR2C2AP,NR4A…	111
Cardiovascular Disease,Organismal Injury and Abnormalities	Abdominal aortic aneurysm	1.12e-06	Increased	2.417	BTG2,COL1A1,CSF2,HPSE,IER3,IL1A,LOC102724428/SIK1,LTB4R,MMP13,MMP9,PANX1,PLAU,PTGER4,PTGES,PTGS2,RCAN1,SIRT1,SPN,TGFB1,TIMP3,UCP2,WFDC1,ZC3H12A	23
Cancer,Cellular Development,Cellular Growth and Proliferation,Organismal Injury and Abnormalities,Tumor Morphology	Proliferation of tumor cells	7.32e-19	Increased	2.415	ARRDC3,ATF3,AURKB,BAMBI,BCAN,BCL2L1,BMP2,BNIP3,BNIP3L,BTG2,CACYBP,CCN1,CCN3,CD40,CD44,CD82,CDK6,CDKN1A,CSF1,CSF2,CTSV,CTSZ,CYP27B1,DGCR8,DHCR24,DICER1,DIRAS1,DLL4,DOCK4,DUSP1,EFEMP2,EGR1,EMX2,EPHA2,ERBB3,F2,F3,FN1,FOS,FOXO1,HBEGF,HES1,ICMT,ID3,IER3,IL13RA1,IL18,IL1A,INHBA,IRS1,JAG1,KCTD11,KDM5B,LAMA3,LIF,LOX,MAP2K1,MMP9,MYB,NDRG1,NEDD9,NF1,NFKBIA,NGF,NOTCH3,NR2F2,NR4A1,NTS,ODC1,OLR1,PCNA,PDGFB,PF…	119
Cancer,Organismal Injury and Abnormalities,Respiratory Disease	Malignant neoplasm of respiratory system	1.68e-15	Increased	2.413	ABCA5,ABCB9,ABCF1,ABI2,ABT1,ACCSL,ACKR3,ADAM8,ADAM9,ADAMTS1,ADAMTS14,ADGRD1,ADGRG7,ADM,ADRA1D,AGBL2,AGRN,AIMP2,AKAP12,AKAP8,AKT3,ALDOC,AMOTL2,ANGPTL4,ANKRD13B,ANKRD35,ANLN,ARG2,ARHGEF19,ARHGEF40,ARMC5,ATF3,ATG101,ATG16L2,ATG2A,ATP2B2,ATP8B3,ATXN3,ATXN7L2,AURKB,AXL,AZIN1,B3GAT2,BAIAP2L2,BARX2,BBC3,BCL2L1,BCL3,BCL6,BCLAF1,BCORL1,BEND3,BIVM,BMAL2,BMP2,BRCA2,BRI3BP,BRMS1,BRWD3,C11orf52,C11orf65,C17or…	692
Cell Death and Survival,Organismal Injury and Abnormalities,Renal and Urological Disease	Necrosis of kidney	3.04e-08	Increased	2.399	AATF,AMOTL1,AQP11,ATF3,ATP2B2,ATXN3,BCL2L1,BCL6,BIRC3,BNIP3,BNIP3L,BRCA2,C3,CABLES1,CCN2,CCNI,CD44,CDKN1A,CEBPB,CNNM4,CSF1,DUSP1,F2,F3,FADD,FOS,FOXO1,FYN,GAS7,GLIS2,GSN,ICAM1,IER3,IL18,IRF1,IRS1,ITGAV,ITPR1,MAP2K1,MAP3K5,MAP3K8,NFKBIA,OLR1,P2RX7,PANX1,PINK1,PLAT,PLAU,PMAIP1,PNPLA8,PPARD,PPARG,PPP1R10,PPP1R15A,PTGS2,PTK2B,RASSF1,RBP4,RCAN1,RIPK1,SERPINE1,SH3RF1,SIRT1,SIRT4,SMAD3,SMPDL3B,SPHK1,TCF4…	76
Cancer,Organismal Injury and Abnormalities	Advanced malignant tumor	2.73e-20	Increased	2.396	ABLIM1,ACKR3,ADAM9,ADAMTS1,ADM,AGRN,AKAP12,AKT3,ANGPTL4,ARG1,ATAD3A,ATF3,AURKB,AXL,BACH2,BBC3,BCL2L1,BEND5,BMP2,BRCA2,BRMS1,BTG1,C3,CBL,CCN1,CCN2,CCN3,CD40,CD44,CD80,CD82,CDA,CDH17,CDK12,CDK6,CDKN1A,CDKN2C,CEMIP,CLDN3,COL1A1,CRABP2,CSF1,CSF2,CTSZ,CUX2,CYP26A1,DHTKD1,DICER1,DIRAS3,DLC1,DLL1,DNAJA1,DNMT3B,DOCK4,DPYSL3,DTNA,E2F3,EMX2,EPAS1,EPHA2,ERBB3,ETS1,ETV4,F2,F3,FADD,FANCM,FN1,FOS,FOXA1,FOXD1,F…	271
Embryonic Development,Hematological System Development and Function,Lymphoid Tissue Structure and Development,Organ Development,Organismal Development,Tissue Development	Formation of lymphoid organ	9.62e-10	Increased	2.394	ADM,BBC3,BCL3,BCL6,BHLHE40,C3,CARMIL2,CBL,CD40,CD80,CDH17,CDKN1A,CSF1,CSF2,CYLD,DICER1,DIRAS3,DLL1,EGR1,EPHB3,ETS1,FADD,HES1,HOXA3,HOXD3,ID3,IL13RA1,IL4R,IRF1,JARID2,LAT,LFNG,MAD1L1,MAP2K1,MLLT11,MYB,NFKB2,NFKBIA,NFKBIZ,PDGFB,PIK3CD,PIM1,PPP2R3C,PTPN22,RARA,RELB,RICTOR,RPTOR,SCARF1,SLC40A1,SPI1,SRC,TCF7,TGFB1,TK1,TNFRSF1B,TNFSF15,TRAF3IP2,VEGFA,ZMPSTE24	60
Cell-To-Cell Signaling and Interaction	Binding of connective tissue cells	3e-08	Increased	2.394	ADM,AKAP12,ARHGAP24,BMP2,CBL,CCN1,CCN2,CD44,CD80,COL1A1,CSF1,CSF2,DLC1,EFNB2,FN1,GSN,ICAM1,ITGA5,ITGAV,JAG1,L1CAM,MAP2K1,NF1,PALLD,PALMD,PLAU,PLAUR,PTK2B,RNASEL,RND1,RUNX2,SDC2,SGMS2,SPN,SRC,TGFB1,TGFBI,TGM2,TOR1AIP1,VEGFA	40
Hematological System Development and Function,Humoral Immune Response,Lymphoid Tissue Structure and Development,Tissue Morphology	Quantity of B lymphocytes	2.08e-07	Increased	2.385	ABCG1,ACKR3,BACH2,BCL3,BCLAF1,BMAL1,BMF,C3,CD40,CD80,CDH17,CDKN1A,CDKN2C,CEBPB,CSF1,CSF2,CYLD,DKC1,DKK3,DLL1,DLL4,DOCK8,EGR1,ETS1,F3,FOS,FOXO1,FYN,H2AX,IL18,INHBA,ITPR1,KLF4,LIF,MALT1,MPZL2,MYB,NEDD9,NFKB2,NGF,NIBAN3,PIK3CD,PIM1,PLCD1,PNP,POLM,PPARD,PPARG,PRDM1,PTPN22,RARA,RBPJ,REL,RELB,RPTOR,RUNX2,SCARF1,SFN,SLC2A1,SLC39A10,SNAI2,SPHK1,SPHK2,SPI1,SPN,TCF4,TEC,TGFBI,TNFSF15,TRAF3IP2,TREX1,TRIB2,V…	74
Cellular Development,Connective Tissue Development and Function,Tissue Development	Differentiation of adipocytes	7.16e-13	Increased	2.383	ADM,ALOXE3,ARID5A,ARL4A,ATF3,ATF5,BCL3,BMAL1,BMP2,BNIP3,CEBPB,CREBL2,CSRNP1,DUSP10,EGLN3,ERO1A,FFAR4,FN1,FOS,FOXO1,FYN,GAS7,HES1,HSD11B1,ID4,IRS1,IRS2,ITGA6,JAG1,JARID2,KLF4,LAMB3,LIF,LPIN1,LRRC8C,MAP2K1,METRNL,NCOR2,NFKBIZ,NOCT,NR1D1,NR4A1,OPA3,PEX11A,PIM1,PLAUR,PPARD,PPARG,PPP2R5A,PTGS2,RNASEL,RORA,RUNX2,SIK3,SIRT1,SLC25A27,SLC2A5,SMAD3,SNAI1,SNAI2,SQSTM1,TFDP1,TGFB1,TIMP3,TRIB2,TRPM4,VDR,VEGFA…	75
Cardiovascular System Development and Function	Neovascularization	5.28e-12	Increased	2.382	ADAM9,AXL,C3,CBL,CCN1,CCN2,CD40,CD44,CD82,CSF1,CSF2,EFNB2,EPAS1,EPHA2,ERRFI1,F3,FOS,H2AX,HIRA,HPSE,ICAM1,IL18,INHBA,IRS1,LIF,MFGE8,MMP9,PDGFB,PGF,PLAT,PLAU,PLAUR,PPARG,PRKCG,PTGS2,PTK2B,RELB,RIPK1,RORA,SPHK1,SPHK2,SRC,TGFB1,TNFAIP3,TP73,VEGFA,WARS1	47
Embryonic Development,Organismal Development	Growth of embryo	2e-12	Increased	2.37	ACVR1,ADGRG1,BMAL1,BMP2,BTG2,CD44,CDC7,CDK6,CDKN1A,CDKN2C,CHAF1A,COL1A1,CTCF,CTR9,CUX2,DDX11,DICER1,DLGAP4,DLL1,DLL4,ELOA,EMX2,EPAS1,ERBB3,ERCC6L,F2,FEN1,FN1,FOXO1,GDPD5,GINS1,HBEGF,HDAC5,HES1,HIRA,ID3,ID4,IL4R,ING5,INHBA,IRS1,IRS2,ITGA6,JAG1,KCTD11,KDM5B,KLF4,L1CAM,LAMA1,LIF,LMNB1,MAP2K1,MCM10,MEST,MFGE8,MMP9,MXI1,NASP,NCAM1,NCL,NCOA3,NCOR2,NF1,NFIX,NGF,NUMBL,OPTN,OSR1,PDGFB,PLAT,PLCD1,PLCD3,POU…	107
Cellular Development,Cellular Growth and Proliferation,Hematological System Development and Function,Hematopoiesis,Lymphoid Tissue Structure and Development,Tissue Development	Hematopoiesis of phagocytes	8.37e-08	Increased	2.355	BCL3,BCL6,CD40,CDA,CDK6,CDKN1A,CEBPB,CSF1,CSF2,DLL1,ETV3,F2,FADD,FN1,FOXO1,FOXP1,HDAC5,HHEX,ID3,IL1A,INHBA,ITGB6,JAG1,KLF12,KLF4,LIF,MBD5,MFGE8,MR1,MYB,NFIL3,NFKB2,P2RX7,POLM,PPARG,RARA,RBPJ,REL,RELB,RUNX1,RUNX2,SPI1,TCF4,TGFB1,TNFSF15,ULK1,VDR,VEGFA,ZC3H12A,ZFP36L1	50
Cell-To-Cell Signaling and Interaction,Inflammatory Response	Immune response of antigen presenting cells	4.63e-07	Increased	2.353	AXL,C3,CD40,CD44,CD80,CDKN1A,CEBPB,CNN2,CSF1,CSF2,CYP2S1,DOCK8,EGLN3,FN1,FYN,GSN,IL10RB,IL18,ISG15,LTB4R,LY96,MAP3K8,MARCHF1,MFGE8,NHLRC2,P2RX7,PALLD,PFKFB3,PLAUR,PPARG,RGCC,RORA,RPTOR,SCARF1,SCN5A,SERPINE1,SIRT1,SLC7A11,SOAT1,SPHK1,SPI1,TGM2,TP73,UCP2,WNT5A	45
Cellular Movement,Hematological System Development and Function,Immune Cell Trafficking	Cell movement of mononuclear leukocytes	8.61e-09	Increased	2.351	ABCG1,ACKR3,ADAM8,AXL,BACH2,BCL3,C3,CBLB,CCN1,CCN2,CCN3,CD40,CD44,CD80,COL1A1,CSF2,CTSV,CYP26A1,CYP26B1,DDIT4,DICER1,DOCK8,DUSP1,ECM1,EFNB2,EFNB3,ETS1,F2,FN1,FOS,FOXO1,FYN,GCNT1,GLIS2,GPRC5A,ICAM1,IL18,IL1A,IL4R,INHBA,ISG15,ITGA2,ITGA5,ITGA6,ITGAV,LAT,LCP1,MALT1,MARCHF1,MLLT11,MMP9,MR1,MYB,NEDD9,NFIL3,NFKB2,NFKBIA,NFKBIZ,NGF,NINJ1,NOTCH3,NR4A1,OPRD1,P2RX7,PANX1,PDGFB,PELI1,PIK3CD,PIP4K2C,PLA2G6,P…	102
Cellular Development,Cellular Growth and Proliferation	Proliferation of progenitor cells	7.22e-13	Increased	2.346	ABCG1,AGRN,BBC3,BCL2L1,BMP2,BRCA2,BRPF1,BTG1,CBL,CD40,CDK6,CDKN1A,CDKN2C,CDKN2D,CEBPB,CSF1,CSF2,CTCF,CTF1,CYP26B1,DLL1,DLL4,E2F3,EGR1,EPAS1,F2,FADD,FN1,FOXO1,FOXO4,FOXP1,FYN,HES1,IL1A,IL4R,INHBA,ITGA5,ITGA6,ITGAV,JAG1,JUNB,KLF4,LAMA1,LIF,LPIN1,MAD1L1,MXI1,MYB,NCAM1,NF1,NFKBIA,ODC1,PAG1,PDGFB,PIK3CD,PIM1,PLAU,PPARD,PRDM1,PRKD1,PTGS2,PTPN22,RARA,RBL2,REL,RICTOR,RPTOR,RUNX1,SHB,SNAI2,SPI1,STAP2,TBX1…	85
Cancer,Organismal Injury and Abnormalities	Genitourinary adenocarcinoma	7.02e-31	Increased	2.345	ABCA5,ABCB9,ABCF1,ABCG1,ABHD6,ABI2,ABLIM1,ABTB1,ABTB2,ACTG1,ACVR1,ADAM8,ADAM9,ADAMTS1,ADAMTS14,ADAMTSL4,ADGRD1,ADGRG1,ADGRG7,ADM,AGPAT4,AHRR,AKAP1,AKAP12,AKAP7,AKAP8,AKT3,ALAS1,ALOXE3,AMOTL1,ANGPTL4,ANKLE1,ANKRD1,ANKRD13B,ANKRD35,ANLN,APIP,ARG2,ARHGAP10,ARHGAP18,ARHGAP24,ARHGEF19,ARHGEF40,ARRDC3,ARRDC4,ARV1,ASAP3,ATAD3A,ATG16L2,ATG2A,ATOSA,ATOSB,ATP2B2,ATP2B4,ATP8B3,ATXN3,ATXN7L2,AUH,AURKB,AXL,B3…	999
Cellular Function and Maintenance,Inflammatory Response	Phagocytosis	2.63e-09	Increased	2.343	ABCF1,ATG2A,AXL,C3,C5,CAMK1D,CBL,CD302,CD44,CDKN1A,CEBPB,CNN2,CSF1,CSF2,CYP2S1,DET1,DOCK8,F2,FOXP1,FYN,FZD5,GABARAPL1,GNE,GSN,GULP1,ICAM1,IL18,ISG15,ITGAV,JUNB,KCNMA1,LAT,LTB4R,LY75,MEF2D,MFGE8,MYO7A,NF1,NFIX,NHLRC2,NRP2,P2RX7,P2RY6,PALLD,PELI1,PFKFB3,PHF23,PIP4P2,PLA2G6,PLAU,PLAUR,PPARG,PRKCG,PTGER4,RAB20,RAP1GAP,RARA,RASA2,RELB,RGCC,RIT1,RORA,RPTOR,SCARF1,SCN5A,SERPINE1,SH3KBP1,SIDT2,SLC7A11,SM…	85
Cancer,Organismal Injury and Abnormalities	Metastasis	6.82e-18	Increased	2.34	ABLIM1,ACKR3,ADAM9,ADAMTS1,ADM,AGRN,AKAP12,AKT3,ANGPTL4,ARG1,ATAD3A,ATF3,AURKB,AXL,BACH2,BBC3,BCL2L1,BEND5,BMP2,BRCA2,BRMS1,C3,CBL,CCN1,CCN2,CCN3,CD40,CD44,CD80,CD82,CDA,CDH17,CDK12,CDK6,CDKN1A,CDKN2C,CEMIP,CLDN3,COL1A1,CRABP2,CSF1,CSF2,CTSZ,CUX2,CYP26A1,DICER1,DLC1,DLL1,DNAJA1,DOCK4,DPYSL3,E2F3,EMX2,EPAS1,EPHA2,ERBB3,ETS1,ETV4,F2,F3,FADD,FANCM,FN1,FOS,FOXA1,FOXD1,FOXP1,FRK,FUS,FYN,GADD45A,GAS7,G…	249
Cell Death and Survival	Cell viability	7.44e-19	Increased	2.338	ACKR3,ADAMTS1,ADM,ADPRS,AGRN,AKAP5,AKAP7,AKT3,ANKRD1,ANLN,ATF3,ATF5,ATXN3,AURKB,AXL,BBC3,BCL2L1,BCL3,BCL6,BCLAF1,BHLHE40,BMP2,BNIP3,BRCA2,BTG2,C3,CAMKK2,CBL,CCN1,CCN2,CCN3,CCNI,CD40,CD44,CD80,CD82,CDC40,CDC7,CDCA8,CDK12,CDK6,CDKN1A,CDKN2C,CDKN2D,CEBPB,CHAF1A,CHKA,CLDN3,COL1A1,CSF1,CSF2,CTF1,CYLD,DAPK3,DCDC2,DCLK1,DDX11,DDX5,DGCR8,DHCR24,DICER1,DNAJA1,DOCK8,DOLPP1,DPH2,DPP3,DUSP1,DUSP10,E2F3,E2F4,…	309
Cell Death and Survival	Cell survival	3.9e-21	Increased	2.336	ACKR3,ADAMTS1,ADM,ADPRS,AGRN,AKAP5,AKAP7,AKT3,ANKRD1,ANLN,ATF3,ATF5,ATXN3,AURKB,AXL,BAMBI,BBC3,BCL2L1,BCL3,BCL6,BCLAF1,BHLHE40,BIRC3,BMP2,BNIP3,BRCA2,BTG2,C3,CAMKK2,CBL,CBLB,CCN1,CCN2,CCN3,CCNG2,CCNI,CD40,CD44,CD80,CD82,CDC40,CDC7,CDCA8,CDK12,CDK6,CDKN1A,CDKN2C,CDKN2D,CEBPB,CHAF1A,CHKA,CLDN3,COL1A1,CSF1,CSF2,CTF1,CYLD,DAPK3,DCDC2,DCLK1,DDX11,DDX5,DGCR8,DHCR24,DICER1,DNAJA1,DOCK8,DOLPP1,DPH2,DPP3,…	328
Cellular Development,Nervous System Development and Function,Tissue Development	Differentiation of neurons	1.4e-07	Increased	2.336	AGRN,ATF5,ATP2B2,BCL2L1,BCL6,BCLAF1,BMP2,BNIP3L,BTG2,CDKN2C,CEBPB,CHAF1A,CHKA,CORIN,CTF1,CYP26B1,DDIT4,DICER1,DLL1,DLX1,DOCK4,EFNA3,EMX2,EPHA2,ERBB3,ETV4,FOXA1,GAS7,GDPD5,GLIS2,GPC2,GSN,HES1,HOXD3,ID4,INHBA,JAG1,KCNMA1,KCTD11,KDM4C,KLF9,LIF,LMNB1,LSM1,MAP2K1,MMD,MNX1,MYO7A,NCAM1,NCOR2,NF1,NFIX,NFKBIA,NGF,NOTCH3,NOVA2,POU4F1,PPP1R1B,PRKCG,PRPF19,RAP1GAP,RARA,RBL2,RBPJ,RUNX1,SFMBT1,SLC1A2,SOX9,SRC,…	79
Cancer,Organismal Injury and Abnormalities	Extrapulmonary secondary neoplasm	2.74e-08	Increased	2.332	ACKR3,ADAM9,AKT3,ARG1,AURKB,AXL,BRCA2,CCN2,CD44,CDH17,CDK12,CDK6,CDKN2C,CEMIP,CLDN3,COL1A1,CRABP2,DLC1,DPYSL3,EMX2,EPHA2,ERBB3,F2,FRK,FUS,HOXA10,HOXC6,ICAM1,IL1A,IL4R,IRS1,JAG1,KCNJ2,KIF20A,L1CAM,LAMA3,LAMB3,LOC102724428/SIK1,MAP2K1,MEF2D,MEST,MMP9,NCAM1,NF1,NUAK1,OLFML3,OTUD3,PAPPA,PDGFB,PGF,PLAT,PLAU,PLAUR,PLOD2,POLA1,PRSS8,PTGS2,PTK2B,RICTOR,RPTOR,SCN5A,SERPINE1,SERTAD2,SLC5A3,SLC7A11,SMAD3,SN…	80
Cardiovascular Disease,Organismal Injury and Abnormalities	Arteriosclerosis	2.02e-06	Increased	2.311	ABCG1,ABI2,ANGPTL4,ARG2,BIRC3,BMAL1,CD40,CD44,CDKN1A,CPEB3,CSF1,CSF2,CTSV,CYP26B1,DHCR24,DISP1,DOCK4,DUSP10,EGR1,F2,F3,FMO3,FN1,FOS,FOXO1,H2AX,HPSE,ICAM1,IL18,IL1A,IRS1,JUNB,KCNJ2,KCNJ5,KLF4,LIPG,LOX,LRRC20,LTB4R,MAP2K1,MFGE8,MMP13,MMP9,NCOA3,NFKBIA,NPC1L1,NR4A1,OLR1,PAPPA,PCNA,PDE4B,PDE4C,PGF,PLA2G6,PLAT,PLAU,PLAUR,PPARG,PTGES,PTGS2,RUNX2,SERPINE1,SIRT1,SLC2A1,SLC30A3,SLC7A11,SMAD3,SOAT1,SORBS1,…	83
Cellular Development,Cellular Growth and Proliferation,Hematological System Development and Function,Hematopoiesis,Lymphoid Tissue Structure and Development,Tissue Development	Development of antigen presenting cells	3.63e-10	Increased	2.292	BCL3,BCL6,CD40,CDKN1A,CEBPB,CSF1,CSF2,DGCR8,DICER1,DLL1,EEF1A2,EGR1,ETV3,FADD,FN1,FOS,FOXO1,HDAC5,HES1,HOXA10,ID3,IL1A,ITGB6,JAG1,KLF12,KLF4,LIF,MAP3K8,MBD5,MR1,MYB,NFIL3,NFKB2,NUPR1,P2RX7,PLA2G6,POLM,PRDM1,RARA,RBPJ,RELB,RPTOR,RUNX1,RUNX2,SIRT1,SLC2A1,SLC40A1,SPI1,TCF4,TGFB1,TNFSF15,TSPAN2,VDR,VEGFA,ZC3H12A	55
Embryonic Development,Hematological System Development and Function,Lymphoid Tissue Structure and Development,Organ Development,Organismal Development,Tissue Development	Formation of thymus gland	1.23e-07	Increased	2.288	BBC3,CARMIL2,CBL,CD40,CDKN1A,CSF2,DIRAS3,DLL1,EGR1,EPHB3,ETS1,FADD,HES1,HOXA3,HOXD3,ID3,IL13RA1,IL4R,IRF1,JARID2,LAT,LFNG,MAD1L1,MAP2K1,MLLT11,MYB,NFKB2,PIM1,RARA,RELB,RICTOR,RPTOR,SPI1,TCF7,TK1,VEGFA,ZMPSTE24	37
Cancer,Organismal Injury and Abnormalities,Respiratory Disease	Lung cancer	1.65e-12	Increased	2.28	ABCA5,ABCB9,ABCF1,ABI2,ABT1,ACCSL,ACKR3,ADAM8,ADAM9,ADAMTS1,ADAMTS14,ADGRD1,ADGRG7,ADM,ADRA1D,AGBL2,AGRN,AIMP2,AKAP12,AKAP8,AKT3,ALDOC,AMOTL2,ANGPTL4,ANKRD13B,ANKRD35,ANLN,ARG2,ARHGEF19,ARHGEF40,ATF3,ATG101,ATP2B2,ATP8B3,ATXN3,ATXN7L2,AURKB,AXL,B3GAT2,BAIAP2L2,BARX2,BBC3,BCL2L1,BCL3,BCL6,BCLAF1,BCORL1,BEND3,BIVM,BMAL2,BMP2,BRCA2,BRMS1,BRWD3,C11orf52,C11orf65,C1orf131,C3,C4orf3,CABLES1,CACNA1F,CAC…	626
Cell-To-Cell Signaling and Interaction,Cellular Function and Maintenance,Inflammatory Response	Phagocytosis of leukocytes	1.33e-06	Increased	2.264	AXL,C3,C5,CD44,CDKN1A,CEBPB,CNN2,CSF1,CSF2,CYP2S1,DOCK8,FYN,GSN,ICAM1,IL18,ISG15,LTB4R,MFGE8,NHLRC2,P2RX7,PALLD,PFKFB3,PLAU,PLAUR,PPARG,RELB,RGCC,RORA,RPTOR,SCARF1,SCN5A,SERPINE1,SLC7A11,SOAT1,SPI1,SRC,TGM2,TP73,UCP2	39
Cellular Movement,Embryonic Development	Cell movement of embryonic cell lines	1.56e-06	Increased	2.261	BMP2,C3,CCN1,CDKN1A,DLC1,DLL4,DOCK4,ELK3,EPHA2,EPHB3,F2,FMNL2,FN1,FOS,HACE1,ICAM1,ITGA2,L1CAM,LOX,MAP3K5,NEDD9,NFKB2,NR4A1,PALLD,PDGFB,PLAU,PLAUR,PTP4A1,PTPN12,RASSF1,RECK,SCNN1A,SERPINE1,SPHK1,SRC,TFAP2C,TGFB1,TNIK,TP53INP1,TRPM4	40
Cellular Movement	Migration of breast cancer cell lines	5.96e-09	Increased	2.251	ADAM9,ARHGAP24,ARRDC3,ATF3,AXL,BCL2L1,BEND5,BMP2,CCN2,CCN3,CD44,CEMIP2,CTCF,CUX2,DLC1,DLL1,DPYSL3,ECM1,EPHA2,ERBB3,ERRFI1,ETS1,FBXL16,FN1,FOXA1,G3BP1,H2AX,HBP1,HERC3,HHEX,ICMT,IGSF9,ITGA6,ITGAV,KDM4B,KIF23,KLF4,KPNA2,LAMB3,LIF,MAD1L1,MAP2K1,MMP9,MYB,NDRG1,NEDD4,NET1,NINJ1,P2RY11,PALLD,PANX1,PIWIL4,PLAU,PLAUR,PPP1R1B,PRKD1,PTPN14,RAP1GAP,RUNX2,SCN5A,SEMA3C,SERPINE1,SFN,SMAD3,SNAI1,SNAI2,SORBS1,SPH…	82
Cancer,Organismal Injury and Abnormalities	Growth of tumor	2.03e-36	Increased	2.25	ABLIM1,ACKR3,ADAM9,ADAMTS1,ADGRG1,ADM,AKT3,AMOTL1,AMOTL2,ANGPTL4,ARL6IP5,ARRDC3,ATAD3A,ATF3,AURKB,AXL,BAMBI,BARX2,BBC3,BCAN,BCL2L1,BEND5,BMP2,BNIP3,BNIP3L,BRCA2,BST2,BTG2,CACYBP,CBX2,CBX7,CCN1,CCN2,CCN3,CD40,CD44,CD80,CD82,CDA,CDH17,CDK18,CDK6,CDKN1A,CEBPB,CHAF1A,CHCHD4,CPED1,CRABP2,CSF1,CSF2,CTF1,CTSV,CTSZ,CUX2,CYLD,CYP27B1,DAPK3,DDX11,DGCR8,DHCR24,DICER1,DIRAS1,DLC1,DLL1,DLL4,DLX1,DNAJA1,DNMT3B…	314
Cancer,Organismal Injury and Abnormalities,Tumor Morphology	Invasion of malignant tumor	1.28e-06	Increased	2.25	ACKR3,BCAN,BMP2,CCN3,CD44,CD82,CSF1,ETS1,F2,F3,FRK,HPSE,ICAM1,ITGA2,ITGA5,ITGA6,ITGB4,KLF4,MMP9,NEDD9,PLAU,PLAUR,PTGS2,RBM38,RECK,SERPINE1,SNAI2,SPHK1,SRC,TGFB1,UHRF1,WNT5A	32
Cardiovascular System Development and Function,Organismal Development,Visual System Development and Function	Neovascularization of eye	3.83e-08	Increased	2.248	ADAM9,AXL,C3,CBL,CCN1,CCN2,CD82,EPAS1,F3,H2AX,HIRA,ICAM1,IL18,INHBA,IRS1,LIF,MMP9,PDGFB,PGF,PLAT,PLAU,PLAUR,PRKCG,PTGS2,RIPK1,RORA,SRC,VEGFA,WARS1	29
Cellular Function and Maintenance	Engulfment of leukocytes	8.69e-07	Increased	2.241	AKT3,AXL,C3,C5,CD44,CDKN1A,CEBPB,CNN2,CSF1,CSF2,CYP2S1,DOCK8,FYN,GSN,ICAM1,IL18,IL1A,ISG15,LTB4R,LY75,M6PR,MFGE8,NHLRC2,P2RX7,PALLD,PFKFB3,PLAU,PLAUR,PPARG,RELB,RGCC,RORA,RPTOR,SCARF1,SCN5A,SERPINE1,SLC7A11,SOAT1,SPI1,SRC,TGM2,TP73,UCP2,XKR8	44
Cellular Development	Maturation of cells	1.15e-10	Increased	2.237	ABCG1,ACVR1,ADM,ATF3,BACH2,BCAN,BCL2L1,BFSP1,BMP2,BRCA2,CD40,CD44,CD80,CDKN1A,CEBPB,CSF1,CSF2,DCLK1,DICER1,DLL4,DMC1,DTNA,E2F2,E2F3,EGR1,ELF3,ERBB3,FOS,FYN,FZD5,GAS7,HBEGF,HEATR3,HES1,HOXA3,ICAM1,IL18,IL1A,INHBA,IRF1,IRS1,ISG15,KCNMA1,KLF9,L3MBTL3,LAT,LCP1,LFNG,LIF,LPIN1,MAD1L1,MAP3K5,MLH1,MMP9,MYB,NBEAL2,NCOR2,NEURL1,NFIL3,NFIX,NFKB2,NGF,NUMBL,P2RY6,PFKFB4,PGF,PIK3CD,PLAU,POLR3E,PPARD,PPARG,PRDM…	96
Cellular Development,Embryonic Development,Hair and Skin Development and Function,Organ Development,Organismal Development,Tissue Development	Differentiation of epidermal cells	1.45e-16	Increased	2.229	AURKB,CDKN1A,CTSV,CYLD,CYP27B1,DLL1,DSC1,DSG1,ELF3,EPHA2,ERRFI1,ETV4,FN1,FOS,FYN,HBP1,IL1A,IVL,JUNB,KEAP1,KLF4,KLF7,LOXL2,LPIN1,MAFF,MAP2K1,MAP3K5,MXD1,NCOA3,NFKBIZ,PLCD1,POU2F3,PPARD,PPP1R13L,PRKD1,PTGS2,RBL2,RBM38,RBPJ,RDH10,RNF144B,SCEL,SFN,SH3PXD2A,SLC27A1,SOX9,SPHK1,SRC,SRSF6,TGFB1,VDR,WNT16,ZBED2,ZFP36,ZFP36L1	55
Cardiovascular System Development and Function,Organismal Development,Visual System Development and Function	Vascularization of eye	2.12e-08	Increased	2.221	ADAM9,ADAMTS1,AXL,BMAL1,C3,CBL,CCN1,CCN2,CD82,ELOVL3,EPAS1,F3,H2AX,HIRA,ICAM1,IL18,INHBA,IRS1,LIF,MMP9,PDGFB,PGF,PLAT,PLAU,PLAUR,PRKCG,PTGS2,RIPK1,RORA,SRC,VEGFA,WARS1	32
Cellular Growth and Proliferation,Connective Tissue Development and Function,Tissue Development	Proliferation of bone cells	8.22e-07	Increased	2.221	ADM,BMP2,CBL,CCN1,CCN2,CSF1,CSF2,DUSP1,FN1,FOXO1,HBEGF,HPSE,IGFBP4,IL18,ITGAV,JUNB,NPR3,NUPR1,RIOX1,RUNX2,SIRT1,SMAD3,SRC,TGFB1	24
Connective Tissue Development and Function,Skeletal and Muscular System Development and Function,Tissue Development	Growth of bone tissue	1.14e-06	Increased	2.221	ADM,BMP2,CBL,CCN1,CCN2,CSF1,CSF2,DUSP1,FN1,FOXO1,HBEGF,HPSE,IGFBP4,IL18,ITGAV,JUNB,NPR3,NUPR1,RIOX1,RUNX2,SIRT1,SMAD3,SRC,TGFB1	24
Immunological Disease,Inflammatory Disease,Inflammatory Response,Neurological Disease,Organismal Injury and Abnormalities	Experimental autoimmune encephalomyelitis	9.35e-07	Increased	2.205	ADAM9,ARG1,ARID5A,AXL,BCL2L1,BCL6,BHLHE40,C3,CBLB,CD40,CD44,CD80,CSF2,DHCR24,DLL1,DLL4,DOCK8,DUSP1,DUSP10,ECM1,EHD3,GADD45B,IL18,INHBA,IRF1,ISG15,ITGAV,JAG1,KLF4,LIF,MALT1,MAP3K5,MAP3K8,MAT2A,MMP9,MR1,NFIL3,NFKBIA,NFKBIZ,NGF,NINJ1,NR4A1,NUAK1,OLFML3,P2RY6,PANX1,PELI1,PIK3CD,PLAT,PPARG,PRDM1,PTGER4,PTGES,PTPN22,RBPJ,REL,RGCC,RORA,RRAS,RTN4RL1,SIRT1,SPI1,SPN,STAP2,TGFB1,TNFRSF1B,TNFSF15,TRAF3IP2,TR…	70
Cellular Movement,Hematological System Development and Function,Immune Cell Trafficking	Cell movement of lymphocytes	5.05e-07	Increased	2.201	ABCG1,ACKR3,ADAM8,AXL,BACH2,BCL3,C3,CBLB,CD40,CD44,CD80,COL1A1,CSF2,CTSV,CYP26A1,CYP26B1,DDIT4,DICER1,DOCK8,ECM1,EFNB3,ETS1,F2,FN1,FOS,FOXO1,FYN,GCNT1,GLIS2,GPRC5A,ICAM1,IL18,IL1A,IL4R,ISG15,ITGA2,ITGA5,ITGA6,ITGAV,LAT,LCP1,MALT1,MLLT11,MMP9,MR1,MYB,NEDD9,NFIL3,NFKB2,NFKBIA,NOTCH3,NR4A1,P2RX7,PANX1,PELI1,PIK3CD,PIP4K2C,PLAU,PPARG,PTGES,PTGS2,PTK2B,RAP1GAP,RICTOR,RIPK1,RORA,RPTOR,RUNX1,SLC35C1,SPH…	84
Cell Death and Survival,Organismal Injury and Abnormalities	Necrosis of epithelial tissue	1.55e-14	Increased	2.18	AATF,ADAMTS1,ADM,AMOTL1,ANGPTL4,ARG2,ARHGAP18,ATF3,ATP2B2,ATXN3,AXL,BBC3,BCL2L1,BCL6,BIRC3,BMF,BNIP3,BNIP3L,CABLES1,CBL,CBLB,CD40,CD44,CDK6,CDKN1A,CEBPB,CNNM4,CSF2,CYLD,DICER1,E2F8,EFEMP2,EFNB2,EGR1,EPAS1,EPHA2,ERBB3,ETS1,F2,F3,FADD,FCHSD1,FOS,FOXO1,FOXO4,FYN,GADD45A,GADD45B,GAS7,GLIS2,GSN,H2AX,ICAM1,ICMT,IER3,IL18,INHBA,IRF1,IRS1,ISM1,ITGA2,ITGA5,ITGA6,ITGAV,ITPR1,KLF4,LOC102724428/SIK1,MAP2K1,M…	139
Cancer,Organismal Injury and Abnormalities,Reproductive System Disease	Breast cancer	3.97e-25	Increased	2.179	ABCF1,ABHD18,ABI2,ABLIM1,ABT1,ACVR1,ADAM8,ADAM9,ADAMTS1,ADAMTS14,ADGRD1,ADRA1D,AGRN,AKAP1,AKAP12,AKAP8,AKT3,ALDOC,AMOTL2,ANGPTL4,ANLN,ARHGEF40,ARPC5L,ASF1B,ATAD3A,ATF3,ATF5,ATG16L2,ATG2A,ATOSB,ATP2B2,AXL,BBS7,BCL2L1,BCL6,BCORL1,BEND5,BHLHE40,BMAL1,BRCA2,BRPF1,BTG2,C11orf65,C17orf80,C1orf54,C3,C4orf3,C7orf25,CABLES1,CACNA1F,CAD,CANT1,CBL,CBX2,CCN1,CCN2,CCN3,CCNE2,CCNG2,CD44,CD80,CDC16,CDC23,CDC7,C…	541
Cell-To-Cell Signaling and Interaction	Adhesion of connective tissue cells	7.29e-09	Increased	2.175	ADM,AKAP12,ARHGAP24,BMP2,CBL,CCN1,CCN2,CD44,CD80,COL1A1,CSF1,CSF2,DLC1,EFNB2,FN1,ICAM1,ITGA5,ITGAV,JAG1,L1CAM,MAP2K1,NF1,PALLD,PALMD,PLAU,PLAUR,PTK2B,RNASEL,RND1,RUNX2,SDC2,SGMS2,SPN,SRC,TGFB1,TGFBI,TGM2,TOR1AIP1,VEGFA	39
Cancer,Organismal Injury and Abnormalities	Breast or pancreatic cancer	3.4e-35	Increased	2.173	ABCB9,ABCF1,ABCG1,ABHD18,ABHD6,ABI2,ABLIM1,ABT1,ABTB2,ACKR3,ACTG1,ACVR1,ADAM8,ADAM9,ADAMTS1,ADAMTS14,ADGRD1,ADGRG1,ADGRG7,ADRA1D,AGBL2,AGRN,AHRR,AKAP1,AKAP12,AKAP7,AKAP8,AKT3,ALDOC,ALOXE3,AMOTL1,AMOTL2,ANGPTL4,ANLN,APIP,AREL1,ARG2,ARHGEF40,ARPC5L,ASF1B,ATAD3A,ATF3,ATF5,ATG16L2,ATG2A,ATOSB,ATP2B2,ATP2B4,ATXN7L2,AUH,AURKB,AXL,BBS7,BCAN,BCL2L1,BCL3,BCL6,BCLAF1,BCORL1,BEND5,BHLHE40,BMAL1,BMP2,BNIP3,B…	844
Cell Death and Survival,Organismal Injury and Abnormalities	Cell death of epithelial cells	5.58e-11	Increased	2.172	AATF,AMOTL1,ATF3,ATP2B2,ATXN3,BBC3,BCL2L1,BCL6,BIRC3,BMF,BNIP3,BNIP3L,CABLES1,CBL,CBLB,CD40,CD44,CDK6,CDKN1A,CEBPB,CNNM4,CSF2,CYLD,DICER1,E2F8,EFNB2,EGR1,EPHA2,ERBB3,ETS1,F2,F3,FADD,FCHSD1,FOS,FOXO1,FYN,GADD45A,GADD45B,GAS7,GLIS2,GSN,ICAM1,IER3,IL18,INHBA,IRF1,IRS1,ITGA5,ITGA6,ITGAV,ITPR1,MAP2K1,MAP3K5,MAP3K8,MCM10,MYB,NCL,NCOA5,NDRG1,NFKBIA,NFKBIZ,NGF,NR4A1,P2RX7,PIM1,PINK1,PLAT,PLAU,PLAUR,PLK3,…	113
Organismal Injury and Abnormalities	Wound	1.76e-11	Increased	2.152	ADAM9,ADM,ANKRD1,ARHGEF19,BMAL1,C3,CD44,CDKN1A,CFD,CNN2,CSF1,CSF2,DLL4,EFNB2,EGR1,EHF,ELK3,ETS1,FN1,GADD45A,GSN,HBEGF,HOXA3,HOXD3,HPSE,ICAM1,IL18,IL1A,IL4R,INHBA,ITGA5,ITGB6,JUNB,MMP9,MYB,NBEAL2,NF1,NGF,PDGFB,PER1,PGF,PLAT,PLAU,POU2F3,PPARD,PTGES,PTGS2,SCNN1G,SERPINE1,SLC2A1,SLC7A11,SMAD3,TGFB1,TNFRSF1B,VDR,VEGFA,WLS,WNT5A	58
Cellular Development,Embryonic Development,Hair and Skin Development and Function,Organ Development,Organismal Development,Tissue Development	Differentiation of skin	3.62e-16	Increased	2.148	AURKB,CDKN1A,CTSV,CYLD,CYP27B1,DLL1,DSC1,DSG1,ELF3,EPHA2,ERRFI1,ETV4,FA2H,FN1,FOS,FYN,HBP1,IL1A,INHBA,IVL,JUNB,KEAP1,KLF4,KLF7,LOXL2,LPIN1,MAFF,MAP2K1,MAP3K5,MXD1,NCOA3,NFKBIZ,PLCD1,POU2F3,PPARD,PPP1R13L,PRKD1,PTGS2,RBL2,RBM38,RBPJ,RDH10,RNF144B,RUNX1,SCEL,SFN,SH3PXD2A,SLC27A1,SOX9,SPHK1,SRC,SRSF6,TGFB1,VDR,WNT16,WNT5A,ZBED2,ZFP36,ZFP36L1	59
Cell-To-Cell Signaling and Interaction,Cellular Function and Maintenance,Inflammatory Response	Phagocytosis of phagocytes	1.38e-06	Increased	2.144	AXL,C3,C5,CD44,CDKN1A,CEBPB,CNN2,CSF1,CSF2,CYP2S1,DOCK8,FYN,GSN,ICAM1,IL18,ISG15,LTB4R,MFGE8,NHLRC2,P2RX7,PALLD,PFKFB3,PLAU,PLAUR,PPARG,RELB,RGCC,RORA,RPTOR,SCARF1,SCN5A,SERPINE1,SLC7A11,SOAT1,SPI1,TGM2,TP73,UCP2	38
Cellular Development,Cellular Growth and Proliferation,Hematological System Development and Function,Hematopoiesis,Lymphoid Tissue Structure and Development,Tissue Development	Development of phagocytes	3.15e-11	Increased	2.143	BCL3,BCL6,CD40,CDA,CDK6,CDKN1A,CEBPB,CSF1,CSF2,DGCR8,DICER1,DLL1,EEF1A2,EGR1,ETV3,F2,FADD,FN1,FOS,FOXO1,FOXP1,HDAC5,HES1,HHEX,HOXA10,ID3,IL1A,INHBA,ITGB6,JAG1,KLF12,KLF4,LIF,MAP3K8,MBD5,MFGE8,MR1,MYB,NF1,NFIL3,NFKB2,NGF,NUPR1,P2RX7,PLA2G6,POLM,PPARG,PRDM1,RARA,RBPJ,REL,RELB,RPTOR,RUNX1,RUNX2,SIRT1,SLC2A1,SLC40A1,SPI1,TCF4,TGFB1,TNFSF15,TSPAN2,ULK1,VDR,VEGFA,ZC3H12A,ZFP36L1	68
Cellular Movement,Hematological System Development and Function,Immune Cell Trafficking	Cell movement of antigen presenting cells	6.8e-08	Increased	2.133	ARG1,AXL,BCL6,C3,CCN1,CCN2,CD302,CD40,CD44,CD80,CDKN1A,CFD,CNN2,CSF1,CSF2,CTSZ,DDIT4,DGCR8,DICER1,DOCK8,EEF1A2,EGLN3,EPAS1,F2,FN1,GLIS2,GSN,HPSE,ICAM1,IL18,IL1A,IL4R,ITGA5,ITGAV,LMNB1,LOX,LTB4R,LURAP1,MALT1,MAP3K5,MAP3K8,MARCHF1,MMP9,NDRG1,NFKBIZ,NINJ1,NOTCH3,NRP2,P2RX7,P2RY6,PANX1,PCOLCE2,PIK3CD,PLAU,PPARD,PPARG,PPP1R15A,PRDM1,PTGER4,PTGES,PTGS2,PTK2B,RBPJ,REL,RIPK1,RORA,RPTOR,SERPINE1,SIRT1,SMA…	82
Cell-To-Cell Signaling and Interaction,Renal and Urological System Development and Function	Adhesion of kidney cell lines	1.68e-06	Increased	2.126	ADGRG1,C3,CD44,CD80,EFNB2,EPHB3,FN1,HBEGF,ICAM1,ITGAV,PLAU,PLAUR,RRAS,SH3KBP1,SRC,TIMP3	16
Cell-To-Cell Signaling and Interaction,Cellular Function and Maintenance,Inflammatory Response	Phagocytosis of cells	2.87e-09	Increased	2.12	ABCF1,AXL,C3,C5,CAMK1D,CBL,CD302,CD44,CDKN1A,CEBPB,CNN2,CSF1,CSF2,CYP2S1,DET1,DOCK8,F2,FOXP1,FYN,FZD5,GNE,GSN,GULP1,ICAM1,IL18,ISG15,ITGAV,JUNB,LAT,LTB4R,LY75,MEF2D,MFGE8,MYO7A,NF1,NFIX,NHLRC2,NRP2,P2RX7,P2RY6,PALLD,PELI1,PFKFB3,PIP4P2,PLA2G6,PLAU,PLAUR,PPARG,PRKCG,PTGER4,RAP1GAP,RASA2,RELB,RGCC,RIT1,RORA,RPTOR,SCARF1,SCN5A,SERPINE1,SH3KBP1,SLC7A11,SOAT1,SPHK1,SPI1,SRC,SRSF6,SYT11,TGFB1,TGM2,TLE3…	76
Cellular Development,Connective Tissue Development and Function,Skeletal and Muscular System Development and Function,Tissue Development	Differentiation of osteoblasts	4.52e-10	Increased	2.117	ACVR1,BAMBI,BMP2,CBL,CCN1,CCN3,CDK6,CEBPB,CSF1,DDX5,DNAI3,EFNB2,EPHA2,ERBB3,FFAR4,FN1,FOS,GABBR1,GDPD2,HDAC4,HDAC5,HIRA,HIVEP2,HOXA10,HPSE,ID3,ID4,INHBA,ITGA5,JAG1,JUNB,KLF4,LOX,MAP2K1,MEF2D,NBR1,NF1,NOCT,PDLIM7,PPARD,PPARG,PRKD1,PTGER4,RBL2,RIOX1,RUNX2,SHOX2,SMAD3,SMURF1,SNAI1,SNAI2,SOX9,SRC,TGFB1,TP53INP2,TRPM4,VEGFA,WNT7B,WWTR1,ZHX3	60
Cellular Development,Connective Tissue Development and Function,Tissue Development	Differentiation of bone cells	4.77e-12	Increased	2.114	ACVR1,ADAM8,BAMBI,BCL6,BMP2,C3,CBL,CCN1,CCN3,CDK6,CEBPB,CSF1,CSF2,DDX5,DICER1,DNAI3,DUSP1,EFNB2,EPHA2,ERBB3,FFAR4,FN1,FOS,FOXP1,GABBR1,GDPD2,GSN,HDAC4,HDAC5,HIRA,HIVEP2,HOXA10,HPSE,ID3,ID4,IL18,IL1A,INHBA,IRF1,IRS1,ITGA5,JAG1,JUNB,KLF4,LAT,LIF,LOX,MAP2K1,MAT2A,MEF2D,MMP9,NBR1,NEDD9,NF1,NFKB2,NOCT,PDLIM7,PGF,POU4F1,PPARD,PPARG,PRDM1,PRKD1,PTGER4,PTGS2,RBL2,RIOX1,RPTOR,RUNX2,SHOX2,SLC1A5,SMAD3,SMUR…	87
Cellular Movement	Haptotaxis of tumor cell lines	1.24e-06	Increased	2.104	AKAP12,CD44,DAAM1,FN1,ITGA2,L1CAM,PRKCG,SRC,TGFB1,VEGFA	10
Cellular Movement,Immune Cell Trafficking	Cell movement of lymphoid cells	2.95e-07	Increased	2.096	ABCG1,ACKR3,ADAM8,AXL,BACH2,BCL3,C3,CBL,CBLB,CD40,CD44,CD80,COL1A1,CSF2,CTSV,CYP26A1,CYP26B1,DDIT4,DICER1,DOCK8,ECM1,EFNB3,ETS1,F2,FN1,FOS,FOXO1,FYN,GCNT1,GLIS2,GPRC5A,ICAM1,IL18,IL1A,IL4R,ISG15,ITGA2,ITGA5,ITGA6,ITGAV,LAT,LCP1,MALT1,MLLT11,MMP9,MR1,MYB,NEDD9,NFIL3,NFKB2,NFKBIA,NOTCH3,NR4A1,P2RX7,PANX1,PELI1,PIK3CD,PIP4K2C,PLAU,PPARG,PTGES,PTGS2,PTK2B,RAP1GAP,RICTOR,RIPK1,RORA,RPTOR,RUNX1,SLC35C1…	85
Cancer,Organismal Injury and Abnormalities	Extraadrenal retroperitoneal tumor	8.57e-18	Increased	2.095	ABCB9,ABCF1,ABCG1,ABTB2,ACKR3,ADAM8,ADAM9,ADAMTS1,ADAMTSL4,ADGRD1,ADGRG7,ADM,AGBL2,AGRN,AHRR,AKAP5,AKAP7,AKAP8,ALAS1,AMOTL1,ANLN,AREL1,ARHGEF40,ARV1,ASAP3,ATAD3A,ATF3,ATG16L2,ATG2A,ATP2B2,ATP2B4,ATXN3,ATXN7L2,AURKB,AXL,BACH2,BBS7,BCAN,BCL2L1,BCLAF1,BCORL1,BHLHE40,BMP2,BNIP3,BNIP3L,BRCA2,BRWD3,BTG2,C11orf65,C1orf54,C3,CACTIN,CAD,CAMKK2,CANT1,CARMIL2,CBL,CBLB,CBX7,CCDC136,CCDC28A,CCDC51,CCN1,CCN2,C…	584
Cardiovascular System Development and Function,Cellular Development,Cellular Function and Maintenance,Cellular Growth and Proliferation,Organismal Development,Tissue Development	Proliferation of endothelial cells	1.24e-11	Increased	2.091	ADAMTS1,ADM,AKT3,ANGPTL4,ARG1,ARHGAP24,AXL,BCLAF1,BMP2,BRMS1,C3,CBL,CD44,CDC16,CDKN1A,COL1A1,CSF1,CSF2,DAAM1,DICER1,DLL4,E2F2,E2F3,ECM1,EGR1,F2,F3,FN1,FOXO1,FUT1,FZD5,GBP1,GHSR,H2AX,HAS3,HBEGF,HHEX,IL18,IL1A,INHBA,KCNJ2,L1CAM,LOC102724428/SIK1,LOXL2,MAP2K1,NCL,NCOA3,NF1,NGF,NR2F2,NR4A1,NRP2,PDGFB,PFKFB3,PGF,PIK3CD,PIM1,PLAU,PLAUR,PPARG,PRKCG,PRKD1,PTGS2,RCAN1,REM2,RGCC,RICTOR,RPTOR,RUNX2,SEMA6A,S…	80
Lymphoid Tissue Structure and Development,Tissue Morphology	Quantity of lymphatic system cells	4.47e-20	Increased	2.086	ABCG1,ACKR3,AKT3,ARID5A,AXL,BACH2,BBC3,BCL2L1,BCL3,BCL6,BCLAF1,BHLHE40,BMAL1,BMF,BNIP3L,BRCA2,C3,CAMKK2,CBL,CBLB,CD40,CD44,CD80,CDH17,CDK6,CDKN1A,CDKN2C,CEBPB,CHAF1B,CNN2,CSF1,CSF2,CTSV,CYLD,CYP1A1,CYP27B1,DDX5,DFFB,DGCR8,DICER1,DKC1,DKK3,DLL1,DLL4,DMTF1,DOCK8,DPP3,DUSP10,E2F2,E2F4,EFNB2,EGR1,EPHA2,ETS1,F3,FADD,FOS,FOXO1,FYN,GADD45A,GCNT1,GLCCI1,H2AX,HBEGF,HIVEP2,HOXA3,ICAM1,ID3,IL13RA1,IL18,IL1A…	188
Cell-To-Cell Signaling and Interaction,Hematological System Development and Function,Immune Cell Trafficking,Inflammatory Response	Activation of mononuclear leukocytes	6.25e-08	Increased	2.085	ADAM9,AGRN,AXL,BACH2,BCL2L1,BCL3,BCL6,BCLAF1,BHLHE40,C3,CBLB,CD40,CD44,CD80,CDKN1A,CSF1,CSF2,CTF1,DLL1,DLL4,DUSP1,EFNB2,ETS1,FADD,FN1,FOS,FOXD1,FOXO1,FOXP1,FYN,GADD45A,GPAM,HDAC4,HDAC5,HSPA4,HSPH1,ICAM1,IL18,IL1A,IL4R,IRF1,ITGA5,ITGAV,KEAP1,LAT,LFNG,LTB4R,LY96,MALT1,MAP3K8,MARCHF1,MGST1,MR1,NBR1,NCOA5,NCOR2,NFIL3,NFKB2,NFKBIA,NFKBIZ,NR4A1,P2RX7,PAG1,PELI1,PIK3CD,PIK3IP1,PPARG,PPP2R3C,PRDM1,PTGER4…	96
Cell-To-Cell Signaling and Interaction	Activation of lymphatic system cells	3.41e-07	Increased	2.067	AGRN,AXL,BACH2,BCL2L1,BCL3,BCL6,BCLAF1,BHLHE40,C3,CBLB,CD40,CD44,CD80,CDKN1A,CSF2,DLL1,DLL4,DUSP1,EFNB2,ETS1,FADD,FN1,FOS,FOXD1,FOXO1,FYN,GADD45A,GMNN,GPAM,HDAC4,HDAC5,HSPA4,HSPH1,ICAM1,IL18,IL1A,IL4R,IRF1,ITGA5,ITGAV,KEAP1,LAT,LFNG,LTB4R,MALT1,MAP3K8,MARCHF1,MGST1,MR1,NBR1,NCOA5,NCOR2,NFIL3,NFKB2,NFKBIA,NFKBIZ,NR4A1,P2RX7,PAG1,PELI1,PIK3CD,PIK3IP1,PPARG,PPP2R3C,PRDM1,PTGER4,PTPN22,RBPJ,REL,RELB,…	91
Cancer,Organismal Injury and Abnormalities	Metastasis of cells	5.39e-11	Increased	2.054	ABLIM1,ADAM9,ADAMTS1,AKT3,ANGPTL4,ARG1,ATF3,AXL,BACH2,BBC3,BEND5,BMP2,CCN1,CCN2,CCN3,CD44,CD82,CSF2,CYP26A1,DICER1,DLL1,EPAS1,EPHA2,ETV4,F2,F3,FN1,FOXD1,FYN,GPRC5A,H2AX,HDAC4,HERC3,HPSE,ICMT,IGSF9,IL18,INHBA,IRF1,ISG15,ITGA2,ITGA6,ITGAV,ITGB4,JPT2,JUNB,KCTD9,KDM4B,KIF23,KIFC1,KLF4,KLF9,L1CAM,LAMB3,LAMC2,LOX,MALT1,MAP2K1,MIEF2,MMP9,MYB,NBEAL2,NCOA3,NDRG1,NEDD9,NFE2L3,NFKBIA,NXN,OTUB2,P2RY6,PANX1,P…	114
Embryonic Development,Organismal Development,Tissue Development	Growth of embryonic tissue	1.76e-10	Increased	2.049	ADGRG1,BMP2,BTG2,CD44,CDK6,CDKN1A,CDKN2C,CUX2,DLGAP4,DLL1,DLL4,EMX2,EPAS1,F2,FOXO1,GDPD5,HBEGF,HDAC5,HES1,ID3,ID4,IL4R,ING5,INHBA,IRS1,IRS2,ITGA6,JAG1,KCTD11,KLF4,LAMA1,LIF,LMNB1,MFGE8,MMP9,MXI1,NCL,NCOA3,NCOR2,NF1,NFIX,NGF,NUMBL,OPTN,PDGFB,PLAT,PLCD1,PLCD3,POU4F1,PPARG,PTGS2,RIOX1,RRAS,RUNX1,SFMBT1,SHOX2,SLC1A2,SMARCD3,SNAI1,SNAI2,SOX9,TBX18,TFAP2C,TFDP1,TGFB1,TIMELESS,VEGFA,WDR4,WDR47,WNT5A	70
Cancer,Organismal Injury and Abnormalities,Reproductive System Disease	Breast or gynecological cancer	3.47e-36	Increased	2.035	ABCA5,ABCB9,ABCF1,ABCG1,ABHD18,ABHD6,ABI2,ABLIM1,ABT1,ABTB2,ACTG1,ACVR1,ADAM8,ADAM9,ADAMTS1,ADAMTS14,ADAMTSL4,ADGRD1,ADGRG1,ADGRG7,ADM,ADRA1D,AGPAT4,AGRN,AHRR,AKAP1,AKAP12,AKAP7,AKAP8,AKT3,ALAS1,ALDOC,ALOXE3,AMOTL1,AMOTL2,ANGPTL4,ANKLE1,ANKRD35,ANLN,AP5B1,APIP,AREL1,ARG2,ARHGAP24,ARHGEF40,ARL4A,ARPC5L,ARRDC3,ARRDC4,ASF1B,ATAD3A,ATF3,ATF5,ATG16L2,ATG2A,ATOSB,ATP2B2,AUH,AURKB,AXL,B3GAT2,BAIAP2L2,BB…	1002
Cancer,Organismal Injury and Abnormalities	Solid tumor	1.72e-104	Increased	2.028	A4GALT,AAR2,ABCA5,ABCB9,ABCF1,ABCG1,ABHD18,ABHD6,ABI2,ABLIM1,ABT1,ABTB1,ABTB2,ACCSL,ACKR3,ACOT6,ACTG1,ACVR1,ADAM8,ADAM9,ADAMTS1,ADAMTS14,ADAMTSL4,ADAT3,ADGRD1,ADGRG1,ADGRG7,ADM,ADRA1D,AGBL2,AGPAT3,AGPAT4,AGRN,AHRR,AIMP2,AKAP1,AKAP12,AKAP5,AKAP7,AKAP8,AKT3,ALAS1,ALDOC,ALOXE3,AMOTL1,AMOTL2,ANAPC7,ANGPTL4,ANKLE1,ANKRA2,ANKRD1,ANKRD10,ANKRD13B,ANKRD33B,ANKRD35,ANKRD37,ANLN,AP5B1,AP5S1,APIP,APOF,AREL1…	1634
Cellular Movement	Invasion of breast cancer cell lines	1.32e-10	Increased	2.027	ADAMTS1,ANGPTL4,ARHGAP24,ARRDC3,ATAD3A,AXL,BARX2,BBC3,BEND5,BMP2,BTG2,CBL,CCN1,CCN2,CCN3,CD44,CD82,CDKN1A,CEMIP2,CTCF,CUX2,DLL1,ECM1,ERBB3,ETS1,F2,FN1,FOXA1,HBP1,HEXIM1,HHEX,HOXD3,HPSE,IGSF9,IRS1,IRS2,ITGA5,ITGB4,KDM4B,KEAP1,KIF23,KLF4,KPNA2,LIF,LOX,LOXL2,MAFF,MALT1,MMP15,MMP9,MYB,NDUFAF4,NEDD4,NET1,NFKBIA,NUCB1,NUMBL,PALLD,PARVB,PLAU,PLAUR,PLEKHG6,PTGS2,PTK2B,PTPN14,RASSF1,RBFOX2,RORA,SCN5A,SH3P…	89
Cancer	Cell transformation	5.2e-32	Increased	2.019	ABCB9,ABCF1,ABCG1,ABHD6,ABLIM1,ABTB1,ABTB2,ACTG1,ACVR1,ADAM8,ADAM9,ADAMTS1,ADAMTS14,ADAMTSL4,ADGRD1,ADGRG7,ADM,ADRA1D,AGRN,AIMP2,AKAP1,AKAP12,AKAP5,AKAP7,AKAP8,AKT3,ALAS1,ALOXE3,AMOTL1,ANAPC7,ANGPTL4,ANKRD33B,ANKRD35,ANLN,AP5B1,AREL1,ARG1,ARHGAP10,ARHGAP18,ARHGAP24,ARL4A,ARL6IP5,ARMC5,ARRDC3,ARV1,ASAP3,ASF1B,ASPHD2,ATAD3A,ATF3,ATF5,ATG2A,ATP2B2,ATP2B4,ATXN3,ATXN7L2,AURKB,AXL,AZIN1,BACH2,BAIAP2L2,…	932
Cancer,Organismal Injury and Abnormalities	Non-central nervous system malignant neoplasm	1.91e-102	Increased	2.017	A4GALT,AAR2,ABCA5,ABCB9,ABCF1,ABCG1,ABHD18,ABHD6,ABI2,ABLIM1,ABT1,ABTB1,ABTB2,ACCSL,ACKR3,ACOT6,ACTG1,ACVR1,ADAM8,ADAM9,ADAMTS1,ADAMTS14,ADAMTSL4,ADAT3,ADGRD1,ADGRG1,ADGRG7,ADM,ADRA1D,AGBL2,AGPAT3,AGPAT4,AGRN,AHRR,AIMP2,AKAP1,AKAP12,AKAP5,AKAP7,AKAP8,AKT3,ALAS1,ALDOC,ALOXE3,AMOTL1,AMOTL2,ANAPC7,ANGPTL4,ANKLE1,ANKRA2,ANKRD1,ANKRD10,ANKRD13B,ANKRD33B,ANKRD35,ANKRD37,ANLN,AP5B1,AP5S1,APIP,APOF,AREL1…	1624
Cellular Movement,Hair and Skin Development and Function	Migration of epithelial cell lines	5.58e-07	Increased	2.008	C3,DOCK4,EPHA2,EPHB3,ERRFI1,FOXO1,FYN,HBEGF,ICAM1,INHBA,ITGA2,L1CAM,LPP,NFKB2,OPA3,PLAU,PLAUR,PTGS2,PTP4A1,PTPN12,RECK,RICTOR,RPTOR,RUNX1,RUNX2,SPHK1,SRC,TGFB1,WWTR1	29
Cancer,Organismal Injury and Abnormalities	Neoplasia of cells	5.58e-30	Increased	2.007	ABCB9,ABCF1,ABCG1,ABHD6,ABLIM1,ABTB1,ABTB2,ACTG1,ACVR1,ADAM8,ADAM9,ADAMTS1,ADAMTS14,ADAMTSL4,ADGRD1,ADGRG7,ADRA1D,AGRN,AKAP1,AKAP12,AKAP5,AKAP7,AKAP8,AKT3,ALAS1,ALOXE3,AMOTL1,ANAPC7,ANGPTL4,ANKRD33B,ANKRD35,ANLN,AP5B1,AREL1,ARG1,ARHGAP10,ARHGAP18,ARHGAP24,ARL4A,ARL6IP5,ARMC5,ARRDC3,ARV1,ASAP3,ASF1B,ASPHD2,ATAD3A,ATF3,ATF5,ATG2A,ATP2B2,ATP2B4,ATXN3,ATXN7L2,AURKB,AXL,AZIN1,BACH2,BAIAP2L2,BAMBI,BARX…	917
Cancer,Organismal Injury and Abnormalities,Reproductive System Disease	Malignant neoplasm of male genital organ	5.32e-21	Decreased	-2.17	ABCB9,ABTB1,ADAM9,ADAMTS14,ADGRD1,ADGRG1,ADRA1D,AGPAT4,AHRR,AKAP1,AKAP12,AKAP8,AKT3,ANKRD1,ANKRD13B,ANKRD35,ANLN,ARG2,ARHGAP10,ARHGAP18,ARHGEF19,ARHGEF40,ARL5B,ARRDC3,ASAP3,ATF3,ATG2A,ATOSA,ATOSB,ATP2B2,ATP2B4,ATP8B3,ATXN7L2,AXL,BAMBI,BBS7,BCAN,BCL2L1,BCL6,BCLAF1,BEND5,BHLHE40,BMP2,BNIP3L,BRCA2,BRPF1,C11orf52,C11orf65,C17orf80,C18orf54,C1orf112,C1orf116,C22orf39,C3,C7orf50,CACNA1F,CACTIN,CAD,CANT…	577
Cancer,Organismal Injury and Abnormalities,Reproductive System Disease	Prostate cancer	8.73e-21	Decreased	-2.17	ABCB9,ABTB1,ADAM9,ADAMTS14,ADGRD1,ADGRG1,ADRA1D,AGPAT4,AHRR,AKAP1,AKAP12,AKAP8,AKT3,ANKRD1,ANKRD13B,ANKRD35,ANLN,ARG2,ARHGAP10,ARHGAP18,ARHGEF19,ARHGEF40,ARRDC3,ASAP3,ATF3,ATG2A,ATOSA,ATOSB,ATP2B2,ATP2B4,ATP8B3,ATXN7L2,AXL,BAMBI,BBS7,BCAN,BCL2L1,BEND5,BHLHE40,BMP2,BNIP3L,BRCA2,BRPF1,C11orf65,C17orf80,C18orf54,C1orf112,C1orf116,C22orf39,C3,C7orf50,CACNA1F,CACTIN,CAD,CANT1,CBL,CBX2,CBX7,CCDC136,CCN…	568
RNA Post-Transcriptional Modification	Modification of rRNA	1.02e-10	Decreased	-2.2	DDX27,DDX47,DDX5,DDX52,DIMT1,DKC1,EXOSC10,EXOSC2,EXOSC3,HEATR1,IMP3,MAT2A,NAT10,NOL8,NOLC1,NOP56,NOP58,RNASEL,RRP7A,RRP9,UTP15,WDR74,WDR75	23
RNA Post-Transcriptional Modification	Processing of rRNA	2.6e-10	Decreased	-2.2	DDX27,DDX47,DDX5,DDX52,DIMT1,DKC1,EXOSC10,EXOSC2,EXOSC3,HEATR1,IMP3,MAT2A,NOL8,NOLC1,NOP56,NOP58,RNASEL,RRP7A,RRP9,UTP15,WDR74,WDR75	22
Developmental Disorder,Organismal Injury and Abnormalities	Hypoplasia of organ	2.87e-09	Decreased	-2.427	ABCA5,ATAD3A,BACH2,BCL3,BCL6,BRCA2,CBL,CCN2,CCNE2,CDC40,CDK6,CENPB,CSGALNACT1,CYP27B1,DCLK1,DDX11,DFFB,DICER1,E2F3,E2F4,ELOA,EMX2,ERBB3,ETS1,ETV4,EXOSC3,FADD,HBEGF,HES1,HEXIM1,HHEX,HOXA3,HOXD11,HOXD9,ID3,ITGA6,ITGAV,KLF4,L1CAM,LAMA1,LAT,LIG1,LOX,MAFF,MAP2K1,MAST1,MMP9,NEDD9,NF1,NFIX,NFKB2,NR2F2,PBRM1,PDGFB,PIK3CD,PKP2,PMM2,POU4F1,PPARG,PROKR2,PSMC3IP,PTGS2,RARA,RBFOX2,RBP4,RBPJ,RDH10,RELB,RPS6KA5…	95
Neurological Disease,Organismal Injury and Abnormalities	Seizure disorder	1.65e-07	Decreased	-2.599	ABHD6,ADM,ADRA1D,AKAP5,AKT3,ANGPTL4,ANKRD37,ARRDC3,ARV1,ATAD3A,ATF3,BBC3,BEND5,BHLHE40,BRAT1,C3,CAD,CBL,CCN1,CDK19,CDKL5,CDKN1A,CEMIP,CHD2,CNPY3,CUX2,DKC1,DLL1,DMTF1,DNAJB5,DOCK7,DTNA,DUSP1,EEF1A2,EGR1,ELL2,ERRFI1,FBXO24,FOS,FOXP1,FYN,GABBR1,GADD45A,GADD45B,HAS3,HBP1,HES1,HIVEP2,IGSF9,IL18,INHBA,ITPR1,JUNB,KCNIP2,KCNMA1,KMT2C,L1CAM,LAMB3,LOC102724428/SIK1,MBD5,MBNL2,METRNL,MICAL1,MMP9,NCAM1,NCDN,…	115
Protein Synthesis	Quantity of protein in blood	1.26e-06	Decreased	-2.654	AKAP5,AKT3,ANGPTL4,ARID5A,ARV1,AXL,BMAL1,C3,CAMKK2,CBL,CD44,CEBPB,CSF2,CTF1,CYP1A1,CYP27B1,DHTKD1,DKK3,DUSP1,E2F3,EGLN3,F3,FFAR4,GABBR1,GHSR,GIPR,GPAM,HPSE,HSD11B1,IGFBP4,IL13RA1,IL18,IL4R,INSRR,IRAK2,IRF1,IRS1,IRS2,LIF,LIPG,MBD5,MGAT2,MGLL,MMP9,MTSS1,NCOA3,NCOA5,NEIL1,NFATC2IP,NFIL3,NPC1L1,NPR3,OLR1,PCYT1B,PELI2,PER1,PEX2,PLCD1,PNPLA2,PPARG,PPP1R3C,PRKAR2B,PTGS2,RPS6KA5,SAT1,SDC3,SERPINE1,SGCA,S…	88
Developmental Disorder,Organismal Injury and Abnormalities	Hypoplasia	2.92e-12	Decreased	-2.66	ABCA5,ADRA1D,ATAD3A,BACH2,BCL3,BCL6,BRCA2,CBL,CCN2,CCNE2,CDC40,CDK6,CDT1,CEBPB,CENPB,CNNM4,CSGALNACT1,CYP26B1,CYP27B1,DCLK1,DDX11,DFFB,DHRS3,DICER1,E2F3,E2F4,ELOA,EMX2,ERBB3,ETS1,ETV4,EXOSC3,FADD,FAM83H,GMNN,HBEGF,HES1,HEXIM1,HHEX,HOXA3,HOXD11,HOXD9,ID3,ITGA6,ITGAV,ITGB6,KLF4,KLK4,L1CAM,LAMA1,LAMB3,LAMC2,LAT,LIF,LIG1,LOX,MAFF,MAP2K1,MAST1,MMP9,NEDD9,NF1,NFIX,NFKB2,NGF,NR2F2,OPA3,PBRM1,PDGFB,PIK3C…	115
Developmental Disorder,Organismal Injury and Abnormalities	Growth Failure	1.44e-10	Decreased	-2.683	ADRA1D,AQP11,BCL6,BMAL1,BNIP3L,BRCA2,CANT1,CCNE2,CDKN1A,CDT1,CNPY3,CSF1,CSGALNACT1,CTSV,CYP27B1,DCHS1,DDX11,DHRS3,DLL4,DMTF1,DNAJA1,E2F3,E2F4,E2F8,EFNB2,EGR1,ELOA,ETS1,F2,F3,FADD,FLNB,FN1,GADD45A,GMNN,GPX2,H1-3,H2AX,HIRA,HS3ST1,IRS1,ITGA5,ITGA6,ITGAV,ITPR1,KDM5B,KMT2C,LAMA1,LGI3,LIF,LIG1,MAPK8IP2,MBD5,MMP15,MMP9,MTERF3,NDRG1,NFKB2,NFKBIA,NGF,NINJ1,NOA1,NOTCH3,NR2F2,PALB2,PANK1,PATZ1,PDGFB,PEX2,PI…	117
Cancer,Immunological Disease,Organismal Injury and Abnormalities	Hyperplasia of spleen	7.23e-08	Decreased	-2.728	BCL6,BHLHE40,BMF,BNIP3L,CBL,CDKN1A,CDKN2C,GADD45B,IL10RB,ING2,MFGE8,NF1,PTGS2,RELB,SAC3D1,SPI1,TRAF3IP2,UNG,VEGFA,ZFP36	20
Connective Tissue Disorders,Hereditary Disorder,Organismal Injury and Abnormalities	Hereditary connective tissue disorder	3.39e-09	Decreased	-2.764	A4GALT,ACTG1,ACVR1,ADAMTSL4,AKT3,ALDOC,ARHGAP10,BCLAF1,BMP2,BRWD3,C3,CANT1,CBL,CCN2,CDK6,CDT1,CFD,COL12A1,COL1A1,CSF1,CSF2,CSGALNACT1,CYP27B1,DICER1,DISP1,DMPK,E2F4,EFEMP2,EGR1,EPAS1,ERBB3,ETS1,EXPH5,FAM13A,FARSA,FLNB,FN1,FOS,FRK,FZD2,GMNN,GPAM,GSN,HHAT,HOXD11,ID3,ID4,IL1A,INHBA,IRX5,ITGA6,ITGB4,KLHL24,LAMA3,LAMB3,LAMC2,LFNG,LMNB1,MAP2K1,MARS1,MEST,MGST1,MMD,MMP13,MMP9,MR1,NEDD4,NF1,NFIX,NFKB2,NX…	124
Nutritional Disease,Organismal Injury and Abnormalities	Weight loss	3.92e-08	Decreased	-2.797	ALOXE3,ARG1,ATF3,ATXN3,BCL6,BMAL1,BMF,C3,CD44,CDKN1A,CDKN2C,CYLD,CYP1A1,DUSP1,F2,FITM2,FN1,FOS,FYN,HDAC4,HDAC5,HSD11B1,IL18,IL4R,IRS2,LIF,MALT1,MAP3K8,MMP9,NFIL3,NFIX,NFKB2,NGF,NUDT1,OPTN,OTUD1,PHLPP2,PLA2G6,PNPLA2,PPARG,PTGS2,PTPN22,RBM38,SCNN1G,SERPINE1,SIGIRR,SOAT1,SPHK1,SQSTM1,STX11,TGFB1,TGM2,TREX1,UCP2,VDR,ZFP36,ZMPSTE24	57
Developmental Disorder,Organismal Injury and Abnormalities	Aplasia or hypoplasia	1.05e-12	Decreased	-2.825	ABCA5,ADRA1D,AKT3,ATAD3A,AXL,BACH2,BCL3,BCL6,BMF,BRCA2,CBL,CCN2,CCNE2,CDC40,CDK6,CDT1,CEBPB,CENPB,CNNM4,CSGALNACT1,CYP26B1,CYP27B1,DCLK1,DDX11,DFFB,DHRS3,DICER1,E2F3,E2F4,ELOA,EMX2,ERBB3,ETS1,ETV4,EXOSC3,FADD,FAM83H,GMNN,HBEGF,HES1,HEXIM1,HHEX,HOXA3,HOXD11,HOXD9,ICMT,ID3,ITGA6,ITGAV,ITGB6,KLF4,KLF7,KLK4,L1CAM,LAMA1,LAMB3,LAMC2,LAT,LIF,LIG1,LOX,MAFF,MAP2K1,MAST1,MMP9,NEDD9,NF1,NFIX,NFKB2,NGF,NR2F2…	123
Developmental Disorder,Organismal Injury and Abnormalities	Thoracic hypoplasia	7.19e-08	Decreased	-2.87	CBL,CCN2,CDK6,DFFB,DICER1,E2F4,ELOA,ETS1,FADD,HBEGF,HEXIM1,HOXA3,ITGA6,ITGAV,LAT,LOX,NF1,NFKB2,PBRM1,PIK3CD,PKP2,RARA,RBFOX2,RBP4,RBPJ,RDH10,RELB,RUNX1,SMAD3,SRC,TEAD1,TGFB1,TGFBI,TREX1,UBP1,VDR,VEGFA,WNT7B,ZFP36,ZFP36L1	40
Developmental Disorder,Organismal Injury and Abnormalities	Dysgenesis	3.64e-13	Decreased	-2.907	ABCA5,ADRA1D,AKT3,ATAD3A,AXL,BACH2,BCL3,BCL6,BMF,BRCA2,CBL,CBX2,CCN2,CCNE2,CDC40,CDK6,CDT1,CEBPB,CENPB,CNNM4,CSGALNACT1,CYP26B1,CYP27B1,DCLK1,DDX11,DFFB,DHRS3,DICER1,E2F3,E2F4,ELOA,EMX2,ERBB3,ETS1,ETV4,EXOSC3,FADD,FAM83H,GMNN,HBEGF,HES1,HEXIM1,HHAT,HHEX,HOXA3,HOXD11,HOXD9,ICMT,ID3,INHBA,ITGA6,ITGAV,ITGB6,ITPR1,KLF4,KLF7,KLK4,L1CAM,LAMA1,LAMB3,LAMC2,LAT,LIF,LIG1,LOX,MAFF,MAP2K1,MAST1,MMP9,NEDD9,NF…	129
Developmental Disorder,Organismal Injury and Abnormalities	Growth failure or short stature	5.35e-11	Decreased	-2.967	A4GALT,ADRA1D,AQP11,BCL2L1,BCL6,BMAL1,BMP2,BNIP3L,BRCA2,CANT1,CCN2,CCNE2,CDKN1A,CDT1,CNPY3,COL1A1,CSF1,CSGALNACT1,CTSV,CYP27B1,DCHS1,DDX11,DHRS3,DLL4,DMTF1,DNAJA1,E2F3,E2F4,E2F8,EFNB2,EGR1,ELOA,ETS1,EXOSC2,F2,F3,FADD,FLNB,FN1,GADD45A,GHSR,GMNN,GPX2,H1-3,H2AX,HHAT,HIRA,HS3ST1,IRS1,ITGA2,ITGA5,ITGA6,ITGAV,ITPR1,KDM5B,KMT2C,LAMA1,LGI3,LIF,LIG1,MAF,MAPK8IP2,MBD5,MMP13,MMP15,MMP9,MTERF3,NDRG1,NFKB2,NF…	139
Cancer,Immunological Disease,Organismal Injury and Abnormalities	Hyperplasia of lymphoid organ	3.15e-08	Decreased	-3.105	BCL6,BHLHE40,BMF,BNIP3L,CBL,CDKN1A,CDKN2C,CYLD,GADD45B,IL10RB,ING2,MALT1,MFGE8,NF1,PTGS2,RELB,RNASEL,SAC3D1,SPI1,TRAF3IP2,TTC9,UNG,VDR,VEGFA,ZFP36	25
Organismal Injury and Abnormalities,Organismal Survival	Perinatal death	3.79e-07	Decreased	-4.91	ACKR3,ACTG1,ADAM9,ADAMTS1,AGRN,ALOXE3,ANGPTL4,ARNT2,CBX2,CCN2,CD44,CDK6,CDKN1A,CEBPB,CLUH,COL12A1,CSGALNACT1,CYLD,CYP26A1,CYP26B1,DCHS1,DHRS3,DICER1,E2F2,E2F3,EFEMP2,EMX2,EPAS1,ERBB3,ETS1,F2,F3,FOS,HBEGF,HES1,HEXIM1,HHAT,HOXA3,HOXD11,HOXD3,INHBA,ITGA6,ITGAV,ITGB4,JUNB,KCNJ2,KEAP1,KLF4,L3MBTL3,LIF,LMNB1,LOX,MAF,MAFF,MEF2D,MNX1,OGA,PDE4B,PDGFB,PEX11A,PEX2,PHF21A,POU4F1,PPP1R15A,PROKR2,PTGER4,PTGES,…	101
Organismal Injury and Abnormalities,Organismal Survival	Organismal death	9.33e-33	Decreased	-5.113	A4GALT,ABCA5,ABCG1,ACKR3,ACTG1,ACVR1,ADAM9,ADAMTS1,ADAMTSL4,ADGRG1,ADM,ADRA1D,AGRN,AKAP12,AKT3,ALDOC,ALOXE3,ANGPTL4,ANKLE1,AQP11,ARG1,ARID5A,ARNT2,ARV1,ATAD3A,ATF3,ATXN3,AURKB,AXL,BARX2,BBC3,BBS7,BCL2L1,BCL3,BCL6,BCLAF1,BHLHE40,BIRC3,BMAL1,BMF,BMP2,BNIP3L,BRCA2,BRPF1,BTG2,C3,C7orf25,CAMKK2,CBL,CBLB,CBX2,CBX7,CCDC86,CCN1,CCN2,CCN3,CCNE2,CD40,CD44,CD82,CDA,CDC7,CDCA2,CDH17,CDK12,CDK19,CDK6,CDKN1A,C…	516

## Sheet: PK15
Categories	Diseases or Functions Annotation	p-value	Predicted Activation State	Activation z-score	Molecules	# Molecules
Cellular Movement	Cell movement	8.63e-20	Increased	6.414	ABCA1,ABCG1,ACKR3,ADAM33,ADM,AKR1B1,AMOTL1,ANGPTL4,AREG,ARHGAP24,ARL4C,ATF3,AXIN2,BACH2,BBS1,BCAS1,BCAT1,BCL3,BCL6,BHLHE40,BHLHE41,BTG1,BTG2,C3,CCDC40,CCL5,CCN1,CCN2,CCR7,CD274,CD300LB,CD40,CD44,CDKN1A,CEBPB,CEP85L,CHI3L1,CHN2,CLDN4,CNTF,COL4A3,CRTC2,CSF1,CSPG5,CTNNBIP1,CX3CL1,CXCL2,CXCL8,CYP1A1,DACH1,DAO,DAPK3,DCX,DDIT4,DICER1,DLL4,DOK1,DRD3,DUSP1,DUSP4,DUSP5,ECM1,EDNRB,EFNA1,EFNA3,EFNB1,EGLN1,E…	302
Cellular Movement	Cell movement of tumor cell lines	8.7e-11	Increased	6.321	ABCA1,ACKR3,ADAM33,ANGPTL4,AREG,ARHGAP24,ARL4C,ATF3,AXIN2,BCAS1,BCAT1,BCL3,BHLHE41,BTG1,C3,CCL5,CCN1,CCN2,CCR7,CD274,CD40,CD44,CDKN1A,CEBPB,CHN2,CLDN4,COL4A3,CSF1,CSPG5,CTNNBIP1,CX3CL1,CXCL2,CXCL8,DOK1,DRD3,DUSP5,ECM1,EDNRB,EFNB1,EGLN3,EGR1,EPHA2,EPHA4,EREG,ERRFI1,ETS1,ETV5,F11R,F2RL1,F3,FA2H,FAS,FCHSD2,FMNL3,FOS,FOSB,FOSL1,FRAT2,GDF15,GPRC5A,HBEGF,HES1,HK2,HMGCR,HSPA5,ID1,IGFBP4,IGSF9,IL18,IL1A,…	164
Cellular Movement	Migration of cells	4.29e-18	Increased	6.093	ABCA1,ABCG1,ACKR3,ADAM33,ADM,AMOTL1,ANGPTL4,AREG,ARHGAP24,ARL4C,ATF3,AXIN2,BACH2,BBS1,BCAS1,BCAT1,BCL3,BCL6,BHLHE40,BHLHE41,BTG2,C3,CCL5,CCN1,CCN2,CCR7,CD274,CD300LB,CD40,CD44,CDKN1A,CEBPB,CEP85L,CHI3L1,CHN2,CLDN4,CNTF,COL4A3,CRTC2,CSF1,CSPG5,CX3CL1,CXCL2,CXCL8,CYP1A1,DACH1,DAO,DAPK3,DCX,DDIT4,DICER1,DLL4,DOK1,DRD3,DUSP1,DUSP4,DUSP5,ECM1,EDNRB,EFNA1,EFNA3,EFNB1,EGLN1,EGLN3,EGR1,EHD1,ELF4,EPHA2,EP…	275
Cell Death and Survival	Cell survival	1.43e-18	Increased	6.042	ABCA1,ABCB6,ACHE,ACKR3,ADM,AREG,ATF3,BBC3,BCL2L11,BCL3,BCL6,BHLHE40,BIRC3,BNIP3,BTG2,C3,CCL5,CCN1,CCN2,CCNG2,CCR7,CD274,CD40,CD44,CDKN1A,CEBPB,CHI3L1,CLDN4,CNTF,COL4A3,CRTC2,CSF1,CX3CL1,CXCL2,CXCL8,DAPK3,DDIT3,DDX11,DICER1,DIO1,DUSP1,DUSP10,DUSP19,DUSP5,DUSP8,ECM1,EFNA1,EFNA3,EFNB1,EGLN1,EGLN3,EGR1,ELF3,ELF4,EPHA2,EPHA4,EREG,ERRFI1,ETS2,ETV5,EWSR1,F2RL1,FA2H,FAM111A,FAS,FBXO32,FOS,FOSL1,GADD45A,G…	212
Cellular Movement	Migration of tumor cell lines	3.27e-10	Increased	5.97	ACKR3,ADAM33,ANGPTL4,AREG,ARHGAP24,ARL4C,ATF3,AXIN2,BCAS1,BCAT1,BCL3,BHLHE41,C3,CCL5,CCN1,CCN2,CCR7,CD274,CD40,CD44,CDKN1A,CEBPB,CHN2,CLDN4,COL4A3,CSF1,CX3CL1,CXCL2,CXCL8,DOK1,DRD3,DUSP5,ECM1,EFNB1,EGLN3,EGR1,EPHA2,EPHA4,EREG,ERRFI1,ETS1,ETV5,F2RL1,F3,FA2H,FAS,FCHSD2,FMNL3,FOS,FOSL1,FRAT2,GDF15,GPRC5A,HBEGF,HES1,HK2,HMGCR,HSPA5,ID1,IGFBP4,IGSF9,IL18,IL1A,ISG15,ITGA2,ITGA5,ITGAL,ITGB6,JUN,KDM3A,KD…	149
Cell Death and Survival	Cell viability	3.83e-17	Increased	5.835	ABCA1,ABCB6,ACHE,ACKR3,ADM,AREG,ATF3,BBC3,BCL2L11,BCL3,BCL6,BHLHE40,BNIP3,BTG2,C3,CCL5,CCN1,CCN2,CCR7,CD274,CD40,CD44,CDKN1A,CEBPB,CHI3L1,CLDN4,CNTF,COL4A3,CRTC2,CSF1,CX3CL1,CXCL2,CXCL8,DAPK3,DDIT3,DDX11,DICER1,DIO1,DUSP1,DUSP10,DUSP19,DUSP5,DUSP8,ECM1,EFNA1,EFNA3,EFNB1,EGLN1,EGLN3,EGR1,ELF3,ELF4,EPHA2,EPHA4,EREG,ERRFI1,ETS2,EWSR1,F2RL1,FA2H,FAM111A,FAS,FBXO32,FOS,FOSL1,GADD45A,GADD45B,GDF15,HBEG…	201
Organismal Development	Size of body	5.33e-14	Increased	5.568	ABCA1,ACHE,AFF1,AHI1,ANGPTL4,AQP11,AREG,BCL2L11,BCL6,BMAL1,C3,CDKN1A,CDO1,CDON,CEBPB,CHST14,CLTRN,CNPY3,COL4A3,CSF1,CSGALNACT1,CSGALNACT2,DACT3,DNAAF2,DOK1,DRD3,DUSP1,E2F8,EDNRB,EFNA3,EHD1,ENTPD5,ETS1,ETV1,ETV5,F3,FBXL20,FOS,FOSB,GALNT11,GATM,GDF15,GJB1,GLIS3,GNPTAB,HBEGF,HES1,HES7,HK2,HOXB2,HS6ST1,HSD11B1,ID1,IFRD1,IGFBP4,IGFBP5,INSIG1,JCAD,KCNC3,KLF6,LAMA3,LEF1,LIG4,MBNL2,MESP2,MEX3B,MFSD2A,MMP…	112
Cellular Movement	Invasion of tumor cell lines	2.8e-08	Increased	5.505	AADAC,ADAMTS15,ADM,ANGPTL4,AREG,ARHGAP24,ATF3,BATF2,BBC3,BCL11A,BHLHE41,BTG2,CCN1,CCN2,CCR7,CD274,CD44,CDKN1A,CEBPB,CLDN4,CTNNBIP1,CXCL8,CYRIA,DICER1,DIRAS3,DRD3,DUSP1,ECM1,EFNA1,EFNA3,EFNB1,EGR1,ELF3,ENTPD5,EPHA2,EREG,ETS1,ETS2,ETV1,ETV5,F11R,FAS,FMNL3,FOSL1,FRAT2,GDF15,GJB1,GPRC5A,HBEGF,HES1,HK2,HSPA5,ID1,IGSF9,ISG15,ITGA5,ITGAL,ITGB6,ITGB8,JUN,JUNB,KDM3A,KDM4B,KDM4C,KDM6B,KLF4,KLF6,LEF1,MAFF,M…	132
Lipid Metabolism,Small Molecule Biochemistry	Synthesis of lipid	7.31e-11	Increased	5.433	ABCA1,ABCG1,ADM,AKR1B1,ANGPTL4,AREG,ATF3,BHLHE40,BMAL1,BNIP3,C3,CCL5,CCN1,CD40,CD83,CEBPB,CNTF,CSF1,CX3CL1,CXCL8,CYP1A1,CYP51A1,DACH1,DEGS2,DGKH,DHRS9,DOLK,EDNRB,EGR1,ELOVL4,ELOVL6,EREG,ETNK2,ETV1,F2RL1,FA2H,FAS,FMO3,FOS,FOSL1,GDF15,GDF9,HDC,HMGCR,HMOX2,HSD11B1,HSPA5,IGFBP4,IL16,IL18,IL1A,INSIG1,KAT2B,KCNJ5,KLF4,KLF5,LDLR,LIPH,MAP2K1,MAP3K14,MAP3K8,MFSD2A,MID1IP1,MYC,NCS1,NFIL3,NFKB1,NFKBIA,NPC1,…	103
Cellular Movement	Invasion of cells	5.97e-13	Increased	5.409	AADAC,ACKR3,ADAMTS15,ADM,ANGPTL4,AREG,ARHGAP24,ATF3,BATF2,BBC3,BCAT1,BCL11A,BCL6,BHLHE40,BHLHE41,BTG2,CCN1,CCN2,CCR7,CD274,CD44,CDKN1A,CEBPB,CHI3L1,CLDN4,CSF1,CTNNBIP1,CXCL2,CXCL8,CYP1A1,CYRIA,DICER1,DIRAS3,DRD3,DUSP1,ECM1,EDNRB,EFNA1,EFNA3,EFNB1,EGR1,ELF3,ENTPD5,EPHA2,EREG,ETS1,ETS2,ETV1,ETV5,F11R,F3,FAS,FMNL3,FOS,FOSL1,FRAT2,GDF15,GEM,GJB1,GPRC5A,HBEGF,HES1,HK2,HSPA5,ICAM1,ID1,IER3,IGFBP5,IGSF9…	166
Lipid Metabolism,Small Molecule Biochemistry	Fatty acid metabolism	8.61e-08	Increased	5.336	ABCA1,ABCG1,ACOT6,AKR1B1,ANGPTL4,AREG,CCL5,CCN1,CD40,CD83,CEBPB,CNTF,CSF1,CXCL8,CYP1A1,EDNRB,EGR1,ELOVL4,ELOVL6,ENTPD1,EREG,F2RL1,FA2H,FAS,GDF15,HMOX2,IL16,IL18,IL1A,INSIG1,KAT2B,KLF5,LDLR,MAP2K1,MAP3K14,MAP3K8,MFSD2A,MGLL,MID1IP1,MYC,NFKB1,NFKBIA,NPC1,NPC1L1,NUDT19,OPRL1,OXSM,PDPN,PITPNC1,PLA1A,PLSCR1,PNPLA8,PPARG,PTCH1,PTGES,RELB,RELN,RUNX1,SC5D,SCD,SLC38A2,SLC45A3,SLC6A12,SLCO2A1,SMAD3,SOCS3,S…	73
Cell-To-Cell Signaling and Interaction,Cellular Movement	Recruitment of cells	2.09e-15	Increased	5.283	BCL3,BCL6,BHLHE40,C3,CCL5,CCN1,CCR7,CD274,CD300LB,CD40,CD44,CHI3L1,CSF1,CX3CL1,CXCL2,CXCL8,CYP1A1,EGR1,ENTPD1,ETS1,F2RL1,F3,FAS,FOS,FOSL2,GDF15,GPRC5A,HBEGF,HDC,ICAM1,IKBKB,IL16,IL18,IL1A,ITGAE,JUN,KDM6B,MADCAM1,MAP3K8,NFKB1,NFKBIA,NLRP3,NOD1,NOD2,NOS3,P2RY2,PDE4B,PDGFB,PELI1,PGF,PIK3R1,PPARG,PTHLH,RCAN1,RHOB,SERPINE1,SLC7A8,SLPI,SMAD3,SNAI1,SPATA2,STAT3,SWAP70,TICAM1,TLR4,TNFRSF1B,VEGFA	67
Cardiovascular System Development and Function,Organismal Development	Angiogenesis	1.99e-21	Increased	5.199	ADM,AKR1B1,ANGPTL4,AP4S1,AREG,ARHGAP24,ATF3,BMAL1,BTG1,C3,CASP10,CCL5,CCN1,CCN2,CCR7,CD40,CD44,CDKN1A,CHI3L1,COL4A3,CRTC2,CSF1,CTNNBIP1,CX3CL1,CXCL2,CXCL8,CYP51A1,DDIT3,DICER1,DLL4,E2F8,ECM1,EDNRB,EFNA1,EFNA3,EFNB1,EGLN1,EGLN3,EGR1,EPHA2,EREG,ERO1A,ETS1,F11R,F2RL1,F3,FAS,FBXO42,FOS,FOSL1,FZD5,GADD45A,GEM,GLMN,GPR15,GPR4,HABP2,HBEGF,HES1,HK2,HOXA5,HOXB3,HOXB5,HS6ST1,HSPA5,ICAM1,ID1,ID3,IGFBP4,IGFB…	157
Cellular Development,Cellular Growth and Proliferation	Cell proliferation of tumor cell lines	6.24e-20	Increased	5.159	AADAC,ABCB6,ACHE,ACKR3,ADAM33,ADAMTS15,ADM,AMOTL1,ANGPTL4,AREG,ARL4C,ASIC2,ATF3,AXIN2,BATF2,BBC3,BCAS1,BCAT1,BCL2L11,BCL3,BCL6,BIRC3,BNIP3,BTG2,CACNA1S,CASZ1,CCN1,CCN2,CCNG2,CD274,CD40,CD44,CDKN1A,CDO1,CEBPB,CHN2,COBLL1,COL4A3,CSF1,CTNNBIP1,CX3CL1,CXCL8,CYP1A1,CYP51A1,CYRIA,DACH1,DAPK3,DCX,DDIT3,DEGS2,DICER1,DIRAS3,DLL4,DOK1,DRD3,DUSP1,DUSP10,DUSP19,DUSP4,DUSP5,E2F8,EDNRB,EFNA1,EGR1,ELF3,ELF4,ELL…	268
Cell-To-Cell Signaling and Interaction,Cellular Movement	Recruitment of blood cells	4.82e-16	Increased	5.153	BCL3,BHLHE40,C3,CCL5,CCN1,CCR7,CD274,CD300LB,CD40,CD44,CHI3L1,CSF1,CX3CL1,CXCL2,CXCL8,CYP1A1,EGR1,ENTPD1,ETS1,F2RL1,F3,FAS,FOS,FOSL2,GDF15,GPRC5A,HBEGF,HDC,ICAM1,IKBKB,IL16,IL18,IL1A,ITGAE,JUN,KDM6B,MADCAM1,MAP3K8,NFKB1,NFKBIA,NLRP3,NOD1,NOD2,NOS3,P2RY2,PDE4B,PDGFB,PELI1,PGF,PIK3R1,PPARG,RCAN1,RHOB,SERPINE1,SLC7A8,SLPI,SMAD3,SNAI1,SPATA2,STAT3,SWAP70,TICAM1,TLR4,TNFRSF1B,VEGFA	65
Cardiovascular System Development and Function	Development of vasculature	8.44e-23	Increased	5.146	ACKR3,ADM,AKR1B1,ANGPTL4,AP4S1,AREG,ARHGAP24,ATF3,BMAL1,BTG1,C3,CASP10,CCL5,CCN1,CCN2,CCR7,CD40,CD44,CDKN1A,CDO1,CDON,CHI3L1,COL4A3,CRTC2,CSF1,CTNNBIP1,CX3CL1,CXCL2,CXCL8,CYP51A1,DDIT3,DICER1,DLL4,E2F8,ECM1,EDNRB,EFNA1,EFNA3,EFNB1,EGLN1,EGLN3,EGR1,EPHA2,EREG,ERO1A,ERRFI1,ETS1,F11R,F2RL1,F3,FAS,FBXO42,FOS,FOSL1,FZD5,GADD45A,GEM,GLMN,GPR15,GPR4,HABP2,HBEGF,HES1,HK2,HMGCR,HMOX2,HNF1B,HOXA5,HOXB3,HOX…	172
Cellular Movement	Invasion of carcinoma cell lines	4.83e-08	Increased	5.074	ANGPTL4,AREG,CCN1,CCN2,CD274,CD44,CEBPB,DICER1,DUSP1,EGR1,ELF3,EPHA2,ETV1,FAS,FOSL1,GJB1,HBEGF,HK2,HSPA5,ID1,ISG15,ITGA5,ITGB6,JUN,JUNB,KDM4B,KDM4C,KLF4,MCL1,MXI1,MYC,NDRG1,NFKBID,NR4A2,NUAK1,NUPR1,ONECUT2,PDK1,PLAT,PLAU,PLAUR,PLK3,PLOD1,PPARG,RALA,SERPINE1,SLC34A2,SLC7A11,SNAI1,SOX4,STAT3,TIMP3,TMEM184B,TMEM8B,TNFAIP6,TP53INP1,TRIB3,USP27X,VEGFA,WWTR1	60
Cell-To-Cell Signaling and Interaction,Cellular Movement,Hematological System Development and Function,Immune Cell Trafficking	Recruitment of leukocytes	1.99e-15	Increased	4.992	BCL3,BHLHE40,C3,CCL5,CCN1,CCR7,CD274,CD300LB,CD40,CD44,CHI3L1,CSF1,CX3CL1,CXCL2,CXCL8,CYP1A1,EGR1,ETS1,F2RL1,F3,FAS,FOS,FOSL2,GDF15,GPRC5A,HBEGF,HDC,ICAM1,IKBKB,IL16,IL18,IL1A,ITGAE,JUN,KDM6B,MADCAM1,MAP3K8,NFKB1,NFKBIA,NLRP3,NOD1,NOD2,NOS3,P2RY2,PDE4B,PDGFB,PELI1,PGF,PIK3R1,PPARG,RCAN1,RHOB,SERPINE1,SLC7A8,SLPI,SMAD3,SNAI1,SPATA2,STAT3,SWAP70,TICAM1,TLR4,TNFRSF1B	63
Cellular Development,Cellular Growth and Proliferation	Cell proliferation of carcinoma cell lines	4.26e-09	Increased	4.983	AMOTL1,ANGPTL4,AREG,ARL4C,ASIC2,BBC3,BCL3,CCN1,CCN2,CCNG2,CD274,CD44,CDKN1A,CDO1,CEBPB,DEGS2,DLL4,E2F8,EGR1,ELF3,ELF4,ELL,ENTPD1,EPHA2,EREG,ETV1,F3,FAS,FCHSD2,FOSL1,GDF15,GRIN2A,HK2,HSPA5,ID1,IL18,IL1A,IRF1,ITGB8,JUN,KCNJ5,KDM4C,KLF12,KLF6,KMT2C,LOC102724428/SIK1,MAP2K1,MCL1,MGAT3,MXI1,MYC,NEK10,NFKBIA,NLRP3,NR4A1,NR4A2,NUPR1,ONECUT2,ORAI3,PDK1,PFKFB3,PHLPP1,PIK3R1,PLAT,PLAU,PPARG,PROKR2,PTPN12,R…	95
Cancer,Organismal Injury and Abnormalities	Neoplasia of tumor cell lines	2.96e-10	Increased	4.864	ABCA1,ANGPTL4,AREG,ATF3,AXIN2,BACH2,BBC3,BCAT1,BCL11A,CCN1,CCN2,CD274,CD44,CDKN1A,CXCL2,CXCL8,DACH1,DICER1,E2F8,EFNB1,EGR1,ENTPD1,EPHA2,EREG,ETS1,F2RL1,F3,FAS,FBXO42,FOS,FOSL1,GPRC5A,HK2,HMGCR,IGSF9,IKBKB,IL18,IRF1,ISG15,ITGA2,JUNB,KDM3A,KDM4B,KDM6B,KLF4,KLF6,MADCAM1,MAP2K1,MAP3K8,MFGE8,MYC,NDRG1,NFKBIA,NOD1,NOD2,NOS3,NTN4,PGF,PHLPP1,PIM1,PLAU,PLAUR,PLOD1,PTGES,RALA,RASSF1,RBPJ,SLC2A1,SLC2A5,SLC7…	87
Cell-To-Cell Signaling and Interaction,Cellular Movement	Recruitment of myeloid cells	8.65e-14	Increased	4.762	BCL3,BHLHE40,C3,CCL5,CCN1,CCR7,CD274,CD300LB,CD40,CD44,CHI3L1,CSF1,CX3CL1,CXCL2,CXCL8,CYP1A1,ETS1,F2RL1,F3,FOSL2,GDF15,GPRC5A,HBEGF,ICAM1,IKBKB,IL18,IL1A,KDM6B,MAP3K8,NFKB1,NFKBIA,NLRP3,NOD1,NOD2,NOS3,P2RY2,PDE4B,PDGFB,PGF,PIK3R1,PPARG,RCAN1,RHOB,SERPINE1,SLC7A8,SLPI,SMAD3,SNAI1,SPATA2,STAT3,SWAP70,TICAM1,TLR4,TNFRSF1B	54
Cell Death and Survival	Cell viability of tumor cell lines	5.36e-10	Increased	4.597	ABCA1,ABCB6,ACHE,ACKR3,AREG,ATF3,BCL2L11,BCL6,BHLHE40,BNIP3,BTG2,CCN2,CD274,CD40,CD44,CDKN1A,CEBPB,CLDN4,CNTF,CXCL2,CXCL8,DAPK3,DDX11,DIO1,DUSP1,DUSP10,DUSP19,DUSP5,ECM1,EGLN1,EGLN3,EGR1,ELF3,EPHA2,EPHA4,EREG,ERRFI1,EWSR1,FA2H,FAM111A,FAS,FOS,FOSL1,GDF15,HBEGF,HES1,HK2,HNF1B,HOXA5,HSPA5,ID1,IER3,IGFBP5,IKBKB,IL1A,INSIG1,JAK3,JUN,KDM4B,KDM4C,KDM6B,KIFC3,KLF4,KLF5,KLF6,LEF1,LIG4,LMNB1,MAP2K1,MAP3K1…	128
Cell-To-Cell Signaling and Interaction,Cellular Movement,Hematological System Development and Function,Immune Cell Trafficking,Inflammatory Response	Recruitment of phagocytes	2.73e-11	Increased	4.588	BCL3,BHLHE40,CCL5,CCN1,CCR7,CD274,CD300LB,CD40,CD44,CHI3L1,CSF1,CX3CL1,CXCL2,CXCL8,CYP1A1,ETS1,F2RL1,F3,FOSL2,HBEGF,ICAM1,IKBKB,IL18,IL1A,MAP3K8,NFKB1,NFKBIA,NLRP3,NOD1,NOD2,NOS3,P2RY2,PDE4B,PDGFB,PGF,PPARG,RCAN1,RHOB,SERPINE1,SLPI,SMAD3,SNAI1,SPATA2,STAT3,TICAM1,TLR4,TNFRSF1B	47
Cancer	Sphere formation of tumor cell lines	6.48e-08	Increased	4.583	ACKR3,CCN2,CD44,CXCL8,ECM1,EGLN3,FOSL1,HBEGF,HK2,ICAM1,ISG15,KDM4B,KDM6B,KLF5,NFKBIA,PDE4B,PPARG,SCD,SLC2A1,SLC7A11,SNAI1,SOX9,STAT3,SYT11,TGM2,ZNF217	26
Cell Morphology,Cellular Assembly and Organization,Cellular Function and Maintenance	Formation of cellular protrusions	1.04e-15	Increased	4.511	ABCG1,ACHE,AHI1,ANGPTL4,AREG,ARHGAP24,ARHGAP33,ATF3,BBS1,BCL11A,BTG2,C21orf91,C3,CAPRIN2,CCDC113,CCDC40,CCL5,CCN1,CCN2,CCR7,CD44,CDKN1A,CEP41,CFAP54,CFAP70,CNTF,CPEB3,CSF1,CX3CL1,CXCL8,DCX,DICER1,EFNA1,EFNA3,EFNB1,EGR1,EHD1,ENTPD1,EPHA2,EPHA4,F2RL1,F3,FHDC1,FMNL3,FOS,FZD1,FZD5,GDF15,GDPD5,GEM,HBEGF,HES1,HSPA5,ID1,IGSF9,IKBKB,IL18,IL1A,IQUB,ITGA5,ITGB8,JUN,KAT2B,KCNJ2,KLF5,LMNB1,LRP4,MAFG,MAP2K1,M…	151
Cancer,Organismal Injury and Abnormalities	Growth of tumor	3.68e-25	Increased	4.48	ACKR3,ADM,AKR1B1,AMOTL1,ANGPTL4,AREG,ATF3,ATF7IP,BATF2,BBC3,BNIP3,BTG2,CA12,CCL5,CCN1,CCN2,CD274,CD40,CD44,CDA,CDKN1A,CDO1,CDON,CEBPB,CELA2A,CHI3L1,CLDN4,CNTF,COL4A3,CSF1,CXCL8,DACH1,DAPK3,DDIT3,DDX11,DICER1,DLL4,DUSP1,ECM1,EFNA1,EGLN1,EGR1,ELF3,ELF4,ENTPD1,EPHA2,ERO1A,ETS1,F2RL1,F3,FA2H,FAM83D,FAS,FBXL20,FLCN,FOS,FOSL1,FRAT2,FRMD6,GADD45A,GDF15,GJB1,GPR4,GPR68,GPRC5A,HBEGF,HES1,HK2,HMGCR,HOXA5,H…	194
Cellular Assembly and Organization,Cellular Function and Maintenance	Organization of cytoplasm	1.9e-17	Increased	4.422	ABCA1,ABCG1,ACHE,ADM,AHI1,ANGPTL4,AREG,ARHGAP24,ARHGAP33,ATF3,BBS1,BCL11A,BCL6,BNIP3,BTG2,C21orf91,C3,CACNA1S,CAPRIN2,CCDC113,CCDC40,CCL5,CCN1,CCN2,CCR7,CD44,CDKN1A,CEP41,CFAP54,CFAP70,CGNL1,CNTF,CPEB3,CSF1,CSPG5,CX3CL1,CXCL8,DAPK3,DCX,DICER1,DLL4,DOK1,EFNA1,EFNA3,EFNB1,EGR1,EHD1,ENTPD1,EPHA2,EPHA4,ETS1,F11R,F2RL1,F3,FAS,FHDC1,FLCN,FMNL3,FOS,FZD1,FZD5,GAN,GDF15,GDPD5,GEM,GJB1,GNPTAB,GPR15,HBEGF,H…	211
Cellular Assembly and Organization,Cellular Function and Maintenance	Organization of cytoskeleton	7.38e-18	Increased	4.363	ABCG1,ACHE,ADM,AHI1,ANGPTL4,AREG,ARHGAP24,ARHGAP33,ATF3,BBS1,BCL11A,BCL6,BTG2,C21orf91,C3,CAPRIN2,CCDC113,CCDC40,CCL5,CCN1,CCN2,CCR7,CD44,CDKN1A,CEP41,CFAP54,CFAP70,CGNL1,CNTF,CPEB3,CSF1,CSPG5,CX3CL1,CXCL8,DAPK3,DCX,DICER1,DLL4,DOK1,EFNA1,EFNA3,EFNB1,EGR1,EHD1,ENTPD1,EPHA2,EPHA4,ETS1,F11R,F2RL1,F3,FAS,FHDC1,FMNL3,FOS,FZD1,FZD5,GAN,GDF15,GDPD5,GEM,GJB1,GPR15,HBEGF,HES1,HMCN1,HSPA5,HTR1B,ICAM1,ID1,…	199
Cellular Movement	Chemotaxis	1.06e-09	Increased	4.298	ACKR3,C3,CCL5,CCN1,CCN2,CCR7,CD40,CD44,CDKN1A,COL4A3,CRTC2,CSF1,CX3CL1,CXCL2,CXCL8,DRD3,DUSP1,EDNRB,EFNA1,EFNB1,EPHA2,F2RL1,FAS,FOSL1,HBEGF,ICAM1,IKBKB,IL16,IL18,IL1A,ISG15,ITGA2,ITGAL,JUN,LDLR,LEF1,MAP2K1,MAP3K14,NCK2,NFKB2,NOD2,NOS3,NR4A1,P2RY2,PDE4B,PDGFB,PGF,PLAT,PLAU,PLAUR,PPARG,PTGES,RALA,REL,RELB,RHOB,RIN3,SEMA3B,SERPINE1,SLPI,SMAD3,SOCS3,SOX4,SPN,SRCIN1,STAT3,SWAP70,THBD,TLR4,TNFAIP6,TNFS…	73
Cardiovascular System Development and Function,Organismal Development	Vasculogenesis	3.63e-17	Increased	4.217	ADM,AKR1B1,ANGPTL4,AP4S1,ARHGAP24,ATF3,BMAL1,C3,CASP10,CCN1,CCN2,CCR7,CD40,CD44,CDKN1A,CHI3L1,COL4A3,CRTC2,CSF1,CTNNBIP1,CX3CL1,CXCL2,CXCL8,CYP51A1,DDIT3,DICER1,DLL4,ECM1,EDNRB,EFNA1,EFNB1,EGLN1,EGLN3,EGR1,EPHA2,ERO1A,ETS1,F11R,F2RL1,F3,FAS,FOS,FOSL1,FZD5,GADD45A,GEM,GLMN,HABP2,HBEGF,HES1,HK2,HOXB3,HOXB5,HS6ST1,HSPA5,ICAM1,ID1,ID3,IGFBP4,IGFBP5,IL18,IL1A,IRF1,ITGA2,ITGA5,ITGB8,JUN,JUNB,KCNJ2,KDM6…	127
Cellular Movement	Homing of cells	6.49e-11	Increased	4.167	ACKR3,C3,CCL5,CCN1,CCN2,CCR7,CD40,CD44,CDKN1A,COL4A3,CRTC2,CSF1,CX3CL1,CXCL2,CXCL8,DRD3,DUSP1,EDNRB,EFNA1,EFNB1,ELF4,EPHA2,F2RL1,FAS,FOSL1,HBEGF,ICAM1,IKBKB,IL16,IL18,IL1A,ISG15,ITGA2,ITGA5,ITGAE,ITGAL,JAK3,JUN,LDLR,LEF1,MAP2K1,MAP3K14,MYC,NCK2,NFKB2,NOD2,NOS3,NR4A1,P2RY2,PDE4B,PDGFB,PGF,PLAT,PLAU,PLAUR,PPARG,PTGES,RALA,REL,RELB,RHOB,RIN3,RUNX1,SEMA3B,SERPINE1,SLPI,SMAD3,SOCS3,SOX4,SPN,SRCIN1,STA…	79
Cell-To-Cell Signaling and Interaction	Binding of tumor cell lines	1.5e-10	Increased	4.151	ANGPTL4,CCN1,CCN2,CD274,CD44,CD68,CSF1,CX3CL1,CXCL2,CXCL8,EFNB1,EGR1,EPHA2,ETS1,ETV5,EXTL3,F11R,F3,FAS,FOS,FZD5,GDF15,HES1,HS6ST1,HSPA5,ICAM1,IL18,ITGA2,ITGA5,ITGAL,JUN,JUNB,KCNK5,LAMA3,LEF1,MAP2K1,MAP3K8,NFKBIA,NOS3,NR4A1,P2RY2,PALLD,PHLDA1,PIK3R1,PLAU,PLAUR,PPARG,RASSF1,RCAN1,SERPINE1,SLC34A2,SMAD3,SNAI1,SPN,STAT3,TCIM,TGM2,THBD,TIMP3,TLR4,TNFSF9,VEGFA,WWTR1	63
Cell Death and Survival	Cell viability of blood cells	9.63e-13	Increased	4.104	ACKR3,BBC3,BCL2L11,BCL3,BCL6,C3,CCR7,CD40,CD44,CEBPB,CNTF,CSF1,CX3CL1,CXCL8,DICER1,FAS,GADD45A,GADD45B,ICAM1,IKBKB,IL18,ITGAL,JAK3,LEF1,MAP2K1,MAP3K14,MCL1,MX1,MYC,NFIL3,NFKB1,NFKBIA,NOD1,PDK1,PIK3R1,PIM1,PLAT,RBPJ,REL,RELB,SERPINB9,SMAD3,SPN,STAT3,TGM2,TICAM1,TLR4,TNFAIP3,TNFRSF1B,TNFSF9,VEGFA	51
Cellular Movement	Cell movement of connective tissue cells	1.37e-11	Increased	4.095	ADM,CCL5,CCN1,CCN2,CCR7,CD44,CDKN1A,COL4A3,CSF1,CX3CL1,CXCL8,DAPK3,EHD1,F3,FOS,FOSL1,FRMD6,HBEGF,ID1,IKBKB,IL16,ITGA5,JUN,MAP2K1,MAP3K8,MYC,NCK2,NFKB2,NOS3,PACSIN2,PALLD,PDGFB,PGF,PLAU,PLAUR,RASGRF1,RELB,RHOB,RND3,SLC2A1,SMAD3,SOX9,STAT3,TNFRSF1B,TNN,ZFAND5	46
Carbohydrate Metabolism	Metabolism of carbohydrate	2.87e-08	Increased	4.003	ABCC5,AKR1B1,ALDOC,B3GAT2,CCL5,CCN2,CD40,CD44,CEBPB,CHI3L1,CHST14,CHSY1,CSF1,CSGALNACT1,CSGALNACT2,CX3CL1,CXCL8,DGKH,EDNRB,ENTPD5,EPM2AIP1,ETNK2,EXTL3,FAS,FPGT,GALT,GLYCTK,GNE,HBEGF,HK2,HNF4G,HS6ST1,HSPA5,ICAM1,IKBKB,IL18,IL1A,KCNJ11,LIPH,MAN2C1,MAP2K1,MAP3K14,MFSD2A,MGAT3,MYC,NCS1,NFKB1,NR1D1,NR4A1,NR4A2,OPRL1,P2RY2,PDGFB,PFKFB3,PHKA2,PIK3R1,PLA1A,PLA2G4B,PLAT,PLAU,PLSCR1,PNPLA8,PPARG,PPP1R15A,P…	82
Lipid Metabolism,Small Molecule Biochemistry	Metabolism of eicosanoid	5.58e-08	Increased	3.989	AKR1B1,AREG,CCL5,CCN1,CD40,CD83,CEBPB,CNTF,CSF1,CXCL8,CYP1A1,EDNRB,ELOVL4,EREG,F2RL1,FAS,HMOX2,IL16,IL18,IL1A,KLF5,LDLR,MAP2K1,MAP3K14,MAP3K8,MGLL,NFKB1,NFKBIA,NPC1,OPRL1,PDPN,PNPLA8,PPARG,PTGES,RELB,RUNX1,SMAD3,TLR4,VEGFA	39
Lipid Metabolism,Small Molecule Biochemistry	Synthesis of fatty acid	1.46e-09	Increased	3.986	ABCA1,AKR1B1,ANGPTL4,AREG,CCL5,CCN1,CD40,CD83,CEBPB,CNTF,CSF1,CXCL8,CYP1A1,EDNRB,EGR1,ELOVL4,ELOVL6,EREG,F2RL1,FAS,HMOX2,IL16,IL18,IL1A,INSIG1,KAT2B,KLF5,LDLR,MAP2K1,MAP3K14,MAP3K8,MID1IP1,MYC,NFKB1,NFKBIA,NPC1,OPRL1,OXSM,PNPLA8,PPARG,PTGES,RELB,RUNX1,SCD,SLC45A3,SMAD3,SOCS3,TLR4,TRIB3,VEGFA	50
Embryonic Development,Organismal Development	Development of body trunk	1.19e-18	Increased	3.953	ABCA1,ACKR3,ADM,AKR1B1,AP4S1,AQP11,AREG,ATF3,AXIN2,BBC3,BCL2L11,BCL3,BMAL1,CASP10,CASZ1,CCDC40,CCL5,CCN1,CCN2,CCR7,CD40,CD44,CD83,CDKN1A,CDO1,CEBPB,CHI3L1,COL4A3,CRTC2,CSF1,CTNNBIP1,CX3CL1,CXCL2,CYP51A1,CYS1,DCHS1,DICER1,DIRAS3,DLL4,DUSP1,DUSP8,EDNRB,EFNA1,EFNB1,EGLN1,EGR1,ENDOG,EREG,ERRFI1,ETS1,ETV1,ETV5,FAS,FILIP1L,FOS,FOSB,FZD1,GDF15,GDF9,GEM,GLIS3,HABP2,HBEGF,HES1,HES7,HNF1B,HOXA5,HOXB3,HOXB5…	167
Cell-To-Cell Signaling and Interaction	Interaction of tumor cell lines	2.36e-10	Increased	3.951	ANGPTL4,CCN1,CCN2,CD274,CD44,CD68,CSF1,CX3CL1,CXCL2,CXCL8,EFNB1,EGR1,EPHA2,ETS1,ETV5,EXTL3,F11R,F3,FAS,FOS,FZD5,GDF15,GJB1,HES1,HS6ST1,HSPA5,ICAM1,IL18,ITGA2,ITGA5,ITGAL,JUN,JUNB,KCNK5,LAMA3,LEF1,MAP2K1,MAP3K8,NFKBIA,NOS3,NR4A1,P2RY2,PALLD,PHLDA1,PIK3R1,PLAU,PLAUR,PPARG,RASSF1,RCAN1,SERPINE1,SLC34A2,SMAD3,SNAI1,SPN,STAT3,TCIM,TGM2,THBD,TIMP3,TLR4,TNFSF9,VEGFA,WWTR1	64
Cancer,Organismal Injury and Abnormalities	Invasive cancer	1.07e-14	Increased	3.924	ABCA1,ACKR3,ADM,ANGPTL4,AREG,ARL4C,ATF3,AXIN2,BACH2,BBC3,BCAT1,BCL11A,BCL2L11,BHLHE41,C3,CACNA1S,CASP10,CCL5,CCN1,CCN2,CCR7,CD274,CD40,CD44,CD83,CDA,CDKN1A,CEBPB,CLDN4,CSF1,CXCL2,CXCL8,CYP51A1,DICER1,DNAH7,DUSP4,E2F8,EDNRB,EGR1,ENO4,ENTPD1,EPHA2,ETS1,ETV1,F2RL1,F3,FAS,FBXO42,FLCN,FOS,FOSL1,GADD45A,GADD45B,GDF15,GPRC5A,GRIN2A,HES4,HK2,HMGCR,ICAM1,ID1,ID3,IER3,IGFBP5,IGSF9,IKBKB,IL18,IL1A,IRF1,ISG1…	189
Cellular Function and Maintenance	Cellular homeostasis	3.34e-20	Increased	3.919	ABCA1,ABCB6,ABCG1,ACHE,ADM,AFF1,AKR1B1,AMOTL1,ANGPTL4,ANKH,AREG,ASIC2,BACH2,BBC3,BCL11A,BCL2L11,BCL3,BCL6,BHLHE40,BMAL1,BNIP3,BOK,BORCS7,C19orf12,C3,CCL5,CCN1,CCR7,CD274,CD40,CD83,CDKN1A,CEBPB,CLDN4,CPEB3,CRTC2,CRY2,CSF1,CX3CL1,CXCL2,CXCL8,DAPK3,DDIT3,DDIT4,DENND3,DICER1,DLL4,DNAJB1,DOK1,DRD3,DUSP10,DUSP4,EDNRB,EFNB1,EGLN1,EGR1,ELF3,ELF4,ENDOG,ENTPD1,EPHA2,EPHA4,ERO1A,ERO1B,ETS1,ETS2,F11R,F2RL1,F…	226
Cell-To-Cell Signaling and Interaction	Binding of blood cells	1.72e-08	Increased	3.878	C3,CCL5,CCN1,CCR7,CD40,CD44,CD83,CSF1,CX3CL1,CXCL2,CXCL8,DNAJC1,DRD3,EFNB1,ENTPD1,EPHA4,F11R,F3,FAS,GDF15,ICAM1,IKBKB,IL18,IL1A,ITGA2,ITGA2B,ITGA5,ITGAL,JAK3,JUN,KCNK5,MADCAM1,MAP2K1,MAP3K14,MYC,NFKB2,NFKBIA,NOD1,NOS3,PER1,PIK3R1,PLAU,PLAUR,PPARG,RASSF5,REL,RELB,RHOB,SERPINE1,SOCS3,SPN,SWAP70,TGM2,THBD,TLR4,TNIP1,VEGFA	57
Cancer,Organismal Injury and Abnormalities	Neoplasia of cells	3.34e-18	Increased	3.869	AADAC,ABCA1,ABCB6,ABCC5,ABCG1,ABTB2,ACHE,ADAMTS15,ADAMTSL2,ADAMTSL4,AFF1,AHI1,ALAS1,ALDH6A1,AMOTL1,ANGPTL4,ANKH,ANKRD22,ANKRD35,ANO9,AREG,ARHGAP24,ARHGAP33,ASAP3,ASPHD2,ATF3,ATF7IP,AXIN2,BACH2,BATF2,BBC3,BCAS1,BCAT1,BCL11A,BCL2L11,BCL3,BCL6,BEND3,BHLHE41,BIRC3,BLOC1S4,BMAL1,BTG1,BTG2,C19orf44,C1RL,C3,C9,CABP2,CACNA1S,CAPRIN2,CARF,CASP10,CASZ1,CCDC113,CCDC180,CCDC40,CCDC86,CCL5,CCN1,CCN2,CCNG2,CCR…	540
Lipid Metabolism,Small Molecule Biochemistry	Biosynthesis of polyunsaturated fatty acids	1.36e-08	Increased	3.862	AKR1B1,AREG,CCL5,CCN1,CD40,CD83,CEBPB,CNTF,CSF1,CXCL8,EDNRB,ELOVL4,EREG,F2RL1,FAS,HMOX2,IL16,IL18,IL1A,KLF5,LDLR,MAP2K1,MAP3K14,MAP3K8,NFKB1,NFKBIA,NPC1,OPRL1,PNPLA8,PPARG,PTGES,RELB,RUNX1,SCD,SMAD3,TLR4,VEGFA	37
Lipid Metabolism,Small Molecule Biochemistry	Synthesis of eicosanoid	3.13e-08	Increased	3.862	AKR1B1,AREG,CCL5,CCN1,CD40,CD83,CEBPB,CNTF,CSF1,CXCL8,EDNRB,ELOVL4,EREG,F2RL1,FAS,HMOX2,IL16,IL18,IL1A,KLF5,LDLR,MAP2K1,MAP3K14,MAP3K8,NFKB1,NFKBIA,NPC1,OPRL1,PNPLA8,PPARG,PTGES,RELB,RUNX1,SMAD3,TLR4,VEGFA	36
Cellular Movement,Hematological System Development and Function,Immune Cell Trafficking,Inflammatory Response	Migration of phagocytes	1.87e-07	Increased	3.846	ABCA1,BCL6,C3,CCL5,CCN2,CCR7,CD40,CD44,CSF1,CX3CL1,CXCL2,CXCL8,F11R,F2RL1,FAS,GDF15,ICAM1,IL10RA,IL16,IL18,ITGA5,ITGAL,KLF6,LDLR,MAP3K14,NLRP3,PDE4B,PDPN,PIK3R1,PLAU,PLAUR,PPARG,RHOB,SERPINE1,SLPI,SOCS3,SWAP70,TIMP3,TLR4,TNFSF18,TNFSF9,TRIM65,VEGFA	43
Cancer,Organismal Injury and Abnormalities	Advanced malignant tumor	2.86e-15	Increased	3.836	ABCA1,ACKR3,ADM,AHI1,ANGPTL4,ARL4C,ATF3,AXIN2,BACH2,BBC3,BCAT1,BCL11A,BCL2L11,BHLHE41,BTG1,C3,CASP10,CCL5,CCN1,CCN2,CCR7,CD274,CD40,CD44,CDA,CDKN1A,CLDN4,CSF1,CXCL2,CXCL8,CYP51A1,DACH1,DICER1,DIRAS3,DUSP4,EDNRB,EFNA1,ENTPD1,EPHA2,ETS1,ETV1,F2RL1,F3,FAS,FBXO42,FLCN,FOS,FOSL1,GABRP,GADD45A,GDF15,GPRC5A,GRIN2A,HES1,HK2,HMGCR,HSD11B1,ICAM1,ID1,ID3,IGFBP4,IGFBP5,IGSF9,IKBKB,IL16,IL18,IL1A,IRF1,ISG15,I…	169
Cell Death and Survival	Cell viability of breast cancer cell lines	1.06e-07	Increased	3.813	ACKR3,BCL6,BHLHE40,BTG2,CCN2,CD44,CDKN1A,CXCL2,DAPK3,DUSP1,ECM1,ELF3,ERRFI1,GDF15,HOXA5,INSIG1,JUN,KIFC3,LIG4,MAP3K8,MCL1,MYC,NCS1,NEK5,NFKBIA,NR1D1,PDK1,PIM1,PPP1R1B,SCD,SESN2,SETD1B,SMAD3,STAT3,STYK1,TGM2,UGCG,VEGFA,XPA	39
Cancer	Cell transformation	1.1e-19	Increased	3.805	AADAC,ABCA1,ABCB6,ABCC5,ABCG1,ABTB2,ACHE,ADAMTS15,ADAMTSL2,ADAMTSL4,ADM,AFF1,AHI1,ALAS1,ALDH6A1,AMOTL1,ANGPTL4,ANKH,ANKRD22,ANKRD35,ANO9,AREG,ARHGAP24,ARHGAP33,ASAP3,ASPHD2,ATF3,ATF7IP,AXIN2,BACH2,BATF2,BBC3,BCAS1,BCAT1,BCL11A,BCL2L11,BCL3,BCL6,BEND3,BHLHE41,BIRC3,BLOC1S4,BMAL1,BTG1,BTG2,C19orf44,C1RL,C3,C9,CABP2,CACNA1S,CAPRIN2,CARF,CASP10,CASZ1,CCDC113,CCDC180,CCDC40,CCDC86,CCL5,CCN1,CCN2,CCNG2…	550
Cardiovascular System Development and Function,Cellular Movement	Cell movement of endothelial cells	1.57e-09	Increased	3.786	ACKR3,ADM,AMOTL1,ANGPTL4,ARHGAP24,BTG2,C3,CCL5,CCN1,CCN2,CD40,CD44,CHI3L1,CX3CL1,CXCL8,DICER1,DLL4,EFNA1,EFNB1,EGR1,EPHA2,ETS1,F11R,F2RL1,F3,GADD45A,HSPA5,ICAM1,ID1,ID3,ITGA2,KDM6B,MAP2K1,MMP13,MXD1,MYC,NOS3,NR4A1,NR4A2,PDGFB,PGF,PIM1,PLAU,PLAUR,PLXNA1,PPARG,PTHLH,PTPN12,RCAN1,RHOB,SERPINE1,SMAD3,SOX4,STAT3,THBD,TIMP3,TNN,VEGFA,ZC3H12A	59
Carbohydrate Metabolism	Quantity of carbohydrate	1.45e-13	Increased	3.764	ABCA1,ABCG1,ADM,BMAL1,C3,CCN2,CD274,CD40,CD44,CDO1,CEBPB,CNTF,CRTC2,CRY2,CSF1,CXCL8,DICER1,DNAJB9,DUSP1,FAS,FBXO42,FMO3,GATM,GDF15,GJB1,GLIS3,GNE,GPR68,HK2,HS6ST1,HSD11B1,HSPA5,HTR1B,ICAM1,IFNE,IGFBP4,IGFBP5,IKBKB,IL1A,INSIG1,JUN,JUNB,KCNJ11,KDM3A,LDLR,MAN2C1,MFSD2A,MGAT4A,MGLL,MYC,NFKB1,NOCT,NOD2,NOS3,NPC1L1,NR4A1,NR4A2,NUAK1,NUAK2,P2RY2,PFKFB3,PFKFB4,PIK3R1,PLAU,PNPLA8,PPARG,PPP1R15A,PPP1R3C,PT…	88
Post-Translational Modification	Phosphorylation of protein	2.28e-07	Increased	3.726	ADM,AREG,AXIN2,BIRC3,C3,CCL5,CCN1,CCN2,CD40,CD44,CDKN1A,CDON,CSF1,CX3CL1,CXCL8,DAPK3,DICER1,DUSP1,EDNRB,EFNA1,EPHA4,EREG,ETNK2,F2RL1,FAS,FIZ1,FLCN,FZD1,GLMN,GLYCTK,IKBKB,IL18,ITGA2B,JAK3,LOC102724428/SIK1,LRP4,MAP2K1,MAP3K13,MAP3K14,MAP3K9,MARK4,MKNK2,NEK10,NUAK1,NUAK2,P2RY1,PDGFB,PDK1,PEAK1,PHKA2,PHLPP1,PIK3R1,PIM1,PLAUR,PLK3,PPP2R5B,PTPN12,RELN,RPS6KA5,SEMA7A,SESN2,SGK1,SH3GL2,SHB,SLC3A2,SOCS3,…	77
Cancer,Organismal Injury and Abnormalities	Breast or pancreatic cancer	2.29e-20	Increased	3.681	ABCA1,ABCC5,ABCG1,ABTB2,ACKR3,ADAMTS15,ADPRH,AFF1,AKR1B1,ALDH1B1,ALDOC,AMOTL1,ANGPTL4,ANKS4B,AREG,ARL4C,ATF3,AXIN2,BBS1,BCAT1,BCL11A,BCL2L11,BCL3,BCL6,BHLHE40,BMAL1,BNIP3,BTG2,C17orf75,C19orf44,C1RL,C3,C9,CA8,CACNA1S,CAPRIN2,CARF,CASP10,CASZ1,CCDC113,CCDC180,CCL5,CCN1,CCN2,CCNG2,CCR7,CD274,CD44,CD68,CDKN1A,CDO1,CDON,CEBPB,CEP41,CEP85L,CFAP54,CHD2,CHI3L1,CHST14,CLDN4,CLDN8,CNDP1,CNPY3,CNTF,COBLL1,…	494
Cancer,Organismal Injury and Abnormalities	Metastasis	1.76e-13	Increased	3.68	ABCA1,ACKR3,ADM,ANGPTL4,ARL4C,ATF3,AXIN2,BACH2,BBC3,BCAT1,BCL11A,BCL2L11,BHLHE41,C3,CASP10,CCL5,CCN1,CCN2,CCR7,CD274,CD40,CD44,CDA,CDKN1A,CLDN4,CSF1,CXCL2,CXCL8,CYP51A1,DICER1,DUSP4,EDNRB,ENTPD1,EPHA2,ETS1,ETV1,F2RL1,F3,FAS,FBXO42,FLCN,FOS,FOSL1,GADD45A,GDF15,GPRC5A,GRIN2A,HK2,HMGCR,ICAM1,ID1,ID3,IGFBP5,IGSF9,IKBKB,IL18,IL1A,IRF1,ISG15,ISLR,ITGA2,ITGAL,JARID2,JUN,JUNB,KCNJ2,KDM3A,KDM4B,KDM6B,KLF4…	155
Cellular Assembly and Organization,Cellular Function and Maintenance	Microtubule dynamics	1.86e-18	Increased	3.678	ABCG1,ACHE,ADM,AHI1,ANGPTL4,AREG,ARHGAP24,ARHGAP33,ATF3,BBS1,BCL11A,BTG2,C21orf91,C3,CAPRIN2,CCDC113,CCDC40,CCL5,CCN1,CCN2,CCR7,CD44,CDKN1A,CEP41,CFAP54,CFAP70,CNTF,CPEB3,CSF1,CX3CL1,CXCL8,DCX,DICER1,DLL4,DOK1,EFNA1,EFNA3,EFNB1,EGR1,EHD1,ENTPD1,EPHA2,EPHA4,F2RL1,F3,FAS,FHDC1,FMNL3,FOS,FZD1,FZD5,GAN,GDF15,GDPD5,GEM,GJB1,GPR15,HBEGF,HES1,HSPA5,HTR1B,ICAM1,ID1,IFRD1,IGSF9,IKBKB,IL18,IL1A,IQUB,ITGA5,…	183
Cellular Growth and Proliferation,Tissue Development	Proliferation of neural cells	3.44e-14	Increased	3.665	AREG,ARHGAP33,BBS1,BTG1,BTG2,CCL5,CCN1,CDKN1A,CDON,CEBPB,CNTF,CSF1,CSPG5,CTNNBIP1,CX3CL1,CXCL2,DCX,DGKH,DICER1,DLL4,DUSP10,EDNRB,EEA1,EFNA1,EFNB1,EGR1,EPHA2,ETV5,EXTL3,FAS,GDPD5,GJB1,HES1,HMGCR,ID1,ID3,IGFBP5,IGSF9,IKBKB,IQUB,JUN,KCTD11,KLF4,LAMA3,LMNB1,MAP2K1,MAP3K8,MESP2,MXI1,MYC,MYLIP,NCK2,NDEL1,NFATC4,NFKB1,NFKBIA,NOS3,NR1D1,NR2E1,OTX1,P2RY2,PALLD,PDGFB,PDP1,PLAG1,PLAT,PLXNA1,PPARG,PPP2R5B,PR…	101
Cell-To-Cell Signaling and Interaction,Cellular Movement,Hematological System Development and Function,Immune Cell Trafficking	Recruitment of granulocytes	1.49e-10	Increased	3.66	BCL3,BHLHE40,C3,CCL5,CCR7,CD274,CD300LB,CD44,CHI3L1,CSF1,CXCL2,CXCL8,CYP1A1,F2RL1,FOSL2,GDF15,GPRC5A,ICAM1,IKBKB,IL18,IL1A,KDM6B,MAP3K8,NLRP3,NOD1,NOD2,P2RY2,PDE4B,PIK3R1,PPARG,RCAN1,SERPINE1,SLC7A8,SLPI,SMAD3,SPATA2,STAT3,SWAP70,TICAM1,TLR4	40
Cell Death and Survival,Organismal Injury and Abnormalities	Cell viability of leukocytes	2.1e-12	Increased	3.658	BBC3,BCL2L11,BCL3,BCL6,C3,CCR7,CD40,CD44,CEBPB,CNTF,CSF1,CX3CL1,CXCL8,DICER1,FAS,ICAM1,IKBKB,IL18,ITGAL,JAK3,LEF1,MAP2K1,MAP3K14,MCL1,MX1,MYC,NFIL3,NFKB1,NFKBIA,NOD1,PDK1,PIK3R1,PIM1,PLAT,RBPJ,REL,RELB,SERPINB9,SMAD3,SPN,STAT3,TGM2,TICAM1,TLR4,TNFAIP3,TNFRSF1B,TNFSF9	47
Cell-To-Cell Signaling and Interaction	Activation of cells	9.74e-21	Increased	3.647	ACHE,ACKR3,AREG,ATF3,BACH2,BCL2L11,BCL3,BCL6,BHLHE40,BNIP3,C3,CCL5,CCN1,CCN2,CCR7,CD274,CD300LB,CD40,CD44,CD83,CDKN1A,CEBPB,CHI3L1,CNTF,COL4A3,CRY2,CSF1,CX3CL1,CXCL2,CXCL8,DACH1,DACT3,DAPP1,DDIT3,DDIT4,DGKH,DLL4,DRD3,DUSP1,EDNRB,ENTPD1,ETS1,F2RL1,F3,FAS,FOS,FZD5,GADD45A,GDF15,GJB1,HBEGF,HSD11B1,ICAM1,ID1,ID3,IER3,IFIH1,IFNE,IFNLR1,IKBKB,IL10RA,IL16,IL18,IL1A,IRF1,ITGA2B,ITGA5,ITGAL,ITGB6,JAK3,JUN…	153
Cellular Movement	Cell movement of blood cells	1.74e-20	Increased	3.644	ABCA1,ABCG1,ACKR3,ADM,AKR1B1,AREG,BACH2,BCL3,BCL6,BHLHE40,C3,CCL5,CCN1,CCN2,CCR7,CD274,CD300LB,CD40,CD44,CDKN1A,CHI3L1,COL4A3,CRTC2,CSF1,CX3CL1,CXCL2,CXCL8,CYP1A1,DDIT4,DICER1,DRD3,DUSP1,ECM1,EDNRB,EFNB1,EGLN1,EGLN3,EGR1,ELF4,EPHA2,ETS1,ETV5,F11R,F2RL1,F3,FAS,FOS,FOSL2,GDF15,GPR15,GPRC5A,HBEGF,HDC,HSPA5,ICAM1,ID1,IFIH1,IKBKB,IL10RA,IL16,IL18,IL1A,ISG15,ITGA2,ITGA2B,ITGA5,ITGAE,ITGAL,JAK3,JUN,KCNK…	147
Cellular Development,Tissue Development	Differentiation of epithelial tissue	5.51e-11	Increased	3.634	BHLHE41,BTG1,CASZ1,CD44,CDKN1A,CEBPB,CNTF,CSF1,DICER1,E2F8,EDNRB,ELF3,ELOVL4,EPHA2,EREG,ERRFI1,F11R,FOS,FZD1,HES1,HNF1B,HOXB5,ID1,ID3,IL10RB,IL1A,JUNB,KAT2B,KDM6B,KLF4,KLF5,MAFF,MAFG,MAP2K1,MESP2,MXD1,MYC,NFKBIZ,NLRP3,PIM1,PLAU,PPARG,PTCH1,RBPJ,RIPK4,RND3,RNF144B,SH3PXD2A,SNAI1,SOCS3,SOX4,SOX9,SRSF6,STAT3,TLR4,TNFRSF1B,TXNIP,UGCG,VEGFA,ZFP36,ZFP36L1	61
Cellular Movement,Immune Cell Trafficking	Leukocyte migration	4.7e-20	Increased	3.633	ABCA1,ABCG1,ACKR3,ADM,AREG,BACH2,BCL3,BCL6,BHLHE40,C3,CCL5,CCN1,CCN2,CCR7,CD274,CD300LB,CD40,CD44,CDKN1A,CHI3L1,COL4A3,CRTC2,CSF1,CX3CL1,CXCL2,CXCL8,CYP1A1,DDIT4,DICER1,DRD3,DUSP1,ECM1,EDNRB,EFNB1,EGLN1,EGLN3,EGR1,ELF4,EPHA2,ETS1,ETV5,F11R,F2RL1,F3,FAS,FOS,FOSL2,GDF15,GPR15,GPRC5A,HBEGF,HDC,HSPA5,ICAM1,ID1,IFIH1,IKBKB,IL10RA,IL16,IL18,IL1A,ISG15,ITGA2,ITGA2B,ITGA5,ITGAE,ITGAL,JAK3,JUN,KCNK5,KDM6B…	145
Cell-To-Cell Signaling and Interaction,Hematological System Development and Function	Activation of blood cells	1.51e-14	Increased	3.593	ACHE,ATF3,BACH2,BCL2L11,BCL3,BCL6,BHLHE40,C3,CCL5,CCR7,CD274,CD300LB,CD40,CD44,CD83,CDKN1A,CEBPB,CHI3L1,CRY2,CSF1,CX3CL1,CXCL8,DAPP1,DDIT3,DGKH,DLL4,DRD3,DUSP1,ENTPD1,ETS1,F2RL1,F3,FAS,FOS,GADD45A,GJB1,HSD11B1,ICAM1,IFIH1,IFNE,IFNLR1,IKBKB,IL16,IL18,IL1A,IRF1,ITGA2B,ITGA5,ITGAL,ITGB6,JAK3,JUN,KLF4,LDLR,LRRC32,MAP2K1,MAP3K8,MFSD2A,MYC,NCOA5,NDRG1,NFIL3,NFKB1,NFKB2,NFKBIA,NFKBID,NFKBIZ,NLRP3,NOD2,N…	111
Cardiovascular System Development and Function,Cellular Movement	Migration of endothelial cells	1.99e-09	Increased	3.588	ACKR3,ADM,AMOTL1,ANGPTL4,ARHGAP24,C3,CCL5,CCN1,CCN2,CD40,CD44,CHI3L1,CX3CL1,CXCL8,DICER1,DLL4,EFNA1,EGR1,EPHA2,ETS1,F11R,F2RL1,F3,GADD45A,HSPA5,ICAM1,ID1,ID3,KDM6B,MAP2K1,MMP13,MXD1,MYC,NOS3,NR4A1,NR4A2,PDGFB,PGF,PIM1,PLAU,PLAUR,PLXNA1,PPARG,PTHLH,PTPN12,RCAN1,RHOB,SERPINE1,SMAD3,STAT3,THBD,TIMP3,TNN,VEGFA,ZC3H12A	55
Tissue Morphology	Quantity of cells	5.69e-24	Increased	3.585	ABCA1,ABCG1,ACHE,ACKR3,ADM,AFF1,ARID5A,ATF3,BACH2,BBC3,BCL11A,BCL2L11,BCL3,BCL6,BHLHE40,BIRC3,BMAL1,C3,CCL5,CCN2,CCR7,CD274,CD40,CD44,CD83,CDKN1A,CEBPB,CHI3L1,CNTF,COL4A3,CPEB3,CRY2,CSF1,CX3CL1,CXCL2,CXCL8,CYP1A1,DACH1,DAO,DAPP1,DDIT3,DICER1,DLL4,DOK1,DRD3,DUSP1,DUSP10,DUSP4,DUSP5,ECM1,EDNRB,EEA1,EFNA3,EFNB1,EGLN1,EGR1,ELF4,ELL,ENTPD1,EPHA2,EPHA4,ERRFI1,ETS1,ETS2,F2RL1,F3,FAS,FHDC1,FOS,FOSB,FOSL2…	255
Cell Death and Survival,Organismal Injury and Abnormalities,Renal and Urological Disease	Cell death of kidney cells	2.35e-12	Increased	3.58	AMOTL1,AQP11,ATF3,BCL2L11,BCL6,BIRC3,BNIP3,BOK,C3,CASP10,CCN2,CD44,CDKN1A,CDON,CEBPB,CNNM4,CSF1,DDIT3,DUSP1,DUSP4,ELOVL4,F3,FAS,FOS,HK2,HNF1B,HSPA5,ICAM1,IER3,IFIH1,IL17RD,IRF1,KYAT1,MAP2K1,MAP3K8,MCL1,NDEL1,NFKB1,NFKBIA,NLRP3,PMAIP1,PNPLA8,PPARG,PPP1R15A,PTCH1,PTHLH,RASSF1,RASSF5,RCAN1,SERPINE1,SESN2,SLC25A38,STAT3,TICAM1,TLR4,TNFRSF1B,TP53INP1,TRIB3,UVSSA,VEGFA	60
Cell-To-Cell Signaling and Interaction,Cellular Movement,Hematological System Development and Function,Immune Cell Trafficking	Recruitment of mononuclear leukocytes	1.63e-09	Increased	3.558	BCL3,CCL5,CCN1,CCR7,CD40,CD44,CSF1,CX3CL1,CXCL8,ETS1,F3,FAS,FOS,GPRC5A,HDC,ICAM1,IL16,IL18,ITGAE,JUN,MADCAM1,NFKB1,NLRP3,NOD2,NOS3,PELI1,STAT3,TNFRSF1B	28
Cell-To-Cell Signaling and Interaction	Adhesion of tumor cell lines	1.45e-09	Increased	3.557	CCN1,CCN2,CD274,CD44,CX3CL1,CXCL2,CXCL8,EFNB1,EGR1,EPHA2,ETS1,ETV5,F11R,FOS,FZD5,GDF15,HES1,ICAM1,IL18,ITGA2,ITGA5,ITGAL,JUN,JUNB,KCNK5,LAMA3,LEF1,MAP2K1,MAP3K8,NFKBIA,NOS3,P2RY2,PHLDA1,PIK3R1,PLAU,PLAUR,PPARG,RASSF1,RCAN1,SERPINE1,SLC34A2,SMAD3,SPN,STAT3,TCIM,TGM2,THBD,TIMP3,TNFSF9,VEGFA,WWTR1	51
Lipid Metabolism,Small Molecule Biochemistry	Synthesis of prostaglandin	4.31e-08	Increased	3.553	AKR1B1,AREG,CCN1,CD40,CD83,CEBPB,CNTF,CSF1,CXCL8,EDNRB,EREG,F2RL1,FAS,IL18,IL1A,KLF5,LDLR,MAP2K1,MAP3K14,MAP3K8,NFKB1,NFKBIA,NPC1,PNPLA8,PPARG,PTGES,RELB,SMAD3,TLR4,VEGFA	30
Lipid Metabolism,Small Molecule Biochemistry	Metabolism of prostaglandin	5.99e-08	Increased	3.553	AKR1B1,AREG,CCN1,CD40,CD83,CEBPB,CNTF,CSF1,CXCL8,EDNRB,EREG,F2RL1,FAS,IL18,IL1A,KLF5,LDLR,MAP2K1,MAP3K14,MAP3K8,NFKB1,NFKBIA,NPC1,PDPN,PNPLA8,PPARG,PTGES,RELB,SMAD3,TLR4,VEGFA	31
Cellular Movement	Migration of connective tissue cells	4.43e-08	Increased	3.543	ADM,CCL5,CCN1,CCN2,CCR7,CD44,CDKN1A,CSF1,CX3CL1,DAPK3,EHD1,F3,FOSL1,FRMD6,HBEGF,ID1,IKBKB,ITGA5,MAP2K1,MAP3K8,MYC,PACSIN2,PALLD,PDGFB,PGF,PLAU,PLAUR,RASGRF1,RND3,SLC2A1,SOX9,STAT3,TNFRSF1B,ZFAND5	34
Cancer,Organismal Injury and Abnormalities	Cancer	2.39e-60	Increased	3.539	AADAC,ABCA1,ABCB6,ABCC5,ABCG1,ABHD1,ABTB2,ACHE,ACKR3,ACOT6,ADAM33,ADAMTS15,ADAMTSL2,ADAMTSL4,ADM,ADPRH,AFF1,AGMAT,AHI1,AKR1B1,ALAS1,ALDH1B1,ALDH6A1,ALDOC,ALKBH2,AMOTL1,ANGPTL4,ANKH,ANKRD22,ANKRD35,ANKRD37,ANKS4B,ANO9,AP4S1,AP5S1,AREG,ARHGAP24,ARHGAP33,ARID5A,ARL10,ARL4C,ARL5B,ARMCX5,ARRDC4,ASAP3,ASIC2,ASPHD2,ATF3,ATF7IP,ATXN7L3B,AXIN2,B3GAT2,BACH2,BATF2,BAZ1A,BBC3,BBS1,BCAS1,BCAT1,BCL11A,BCL2L11,…	959
Cell Death and Survival,Embryonic Development,Organismal Injury and Abnormalities	Cell death of embryonic cell lines	5.1e-14	Increased	3.533	AMOTL1,ATF3,BBC3,BCL2L11,BCL6,BIRC3,BNIP3,BOK,CASP10,CD44,CDKN1A,CDON,CEBPB,CNNM4,DAPK3,DDIT3,DDIT4,DUSP1,DUSP4,EGR1,ELOVL4,FAS,GADD45A,GADD45B,HK2,HSPA5,IER3,IFIH1,IKBKB,IL17RD,IRF1,JUN,MAP3K8,MCL1,MYC,NDEL1,NFATC4,NFKB1,NLRP3,NR4A2,NUPR1,PDGFB,PIK3R1,PLK3,PMAIP1,PPARG,PPP1R15A,PTCH1,PTHLH,RASSF1,RASSF5,REL,RHOB,RPS6KA5,SLC25A38,SPATA2,SPN,STAT3,TICAM1,TNFRSF1B,TP53INP1,TRIB3,UVSSA,ZC3H12A	64
Cellular Development,Cellular Growth and Proliferation,Nervous System Development and Function,Tissue Development	Proliferation of neuronal cells	4.44e-11	Increased	3.523	ARHGAP33,BTG2,CDKN1A,CDON,CEBPB,CNTF,CSF1,CSPG5,CX3CL1,DCX,DLL4,DUSP10,EEA1,EFNA1,EFNB1,EGR1,EPHA2,ETV5,EXTL3,FAS,GJB1,HES1,HMGCR,ID1,ID3,IGSF9,IKBKB,IQUB,JUN,KCTD11,KLF4,LAMA3,LMNB1,MAP2K1,MAP3K8,MESP2,MYC,MYLIP,NCK2,NDEL1,NFATC4,NFKB1,NFKBIA,NR1D1,NR2E1,OTX1,P2RY2,PALLD,PDP1,PLAT,PLXNA1,PPARG,PPP2R5B,PROKR2,PTCH1,RAB3IL1,RASGRF1,RBPJ,REL,RELN,RIMS4,RND1,SEMA6A,SEMA7A,SERPINE1,SGK1,SGPP2,SNPH,SO…	76
Cell Death and Survival,Organismal Injury and Abnormalities,Renal and Urological Disease	Necrosis of kidney	6.52e-15	Increased	3.515	AMOTL1,AQP11,ATF3,BCL2L11,BCL6,BIRC3,BNIP3,BOK,C3,CASP10,CCN2,CD300LB,CD44,CDKN1A,CDON,CEBPB,CNNM4,CSF1,DDIT3,DUSP1,DUSP4,ELOVL4,F3,FAS,FOS,HK2,HNF1B,HSPA5,ICAM1,IER3,IFIH1,IL17RD,IL18,IRF1,KYAT1,MAP2K1,MAP3K8,MCL1,NDEL1,NFKB1,NFKBIA,NLRP3,NOS3,PLAT,PLAU,PMAIP1,PNPLA8,PPARG,PPP1R15A,PTCH1,PTHLH,RASSF1,RASSF5,RCAN1,SERPINE1,SESN2,SLC25A38,SMAD3,STAT3,TICAM1,TLR4,TNFRSF1B,TP53INP1,TREX1,TRIB3,UVSSA…	67
Cellular Growth and Proliferation,Connective Tissue Development and Function,Tissue Development	Proliferation of connective tissue cells	3.01e-18	Increased	3.448	ADAMTSL2,ADM,AREG,ATF3,AXIN2,CCN1,CCN2,CCNG2,CD40,CD44,CDKN1A,CEBPB,CHI3L1,CSF1,CXCL8,DACH1,DICER1,DOK1,DUSP1,DUSP4,E2F8,EDNRB,EFNA1,EPHA2,EREG,ERO1A,ERRFI1,F2RL1,FAS,FOS,FOSB,FOSL1,FOSL2,FRMD6,GADD45A,GEM,HBEGF,HOXA5,HS6ST1,IGFBP4,IGFBP5,IKBKB,IL18,IL1A,ING5,ITGA5,JUN,JUNB,KLF4,KLF5,KMT2C,LEF1,LIG4,LMNB1,MAP2K1,MYC,NDRG1,NFKB1,NFKB2,NFKBIA,NFKBID,NFKBIZ,NOS3,NPR3,NUPR1,PATZ1,PDGFB,PFKFB3,PGF,PHL…	103
Molecular Transport	Transport of molecule	4.7e-11	Increased	3.43	ABCA1,ABCB6,ABCC5,ABCG1,ACHE,ADM,AHI1,ANKH,ANO9,AP4S1,AQP11,ARRDC4,ASIC2,ATF3,BCL2L11,BCL3,BHLHE40,BMAL1,C17orf75,C3,CACNA1S,CCL5,CCR7,CD40,CD44,CDKN1A,CEBPB,CHIC2,CNNM4,CNTF,CRY2,CSF1,CX3CL1,CXCL2,CXCL8,CYP51A1,DENND3,DNAJC1,DRD3,EDNRB,EGLN1,EGR1,EHD1,ELL2,ENTPD1,F2RL1,FAS,FMO3,FOSB,GDF15,GDF9,GJB1,GNPTAB,GPRC5A,GRIN2A,HDC,HILPDA,HK2,HMGCR,HMOX2,HPS6,HSD11B1,HSPA5,HTR1B,IKBKB,IL18,IL1A,IRF1,KCNC…	174
Cell-To-Cell Signaling and Interaction,Hematological System Development and Function,Immune Cell Trafficking,Inflammatory Response	Activation of phagocytes	9.61e-08	Increased	3.414	ACHE,ATF3,C3,CCL5,CCR7,CD274,CD300LB,CD40,CD44,CEBPB,CHI3L1,CSF1,CX3CL1,CXCL8,DDIT3,DRD3,F2RL1,FAS,GJB1,HSD11B1,ICAM1,IFIH1,IFNE,IL16,IL18,IL1A,ITGA5,ITGB6,JUN,KLF4,MAP2K1,MFSD2A,NDRG1,NFIL3,NOS3,NPC1,NR4A1,PELI1,PFKFB3,PLAT,PLSCR1,PPARG,PTGES,RORA,S1PR5,SLPI,STAT3,TGM2,TICAM1,TLR4,TNFRSF1B,TREX1,VEGFA	53
Cellular Movement	Migration of myeloid cells	1.7e-07	Increased	3.404	C3,CCL5,CCR7,CD44,CSF1,CX3CL1,CXCL2,CXCL8,F11R,F2RL1,F3,FAS,GDF15,ICAM1,IL16,IL18,ITGAL,LDLR,NLRP3,PDE4B,PLAU,PLAUR,PPARG,SERPINE1,SLPI,SOCS3,SWAP70,TGM2,TICAM1,TIMP3,TLR4,TRIM65	32
Cell-To-Cell Signaling and Interaction,Hematological System Development and Function,Immune Cell Trafficking,Inflammatory Response	Activation of leukocytes	8.28e-13	Increased	3.396	ACHE,ATF3,BACH2,BCL2L11,BCL3,BCL6,BHLHE40,C3,CCL5,CCR7,CD274,CD300LB,CD40,CD44,CD83,CDKN1A,CEBPB,CHI3L1,CRY2,CSF1,CX3CL1,CXCL8,DAPP1,DDIT3,DLL4,DRD3,DUSP1,ETS1,F2RL1,FAS,FOS,GADD45A,GJB1,HSD11B1,ICAM1,IFIH1,IFNE,IFNLR1,IKBKB,IL16,IL18,IL1A,IRF1,ITGA5,ITGAL,ITGB6,JAK3,JUN,KLF4,LDLR,LRRC32,MAP2K1,MAP3K8,MFSD2A,MYC,NCOA5,NDRG1,NFIL3,NFKB1,NFKB2,NFKBIA,NFKBID,NFKBIZ,NLRP3,NOD2,NOS3,NPC1,NR4A1,NR4A2,P…	101
Cellular Development,Cellular Growth and Proliferation	Cell proliferation of breast cancer cell lines	4.15e-09	Increased	3.377	ACKR3,AXIN2,BATF2,BTG2,CCN1,CCN2,CD274,CD44,CDKN1A,CEBPB,CHN2,CSF1,CX3CL1,CXCL8,DEGS2,DIRAS3,DUSP5,ELF3,EPHA2,ERRFI1,ETS1,ETS2,F3,FAM83D,FAS,FLCN,FOS,FOSL1,FRMD6,GDF15,GPR68,HBEGF,HES1,HK2,HMGCR,HSPA5,ID1,IER3,IGFBP5,IRF1,ITGA2,ITGA5,JUN,KDM3A,KLF4,KLF5,MARK4,MCL1,MIDEAS,MYC,NFATC4,NFKBIA,NPC1,PEAK1,PFKFB4,PIK3R1,PIM1,PLAU,PLAUR,PLEKHD1,PPARG,PPP1R1B,PTGES,PTHLH,RASSF1,RORA,SAT1,SEMA3B,SEMA7A,SH3…	78
Cellular Movement,Connective Tissue Development and Function	Cell movement of fibroblasts	1.9e-08	Increased	3.375	ADM,CCN1,CD44,CDKN1A,COL4A3,CX3CL1,CXCL8,DAPK3,EHD1,F3,FOS,FRMD6,HBEGF,IKBKB,IL16,JUN,MAP2K1,MAP3K8,MYC,NCK2,NFKB2,PACSIN2,PALLD,PDGFB,PGF,PLAU,PLAUR,RASGRF1,RELB,RHOB,SMAD3,SOX9,STAT3,TNN,ZFAND5	35
Cellular Development,Tissue Development	Differentiation of epithelial cells	2.02e-09	Increased	3.356	CASZ1,CDKN1A,CEBPB,CNTF,DICER1,E2F8,EDNRB,ELF3,ELOVL4,EPHA2,EREG,ERRFI1,F11R,FOS,HES1,HNF1B,ID1,ID3,IL10RB,IL1A,JUNB,KAT2B,KLF4,KLF5,MAFF,MAFG,MAP2K1,MXD1,MYC,NFKBIZ,NLRP3,PLAU,PPARG,PTCH1,RBPJ,RIPK4,RND3,RNF144B,SH3PXD2A,SNAI1,SOCS3,SOX4,SOX9,SRSF6,STAT3,TLR4,TNFRSF1B,TXNIP,UGCG,VEGFA,ZFP36,ZFP36L1	52
Cellular Movement,Hematological System Development and Function,Immune Cell Trafficking,Inflammatory Response	Cell movement of phagocytes	2.51e-13	Increased	3.332	ABCA1,ADM,AREG,BCL6,C3,CCL5,CCN1,CCN2,CCR7,CD274,CD40,CD44,CDKN1A,COL4A3,CRTC2,CSF1,CX3CL1,CXCL2,CXCL8,DDIT4,DICER1,DUSP1,EDNRB,EFNB1,EGLN1,EGLN3,ETV5,F11R,F2RL1,FAS,GDF15,HSPA5,ICAM1,IFIH1,IKBKB,IL10RA,IL16,IL18,IL1A,ISG15,ITGA5,ITGAL,JAK3,KDM6B,KLF6,LDLR,LMNB1,MAP3K14,MAP3K8,NDRG1,NFKBIA,NFKBIZ,NLRP3,NOD2,NPC1,OTUD1,PDE4B,PDGFB,PDPN,PGF,PIK3R1,PLAT,PLAU,PLAUR,PPARG,PPP1R15A,PTGES,RBPJ,REL,RHOB,…	93
Cellular Growth and Proliferation,Lymphoid Tissue Structure and Development	Proliferation of lymphatic system cells	2.59e-21	Increased	3.314	ABCG1,ACHE,BACH2,BBC3,BCL11A,BCL2L11,BCL3,BCL6,BHLHE40,BIRC3,C3,CCL5,CCN2,CCR7,CD274,CD40,CD44,CD83,CDKN1A,CEBPB,CHI3L1,CRTC2,CSF1,CXCL8,DAPP1,DDIT4,DICER1,DLL4,DOK1,DRD3,DUSP1,DUSP10,DUSP5,EFNA1,EFNB1,EGR1,EHD1,ELF4,EPHA2,ETS1,ETS2,F2RL1,FAS,FOS,GADD45A,GADD45B,GLMN,HES1,HSPA5,ICAM1,ID3,IFNE,IKBKB,IL18,IL1A,IRF1,ISG15,ITGA2,ITGA2B,ITGA5,ITGAL,JAK3,JUN,JUNB,KCNK5,KLF4,LDLR,LEF1,LRRC32,MAFG,MAP3K1…	129
Lymphoid Tissue Structure and Development,Tissue Morphology	Quantity of lymphatic system cells	4.58e-21	Increased	3.3	ABCG1,ACKR3,AFF1,ARID5A,BACH2,BBC3,BCL11A,BCL2L11,BCL3,BCL6,BHLHE40,BMAL1,C3,CCL5,CCR7,CD274,CD40,CD44,CD83,CDKN1A,CEBPB,CHI3L1,CNTF,CSF1,CYP1A1,DAPP1,DDIT3,DICER1,DLL4,DOK1,DUSP10,DUSP5,EFNB1,EGR1,ELF4,EPHA2,EPHA4,ETS1,ETS2,F2RL1,F3,FAS,FOS,FOSB,FOSL2,GADD45A,HBEGF,HDC,ICAM1,ID1,ID3,IFIH1,IFNE,IKBKB,IL10RA,IL18,IL1A,IRF1,ISG15,ITGA2,ITGAE,ITGAL,ITGB6,ITGB8,JAK3,KLF4,LAMA3,LDLR,LIG4,LRRC32,MAP2K1…	133
Cell-To-Cell Signaling and Interaction,Hematological System Development and Function	Binding of leukocytes	1.56e-08	Increased	3.287	C3,CCL5,CCN1,CCR7,CD40,CD44,CD83,CSF1,CX3CL1,CXCL2,CXCL8,DNAJC1,DRD3,ENTPD1,F11R,F3,FAS,GDF15,ICAM1,IKBKB,IL18,IL1A,ITGA2,ITGA5,ITGAL,JAK3,JUN,KCNK5,MADCAM1,MAP2K1,MAP3K14,MYC,NFKB2,NFKBIA,NOD1,NOS3,PER1,PLAU,PLAUR,PPARG,RASSF5,REL,RELB,RHOB,SERPINE1,SOCS3,SPN,SWAP70,TGM2,THBD,TLR4,TNIP1,VEGFA	53
Cellular Development,Cellular Growth and Proliferation,Nervous System Development and Function,Organismal Development,Tissue Development	Development of neural cells	8.77e-10	Increased	3.267	ACHE,ADAMTSL4,AHI1,AREG,ARHGAP33,ASIC2,ATF3,BBS1,BCL11A,BTG2,C21orf91,C3,CACNA1S,CAPRIN2,CCN1,CCN2,CD44,CDKN1A,CNTF,COBLL1,CPEB3,CSF1,CX3CL1,DCX,DDIT4,DICER1,EFNA1,EFNA3,EFNB1,EGR1,EHD1,ENTPD1,EPHA2,EPHA4,FOS,FSCN2,FZD1,FZD5,GDPD5,GEM,HES1,HS6ST1,HSPA5,ICAM1,ID1,IGSF9,IKBKB,IL18,IQUB,JUN,KAT2B,KCNJ2,KLF4,LMNB1,LRP4,MAP2K1,MARK4,MFSD2A,MYLIP,NCK2,NCS1,NDEL1,NEURL1,NFATC4,NFKB1,NFKBIA,NR1D1,NR2E1,N…	121
Cellular Development,Cellular Growth and Proliferation,Connective Tissue Development and Function,Tissue Development	Cell proliferation of fibroblasts	3.07e-12	Increased	3.248	ADM,AREG,ATF3,CCN1,CCN2,CD40,CD44,CDKN1A,CEBPB,CSF1,DACH1,DOK1,DUSP1,DUSP4,E2F8,EREG,FAS,FOS,FOSB,FOSL1,FOSL2,FRMD6,GADD45A,GEM,HBEGF,HS6ST1,IGFBP4,IKBKB,ING5,ITGA5,JUN,KLF4,KMT2C,LIG4,LMNB1,MYC,NDRG1,NFKBIA,NPR3,NUPR1,PATZ1,PDGFB,PFKFB3,PGF,PIM1,PKHD1,PLAT,PLAU,PLAUR,PPARG,PTGES,RASGRF1,SERPINE1,SLC7A11,SMAD3,SOCS3,SPRY2,STAT3,TLR4,TP53INP1,TXNIP	61
Embryonic Development,Hematological System Development and Function,Lymphoid Tissue Structure and Development,Organ Development,Organismal Development,Tissue Development	Formation of lymphoid tissue	1.69e-12	Increased	3.242	ADM,BBC3,BCL2L11,BCL3,BCL6,BHLHE40,C3,CCR7,CD40,CD83,CDKN1A,CSF1,DICER1,DIRAS3,DLL4,EDNRB,EFNB1,EGLN1,EGR1,EPHA2,ETS1,FAS,FOSB,HES1,HK2,HOXB3,ID3,IKBKB,IRF1,ISG15,ITGAL,JAK3,JARID2,MAP2K1,MAP3K14,MYC,NFIL3,NFKB1,NFKB2,NFKBIA,NFKBIZ,NTN4,PDGFB,PDPN,PIM1,POU2F2,REL,RELB,SEMA7A,SOCS3,TNFAIP3,TNFRSF1B,TOX,TRIP10,VEGFA,ZC3H12C,ZFPM1	57
Hematological System Development and Function,Tissue Morphology	Quantity of mononuclear leukocytes	8.18e-23	Increased	3.235	ABCG1,ACKR3,AFF1,ARID5A,ATF3,BACH2,BBC3,BCL11A,BCL2L11,BCL3,BHLHE40,BMAL1,C3,CCL5,CCR7,CD274,CD40,CD44,CD83,CDKN1A,CEBPB,CHI3L1,CNTF,CSF1,CX3CL1,CXCL8,CYP1A1,DAPP1,DDIT3,DICER1,DLL4,DOK1,DUSP10,DUSP5,EFNB1,EGR1,ELF4,EPHA2,EPHA4,ETS1,ETS2,F2RL1,F3,FAS,FOS,FOSB,GADD45A,GPR68,HBEGF,HDC,ICAM1,ID1,ID3,IFIH1,IFNE,IKBKB,IL10RA,IL18,IL1A,IRF1,ISG15,ITGA2,ITGAE,ITGAL,ITGB6,ITGB8,JAK3,JARID2,KLF4,LAMA3,LDL…	135
Cell Death and Survival,Embryonic Development,Organismal Injury and Abnormalities	Apoptosis of embryonic cell lines	3.31e-13	Increased	3.229	AMOTL1,ATF3,BBC3,BCL2L11,BCL6,BIRC3,BOK,CASP10,CD44,CDKN1A,CDON,CEBPB,DAPK3,DDIT3,DDIT4,DUSP1,DUSP4,EGR1,ELOVL4,FAS,GADD45A,HSPA5,IER3,IKBKB,IL17RD,IRF1,JUN,MAP3K8,MCL1,MYC,NFATC4,NUPR1,PIK3R1,PLK3,PMAIP1,PPP1R15A,PTCH1,PTHLH,RASSF5,REL,RHOB,RPS6KA5,SLC25A38,SPATA2,SPN,STAT3,TICAM1,TP53INP1,TRIB3,UVSSA,ZC3H12A	51
Cell-To-Cell Signaling and Interaction	Adhesion of blood cells	3.21e-09	Increased	3.225	C3,CCL5,CCN1,CCR7,CD40,CD44,CD83,CSF1,CX3CL1,CXCL2,CXCL8,DNAJC1,DRD3,EFNB1,ENTPD1,EPHA4,F11R,F3,FAS,GDF15,ICAM1,IL18,IL1A,ITGA2,ITGA2B,ITGA5,ITGAL,JAK3,KCNK5,MADCAM1,MAP2K1,MAP3K14,MYC,NFKB2,NFKBIA,NOD1,NOS3,PER1,PLAU,PLAUR,PPARG,RASSF5,REL,RELB,RHOB,SERPINE1,SOCS3,SPN,SWAP70,TGM2,THBD,TLR4,TNIP1,VEGFA	54
Cellular Development,Cellular Growth and Proliferation,Hematological System Development and Function,Lymphoid Tissue Structure and Development	Proliferation of lymphocytes	3.08e-21	Increased	3.209	ABCG1,BACH2,BBC3,BCL11A,BCL2L11,BCL3,BCL6,BHLHE40,BIRC3,C3,CCL5,CCN2,CCR7,CD274,CD40,CD44,CD83,CDKN1A,CEBPB,CRTC2,CXCL8,DAPP1,DDIT4,DICER1,DLL4,DOK1,DRD3,DUSP1,DUSP10,DUSP5,EFNA1,EFNB1,EGR1,EHD1,ELF4,EPHA2,ETS1,ETS2,F2RL1,FAS,FOS,GADD45A,GADD45B,GLMN,HES1,HSPA5,ICAM1,ID3,IFNE,IKBKB,IL18,IL1A,IRF1,ISG15,ITGA2,ITGA2B,ITGA5,ITGAL,JAK3,JUN,JUNB,KCNK5,KLF4,LDLR,LEF1,LRRC32,MAP3K14,MAP3K8,MXI1,MYBL1,MY…	123
Cellular Movement,Hematological System Development and Function,Immune Cell Trafficking	Migration of mononuclear leukocytes	4e-12	Increased	3.199	ABCA1,ACKR3,BACH2,BCL3,C3,CCL5,CCN2,CCR7,CD274,CD40,CD44,COL4A3,CX3CL1,CXCL8,DDIT4,DICER1,DRD3,ECM1,ELF4,ETS1,F11R,F2RL1,FAS,FOS,GPR15,GPRC5A,HDC,ICAM1,IKBKB,IL16,IL18,IL1A,ITGA2,ITGA5,ITGAE,ITGAL,JAK3,JUN,KCNK5,LDLR,MADCAM1,MAP3K14,NFIL3,NFKB1,NFKB2,NLRP3,NR4A1,PELI1,PIK3R1,PLAU,PLAUR,PPARG,RASSF5,RORA,RUNX1,S1PR5,SOCS3,SPN,STAT3,SWAP70,TGM2,TIMP3,TLR4,TNFRSF1B,TNFSF18,TNIP1,VEGFA	67
Cellular Development,Cellular Growth and Proliferation,Nervous System Development and Function,Tissue Development	Growth of neurites	1.27e-08	Increased	3.196	ARHGAP33,CDKN1A,CNTF,CSF1,CSPG5,DCX,DUSP10,EEA1,EFNA1,EFNB1,EGR1,EPHA2,ETV5,EXTL3,FAS,GJB1,HMGCR,IGSF9,IKBKB,IQUB,JUN,KLF4,LAMA3,LMNB1,MAP2K1,MAP3K8,MESP2,MYC,MYLIP,NCK2,NDEL1,NFATC4,NFKB1,NFKBIA,P2RY2,PALLD,PDP1,PLAT,PLXNA1,PPARG,PPP2R5B,PROKR2,RAB3IL1,RASGRF1,REL,RELN,RIMS4,RND1,SEMA6A,SEMA7A,SERPINE1,SGK1,SGPP2,SNPH,SOCS3,SPRY2,STAT3,TGM2,TNN,ULK1,VEGFA	61
Immunological Disease,Neurological Disease,Organismal Injury and Abnormalities	Autoimmune neurological disorder	3.86e-09	Increased	3.194	ACHE,AREG,ARID5A,BCL3,BCL6,BHLHE40,C3,CCL5,CCR7,CD274,CD40,CD44,CD68,CNTF,CYP51A1,DDIT3,DLL4,DUSP1,DUSP10,ECM1,EGR1,EHD1,EPHA4,F2RL1,FAS,GABRP,GADD45B,GARNL3,GRIN2A,HDC,HMGCR,HSPA5,ID1,IFNE,IFNLR1,IKBKB,IL18,IRF1,ISG15,ITGB8,KCNC3,KLF4,LRP4,MAP2K1,MAP3K14,MAP3K8,MAT2A,MX1,NFIL3,NFKBIA,NFKBIZ,NLRP3,NR4A1,NR4A2,NUAK1,PELI1,PGF,PLAT,PMVK,PPARG,PTGES,RASA3,RBPJ,REL,RORA,RTN4RL1,S1PR5,SC5D,SLC1A4,SPAG…	76
Cellular Development,Cellular Growth and Proliferation,Hematological System Development and Function,Lymphoid Tissue Structure and Development	Proliferation of mononuclear leukocytes	4.53e-22	Increased	3.175	ABCG1,BACH2,BBC3,BCL11A,BCL2L11,BCL3,BCL6,BHLHE40,BIRC3,C3,CCL5,CCN2,CCR7,CD274,CD40,CD44,CD83,CDKN1A,CEBPB,CRTC2,CSF1,CXCL2,CXCL8,DAPP1,DDIT4,DICER1,DLL4,DOK1,DRD3,DUSP1,DUSP10,DUSP5,EFNA1,EFNB1,EGR1,EHD1,ELF4,EPHA2,ETS1,ETS2,F2RL1,FAS,FOS,GADD45A,GADD45B,GLMN,HES1,HSPA5,ICAM1,ID3,IFNE,IKBKB,IL10RA,IL18,IL1A,IRF1,ISG15,ITGA2,ITGA2B,ITGA5,ITGAL,JAK3,JUN,JUNB,KCNK5,KLF4,LDLR,LEF1,LRRC32,MAP3K14,MA…	126
Cellular Growth and Proliferation	Expansion of cells	1.06e-15	Increased	3.159	ACHE,AREG,BCL3,C3,CCR7,CD274,CD40,CDKN1A,CEBPB,CNTF,CSF1,DDIT4,DICER1,DLL4,DOK1,EGLN1,EGR1,EREG,ETS1,FAS,GDF9,GPRC5A,HOXB5,IKBKB,IL10RA,IL18,IL1A,IQUB,IRF1,JAK3,LRRC32,MGAT3,MYBL1,MYC,NFKB2,NLRP3,NR2E1,PIM1,PKHD1,PLAG1,PLAT,PMAIP1,PPARG,RASGRF1,REL,RELB,RUNX1,SERPINB9,SERPINE1,SLC7A8,STAT3,TGM2,TICAM1,TLR4,TNFAIP3,TNFAIP6,TNFRSF1B,TNFSF9,TOX,VEGFA,WWTR1	61
Hematological System Development and Function,Humoral Immune Response,Lymphoid Tissue Structure and Development,Tissue Morphology	Quantity of B lymphocytes	2.4e-10	Increased	3.141	ABCG1,ACKR3,AFF1,BACH2,BCL2L11,BCL3,BMAL1,C3,CCR7,CD274,CD40,CDKN1A,CEBPB,CSF1,DAPP1,DDIT3,DLL4,EGR1,ELF4,ETS1,F3,FAS,FOS,IFIH1,IKBKB,IL18,ITGAL,JAK3,KLF4,LIG4,MAP3K14,MYBL1,MYC,N4BP1,NFKB1,NFKB2,NLRP3,PIK3R1,PIM1,POU2F2,PPARG,RASSF5,RBPJ,REL,RELB,SH2B2,SLC2A1,SOCS3,SOX4,SPN,STAT3,TEC,TLE4,TLR4,TREX1,VEGFA,ZC3H12A,ZC3H12C	58
Cell-To-Cell Signaling and Interaction,Cellular Movement,Hematological System Development and Function,Immune Cell Trafficking,Inflammatory Response	Recruitment of neutrophils	4.72e-08	Increased	3.126	BCL3,BHLHE40,CCL5,CCR7,CD274,CD300LB,CD44,CHI3L1,CSF1,CXCL2,CXCL8,CYP1A1,F2RL1,FOSL2,ICAM1,IKBKB,IL18,IL1A,MAP3K8,NLRP3,NOD1,NOD2,P2RY2,PDE4B,PPARG,RCAN1,SERPINE1,SLPI,SMAD3,SPATA2,TICAM1,TLR4	32
Cellular Movement,Skeletal and Muscular System Development and Function	Migration of smooth muscle cells	2.02e-11	Increased	3.121	ACKR3,ADM,ATF3,CCL5,CCN1,CCN2,CD44,CXCL2,CXCL8,DUSP1,EGR1,F11R,F3,HABP2,HBEGF,IGFBP4,IGFBP5,IL18,ITGA2,LDLR,MYC,NOS3,NR4A1,P2RY2,PDGFB,PLAT,PLAU,PLAUR,PLXNA1,PPARG,RAPGEF4,RBPJ,RCAN1,SERPINE1,STAT3,TLR4	36
Hematological System Development and Function,Lymphoid Tissue Structure and Development,Tissue Morphology	Quantity of lymphocytes	5.56e-21	Increased	3.117	ABCG1,ACKR3,AFF1,ARID5A,BACH2,BBC3,BCL11A,BCL2L11,BCL3,BHLHE40,BMAL1,C3,CCL5,CCR7,CD274,CD40,CD44,CD83,CDKN1A,CEBPB,CHI3L1,CNTF,CSF1,CYP1A1,DAPP1,DDIT3,DICER1,DLL4,DOK1,DUSP10,DUSP5,EFNB1,EGR1,ELF4,EPHA2,EPHA4,ETS1,ETS2,F2RL1,F3,FAS,FOS,FOSB,GADD45A,HBEGF,HDC,ICAM1,ID1,ID3,IFIH1,IFNE,IKBKB,IL10RA,IL18,IRF1,ISG15,ITGA2,ITGAE,ITGAL,ITGB6,ITGB8,JAK3,KLF4,LAMA3,LDLR,LIG4,LRRC32,MAP2K1,MAP3K14,MAP3K8,…	127
Cellular Function and Maintenance	Engulfment of leukocytes	3.76e-07	Increased	3.107	ABCA1,C3,CCL5,CCR7,CD44,CDKN1A,CEBPB,CSF1,CX3CL1,FAS,ICAM1,IL18,IL1A,ISG15,MEX3B,MFGE8,NOD2,ORAI3,PALLD,PFKFB3,PLAU,PLAUR,PPARG,RELB,RORA,SERPINE1,SLC7A11,SLC7A8,SWAP70,TGM2,TICAM1,TLR4	32
Cellular Development	Maturation of cells	1.76e-12	Increased	3.101	ABCG1,ACHE,ADM,AKR1B1,AREG,ATF3,BACH2,CCL5,CD40,CD44,CD83,CDKN1A,CEBPB,CNTF,CSF1,CYP51A1,DICER1,DLL4,EFNB1,EGR1,ELF3,ELF4,EREG,F2RL1,FAS,FOS,FZD5,HBEGF,HES1,HOXA5,ICAM1,IFIH1,IFNE,IKBKB,IL18,IL1A,IRF1,ISG15,ITGB8,LEF1,MAP3K13,MAP3K14,MYC,NEURL1,NFATC4,NFIL3,NFKB2,NR4A2,PDK1,PFKFB4,PGF,PIK3R1,PLAU,POU2F2,PPARG,PTHLH,RAB3A,RELB,RELN,RUNX1,SHB,SMAD3,STAT3,SWAP70,TICAM1,TLR4,TNFRSF1B,TNFSF9,VEGFA,WNT…	71
Cellular Growth and Proliferation	Outgrowth of cells	9.62e-08	Increased	3.087	ARHGAP33,CCN1,CD274,CDKN1A,CEBPB,CNTF,CSF1,CSPG5,CXCL2,DCX,DICER1,EEA1,EFNA1,EFNB1,EPHA2,ETV5,EXTL3,GJB1,HMGCR,IKBKB,IL18,IQUB,JUN,LAMA3,LMNB1,MAP2K1,MAP3K8,MESP2,MYLIP,NCK2,NDEL1,NFATC4,NFKB1,NOS3,P2RY2,PALLD,PLAT,PLXNA1,PROKR2,RAB3IL1,RASGRF1,REL,RELN,RIMS4,RND1,SEMA6A,SEMA7A,SERPINE1,SLC2A1,SPRY2,STAT3,TGM2,TNN,ULK1,VEGFA	55
Drug Metabolism,Lipid Metabolism,Small Molecule Biochemistry	Synthesis of prostaglandin E2	4.9e-08	Increased	3.081	AKR1B1,AREG,CCN1,CD40,CD83,CEBPB,CNTF,CSF1,CXCL8,EREG,F2RL1,FAS,IL18,IL1A,KLF5,MAP2K1,MAP3K8,NFKB1,NPC1,PNPLA8,PPARG,PTGES,RELB,SMAD3,TLR4	25
Cellular Development,Cellular Growth and Proliferation,Reproductive System Development and Function	Cell proliferation of breast cell lines	4.24e-10	Increased	3.08	AREG,BATF2,BCL2L11,CCN1,CDKN1A,CEBPB,EHD1,ELF3,ELF4,EPHA2,ERRFI1,ETS2,FLACC1,FRMD6,IER3,ITGA2,KLF5,MFGE8,MYC,NFKB2,NFKBIA,PIK3R1,PLEKHD1,PTGES,RELB,SEMA7A,SLC2A1,STAT3,TCIM,WWTR1	30
Gene Expression	Transcription	9.23e-23	Increased	3.078	AFF1,AHI1,ARID5A,ATF3,ATF7IP,BACH2,BCL11A,BCL3,BCL6,BEND3,BHLHE40,BHLHE41,BMAL1,BTG1,BTG2,C3,CAPRIN2,CARF,CASZ1,CCL5,CCN1,CCN2,CD40,CD44,CDKN1A,CDON,CEBPB,CELA2A,CNTF,CPEB3,CREB5,CREBRF,CRTC2,CRY2,CSF1,CSRNP1,CTNNBIP1,CX3CL1,CXCL8,CYS1,DACH1,DAPK3,DCX,DDIT3,DET1,DICER1,DIRAS3,DLL4,DNAJB1,DRD3,DUSP1,DUSP4,DUSP5,E2F8,ECM1,EDNRB,EFNA1,EGLN1,EGR1,EID2,ELF3,ELF4,ELL,ELL2,EREG,ETS1,ETS2,ETV1,ETV3,ETV5,…	252
Cellular Movement,Hematological System Development and Function,Immune Cell Trafficking	Cell movement of granulocytes	2.45e-12	Increased	3.076	ADM,AREG,C3,CCL5,CCN2,CCR7,CD274,CD44,CSF1,CX3CL1,CXCL2,CXCL8,DDIT4,DICER1,DUSP1,ETV5,F2RL1,F3,FAS,FOS,GDF15,ICAM1,ID1,IFIH1,IKBKB,IL16,IL18,IL1A,ISG15,ITGAL,JAK3,KDM6B,MADCAM1,MAP3K8,NFKBIA,NFKBIZ,NLRP3,NOD2,NR4A1,OTUD1,PDE4B,PGF,PLAT,PLAU,PLAUR,PPARG,RORA,SERPINE1,SGK1,SGPP2,SLPI,SMAD3,SOCS3,SPN,SRCIN1,STAT3,SWAP70,TGM2,THBD,TICAM1,TLR4,TNFAIP3,TNFAIP6,TNFRSF1B,TNIP1,TRIM65	66
Cell-To-Cell Signaling and Interaction,Hematological System Development and Function	Activation of myeloid cells	4.37e-07	Increased	3.068	ACHE,ATF3,C3,CCL5,CD274,CD300LB,CD40,CD44,CEBPB,CHI3L1,CSF1,CX3CL1,CXCL8,DDIT3,DRD3,F2RL1,GJB1,HSD11B1,ICAM1,IFNE,IL16,IL18,IL1A,ITGA5,ITGB6,JUN,KLF4,MAP2K1,MFSD2A,NDRG1,NFIL3,NOS3,NPC1,NR4A1,PELI1,PFKFB3,PLAT,PLSCR1,PPARG,PTGES,RORA,S1PR5,SLPI,STAT3,TGM2,TICAM1,TLR4,TREX1	48
Cancer,Organismal Injury and Abnormalities	Extracranial solid tumor	7.72e-59	Increased	3.065	AADAC,ABCA1,ABCB6,ABCC5,ABCG1,ABHD1,ABTB2,ACHE,ACKR3,ACOT6,ADAM33,ADAMTS15,ADAMTSL2,ADAMTSL4,ADM,ADPRH,AFF1,AGMAT,AHI1,AKR1B1,ALAS1,ALDH1B1,ALDH6A1,ALDOC,ALKBH2,AMOTL1,ANGPTL4,ANKH,ANKRD22,ANKRD35,ANKRD37,ANKS4B,ANO9,AP4S1,AP5S1,AREG,ARHGAP24,ARHGAP33,ARID5A,ARL10,ARL4C,ARL5B,ARMCX5,ARRDC4,ASAP3,ASIC2,ASPHD2,ATF3,ATF7IP,ATXN7L3B,AXIN2,B3GAT2,BACH2,BATF2,BAZ1A,BBC3,BBS1,BCAS1,BCAT1,BCL11A,BCL2L11,…	954
Connective Tissue Development and Function,Tissue Development	Growth of connective tissue	7.97e-19	Increased	3.054	ADAMTSL2,ADM,AREG,ATF3,AXIN2,CCN1,CCN2,CCNG2,CD274,CD40,CD44,CD83,CDKN1A,CEBPB,CHI3L1,CSF1,CXCL8,DACH1,DICER1,DOK1,DUSP1,DUSP4,E2F8,EDNRB,EFNA1,EPHA2,EREG,ERO1A,ERRFI1,F2RL1,FAS,FOS,FOSB,FOSL1,FOSL2,FRMD6,GADD45A,GEM,HBEGF,HOXA5,HS6ST1,IGFBP4,IGFBP5,IKBKB,IL10RA,IL18,IL1A,ING5,ITGA5,JAK3,JUN,JUNB,KLF4,KLF5,KMT2C,LEF1,LIG4,LMNB1,MAP2K1,MYC,NDRG1,NFKB1,NFKB2,NFKBIA,NFKBID,NFKBIZ,NOS3,NPR3,NUPR1,PAT…	109
Cellular Movement	Cell movement of muscle cells	9.87e-12	Increased	3.05	ACKR3,ADM,ATF3,CCL5,CCN1,CCN2,CD44,COL4A3,CSF1,CXCL2,CXCL8,DUSP1,EFNA1,EGR1,F11R,F3,HABP2,HBEGF,IGFBP4,IGFBP5,IL18,ITGA2,LDLR,MYC,NOS3,NR4A1,P2RY2,PDGFB,PLAT,PLAU,PLAUR,PLXNA1,PPARG,RAPGEF4,RBPJ,RCAN1,SERPINE1,SMAD3,STAT3,TLR4	40
Cellular Development,Connective Tissue Development and Function,Tissue Development	Differentiation of connective tissue cells	9.46e-26	Increased	3.048	ADM,ALDH6A1,AREG,ARID5A,ATF3,AXIN2,BCL3,BCL6,BMAL1,BNIP3,C3,CCL5,CCN1,CCN2,CD44,CDKN1A,CEBPB,CNTF,CREB5,CSF1,CSRNP1,CTNNBIP1,CXCL8,DDIT3,DICER1,DUSP1,DUSP10,ECM1,EFNB1,EGLN1,EGLN3,ELF4,EPHA2,ERO1A,F2RL1,FAS,FLCN,FOS,FOSB,FOSL1,FOSL2,GADD45B,GLIS3,GPR68,HES1,HSD11B1,ID1,ID3,IFNE,IGFBP5,IKBKB,IL18,IL1A,INSIG1,IRF1,ITGA5,JARID2,JDP2,JUN,JUNB,KDM6B,KLF4,KLF5,LEF1,LRP4,LRRC8C,MAFG,MAP2K1,MAP3K14,MAT2A…	122
Organismal Development,Tissue Development	Development of epithelial tissue	9.78e-17	Increased	3.045	ABCB6,ADAMTSL4,ADM,ANGPTL4,ARHGAP24,BCL2L11,C3,CCN1,CCN2,CCR7,CD40,CD44,CDKN1A,CEBPB,COL4A3,CRTC2,CSF1,CXCL2,CXCL8,DICER1,DIRAS3,DLL4,ECM1,EDNRB,EFNA1,EGR1,EPHA2,ERRFI1,F11R,F2RL1,F3,FOSL1,FOSL2,FZD5,GDF9,HABP2,HBEGF,HNF1B,HOXA5,HOXB2,HOXB5,HSPA5,ID1,ID3,IKBKB,IL18,IL1A,IPP,ITGA2,ITGB8,JUN,KCNJ2,KDM6B,KLF4,KLF5,LAMA3,LOC102724428/SIK1,MAP2K1,MAP3K14,MFSD2A,MKS1,MYC,NFKBIA,NOS3,NR4A1,NR4A2,ONECUT2…	93
Cellular Response to Therapeutics	Drug resistance of cells	2.58e-08	Increased	3.045	ABCC5,ABCG1,ANGPTL4,BACH2,BOK,CCN1,CD274,CD40,CD44,CDKN1A,CEBPB,CREB5,DET1,ECM1,EHD1,ETS1,FBXO33,FBXO42,HK2,HMOX2,JUNB,MAP2K1,MAP3K8,MGAT3,MOB3B,MYC,MYLIP,NFKBIA,PFKFB4,PLAUR,RNF43,SCD,SLC2A1,SLC39A14,SNAI1,SOX4,SOX9,STAT3,TRIB3,WNT7B,WWTR1	41
Cell Morphology,Tissue Development	Tubulation of cells	2.75e-07	Increased	3.044	ANGPTL4,CCN1,CD44,CHI3L1,COL4A3,CRTC2,CXCL8,DLL4,EDNRB,EPHA2,F11R,HS6ST1,ID1,ID3,IL1A,MMP13,NR4A1,PDGFB,PLAU,PLAUR,PPARG,RCAN1,RHOB,SEMA3B,SMAD3,STAT3,TIMP3,VEGFA	28
Gene Expression	Expression of RNA	1.26e-21	Increased	3.04	AFF1,AHI1,ARID5A,ATF3,ATF7IP,BACH2,BCL11A,BCL3,BCL6,BEND3,BHLHE40,BHLHE41,BMAL1,BTG1,BTG2,CAPRIN2,CARF,CASZ1,CCL5,CCN1,CCN2,CD40,CD44,CDKN1A,CDON,CEBPB,CELA2A,CNTF,CPEB3,CREB5,CREBRF,CRTC2,CRY2,CSF1,CSRNP1,CTIF,CTNNBIP1,CX3CL1,CXCL8,CYS1,DACH1,DAPK3,DCX,DDIT3,DET1,DICER1,DIRAS3,DLL4,DNAJB1,DNAJC1,DRD3,DUSP1,DUSP4,DUSP5,E2F8,ECM1,EDNRB,EFNA1,EGLN1,EGR1,EID2,ELF3,ELF4,ELL,ELL2,EPHA4,EREG,ETS1,ETS2,…	260
Cellular Movement	Cell movement of myeloid cells	1.74e-14	Increased	3.029	ABCA1,ADM,AREG,BCL6,C3,CCL5,CCN1,CCN2,CCR7,CD274,CD44,CDKN1A,COL4A3,CRTC2,CSF1,CX3CL1,CXCL2,CXCL8,DDIT4,DICER1,DUSP1,EDNRB,EFNB1,EGLN1,EGLN3,ETV5,F11R,F2RL1,F3,FAS,FOS,GDF15,HSPA5,ICAM1,ID1,IFIH1,IKBKB,IL16,IL18,IL1A,ISG15,ITGAL,JAK3,KDM6B,KLF6,LDLR,LMNB1,MADCAM1,MAP3K14,MAP3K8,NDRG1,NFKBIA,NFKBIZ,NLRP3,NOD2,NPC1,NR4A1,OTUD1,PDE4B,PDGFB,PGF,PIK3R1,PLAT,PLAU,PLAUR,PPARG,PPP1R15A,PTGES,RBPJ,REL,RHO…	95
Cell-To-Cell Signaling and Interaction,Hematological System Development and Function,Immune Cell Trafficking	Adhesion of immune cells	6.75e-09	Increased	3.006	C3,CCL5,CCN1,CCR7,CD40,CD44,CD83,CSF1,CX3CL1,CXCL2,CXCL8,DNAJC1,DRD3,ENTPD1,F11R,F3,FAS,GDF15,ICAM1,IL18,IL1A,ITGA2,ITGA5,ITGAL,JAK3,KCNK5,MADCAM1,MAP2K1,MAP3K14,MYC,NFKB2,NFKBIA,NOD1,NOS3,PER1,PLAU,PLAUR,PPARG,RASSF5,REL,RELB,RHOB,SERPINE1,SOCS3,SPN,SWAP70,TGM2,THBD,TLR4,TNIP1,VEGFA	51
Gene Expression	Transcription of DNA	5.78e-20	Increased	3.002	AFF1,AHI1,ARID5A,ATF3,ATF7IP,BACH2,BCL11A,BCL3,BCL6,BEND3,BHLHE40,BHLHE41,BMAL1,BTG2,CAPRIN2,CARF,CASZ1,CCN1,CD40,CDON,CEBPB,CPEB3,CREB5,CREBRF,CRTC2,CRY2,CSRNP1,CTNNBIP1,CX3CL1,CYS1,DACH1,DDIT3,DICER1,DLL4,DNAJB1,DRD3,DUSP5,E2F8,ECM1,EDNRB,EFNA1,EGLN1,EGR1,EID2,ELF3,ELF4,EREG,ETS1,ETS2,ETV1,ETV3,ETV5,F2RL1,FLCN,FOS,FOSB,FOSL1,FOSL2,FOXN3,FZD1,FZD5,GADD45A,GLIS3,HES1,HES7,HNF1B,HNF4G,HOXA5,HOXB2,…	188
Immunological Disease,Inflammatory Disease,Inflammatory Response,Neurological Disease,Organismal Injury and Abnormalities	Experimental autoimmune encephalomyelitis	2.26e-12	Increased	2.992	ARID5A,BCL6,BHLHE40,C3,CCL5,CCR7,CD274,CD40,CD44,CD68,CNTF,CYP51A1,DDIT3,DLL4,DUSP1,DUSP10,ECM1,EHD1,EPHA4,F2RL1,FAS,GADD45B,GARNL3,HDC,HMGCR,HSPA5,ID1,IFNE,IFNLR1,IKBKB,IL18,IRF1,ISG15,ITGB8,KLF4,MAP3K14,MAP3K8,MAT2A,NFIL3,NFKBIA,NFKBIZ,NLRP3,NR4A1,NR4A2,NUAK1,PELI1,PLAT,PMVK,PPARG,PTGES,RASA3,RBPJ,REL,RORA,RTN4RL1,SC5D,SPN,STAT3,TICAM1,TLR4,TNFRSF1B	61
Cellular Development,Embryonic Development,Hair and Skin Development and Function,Organ Development,Organismal Development,Tissue Development	Differentiation of keratinocytes	3e-07	Increased	2.991	CDKN1A,ELF3,ELOVL4,EPHA2,EREG,ERRFI1,FOS,ID1,IL1A,JUNB,KLF4,KLF5,MAP2K1,MXD1,MYC,NFKBIZ,RBPJ,RIPK4,RND3,RNF144B,SH3PXD2A,SRSF6,TXNIP,UGCG,ZFP36,ZFP36L1	26
Embryonic Development,Organismal Development	Development of genitourinary system	1.78e-08	Increased	2.989	ABCA1,ADM,AKR1B1,ANGPTL4,AQP11,AREG,BAZ1A,BCL2L11,BCL6,BMAL1,CCN2,CD44,CDKN1A,CDO1,CEBPB,CFAP54,COL4A3,CSF1,CSTF2T,CTNNBIP1,CX3CL1,CYP51A1,CYS1,DCHS1,DICER1,DIRAS3,DOK1,DUSP1,E2F8,EFNA1,EGR1,EHD1,EREG,ERRFI1,ETNK2,ETV5,FOS,FOSL1,FZD5,GATM,GDF15,GDF9,GEM,HBEGF,HDC,HNF1B,HS6ST1,ICAM1,ID1,IGFBP4,IGFBP5,ING2,INSIG1,ITGA2,KCNJ11,KDM3A,KLF6,LEF1,LRP4,MAP2K1,MEIG1,MFGE8,MKS1,MSX1,MYBL1,MYC,NDEL1,NEURL1,…	118
Cellular Movement,Immune Cell Trafficking	Migration of lymphatic system cells	1.95e-10	Increased	2.985	ACKR3,BACH2,BCL3,C3,CCL5,CCR7,CD274,CD40,CD44,COL4A3,CX3CL1,CXCL8,DDIT4,DICER1,DRD3,ECM1,ELF4,ETS1,F11R,F2RL1,FAS,FOS,GPR15,GPRC5A,HDC,ICAM1,IKBKB,IL16,IL18,IL1A,ITGA2,ITGA5,ITGAE,ITGAL,JAK3,JUN,KCNK5,LDLR,MADCAM1,MAP3K14,NFIL3,NFKB1,NFKB2,NLRP3,NR4A1,PELI1,PIK3R1,PLAU,RASSF5,RORA,RUNX1,S1PR5,SOCS3,SPN,STAT3,SWAP70,TGM2,TLR4,TNFRSF1B,TNIP1,VEGFA	61
Cellular Response to Therapeutics	Drug resistance of tumor cell lines	4.36e-08	Increased	2.984	ABCG1,ANGPTL4,BACH2,BOK,CCN1,CD274,CD44,CDKN1A,CEBPB,CREB5,DET1,ECM1,EHD1,ETS1,FBXO33,FBXO42,HK2,HMOX2,JUNB,MAP2K1,MAP3K8,MGAT3,MOB3B,MYC,MYLIP,NFKBIA,PFKFB4,PLAUR,RNF43,SCD,SLC2A1,SNAI1,SOX4,SOX9,STAT3,TRIB3,WNT7B,WWTR1	38
Cellular Movement,Hematological System Development and Function,Immune Cell Trafficking	Lymphocyte migration	2.29e-10	Increased	2.983	ACKR3,BACH2,BCL3,C3,CCL5,CCR7,CD274,CD40,CD44,COL4A3,CX3CL1,CXCL8,DDIT4,DICER1,DRD3,ECM1,ELF4,ETS1,F11R,F2RL1,FAS,FOS,GPR15,GPRC5A,HDC,ICAM1,IKBKB,IL16,IL18,IL1A,ITGA2,ITGA5,ITGAE,ITGAL,JAK3,JUN,KCNK5,LDLR,MADCAM1,MAP3K14,NFIL3,NFKB1,NFKB2,NLRP3,NR4A1,PELI1,PIK3R1,PLAU,RASSF5,RORA,RUNX1,S1PR5,SOCS3,SPN,STAT3,SWAP70,TGM2,TLR4,TNFRSF1B,TNIP1	60
Cellular Development,Cellular Growth and Proliferation,Nervous System Development and Function,Organismal Development,Tissue Development	Development of neurons	4.56e-09	Increased	2.981	ACHE,AHI1,AREG,ARHGAP33,ASIC2,ATF3,BBS1,BCL11A,BTG2,C21orf91,C3,CACNA1S,CAPRIN2,CCN1,CCN2,CD44,CDKN1A,CNTF,COBLL1,CPEB3,CSF1,CX3CL1,DCX,DICER1,EFNA1,EFNA3,EFNB1,EGR1,EHD1,ENTPD1,EPHA4,FOS,FSCN2,FZD1,FZD5,GDPD5,GEM,HES1,HS6ST1,HSPA5,ICAM1,ID1,IGSF9,IKBKB,IL18,IQUB,JUN,KAT2B,KCNJ2,LMNB1,LRP4,MAP2K1,MARK4,MFSD2A,MYLIP,NCK2,NCS1,NDEL1,NEURL1,NFATC4,NFKB1,NFKBIA,NR1D1,NR2E1,NR4A1,NR4A2,NUAK1,NYAP1,P2R…	115
Inflammatory Disease,Inflammatory Response,Neurological Disease,Organismal Injury and Abnormalities	Encephalitis	2.13e-12	Increased	2.976	ARID5A,BCAS1,BCL6,BHLHE40,C3,CCL5,CCR7,CD274,CD40,CD44,CD68,CNTF,CYP51A1,DDIT3,DLL4,DUSP1,DUSP10,ECM1,EHD1,EPHA4,F2RL1,FAS,GADD45B,GARNL3,HDC,HMGCR,HSPA5,ID1,IFNE,IFNLR1,IKBKB,IL18,IRF1,ISG15,ITGB8,KLF4,MAP3K14,MAP3K8,MAT2A,MGLL,NFIL3,NFKB2,NFKBIA,NFKBIZ,NLRP3,NR4A1,NR4A2,NUAK1,PELI1,PLAT,PMVK,PPARG,PTGES,RASA3,RBPJ,REL,RORA,RTN4RL1,SC5D,SPN,STAT3,TICAM1,TLR4,TNFRSF1B,UPP1,VEGFA	66
Cell Death and Survival,Organismal Injury and Abnormalities,Renal and Urological Disease	Cell death of kidney cell lines	1.75e-09	Increased	2.955	AMOTL1,BCL2L11,BCL6,BIRC3,BNIP3,BOK,CASP10,CD44,CDKN1A,CDON,CNNM4,DDIT3,DUSP4,ELOVL4,F3,FAS,FOS,HK2,HSPA5,IER3,IFIH1,IL17RD,IRF1,KYAT1,MAP2K1,MAP3K8,MCL1,NDEL1,NFKB1,NFKBIA,NLRP3,PMAIP1,PPARG,PPP1R15A,PTCH1,PTHLH,RASSF1,RASSF5,SERPINE1,SLC25A38,STAT3,TICAM1,TNFRSF1B,TP53INP1,TRIB3,UVSSA,VEGFA	47
Cellular Movement,Hematological System Development and Function,Immune Cell Trafficking,Inflammatory Response	Cell movement of neutrophils	1.97e-09	Increased	2.955	ADM,C3,CCL5,CCN2,CCR7,CD274,CD44,CSF1,CX3CL1,CXCL2,CXCL8,DDIT4,DICER1,DUSP1,ETV5,F2RL1,FAS,GDF15,ICAM1,IFIH1,IKBKB,IL18,IL1A,ISG15,ITGAL,JAK3,KDM6B,MAP3K8,NFKBIA,NFKBIZ,NLRP3,NOD2,OTUD1,PDE4B,PGF,PLAT,PLAU,RORA,SERPINE1,SGK1,SGPP2,SLPI,SMAD3,SOCS3,SPN,STAT3,THBD,TLR4,TNFAIP3,TNFAIP6,TNFRSF1B,TNIP1,TRIM65	53
Cellular Development,Cellular Growth and Proliferation	Proliferation of blood cells	1.27e-21	Increased	2.954	ABCG1,ACHE,BACH2,BBC3,BCL11A,BCL2L11,BCL3,BCL6,BHLHE40,BIRC3,BTG1,C3,CCL5,CCN2,CCR7,CD274,CD40,CD44,CD83,CDKN1A,CEBPB,CRTC2,CSF1,CX3CL1,CXCL2,CXCL8,DAPP1,DDIT4,DICER1,DLL4,DOK1,DRD3,DUSP1,DUSP10,DUSP5,EFNA1,EFNB1,EGLN1,EGR1,EHD1,ELF4,EPHA2,ETS1,ETS2,F2RL1,FAS,FOS,GADD45A,GADD45B,GDF15,GLMN,HES1,HOXA5,HOXB3,HSPA5,ICAM1,ID3,IFNE,IKBKB,IL10RA,IL18,IL1A,IRF1,ISG15,ITGA2,ITGA2B,ITGA5,ITGAL,JAK3,JUN,JU…	139
Cell-To-Cell Signaling and Interaction,Inflammatory Response	Response of phagocytes	3.4e-08	Increased	2.948	ABCA1,C3,CCL5,CD40,CD44,CD68,CDKN1A,CEBPB,CSF1,CX3CL1,CXCL8,EGLN3,F3,FAS,ICAM1,IL10RA,IL10RB,IL18,ISG15,ITGAL,MAP3K8,MEX3B,MFGE8,NOD2,PALLD,PFKFB3,PLAU,PLAUR,PPARG,RELB,RORA,SERPINB9,SERPINE1,SLC7A11,SLC7A8,STAT3,SWAP70,TGM2,TICAM1,TLR4	40
Cellular Movement	Chemotaxis of connective tissue cells	4.51e-07	Increased	2.939	CSF1,HBEGF,IKBKB,IL16,NCK2,NFKB2,NOS3,PDGFB,PLAU,PLAUR,RELB,SMAD3,STAT3	13
Cancer,Organismal Injury and Abnormalities,Reproductive System Disease	Mammary tumor	7.88e-16	Increased	2.925	ABCA1,ABCC5,ADAMTS15,ADPRH,AKR1B1,ALDH1B1,ALDOC,ANGPTL4,AREG,ARL4C,ATF3,AXIN2,BCAT1,BCL11A,BCL2L11,BCL6,BHLHE40,BMAL1,BTG2,C17orf75,C1RL,C3,C9,CACNA1S,CASP10,CASZ1,CCDC180,CCL5,CCN1,CCN2,CCNG2,CCR7,CD274,CD44,CD68,CDKN1A,CDO1,CDON,CEBPB,CEP41,CEP85L,CFAP54,CHI3L1,CHST14,CLDN4,CNDP1,CNPY3,CNTF,COL27A1,CREB5,CRY2,CSF1,CSTF2T,CTIF,CX3CL1,CXCL2,CXCL8,CYP1A1,DACH1,DACT3,DAO,DAPK3,DCHS1,DDIT3,DDIT4,DDX…	330
Gene Expression	Transcription of RNA	1.1e-23	Increased	2.924	AFF1,AHI1,ARID5A,ATF3,ATF7IP,BACH2,BCL11A,BCL3,BCL6,BEND3,BHLHE40,BHLHE41,BMAL1,BTG1,BTG2,CAPRIN2,CARF,CASZ1,CCN1,CCN2,CD40,CD44,CDKN1A,CDON,CEBPB,CELA2A,CNTF,CPEB3,CREB5,CREBRF,CRTC2,CRY2,CSF1,CSRNP1,CTNNBIP1,CX3CL1,CYS1,DACH1,DAPK3,DCX,DDIT3,DET1,DICER1,DLL4,DNAJB1,DRD3,DUSP1,DUSP4,DUSP5,E2F8,ECM1,EDNRB,EFNA1,EGLN1,EGR1,EID2,ELF3,ELF4,ELL,ELL2,EREG,ETS1,ETS2,ETV1,ETV3,ETV5,EWSR1,F2RL1,FAM111A,F…	223
Embryonic Development,Hematological System Development and Function,Lymphoid Tissue Structure and Development,Organ Development,Organismal Development,Tissue Development	Formation of lymphoid organ	9.05e-11	Increased	2.9	ADM,BBC3,BCL2L11,BCL3,BCL6,BHLHE40,C3,CCR7,CD40,CD83,CDKN1A,CSF1,DICER1,DIRAS3,EFNB1,EGLN1,EGR1,ETS1,FAS,FOSB,HES1,HOXB3,ID3,IKBKB,IRF1,ITGAL,JAK3,JARID2,MAP2K1,MAP3K14,NFKB1,NFKB2,NFKBIA,NFKBIZ,PDGFB,PDPN,PIM1,RELB,SOCS3,TNFRSF1B,TOX,TRIP10,VEGFA,ZC3H12C,ZFPM1	45
Cell-To-Cell Signaling and Interaction,Hematological System Development and Function,Immune Cell Trafficking,Inflammatory Response	Activation of antigen presenting cells	9.05e-08	Increased	2.897	ACHE,ATF3,C3,CCL5,CCR7,CD274,CD40,CD44,CEBPB,CHI3L1,CSF1,CX3CL1,CXCL8,DDIT3,DRD3,F2RL1,FAS,GJB1,ICAM1,IFIH1,IFNE,IL18,ITGA5,ITGB6,JUN,KLF4,MAP2K1,MFSD2A,NFIL3,NOS3,NPC1,NR4A1,PELI1,PFKFB3,PLAT,PPARG,PTGES,RELB,RORA,S1PR5,SLPI,STAT3,TGM2,TICAM1,TLR4,TNFRSF1B,TREX1,VEGFA	48
Gene Expression	Transactivation	3.38e-19	Increased	2.895	AXIN2,BCL3,BCL6,CCN2,CD300LB,CD40,CD44,CEBPB,CHST14,CRTC2,CTNNBIP1,CXCL8,CYP1A1,DDIT3,DTX4,DUSP1,EGR1,ELL,ETS1,ETS2,EWSR1,FOS,FOSB,FOSL1,FOSL2,GADD45A,GLIS3,HERPUD1,HES1,HNF4G,HSD11B1,ID1,ID3,IFIH1,IFNE,IGFBP4,IGFBP5,IKBKB,IL1A,IRF1,JDP2,JUN,JUNB,KAT2B,KCTD11,KLF4,KLF5,KLF6,LEF1,MAP2K1,MAP3K14,MAP3K8,MX1,MXD1,MYBL1,MYC,N4BP1,NCOA5,NFKB1,NFKBIA,NFKBID,NFKBIE,NR4A1,NR4A2,NR6A1,PER1,PIK3R1,PIM1,PLAG…	91
Cell-To-Cell Signaling and Interaction,Cellular Movement	Recruitment of lymphatic system cells	2.8e-08	Increased	2.891	BCL3,CCL5,CCR7,CD40,CD44,CX3CL1,CXCL8,ETS1,FAS,FOS,GPRC5A,HDC,ICAM1,IL16,IL18,ITGAE,JUN,MADCAM1,NFKB1,PELI1,PTHLH,VEGFA	22
Cardiovascular System Development and Function	Vascularization	5.77e-11	Increased	2.885	BMAL1,C3,CCN1,CCN2,CD40,CD44,CSF1,EFNA1,EFNB1,EPHA2,ERRFI1,F2RL1,F3,FOS,GPR4,ICAM1,ID1,ID3,IGFBP5,IL18,ITGB8,JCAD,KLF5,MAP2K1,MFGE8,MMP13,MYC,NOS3,PDGFB,PEAK1,PGF,PLAT,PLAU,PLAUR,PPARG,PTHLH,RELB,RORA,SERPINE1,SOCS3,STAT3,TNFAIP3,VEGFA	43
Cell Death and Survival	Survival of neural cells	2.93e-08	Increased	2.883	AREG,BCL2L11,CCL5,CCN2,CD40,CHI3L1,CNTF,CSF1,CX3CL1,DDIT3,DICER1,EFNA3,EFNB1,EGR1,F2RL1,FOS,GDF15,HBEGF,HERPUD1,HK2,HMOX2,IGFBP5,IL1A,JUN,NFKBIA,NPC1,PCDHGA6,PPARG,PTCH1,RCAN1,REL,SLC1A2,SMAD3,SMURF2,SNAI1,STAT3,TGM2,TLR4,TRIB3,VEGFA	40
Cellular Movement,Skeletal and Muscular System Development and Function	Cell movement of smooth muscle cells	8.48e-12	Increased	2.865	ACKR3,ADM,ATF3,CCL5,CCN1,CCN2,CD44,CSF1,CXCL2,CXCL8,DUSP1,EFNA1,EGR1,F11R,F3,HABP2,HBEGF,IGFBP4,IGFBP5,IL18,ITGA2,LDLR,MYC,NOS3,NR4A1,P2RY2,PDGFB,PLAT,PLAU,PLAUR,PLXNA1,PPARG,RAPGEF4,RBPJ,RCAN1,SERPINE1,STAT3,TLR4	38
Inflammatory Response,Neurological Disease,Organismal Injury and Abnormalities	Inflammation of central nervous system	3.38e-12	Increased	2.862	ARID5A,BCAS1,BCL6,BHLHE40,C3,CCL5,CCR7,CD274,CD40,CD44,CD68,CNTF,CYP51A1,DDIT3,DLL4,DUSP1,DUSP10,ECM1,EHD1,EPHA4,F2RL1,FAS,GABRP,GADD45B,GARNL3,HDC,HMGCR,HSPA5,ID1,IFNE,IFNLR1,IKBKB,IL18,IRF1,ISG15,ITGB8,KLF4,MAP3K14,MAP3K8,MAT2A,MGLL,NFIL3,NFKB2,NFKBIA,NFKBIZ,NLRP3,NR4A1,NR4A2,NUAK1,PELI1,PLAT,PMVK,PPARG,PTGES,RASA3,RBPJ,REL,RORA,RTN4RL1,SC5D,SERPINE1,SPN,STAT3,TICAM1,TLR4,TNFAIP3,TNFRSF1B,UPP1,…	69
Cell-To-Cell Signaling and Interaction,Inflammatory Response	Immune response of leukocytes	2.73e-11	Increased	2.86	ABCA1,BCL2L11,BCL6,BHLHE40,C3,CCR7,CD274,CD40,CD44,CD68,CDKN1A,CEBPB,CSF1,CX3CL1,CXCL8,EGLN3,ETS1,F3,FAS,ICAM1,IKBKB,IL10RA,IL10RB,IL18,ISG15,ITGAL,ITGB8,JUN,MAP3K8,MEX3B,MFGE8,NOD2,PALLD,PFKFB3,PLAU,PLAUR,PLXNA1,PPARG,REL,RELB,RORA,SERPINB9,SERPINE1,SLC7A11,SLC7A8,SMAD3,SOCS3,STAT3,SWAP70,TGM2,THBD,TICAM1,TLR4,TNFRSF1B,TREX1	55
Digestive System Development and Function,Hepatic System Development and Function,Organ Development	Growth of liver	6.94e-11	Increased	2.858	C3,CCN1,CCN2,CDKN1A,CEBPB,CHI3L1,DICER1,EDNRB,ENTPD5,ERO1A,F2RL1,FAS,FOS,HBEGF,IKBKB,IL18,JUN,MGAT3,MYC,NCOA5,NFKB1,NFKBIA,P2RY2,PIK3R1,PIM1,PLAU,PPARG,SLC2A1,SLC39A14,SMAD3,SOCS3,STAT3,TNFAIP3,TNFRSF1B,VEGFA,XPA,YOD1	37
Cellular Development,Cellular Growth and Proliferation,Digestive System Development and Function,Hepatic System Development and Function,Organ Development	Proliferation of liver cells	2.21e-10	Increased	2.858	C3,CCN1,CCN2,CDKN1A,CEBPB,CHI3L1,DICER1,EDNRB,ENTPD5,ERO1A,F2RL1,FAS,FOS,HBEGF,IKBKB,IL18,JUN,MGAT3,MYC,NCOA5,NFKB1,NFKBIA,P2RY2,PIK3R1,PIM1,PLAU,PPARG,SLC2A1,SLC39A14,SMAD3,SOCS3,TNFAIP3,TNFRSF1B,VEGFA,XPA,YOD1	36
Cell Morphology,Cellular Assembly and Organization,Cellular Development,Cellular Function and Maintenance,Cellular Growth and Proliferation,Nervous System Development and Function,Organismal Development,Tissue Development	Neuritogenesis	8.86e-11	Increased	2.848	ACHE,AHI1,AREG,ARHGAP33,ATF3,BBS1,BCL11A,BTG2,C21orf91,C3,CAPRIN2,CCN1,CCN2,CD44,CDKN1A,CNTF,CPEB3,CSF1,CX3CL1,DCX,DICER1,EFNA1,EFNA3,EFNB1,EGR1,EHD1,ENTPD1,EPHA4,FOS,FZD1,FZD5,GDPD5,GEM,HES1,HSPA5,ID1,IGSF9,IKBKB,IL18,IQUB,JUN,KAT2B,KCNJ2,LMNB1,LRP4,MAP2K1,MARK4,MFSD2A,MYLIP,NCK2,NCS1,NDEL1,NEURL1,NFATC4,NFKB1,NFKBIA,NR2E1,NR4A1,NUAK1,NYAP1,P2RY2,PACSIN1,PALLD,PARD6B,PLAT,PLAU,PLXNA1,PPP2R5B,RAB…	101
Cell Death and Survival	Cell viability of lymphatic system cells	2e-07	Increased	2.838	BBC3,BCL2L11,BCL3,BCL6,C3,CD40,CD44,CXCL8,DICER1,FAS,IKBKB,ITGAL,JAK3,LEF1,MAP2K1,MAP3K14,MCL1,MYC,NFIL3,NFKB1,PDK1,PIM1,RBPJ,REL,RELB,SMAD3,SPN,STAT3,TGM2,TNFAIP3,TNFRSF1B,TNFSF9	32
Cellular Movement	Migration of neural cells	4.33e-11	Increased	2.834	ACKR3,BBS1,BTG2,C3,CCN1,CCN2,CEP85L,CHI3L1,CNTF,CSPG5,CX3CL1,DAO,DCX,DDIT4,DUSP1,EDNRB,EFNA1,EFNA3,EFNB1,EPHA4,ERRFI1,F2RL1,FKRP,HBEGF,HOXB2,ITGAL,KLF4,LMNB1,MARVELD1,NDEL1,NR1D1,NR2E1,NR4A2,P2RY1,PLAT,PLAUR,RAB3IL1,RALA,RAPGEF2,RELN,S1PR5,SEMA6A,SERPINE1,SLC1A2,SOCS7,STAT3,TNN,ULK1,VEGFA	49
Organismal Development	Development of exocrine gland	2.19e-07	Increased	2.829	AREG,BCL2L11,CD44,CDO1,CEBPB,CSF1,DIRAS3,HS6ST1,ID1,IGFBP5,IGSF3,ITGA5,LAMA3,LEF1,MAP2K1,MFGE8,MSX1,MYBL1,NEURL1,NFKB2,NFKBIA,OTX1,PPARG,PROKR2,PTCH1,PTHLH,RBPJ,SCD,SNAI1,SOX9,STAT3,TGM2,TIMP3,VEGFA	34
Cancer,Organismal Injury and Abnormalities,Tumor Morphology	Invasion of tumor	1.74e-07	Increased	2.822	ACKR3,AREG,CCN2,CD274,CD44,CLDN4,CSF1,CXCL2,DICER1,EPHA2,ETS1,F3,FAS,GDF15,HBEGF,HES1,HSPA5,ICAM1,ID1,IGFBP5,ITGA2,ITGA5,KLF4,NUAK2,PALLD,PLAU,PLAUR,REL,RHOB,SERPINE1,SLPI,SNAI1,STAT3,TLR4	34
Cellular Movement,Hematological System Development and Function,Immune Cell Trafficking	Cell movement of antigen presenting cells	9.29e-10	Increased	2.818	AREG,BCL6,C3,CCL5,CCN1,CCN2,CCR7,CD40,CD44,CDKN1A,COL4A3,CSF1,CX3CL1,CXCL8,DDIT4,DICER1,EDNRB,EGLN1,EGLN3,F2RL1,HSPA5,ICAM1,IKBKB,IL10RA,IL16,IL18,IL1A,ITGA5,ITGAL,KDM6B,KLF6,LDLR,LMNB1,MAP3K14,MAP3K8,NDRG1,NFKBIZ,NLRP3,NPC1,PDPN,PLAU,PPARG,PPP1R15A,PTGES,RBPJ,REL,RHOB,RORA,SERPINE1,SMAD3,STAT3,SWAP70,THBD,TICAM1,TIMP3,TLR4,TNFAIP3,TNFSF18,TNFSF9,TNIP1,VEGFA	61
Cellular Development,Cellular Function and Maintenance,Cellular Growth and Proliferation	Assembly of cells	5.8e-09	Increased	2.813	ADM,ANGPTL4,ARHGAP24,C3,CCN1,CCR7,CD44,CDKN1A,COL4A3,CRTC2,CSF1,CXCL2,CXCL8,DICER1,DLL4,ECM1,EDNRB,EFNA1,EGR1,F11R,F2RL1,F3,FOSL1,FZD5,HABP2,HBEGF,HOXB5,HSPA5,ID1,IL18,IL1A,ITGA2,JUN,KCNJ2,KDM6B,LOC102724428/SIK1,MAP2K1,MYC,NOS3,NR4A1,NR4A2,PDGFB,PFKFB3,PGF,PIM1,PLAU,PLAUR,PPARG,RASA3,RCAN1,RUNX1,SEMA6A,SERPINE1,SMAD3,STAT3,VEGFA,WWTR1	57
Tissue Development	Growth of epithelial tissue	3.76e-22	Increased	2.789	ADM,ANGPTL4,AQP11,AREG,ARHGAP24,ATF3,C3,CCL5,CCN1,CCNG2,CCR7,CD44,CDKN1A,CEBPB,COL4A3,CRTC2,CSF1,CTNNBIP1,CXCL8,DACH1,DICER1,DLL4,DOK1,DUSP10,E2F8,ECM1,EDNRB,EFNA1,EGR1,ENTPD5,EPHA2,EREG,ERRFI1,ETV5,F11R,F2RL1,F3,FAS,FLCN,FOS,FOSL1,FZD5,GDF15,GDF9,GNPTAB,GPRC5A,HABP2,HBEGF,HES1,HNF1B,HOXA5,HOXB5,HSPA5,ID1,IGFBP4,IKBKB,IL10RA,IL18,IL1A,ITGB8,JUN,JUNB,KCNJ2,KDM6B,KLF4,KLF5,LAMA3,LMNB1,LOC102724428/…	125
Cancer,Organismal Injury and Abnormalities	Cancer of cells	5.81e-18	Increased	2.781	AADAC,ABCA1,ABCB6,ABCC5,ABCG1,ABTB2,ACHE,ADAMTS15,ADAMTSL2,ADAMTSL4,AFF1,AHI1,ALAS1,AMOTL1,ANGPTL4,ANKH,ANKRD35,ANO9,ARHGAP33,ASAP3,ASPHD2,ATF3,ATF7IP,AXIN2,BACH2,BBC3,BCAS1,BCAT1,BCL11A,BCL2L11,BCL3,BCL6,BEND3,BHLHE41,BIRC3,BLOC1S4,BTG1,BTG2,C19orf44,C1RL,C3,CABP2,CACNA1S,CAPRIN2,CASP10,CASZ1,CCDC113,CCDC180,CCDC40,CCDC86,CCL5,CCN1,CCN2,CCNG2,CCR7,CD274,CD40,CD44,CD68,CD83,CDHR4,CDKN1A,CDO1,CDON…	494
Organ Development,Renal and Urological System Development and Function	Growth of renal glomerulus	4.68e-07	Increased	2.78	AKR1B1,CCR7,CDKN1A,COL4A3,DUSP1,ICAM1,IRF1,NLRP3,NOS3,PDGFB,PLAU,PLAUR,PTHLH,SMAD3,STAT3,TLR4	16
Cellular Movement,Hematological System Development and Function,Immune Cell Trafficking	Cell movement of mononuclear leukocytes	6.33e-13	Increased	2.747	ABCA1,ABCG1,ACKR3,BACH2,BCL3,C3,CCL5,CCN1,CCN2,CCR7,CD274,CD40,CD44,COL4A3,CX3CL1,CXCL8,DDIT4,DICER1,DRD3,DUSP1,ECM1,EFNB1,ELF4,ETS1,F11R,F2RL1,FAS,FOS,GPR15,GPRC5A,HDC,ICAM1,IKBKB,IL16,IL18,IL1A,ISG15,ITGA2,ITGA5,ITGAE,ITGAL,JAK3,JUN,KCNK5,KDM6B,LDLR,MADCAM1,MAP3K14,NFIL3,NFKB1,NFKB2,NFKBIA,NFKBIZ,NLRP3,NR4A1,PDGFB,PELI1,PIK3R1,PLAU,PLAUR,PPARG,PTGES,RASSF5,RORA,RUNX1,S1PR5,SERPINE1,SMAD3,SOCS3,…	80
Gene Expression	Transactivation of RNA	7.13e-19	Increased	2.744	AXIN2,BCL3,BCL6,CD300LB,CD40,CD44,CEBPB,CHST14,CTNNBIP1,CXCL8,CYP1A1,DDIT3,DTX4,DUSP1,EGR1,ELL,ETS1,ETS2,EWSR1,FOS,FOSB,FOSL1,FOSL2,GADD45A,GLIS3,HERPUD1,HES1,HNF4G,HSD11B1,ID1,ID3,IFIH1,IFNE,IGFBP4,IGFBP5,IKBKB,IL1A,IRF1,JDP2,JUN,JUNB,KAT2B,KCTD11,KLF4,KLF5,KLF6,LEF1,MAP2K1,MAP3K14,MAP3K8,MX1,MXD1,MYBL1,MYC,NCOA5,NFKB1,NFKBIA,NFKBID,NFKBIE,NR4A1,NR4A2,NR6A1,PER1,PIK3R1,PIM1,PLAG1,POU2F2,PPARG,PT…	87
Cell Death and Survival	Cell viability of lymphoma cell lines	2.94e-09	Increased	2.728	ATF3,BCL2L11,BCL6,CD40,CDKN1A,CEBPB,HBEGF,IKBKB,JAK3,LEF1,MAP2K1,MAP3K14,MCL1,MYC,NFKBIA,POU2F2,REL,RELB,SGK1,STAT3,TGM2,TOX	22
Cardiovascular System Development and Function,Cellular Development,Cellular Function and Maintenance,Cellular Growth and Proliferation,Organismal Development,Tissue Development	Endothelial cell development	6.13e-09	Increased	2.714	ADM,ANGPTL4,ARHGAP24,C3,CCN1,CCR7,CD44,CDKN1A,COL4A3,CRTC2,CSF1,CXCL2,CXCL8,DICER1,DLL4,ECM1,EDNRB,EFNA1,EGR1,F11R,F2RL1,F3,FOSL1,FZD5,HABP2,HBEGF,HOXB5,HSPA5,ID1,IL18,IL1A,ITGA2,JUN,KCNJ2,KDM6B,LOC102724428/SIK1,MAP2K1,MYC,NOS3,NR4A1,NR4A2,PDGFB,PFKFB3,PGF,PIM1,PLAU,PLAUR,PPARG,RASA3,RCAN1,RUNX1,SEMA6A,SERPINE1,STAT3,VEGFA,WWTR1	56
Cardiovascular System Development and Function,Cell Morphology,Cellular Development,Organismal Development,Tissue Development	Tubulation of endothelial cells	9.03e-09	Increased	2.704	ANGPTL4,CCN1,CD44,CHI3L1,COL4A3,CRTC2,CXCL8,DLL4,EDNRB,EPHA2,F11R,HS6ST1,ID1,ID3,IL1A,MMP13,NR4A1,PDGFB,PLAU,PLAUR,PPARG,RCAN1,RHOB,SEMA3B,STAT3,TIMP3,VEGFA	27
Cell Morphology	Shape change of neurites	2.24e-07	Increased	2.701	ARHGAP33,ATF3,BCL11A,C21orf91,C3,CAPRIN2,CCN1,CDKN1A,CNTF,CPEB3,DCX,DICER1,EFNA1,EFNA3,EFNB1,EGR1,ENTPD1,EPHA4,FOS,FZD5,IGSF9,IL18,IQUB,LMNB1,MARK4,NCK2,NEURL1,NFATC4,NFKB1,NR4A1,NUAK1,PACSIN1,PLAT,RALA,RAPGEF2,RAPGEF4,RELB,RELN,RHOB,RIMS4,RND1,SEMA3B,SEMA6A,SGK1,SH3GL2,SORBS2,SRCIN1,STAT3,TAMALIN,UBQLN2,UGCG,ULK1,VEGFA	53
Cell-To-Cell Signaling and Interaction,Inflammatory Response	Immune response of phagocytes	1.03e-08	Increased	2.688	ABCA1,C3,CD40,CD44,CD68,CDKN1A,CEBPB,CSF1,CX3CL1,CXCL8,EGLN3,F3,FAS,ICAM1,IL10RA,IL10RB,IL18,ISG15,ITGAL,MAP3K8,MEX3B,MFGE8,NOD2,PALLD,PFKFB3,PLAU,PLAUR,PPARG,RELB,RORA,SERPINB9,SERPINE1,SLC7A11,SLC7A8,STAT3,SWAP70,TGM2,TICAM1,TLR4	39
Carbohydrate Metabolism	Uptake of monosaccharide	6.66e-11	Increased	2.686	ACHE,ADM,ARHGAP33,C3,CCL5,CEBPB,CHI3L1,CNTF,CSF1,CX3CL1,CXCL8,EGLN3,EGR1,FA2H,FAS,HBEGF,HK2,HSPA5,IKBKB,JUN,KLF4,MAP3K14,MYC,NOD1,NOD2,NOS3,NR4A1,PDK1,PFKFB3,PIK3R1,PLAT,PLAU,PLAUR,PPARG,PPP1R15A,PPP1R3C,RALA,RBPJ,SCD,SERPINE1,SLC1A2,SLC2A1,SLC2A5,SLC5A2,SMURF2,SOCS3,SPRY2,TBC1D4,TCIM,TRIB3,TXNIP,ULK1	52
Cell Signaling,Small Molecule Biochemistry	Synthesis of nitric oxide	2.68e-07	Increased	2.679	ADM,BCL6,CD40,CEBPB,CSF1,DICER1,DNAJB1,DOK1,DUSP1,EDNRB,FOSL1,GDF15,HBEGF,HDC,HMGCR,ICAM1,IFNE,IL18,IL1A,IRF1,JUN,JUNB,KLF4,KLF6,MAP2K1,NFKBIA,NOS3,NR4A1,P2RY2,PIK3R1,PLAU,RORA,SMAD3,SOCS3,TICAM1,TLR4,TNFAIP3,TNFRSF1B,VEGFA,ZC3H12A	40
Molecular Transport	Secretion of molecule	3.96e-11	Increased	2.676	ABCA1,ABCG1,ACHE,ADM,AHI1,ATF3,BHLHE40,C3,CCL5,CCR7,CD40,CD44,CEBPB,CNTF,CSF1,CX3CL1,CXCL8,CYP51A1,DNAJC1,DRD3,EGR1,ELL2,ENTPD1,F2RL1,FAS,FMO3,FOSB,GDF9,GNPTAB,HDC,HILPDA,HMGCR,HPS6,HSD11B1,HSPA5,HTR1B,IKBKB,IL1A,IRF1,KCNC3,KCNJ5,LDLR,MAFF,MGLL,NCS1,NFIL3,NOS3,P2RY1,P2RY2,PER1,PFKFB3,PIK3R1,PNPLA8,PPARG,PTGES,PTHLH,RAB3A,RAPGEF4,RASGRF1,RUNX1,SCD,SGK1,SLC16A3,SLC18A2,SLC26A6,SLC2A1,SOCS3,SRCIN1,S…	76
Cell Morphology,Cellular Development,Cellular Growth and Proliferation,Nervous System Development and Function,Organismal Development,Tissue Development	Morphogenesis of neurons	8.23e-11	Increased	2.664	ACHE,AHI1,AREG,ARHGAP33,ATF3,BBS1,BCL11A,BTG2,C21orf91,C3,CAPRIN2,CCN1,CCN2,CD44,CDKN1A,CNTF,COBLL1,CPEB3,CSF1,CX3CL1,DCX,DICER1,EFNA1,EFNA3,EFNB1,EGR1,EHD1,ENTPD1,EPHA4,FOS,FZD1,FZD5,GDPD5,GEM,HES1,HSPA5,ID1,IGSF9,IKBKB,IL18,IQUB,JUN,KAT2B,KCNJ2,LMNB1,LRP4,MAP2K1,MARK4,MFSD2A,MYLIP,NCK2,NCS1,NDEL1,NEURL1,NFATC4,NFKB1,NFKBIA,NR2E1,NR4A1,NUAK1,NYAP1,P2RY2,PACSIN1,PALLD,PARD6B,PLAT,PLAU,PLXNA1,PPP2…	102
DNA Replication, Recombination, and Repair	Synthesis of DNA	3.54e-08	Increased	2.662	ADM,AREG,ATF3,BCL3,CCL5,CCN1,CD40,CDKN1A,CNTF,CSF1,CXCL8,DACH1,DUSP1,ENTPD1,EREG,ERRFI1,FOS,GTF2H5,HBEGF,ID1,IGFBP4,IGFBP5,IL1A,IRF1,ITGA5,JUN,LDLR,LIG4,MAP2K1,MAP3K8,MCL1,MYBL1,MYC,NFKBIA,NR4A1,PDGFB,PGF,PIK3R1,PIM1,PLAUR,PPARG,RALA,RASGRF1,RASSF1,SALL2,SGK1,SNAI1,STAT3,TICAM1,TNFSF9,UVSSA,VEGFA,WWTR1	53
Cellular Development,Cellular Growth and Proliferation,Digestive System Development and Function,Hepatic System Development and Function,Organ Development,Tissue Development	Proliferation of hepatocytes	3e-07	Increased	2.642	C3,CCN1,CDKN1A,CEBPB,DICER1,ENTPD5,FAS,FOS,IKBKB,IL18,JUN,MGAT3,MYC,NCOA5,NFKB1,NFKBIA,P2RY2,PIM1,PLAU,SLC39A14,SMAD3,SOCS3,TNFAIP3,TNFRSF1B,VEGFA,YOD1	26
Carbohydrate Metabolism	Uptake of carbohydrate	2.47e-10	Increased	2.636	ACHE,ADM,ARHGAP33,C3,CCL5,CD44,CEBPB,CHI3L1,CNTF,CSF1,CX3CL1,CXCL8,EGLN3,EGR1,FA2H,FAS,HBEGF,HK2,HSPA5,IKBKB,JUN,KLF4,MAP3K14,MYC,NOD1,NOD2,NOS3,NR4A1,PDK1,PFKFB3,PIK3R1,PLAT,PLAU,PLAUR,PPARG,PPP1R15A,PPP1R3C,RALA,RBPJ,SCD,SERPINE1,SLC1A2,SLC2A1,SLC2A5,SLC5A2,SMURF2,SOCS3,SPRY2,TBC1D4,TCIM,TRIB3,TXNIP,ULK1	53
Cellular Development,Embryonic Development,Hair and Skin Development and Function,Organ Development,Organismal Development,Tissue Development	Differentiation of epidermal cells	1.45e-08	Increased	2.629	CDKN1A,ELF3,ELOVL4,EPHA2,EREG,ERRFI1,FOS,ID1,IL1A,JUNB,KLF4,KLF5,MAFF,MAFG,MAP2K1,MXD1,MYC,NFKBIZ,PTCH1,RBPJ,RIPK4,RND3,RNF144B,SH3PXD2A,SOX9,SRSF6,TXNIP,UGCG,ZFP36,ZFP36L1	30
Cellular Development,Cellular Growth and Proliferation,Hematological System Development and Function,Lymphoid Tissue Structure and Development	Proliferation of immune cells	4.37e-22	Increased	2.613	ABCG1,BACH2,BBC3,BCL11A,BCL2L11,BCL3,BCL6,BHLHE40,BIRC3,BTG1,C3,CCL5,CCN2,CCR7,CD274,CD40,CD44,CD83,CDKN1A,CEBPB,CRTC2,CSF1,CX3CL1,CXCL2,CXCL8,DAPP1,DDIT4,DICER1,DLL4,DOK1,DRD3,DUSP1,DUSP10,DUSP5,EFNA1,EFNB1,EGLN1,EGR1,EHD1,ELF4,EPHA2,ETS1,ETS2,F2RL1,FAS,FOS,GADD45A,GADD45B,GLMN,HES1,HSPA5,ICAM1,ID3,IFNE,IKBKB,IL10RA,IL18,IL1A,IRF1,ISG15,ITGA2,ITGA2B,ITGA5,ITGAL,JAK3,JUN,JUNB,KCNK5,KLF4,LDLR,LEF1…	131
Cellular Development,Cellular Growth and Proliferation,Hematological System Development and Function,Lymphoid Tissue Structure and Development	Cell proliferation of T lymphocytes	5.32e-15	Increased	2.607	ABCG1,BACH2,BBC3,BCL2L11,BCL6,BHLHE40,BIRC3,C3,CCL5,CCN2,CCR7,CD274,CD40,CD44,CD83,CDKN1A,CEBPB,CXCL8,DDIT4,DICER1,DLL4,DOK1,DRD3,DUSP1,DUSP10,DUSP5,EFNA1,EFNB1,EGR1,EHD1,ELF4,ETS1,ETS2,F2RL1,FAS,FOS,GADD45A,GADD45B,GLMN,HES1,HSPA5,ICAM1,IFNE,IKBKB,IL18,IL1A,IRF1,ITGA2B,ITGAL,JAK3,JUN,KLF4,LDLR,LRRC32,MAP3K14,MAP3K8,MXI1,MYC,NCK2,NFKB1,NFKB2,NFKBIA,NFKBID,NR4A1,PELI1,PIK3R1,PIM1,PLAU,PLAUR,PPARG,…	94
Cardiovascular System Development and Function,Organismal Development,Tissue Development	Development of endothelial tissue	3.59e-10	Increased	2.604	ADM,ANGPTL4,ARHGAP24,C3,CCN1,CCR7,CD44,CDKN1A,COL4A3,CRTC2,CSF1,CXCL2,CXCL8,DICER1,DLL4,ECM1,EDNRB,EFNA1,EGR1,EPHA2,F11R,F2RL1,F3,FOSL1,FZD5,HABP2,HBEGF,HOXB5,HSPA5,ID1,IL18,IL1A,ITGA2,JUN,KCNJ2,KDM6B,LOC102724428/SIK1,MAP2K1,MYC,NOS3,NR4A1,NR4A2,PDGFB,PFKFB3,PGF,PIM1,PLAT,PLAU,PLAUR,PPARG,RASA3,RCAN1,RHOB,RUNX1,SEMA6A,SERPINE1,STAT3,TIMP3,VEGFA,WWTR1	60
Cancer,Organismal Injury and Abnormalities	Growth of malignant tumor	5.68e-13	Increased	2.598	ADM,AKR1B1,AREG,ATF3,ATF7IP,BNIP3,BTG2,CCN1,CCN2,CD274,CD40,CD44,CNTF,CSF1,CXCL8,DDIT3,DDX11,DICER1,DLL4,DUSP1,EFNA1,EGR1,ELF3,ENTPD1,EPHA2,F2RL1,FOS,GDF15,HES1,HMGCR,ID1,ID3,IER3,IGFBP5,IKBKB,IL18,IL1A,ITGB6,JUN,KCTD11,LAMA3,LRRC32,MAP2K1,MCL1,MYC,NDRG1,NR4A1,NR4A2,PDGFB,PDP1,PFKFB3,PGF,PIM1,PLAT,PLAUR,PPARG,PTCH1,PTHLH,RALA,RBPJ,RCAN1,RHOB,RND3,RUNX1,SLC7A11,SMAD3,SNAI1,SOCS3,SOX4,SPN,STAT3,TGM…	78
Cancer,Cellular Development,Cellular Growth and Proliferation,Organismal Injury and Abnormalities,Tumor Morphology	Proliferation of tumor cells	1.62e-15	Increased	2.591	AKR1B1,AREG,ATF3,BNIP3,BTG2,CA12,CCN1,CD274,CD40,CD44,CDKN1A,CELA2A,CLDN4,COL4A3,CSF1,CXCL8,DDIT3,DICER1,DLL4,DUSP1,EFNA1,EGR1,EPHA2,F2RL1,F3,FAS,FOS,FOSL1,GDF15,HBEGF,HES1,HMGCR,HSPA5,ID1,ID3,IER3,IGFBP5,IL18,IL1A,JUN,KCTD11,LAMA3,MAP2K1,MYC,NDRG1,NFKBIA,NR4A1,NR4A2,PDGFB,PDK1,PFKFB3,PIM1,PLAT,PLAU,PLAUR,PPARG,PTCH1,PTHLH,RASSF1,RCAN1,RHOB,RND3,RUNX1,SEMA3B,SERPINE1,SLC3A2,SLPI,SMAD3,SNAI1,SOCS3…	79
Inflammatory Response	Immune response of cells	3.19e-14	Increased	2.59	ABCA1,BCL2L11,BCL6,BHLHE40,BIRC3,C3,CCR7,CD274,CD40,CD44,CD68,CD83,CDKN1A,CEBPB,CSF1,CX3CL1,CXCL8,DET1,DICER1,EGLN3,EHD1,ELF3,ETS1,ETS2,F2RL1,F3,FAS,FBXO32,FZD5,GNE,HBEGF,ICAM1,IFIH1,IFNE,IKBKB,IL10RA,IL10RB,IL18,IRF1,ISG15,ITGAL,ITGB8,JUN,JUNB,LDLR,MAP3K8,MCL1,MEX3B,MFGE8,MYC,NFIL3,NFKBIA,NLRP3,NOD1,NOD2,NR4A2,PALLD,PELI1,PFKFB3,PLAU,PLAUR,PLSCR1,PLXNA1,PPARG,RAB11FIP2,RALA,REL,RELB,RORA,SERPINB…	93
Cell Death and Survival,Organismal Injury and Abnormalities	Cell viability of mononuclear leukocytes	4.23e-09	Increased	2.589	BBC3,BCL2L11,BCL3,BCL6,C3,CD40,CD44,CSF1,CXCL8,DICER1,FAS,IKBKB,ITGAL,JAK3,LEF1,MAP2K1,MAP3K14,MCL1,MYC,NFIL3,NFKB1,NOD1,PDK1,PIM1,RBPJ,REL,RELB,SMAD3,SPN,STAT3,TGM2,TNFAIP3,TNFRSF1B,TNFSF9	34
Carbohydrate Metabolism	Metabolism of polysaccharide	3.04e-07	Increased	2.589	ABCC5,CCL5,CCN2,CD40,CD44,CEBPB,CHST14,CHSY1,CSF1,CSGALNACT1,CSGALNACT2,CX3CL1,EDNRB,EPM2AIP1,EXTL3,HS6ST1,IKBKB,IL18,IL1A,MAP2K1,NFKB1,NR1D1,NR4A1,PDGFB,PLAT,PPARG,PPP1R3C,PPP1R3E,SCD,SLC35D2,SMAD3,SOCS3,STAT3,STK40,THBD,TNFAIP6	36
Cell-To-Cell Signaling and Interaction,Cellular Movement,Hematological System Development and Function,Immune Cell Trafficking	Recruitment of lymphocytes	3.55e-07	Increased	2.588	BCL3,CCL5,CCR7,CD40,CD44,CX3CL1,CXCL8,ETS1,FAS,FOS,GPRC5A,HDC,ICAM1,IL16,IL18,ITGAE,JUN,MADCAM1,NFKB1,PELI1	20
Cellular Development	Maturation of blood cells	1.14e-12	Increased	2.574	ABCG1,ACHE,ADM,ATF3,BACH2,CCL5,CD40,CD44,CD83,CDKN1A,CEBPB,CSF1,DICER1,DLL4,EGR1,ELF3,ELF4,F2RL1,FAS,FOS,ICAM1,IFIH1,IFNE,IKBKB,IL18,IL1A,IRF1,ISG15,LEF1,MAP3K14,MYC,NFIL3,NFKB2,PDK1,PGF,PIK3R1,POU2F2,RELB,RUNX1,STAT3,SWAP70,TICAM1,TLR4,TNFRSF1B,TNFSF9,VEGFA,ZFPM1	47
Cellular Movement,Hematological System Development and Function,Immune Cell Trafficking	Cell movement of leukocytes	6.79e-18	Increased	2.565	ABCA1,ABCG1,ACKR3,ADM,AREG,BACH2,BCL3,BCL6,C3,CCL5,CCN1,CCN2,CCR7,CD274,CD40,CD44,CDKN1A,COL4A3,CRTC2,CSF1,CX3CL1,CXCL2,CXCL8,DDIT4,DICER1,DRD3,DUSP1,ECM1,EDNRB,EFNB1,EGLN1,EGLN3,ELF4,EPHA2,ETS1,ETV5,F11R,F2RL1,F3,FAS,FOS,GDF15,GPR15,GPRC5A,HDC,HSPA5,ICAM1,ID1,IFIH1,IKBKB,IL10RA,IL16,IL18,IL1A,ISG15,ITGA2,ITGA5,ITGAE,ITGAL,JAK3,JUN,KCNK5,KDM6B,KLF6,LDLR,LMNB1,LRRC32,MADCAM1,MAP3K14,MAP3K8,MYC,NDR…	130
Cell Death and Survival,Hematological System Development and Function,Organismal Injury and Abnormalities	Cell viability of lymphocytes	6.56e-08	Increased	2.543	BBC3,BCL2L11,BCL3,BCL6,C3,CD40,CD44,DICER1,FAS,IKBKB,ITGAL,JAK3,LEF1,MAP2K1,MAP3K14,MCL1,MYC,NFIL3,NFKB1,PDK1,PIM1,RBPJ,REL,RELB,SMAD3,SPN,STAT3,TGM2,TNFAIP3,TNFRSF1B,TNFSF9	31
Cell-To-Cell Signaling and Interaction	Binding of epithelial cells	6e-09	Increased	2.54	C3,CCN2,CD44,EFNB1,F3,GDF9,HBEGF,ICAM1,IGFBP5,ITGA2,ITGA5,ITGAL,LAMA3,MADCAM1,MAP2K1,MFGE8,PLAU,PLAUR,SH3PXD2A,SLPI,SMAD3,STAT3,TIMP3,TLR4,VEGFA	25
Cell Death and Survival,Organismal Injury and Abnormalities,Renal and Urological Disease	Apoptosis of kidney cells	5.15e-07	Increased	2.522	AQP11,ATF3,BCL2L11,C3,CCN2,CDKN1A,CEBPB,CSF1,DDIT3,DUSP1,HNF1B,IRF1,MAP2K1,NFKBIA,NLRP3,PTHLH,RCAN1,SESN2,TLR4,TNFRSF1B	20
Cellular Development,Tissue Development	Differentiation of neural cells	3.07e-07	Increased	2.52	AREG,AXIN2,BCL6,BTG2,CASZ1,CCL5,CDON,CEBPB,CNTF,CYB5D2,DDIT4,DGKH,DICER1,DRD3,DUSP10,EFNA1,EFNA3,EFNB1,EPHA2,EPHA4,ETV5,GDPD5,HES1,HOXB2,ID1,ID3,IER2,KCTD11,KDM4C,KDM6B,KLF6,LMNB1,LRP4,MAP2K1,MYC,NDRG1,NFATC4,NFKBIA,NR2E1,NR4A2,NREP,P2RY2,PPARG,PPP1R1B,PTCH1,RBPJ,RELN,RUNX1,S1PR5,SLC1A2,SLC45A3,SNAI1,SOCS3,SOX4,SOX9,STAT3,TAMALIN,TGIF2,TLR4,TNFRSF1B,TPPP,UGT8,ULK1,VEGFA	64
Cellular Development,Cellular Growth and Proliferation,Embryonic Development,Hematological System Development and Function,Hematopoiesis,Lymphoid Tissue Structure and Development,Organ Development,Organismal Development,Tissue Development	Lymphopoiesis	1.04e-22	Increased	2.511	ABCG1,ACHE,AFF1,AREG,BACH2,BBC3,BCL11A,BCL2L11,BCL3,BCL6,BHLHE40,BMAL1,CCL5,CCN1,CCR7,CD274,CD40,CD44,CD83,CDKN1A,CEBPB,CRTC2,CSF1,DICER1,DLL4,DNAJB1,DNAJB9,DOK1,DRD3,DUSP10,DUSP5,EFNB1,EGR1,ELF3,ELF4,ENTPD1,EPHA4,ETS1,ETS2,FAS,FOS,FOSL1,FZD5,GADD45A,GADD45B,ICAM1,ID1,ID3,IFNE,IKBKB,IL10RA,IL18,IL1A,IRF1,ITGAL,ITGB8,JAK3,JUN,JUNB,KLF4,LAMA3,LEF1,LIG4,MAP2K1,MAP3K14,MCL1,MTCP1,MYC,NCK2,NFIL3,NFKB1…	118
Cellular Movement,Hematological System Development and Function,Immune Cell Trafficking	Homing of leukocytes	7.12e-08	Increased	2.492	ACKR3,C3,CCL5,CCR7,CD40,CD44,CDKN1A,CRTC2,CSF1,CX3CL1,CXCL2,CXCL8,DUSP1,EDNRB,EFNB1,ELF4,F2RL1,ICAM1,IKBKB,IL16,IL18,IL1A,ISG15,ITGAE,ITGAL,JAK3,LDLR,MYC,NFKB2,NOD2,PDE4B,PDGFB,PLAU,PLAUR,PPARG,PTGES,REL,RHOB,RIN3,RUNX1,SERPINE1,SLPI,SMAD3,SOCS3,SRCIN1,STAT3,SWAP70,TLR4,TNFAIP6,TNFSF18,VEGFA	51
Cellular Development,Cellular Growth and Proliferation,Hematological System Development and Function,Hematopoiesis,Lymphoid Tissue Structure and Development,Tissue Development	Differentiation of mononuclear leukocytes	2.74e-24	Increased	2.478	ABCG1,ACHE,AFF1,AREG,BACH2,BBC3,BCL11A,BCL2L11,BCL3,BCL6,BHLHE40,BMAL1,CCL5,CCN1,CCR7,CD274,CD40,CD44,CD83,CDA,CDKN1A,CEBPB,CRTC2,CSF1,CTNNBIP1,CXCL8,DICER1,DLL4,DNAJB1,DNAJB9,DOK1,DRD3,DUSP10,DUSP5,EFNB1,EGR1,ELF3,ELF4,ENTPD1,EPHA4,ETS1,ETS2,ETV3,FAS,FOS,FOSL1,FZD5,GADD45A,GADD45B,GPR68,ICAM1,ID1,ID3,IFNE,IKBKB,IL10RA,IL18,IL1A,IRF1,ITGAL,ITGB8,JAK3,JUN,JUNB,KLF4,LAMA3,LEF1,LIG4,MAP2K1,MAP3K14,M…	126
Cell Morphology,Cellular Assembly and Organization,Cellular Development,Cellular Function and Maintenance,Cellular Growth and Proliferation,Embryonic Development,Nervous System Development and Function,Organismal Development,Tissue Development	Branching of neurites	3.31e-07	Increased	2.478	ARHGAP33,ATF3,BCL11A,C21orf91,C3,CAPRIN2,CCN1,CDKN1A,CNTF,CPEB3,DCX,DICER1,EFNA1,EFNA3,EFNB1,EGR1,ENTPD1,EPHA4,FOS,FZD5,IGSF9,IL18,IQUB,LMNB1,MARK4,NCK2,NEURL1,NFATC4,NFKB1,NR4A1,NUAK1,PACSIN1,PLAT,RALA,RAPGEF2,RAPGEF4,RELB,RELN,RHOB,RIMS4,RND1,SEMA3B,SEMA6A,SGK1,SH3GL2,SORBS2,SRCIN1,STAT3,TAMALIN,UBQLN2,UGCG,ULK1	52
Cellular Development,Cellular Growth and Proliferation,Organ Development,Skeletal and Muscular System Development and Function,Tissue Development	Proliferation of muscle cells	4.18e-10	Increased	2.475	ADM,AKR1B1,CASZ1,CCL5,CDKN1A,CRTC2,CTNNBIP1,CX3CL1,CXCL8,DUSP1,EGR1,EPHA2,EREG,F3,FOS,HABP2,HBEGF,HMGCR,HSPA5,ID3,IGFBP4,IGFBP5,IL18,IL1A,IRF1,ITGA2,ITGA5,JARID2,JUN,JUNB,KDM6B,KLF4,KLF5,MAP2K1,MYBPC3,MYC,NOS3,NPR3,NR4A1,NR4A2,PDGFB,PIK3R1,PKHD1,PLAT,PLAU,PLAUR,PPARG,PTHLH,RASGRF1,RBPJ,SERPINE1,SMAD3,SOCS3,STAT3,TGM2,THBD,TLR4,TNFAIP3,TNFRSF1B,TNFSF9,VEGFA	61
Inflammatory Response	Antibody response	5.96e-09	Increased	2.475	BACH2,BCL3,BCL6,C3,CCL5,CCR7,CD40,CD83,CEBPB,FAS,IFIH1,IKBKB,ITGAL,MYBL1,MYC,NFKB1,NFKBIA,NOD1,NOD2,PIK3R1,POU2F2,PPARG,RBPJ,REL,RELB,SH2B2,STAT3,TEC,TLR4	29
Cancer,Organismal Injury and Abnormalities	Growth of solid tumor	1.41e-14	Increased	2.474	ADM,AKR1B1,AREG,ATF3,ATF7IP,BBC3,BTG2,CCN1,CCN2,CD274,CD40,CD44,CEBPB,CNTF,COL4A3,CSF1,DDIT3,DDX11,DICER1,DUSP1,EGR1,ELF3,ENTPD1,EPHA2,F2RL1,FBXL20,FOS,FOSL1,GADD45A,GDF15,GPRC5A,HMGCR,ID1,ID3,IGFBP5,IKBKB,IL18,IL1A,ITGB6,KCTD11,KDM4C,KLF6,LAMA3,LOC102724428/SIK1,LRRC32,MAP2K1,MCL1,MYC,NDRG1,NFKBIA,NOD1,NOD2,NR4A1,NUPR1,PDK1,PDP1,PGF,PHLDA1,PHLDA2,PIM1,PLAT,PLAUR,PPARG,PPP1R15A,PTCH1,PTGES,PTHLH,…	88
Gene Expression	Activation of DNA endogenous promoter	2.83e-23	Increased	2.47	AHI1,ARID5A,ATF3,ATF7IP,BACH2,BCL11A,BCL3,BCL6,BEND3,BHLHE40,BHLHE41,BMAL1,BTG2,CAPRIN2,CARF,CASZ1,CCN1,CD40,CDON,CEBPB,CPEB3,CREB5,CREBRF,CRTC2,CRY2,CSRNP1,CTNNBIP1,CX3CL1,CYS1,DACH1,DDIT3,DICER1,DLL4,DNAJB1,DRD3,E2F8,ECM1,EDNRB,EFNA1,EGLN1,EGR1,EID2,ELF3,ELF4,ETS1,ETS2,ETV1,ETV3,ETV5,F2RL1,FLCN,FOS,FOSB,FOSL1,FOSL2,FZD5,GADD45A,GLIS3,HES1,HES7,HNF1B,HNF4G,HOXA5,HOXB2,HOXB3,HOXB5,HOXD8,ID1,ID3,I…	169
Cellular Development,Cellular Growth and Proliferation,Organ Development,Skeletal and Muscular System Development and Function,Tissue Development	Proliferation of smooth muscle cells	3.73e-12	Increased	2.466	ADM,AKR1B1,CCL5,CDKN1A,CTNNBIP1,CX3CL1,CXCL8,EGR1,EREG,F3,FOS,HABP2,HBEGF,HMGCR,ID3,IGFBP4,IGFBP5,IL18,IL1A,IRF1,ITGA2,JUN,KDM6B,KLF4,KLF5,MYC,NOS3,NPR3,NR4A1,NR4A2,PDGFB,PIK3R1,PLAT,PLAU,PLAUR,PPARG,PTHLH,RASGRF1,RBPJ,SERPINE1,SMAD3,SOCS3,STAT3,TGM2,THBD,TLR4,TNFAIP3,TNFRSF1B,TNFSF9,VEGFA	50
Cellular Growth and Proliferation,Lymphoid Tissue Structure and Development	Expansion of lymphatic system cells	2.47e-09	Increased	2.456	BCL3,C3,CCR7,CD274,CD40,CSF1,DDIT4,DICER1,DLL4,DOK1,EGR1,ETS1,FAS,IKBKB,IL18,IRF1,JAK3,LRRC32,MYBL1,MYC,NFKB2,PIM1,PLAT,PMAIP1,PPARG,REL,RELB,RUNX1,SERPINB9,SLC7A8,STAT3,TICAM1,TNFAIP3,TNFRSF1B,TNFSF9,TOX	36
Cellular Function and Maintenance	Lymphocyte homeostasis	3.4e-18	Increased	2.434	ABCG1,ACHE,AFF1,AREG,BACH2,BBC3,BCL11A,BCL2L11,BCL3,BCL6,BHLHE40,CCL5,CCN1,CCR7,CD274,CD40,CD83,CDKN1A,CEBPB,CSF1,DICER1,DLL4,DNAJB1,DOK1,DRD3,DUSP10,EFNB1,EGR1,ELF3,ELF4,ENTPD1,EPHA4,ETS1,ETS2,FAS,FZD5,GADD45B,ICAM1,ID1,ID3,IFNE,IKBKB,IL10RA,IL18,IL1A,IRF1,ITGAL,ITGB8,JAK3,JUN,JUNB,KLF4,LAMA3,LEF1,LIG4,MAP2K1,MAP3K14,MCL1,MTCP1,NFIL3,NFKBIA,NFKBID,NFKBIZ,NLRP3,NR4A1,NR4A2,PATZ1,PGF,PHLPP1,PIK3R1…	98
Cellular Function and Maintenance	Homeostasis of leukocytes	5.24e-18	Increased	2.434	ABCG1,ACHE,AFF1,AREG,BACH2,BBC3,BCL11A,BCL2L11,BCL3,BCL6,BHLHE40,CCL5,CCN1,CCR7,CD274,CD40,CD83,CDKN1A,CEBPB,CSF1,DICER1,DLL4,DNAJB1,DOK1,DRD3,DUSP10,EFNB1,EGR1,ELF3,ELF4,ENTPD1,EPHA4,ETS1,ETS2,FAS,FZD5,GADD45B,ICAM1,ID1,ID3,IFNE,IKBKB,IL10RA,IL18,IL1A,IRF1,ITGAL,ITGB8,JAK3,JUN,JUNB,KLF4,LAMA3,LEF1,LIG4,MAP2K1,MAP3K14,MCL1,MTCP1,NFIL3,NFKBIA,NFKBID,NFKBIZ,NLRP3,NR4A1,NR4A2,PATZ1,PDE4B,PGF,PHLPP1,…	99
Infectious Diseases,Organismal Injury and Abnormalities	Septic shock	4.66e-09	Increased	2.433	ACHE,ARHGAP33,ARID5A,ATF3,BIRC3,C3,CEP41,DRD3,ENTPD1,F2RL1,F3,FAS,GABRP,HMGCR,ICAM1,IL18,IRAK2,ITGAL,MAP3K8,MGLL,NFKBID,NLRP3,NOD2,RPS6KA5,SERPINE1,SLC7A11,STAT3,TGM2,TICAM1,TLR4,TNFAIP3,TNFRSF1B,ZBTB20,ZNF784	34
Hematological System Development and Function,Tissue Morphology	Quantity of blood cells	3.28e-26	Increased	2.427	ABCA1,ABCG1,ACHE,ACKR3,AFF1,ARID5A,ATF3,BACH2,BBC3,BCL11A,BCL2L11,BCL3,BCL6,BHLHE40,BIRC3,BMAL1,C3,CCL5,CCR7,CD274,CD40,CD44,CD83,CDKN1A,CEBPB,CHI3L1,CNTF,CSF1,CX3CL1,CXCL2,CXCL8,CYP1A1,DAPP1,DDIT3,DICER1,DLL4,DOK1,DUSP1,DUSP10,DUSP5,ECM1,EFNB1,EGLN1,EGR1,ELF4,EPHA2,EPHA4,ETS1,ETS2,F2RL1,F3,FAS,FOS,FOSB,FOSL2,GADD45A,GDF15,GPR68,HBEGF,HDC,HOXA5,HOXB3,HSD11B1,ICAM1,ID1,ID3,IFIH1,IFNE,IKBKB,IL10RA,…	176
Cell-To-Cell Signaling and Interaction,Hematological System Development and Function,Immune Cell Trafficking,Inflammatory Response	Activation of mononuclear leukocytes	7.28e-11	Increased	2.426	BACH2,BCL2L11,BCL3,BCL6,BHLHE40,C3,CCL5,CCR7,CD274,CD40,CD44,CD83,CDKN1A,CRY2,CSF1,CXCL8,DAPP1,DLL4,DRD3,DUSP1,ETS1,FAS,FOS,GADD45A,ICAM1,IFNE,IFNLR1,IKBKB,IL18,IL1A,IRF1,ITGA5,ITGAL,JAK3,LDLR,LRRC32,MAP3K8,MYC,NCOA5,NFIL3,NFKB1,NFKB2,NFKBIA,NFKBID,NFKBIZ,NLRP3,NOD2,NR4A1,NR4A2,PELI1,POU2F2,PPARG,RBPJ,REL,RELB,RHOB,RUNX1,SERPINB9,SMAD3,SPN,SPRY1,STAT3,STX11,SWAP70,TICAM1,TLR4,TNFAIP3,TNFRSF1B,TNF…	73
Hematological Disease,Infectious Diseases,Organismal Injury and Abnormalities	Endotoxin shock response	8.13e-12	Increased	2.418	ARID5A,ATF3,BIRC3,C3,ENTPD1,F2RL1,F3,ICAM1,IL18,IRAK2,ITGAL,MAP3K8,NFKBID,NLRP3,NOD2,RPS6KA5,SERPINE1,STAT3,TGM2,TICAM1,TLR4,TNFAIP3,TNFRSF1B,ZBTB20	24
Organismal Development	Growth of organism	9.65e-11	Increased	2.418	ABCA1,AREG,BBC3,BBS1,BMAL1,BTG2,CD44,CDKN1A,CDON,CSF1,CTNNBIP1,CX3CL1,CXCL2,DAO,DDX11,DICER1,DIO1,DLL4,DNAJB9,EFNB1,EGLN1,ERO1B,ETNK2,ETS2,F2RL1,F3,FOSL1,FOSL2,GDPD5,GNPTAB,HBEGF,HES1,HNF1B,HOXA5,HOXB5,HSPA5,ID1,ID3,IGFBP4,IGFBP5,IL18,ING5,ISG15,KCNJ2,KCTD11,KLF4,KMT2C,LMNB1,LRP4,MAFF,MAFG,MAP2K1,MCL1,MFGE8,MID1IP1,MSX1,MXI1,MYC,NFKBIA,NOS3,NR2E1,ODAD3,OTUD1,OTX1,PDGFB,PIK3R1,PLAG1,PLAT,PNPLA8,PP…	105
Cancer,Organismal Injury and Abnormalities	Multiple cancers	6.67e-19	Increased	2.411	ABCA1,ABCC5,ABCG1,ADAMTS15,ADPRH,AKR1B1,ALDH1B1,ALDOC,AMOTL1,ANGPTL4,AREG,ARHGAP33,ARL4C,ATF3,AXIN2,BBS1,BCAT1,BCL11A,BCL2L11,BCL3,BCL6,BHLHE40,BIRC3,BMAL1,BTG2,C17orf75,C1RL,C3,C9,CA8,CACNA1S,CASP10,CASZ1,CCDC113,CCDC180,CCL5,CCN1,CCN2,CCNG2,CCR7,CD274,CD44,CD68,CDKN1A,CDO1,CDON,CEBPB,CEP41,CEP85L,CFAP54,CHD2,CHI3L1,CHST14,CLDN4,CLDN8,CNDP1,CNPY3,CNTF,COL27A1,CREB5,CREBRF,CRY2,CSF1,CSGALNACT2,CS…	416
Cancer,Organismal Injury and Abnormalities,Reproductive System Disease	Breast or ovarian cancer	1.74e-18	Increased	2.411	ABCA1,ABCC5,ABCG1,ADAMTS15,ADPRH,AKR1B1,ALDH1B1,ALDOC,AMOTL1,ANGPTL4,AREG,ARL4C,ATF3,AXIN2,BBS1,BCAT1,BCL11A,BCL2L11,BCL3,BCL6,BHLHE40,BMAL1,BTG2,C17orf75,C1RL,C3,C9,CA8,CACNA1S,CASP10,CASZ1,CCDC113,CCDC180,CCN1,CCN2,CCNG2,CCR7,CD274,CD44,CD68,CDKN1A,CDO1,CDON,CEBPB,CEP41,CEP85L,CFAP54,CHD2,CHI3L1,CHST14,CLDN4,CLDN8,CNDP1,CNPY3,CNTF,COL27A1,CREB5,CREBRF,CRY2,CSF1,CSTF2T,CTIF,CXCL2,CXCL8,CYP1A1,DA…	406
Cancer,Organismal Injury and Abnormalities,Reproductive System Disease	Breast or ovarian carcinoma	1.95e-13	Increased	2.411	ABCA1,ABCC5,ABCG1,ADAMTS15,ADPRH,AKR1B1,ALDH1B1,AMOTL1,ANGPTL4,AREG,ARL4C,AXIN2,BBS1,BCAT1,BCL11A,BCL3,BCL6,C17orf75,C1RL,C3,C9,CA8,CACNA1S,CASZ1,CCDC113,CCDC180,CCN1,CCNG2,CCR7,CD274,CD44,CD68,CDKN1A,CDO1,CDON,CEP85L,CFAP54,CHD2,CHI3L1,CHST14,CLDN8,CNDP1,CNPY3,CNTF,CREB5,CREBRF,CRY2,CSF1,CSTF2T,CTIF,CXCL2,CXCL8,DACH1,DACT3,DAO,DAPK3,DCHS1,DDIT3,DDX11,DENND3,DGKH,DICER1,DIRAS3,DLL4,DNAH7,DTX4,DUS…	331
Cell-mediated Immune Response,Cell-To-Cell Signaling and Interaction,Cellular Movement,Hematological System Development and Function,Immune Cell Trafficking	Recruitment of T lymphocytes	9.09e-08	Increased	2.41	BCL3,CCL5,CCR7,CD40,CD44,CX3CL1,CXCL8,ETS1,FAS,FOS,GPRC5A,HDC,ICAM1,IL16,IL18,ITGAE,JUN,PELI1	18
Embryonic Development,Organismal Development	Growth of embryo	4.45e-07	Increased	2.41	ABCA1,BBS1,BMAL1,BTG2,CD44,CDKN1A,CDON,CTNNBIP1,CX3CL1,DDX11,DICER1,DLL4,EFNB1,EGLN1,F2RL1,FOSL1,GDPD5,HBEGF,HES1,HNF1B,HOXB5,ID1,ID3,IGFBP5,ING5,KCTD11,KLF4,LMNB1,MAP2K1,MCL1,MFGE8,MSX1,MXI1,MYC,NOS3,NR2E1,PDGFB,PIK3R1,PLAT,PPARG,PTCH1,PTHLH,RAPGEF2,RIOX1,RUNX1,S1PR5,SGK1,SLC1A2,SLC34A2,SNAI1,SOCS3,SOX4,SOX9,STAT3,TGIF2,THBD,TOX,TTPA,UBTF,VEGFA,WNT7B	61
Cardiovascular System Development and Function,Organismal Development	Vascularization of absolute anatomical region	4.81e-07	Increased	2.406	BMAL1,C3,CCN1,CCN2,CD40,F2RL1,F3,ICAM1,IL18,ITGB8,KLF5,MAP2K1,MFGE8,MMP13,NOS3,PDGFB,PGF,PLAT,PLAU,PLAUR,PPARG,PTHLH,RORA,SOCS3,STAT3,VEGFA	26
Cellular Development,Cellular Growth and Proliferation,Hematological System Development and Function,Hematopoiesis,Lymphoid Tissue Structure and Development,Tissue Development	Hematopoiesis of mononuclear leukocytes	5.89e-24	Increased	2.403	ABCG1,ACHE,AFF1,AREG,BACH2,BBC3,BCL11A,BCL2L11,BCL3,BCL6,BHLHE40,BMAL1,CCL5,CCN1,CCR7,CD274,CD40,CD44,CD83,CDA,CDKN1A,CEBPB,CRTC2,CSF1,CTNNBIP1,DICER1,DLL4,DNAJB1,DNAJB9,DOK1,DRD3,DUSP10,DUSP5,EFNB1,EGR1,ELF3,ELF4,ENTPD1,EPHA4,ETS1,ETS2,ETV3,FAS,FOS,FOSL1,FZD5,GADD45A,GADD45B,GPR68,ICAM1,ID1,ID3,IFNE,IKBKB,IL10RA,IL18,IL1A,IRF1,ITGAL,ITGB8,JAK3,JUN,JUNB,KLF4,LAMA3,LEF1,LIG4,MAP2K1,MAP3K14,MCL1,MF…	125
Cancer,Organismal Injury and Abnormalities	Breast or gastric cancer	7.45e-21	Increased	2.4	AADAC,ABCA1,ABCB6,ABCC5,ABCG1,ADAMTS15,ADAMTSL2,ADAMTSL4,ADPRH,AFF1,AHI1,AKR1B1,ALDH1B1,ALDOC,AMOTL1,ANGPTL4,ANO9,AREG,ARHGAP24,ARL4C,ASIC2,ASPHD2,ATF3,ATF7IP,AXIN2,BAZ1A,BBS1,BCAT1,BCL11A,BCL2L11,BCL3,BCL6,BEND3,BHLHE40,BIRC3,BMAL1,BTG2,C17orf75,C1RL,C3,C7orf57,C9,CA8,CACNA1S,CARF,CASP10,CASZ1,CCDC113,CCDC160,CCDC180,CCDC40,CCN1,CCN2,CCNG2,CCR7,CD274,CD300LB,CD44,CD68,CDKN1A,CDO1,CDON,CEBPB,CEP4…	548
Cellular Development,Cellular Growth and Proliferation,Hematological System Development and Function,Hematopoiesis,Lymphoid Tissue Structure and Development,Tissue Development	Leukopoiesis	1.09e-25	Increased	2.384	ABCA1,ABCG1,ACHE,ADM,AFF1,AREG,BACH2,BATF2,BBC3,BCL11A,BCL2L11,BCL3,BCL6,BHLHE40,BMAL1,CCL5,CCN1,CCR7,CD274,CD40,CD44,CD83,CDA,CDKN1A,CEBPB,CHI3L1,CRTC2,CSF1,CTNNBIP1,CXCL8,DDIT3,DICER1,DLL4,DNAJB1,DNAJB9,DOK1,DRD3,DUSP10,DUSP5,EFNB1,EGR1,ELF3,ELF4,ENTPD1,EPHA4,ETS1,ETS2,ETV3,FAS,FOS,FOSL1,FZD5,GADD45A,GADD45B,GPR68,HES1,HOXB3,ICAM1,ID1,ID3,IFNE,IFRD1,IKBKB,IL10RA,IL10RB,IL18,IL1A,IRF1,ITGAL,ITGB…	145
Cell Death and Survival,Organismal Injury and Abnormalities	Cell death of epithelial cell lines	6.34e-11	Increased	2.384	AMOTL1,ATF3,BCL2L11,BCL6,BIRC3,BNIP3,BOK,CASP10,CD44,CDKN1A,CDON,CNNM4,DDIT3,ELOVL4,ETS1,FAS,FOS,HK2,HSPA5,IER3,IFIH1,IGFBP5,IL17RD,IRF1,ITGA5,JUN,MAP3K8,MCL1,MYC,NDEL1,NFKB1,NFKBIA,NLRP3,PIM1,PLK3,PMAIP1,PPARG,PPP1R15A,PTCH1,RASSF1,RASSF5,SERPINE1,SGK1,SLC25A38,SNAI1,STAT3,TICAM1,TNFRSF1B,TP53INP1,TRIB3,UVSSA	51
Lipid Metabolism,Molecular Transport,Small Molecule Biochemistry	Secretion of lipid	1.56e-08	Increased	2.379	ABCA1,ABCG1,ADM,ATF3,BHLHE40,CXCL8,DRD3,EGR1,ELL2,F2RL1,FOSB,GDF9,HILPDA,HSD11B1,HTR1B,IKBKB,IL1A,KCNJ5,LDLR,MAFF,MGLL,NFIL3,P2RY2,PER1,PNPLA8,PTGES,PTHLH,RUNX1,SCD,STAT3,TTPA,WWTR1	32
Cellular Development,Cellular Growth and Proliferation,Hematological System Development and Function,Hematopoiesis,Lymphoid Tissue Structure and Development,Tissue Development	Development of mononuclear leukocytes	7.32e-25	Increased	2.367	ABCG1,ACHE,ADM,AFF1,AREG,BACH2,BBC3,BCL11A,BCL2L11,BCL3,BCL6,BHLHE40,BMAL1,CCL5,CCN1,CCR7,CD274,CD40,CD44,CD83,CDA,CDKN1A,CEBPB,CRTC2,CSF1,CTNNBIP1,DICER1,DLL4,DNAJB1,DNAJB9,DOK1,DRD3,DUSP10,DUSP5,EFNB1,EGR1,ELF3,ELF4,ENTPD1,EPHA4,ETS1,ETS2,ETV3,FAS,FOS,FOSL1,FZD5,GADD45A,GADD45B,GPR68,ICAM1,ID1,ID3,IFNE,IKBKB,IL10RA,IL18,IL1A,IRF1,ITGAL,ITGB8,JAK3,JUN,JUNB,KLF4,LAMA3,LEF1,LIG4,MAP2K1,MAP3K14,MCL…	127
Cell Death and Survival,Organismal Injury and Abnormalities,Renal and Urological Disease	Apoptosis of kidney cell lines	2.41e-08	Increased	2.366	AMOTL1,BCL2L11,BCL6,BIRC3,BOK,CASP10,CD44,CDKN1A,CDON,DDIT3,DUSP4,ELOVL4,F3,FAS,FOS,HSPA5,IER3,IL17RD,IRF1,MAP2K1,MAP3K8,MCL1,NFKBIA,NLRP3,PMAIP1,PPP1R15A,PTCH1,PTHLH,RASSF5,SERPINE1,SLC25A38,STAT3,TICAM1,TP53INP1,TRIB3,UVSSA,VEGFA	37
Cancer,Organismal Injury and Abnormalities	Development of neuroepithelial tumor	4.25e-29	Increased	2.365	AADAC,ABCA1,ABCB6,ABCC5,ABHD1,ACHE,ACKR3,ADAM33,ADAMTS15,ADAMTSL2,ADAMTSL4,ADM,ADPRH,AFF1,AHI1,AKR1B1,ALAS1,ALDH1B1,ALDOC,ALKBH2,AMOTL1,ANKH,ANKRD35,ANKS4B,ANO9,ARHGAP24,ARHGAP33,ARID5A,ARL4C,ARL5B,ARMCX5,ARRDC4,ASAP3,ATF3,ATF7IP,AXIN2,B3GAT2,BACH2,BATF2,BAZ1A,BBS1,BCAS1,BCAT1,BCL11A,BCL2L11,BCL6,BEND3,BHLHE40,BIRC3,C19orf12,C19orf44,C1RL,C21orf91,C3,CA12,CABP2,CACNA1S,CALML4,CAPRIN2,CASP10,CASZ1…	601
Embryonic Development,Hair and Skin Development and Function,Organ Development,Organismal Development,Tissue Development	Formation of skin	6.89e-12	Increased	2.351	ABCB6,BCL2L11,CCN2,CDKN1A,DICER1,DLL4,DNASE1L2,ELF3,ELOVL4,EPHA2,EREG,ERRFI1,ETS2,FA2H,FOS,FOSL2,ID1,IGFBP5,IL1A,ITGA2,ITGB6,JUNB,KLF4,KLF5,LAMA3,LEF1,LRP4,MAFF,MAFG,MAP2K1,MSX1,MXD1,MYC,NFKBIA,NFKBIZ,PALLD,PLOD1,PPARG,PPL,PTCH1,PTHLH,RBPJ,RIPK4,RND3,RNF144B,RUNX1,SCD,SH3PXD2A,SMAD3,SNAI1,SOX9,SRSF6,STAT3,TGM2,TXNIP,UGCG,VEGFA,WNT7B,ZFP36,ZFP36L1	60
Skeletal and Muscular System Development and Function,Tissue Development	Growth of smooth muscle	1.16e-12	Increased	2.34	ADM,AKR1B1,CCL5,CDKN1A,CTNNBIP1,CX3CL1,CXCL8,EGR1,EREG,F3,FOS,HABP2,HBEGF,HMGCR,ID3,IGFBP4,IGFBP5,IL18,IL1A,IRF1,ITGA2,JUN,KDM6B,KLF4,KLF5,MYC,NOS3,NPR3,NR4A1,NR4A2,PDGFB,PIK3R1,PLAT,PLAU,PLAUR,PPARG,PTHLH,RASGRF1,RBPJ,SERPINE1,SMAD3,SOCS3,SOX9,STAT3,TGM2,THBD,TLR4,TNFAIP3,TNFRSF1B,TNFSF9,VEGFA	51
Hematological System Development and Function,Immune Cell Trafficking,Inflammatory Response,Tissue Development	Accumulation of granulocytes	3.56e-07	Increased	2.333	BCL6,CCL5,CD300LB,CD44,CXCL2,CXCL8,EGLN1,EGR1,F3,HDC,IL18,ITGA2,ITGA5,MAP3K14,MAP3K8,NOD1,P2RY2,SLPI,STAT3,THBD,TLR4	21
Cancer,Organismal Injury and Abnormalities	Non-central nervous system malignant neoplasm	6.58e-59	Increased	2.324	AADAC,ABCA1,ABCB6,ABCC5,ABCG1,ABHD1,ABTB2,ACHE,ACKR3,ACOT6,ADAM33,ADAMTS15,ADAMTSL2,ADAMTSL4,ADM,ADPRH,AFF1,AGMAT,AHI1,AKR1B1,ALAS1,ALDH1B1,ALDH6A1,ALDOC,ALKBH2,AMOTL1,ANGPTL4,ANKH,ANKRD22,ANKRD35,ANKRD37,ANKS4B,ANO9,AP4S1,AP5S1,AREG,ARHGAP24,ARHGAP33,ARID5A,ARL10,ARL4C,ARL5B,ARMCX5,ARRDC4,ASAP3,ASIC2,ASPHD2,ATF3,ATF7IP,ATXN7L3B,AXIN2,B3GAT2,BACH2,BATF2,BAZ1A,BBC3,BBS1,BCAS1,BCAT1,BCL11A,BCL2L11,…	953
Cell-mediated Immune Response,Cellular Development,Cellular Function and Maintenance,Cellular Growth and Proliferation,Embryonic Development,Hematological System Development and Function,Hematopoiesis,Lymphoid Tissue Structure and Development,Organ Development,Organismal Development,Tissue Development	T cell development	6.07e-19	Increased	2.314	ABCG1,ACHE,AFF1,AREG,BACH2,BBC3,BCL11A,BCL2L11,BCL3,BCL6,BHLHE40,CCL5,CCN1,CCR7,CD274,CD40,CD83,CDKN1A,CEBPB,CSF1,DICER1,DLL4,DNAJB1,DOK1,DRD3,DUSP10,EFNB1,EGR1,ELF3,ELF4,ENTPD1,EPHA4,ETS1,ETS2,FAS,FZD5,GADD45B,ICAM1,ID1,ID3,IFNE,IKBKB,IL10RA,IL18,IL1A,IRF1,ITGAL,ITGB8,JAK3,JUN,JUNB,KLF4,LAMA3,LEF1,LIG4,MAP2K1,MAP3K14,MCL1,MTCP1,NFKBIA,NFKBID,NFKBIZ,NLRP3,NR4A1,NR4A2,PATZ1,PHLPP1,PIK3R1,PIM1,PPAR…	95
Cell-To-Cell Signaling and Interaction	Activation of lymphatic system cells	1.55e-11	Increased	2.313	BACH2,BCL2L11,BCL3,BCL6,BHLHE40,C3,CCL5,CCR7,CD274,CD40,CD44,CD83,CDKN1A,CRY2,CXCL8,DAPP1,DLL4,DRD3,DUSP1,ETS1,FAS,FOS,GADD45A,ICAM1,IFNE,IFNLR1,IKBKB,IL18,IL1A,IRF1,ITGA5,ITGAL,JAK3,LDLR,LRRC32,MAP3K14,MAP3K8,MYC,NCOA5,NFIL3,NFKB1,NFKB2,NFKBIA,NFKBID,NFKBIZ,NLRP3,NOD2,NR4A1,NR4A2,PELI1,POU2F2,PPARG,RBPJ,REL,RELB,RHOB,RUNX1,SERPINB9,SMAD3,SPN,SPRY1,STAT3,STX11,SWAP70,TICAM1,TLR4,TNFAIP3,TNFRSF1B,…	73
Hematological System Development and Function,Tissue Morphology	Quantity of leukocytes	1.08e-26	Increased	2.305	ABCA1,ABCG1,ACHE,ACKR3,AFF1,ARID5A,ATF3,BACH2,BBC3,BCL11A,BCL2L11,BCL3,BCL6,BHLHE40,BIRC3,BMAL1,C3,CCL5,CCR7,CD274,CD40,CD44,CD83,CDKN1A,CEBPB,CHI3L1,CNTF,CSF1,CX3CL1,CXCL2,CXCL8,CYP1A1,DAPP1,DDIT3,DICER1,DLL4,DOK1,DUSP1,DUSP10,DUSP5,ECM1,EFNB1,EGR1,ELF4,EPHA2,EPHA4,ETS1,ETS2,F2RL1,F3,FAS,FOS,FOSB,FOSL2,GADD45A,GDF15,GPR68,HBEGF,HDC,HSD11B1,ICAM1,ID1,ID3,IFIH1,IFNE,IKBKB,IL10RA,IL10RB,IL18,IL1A,I…	165
Cellular Development,Cellular Growth and Proliferation,Hematological System Development and Function,Hematopoiesis,Lymphoid Tissue Structure and Development,Tissue Development	Dendropoiesis	3.01e-07	Increased	2.296	BATF2,BCL11A,BCL3,BCL6,CD40,CDKN1A,CEBPB,CSF1,DDIT3,ETV3,ID3,IFNE,IL1A,ITGB6,ITGB8,JAK3,KLF12,KLF4,NFIL3,NFKB1,NFKB2,RBPJ,RELB,RUNX1,STAT3,TLR4,VEGFA,ZC3H12A	28
Cell-To-Cell Signaling and Interaction	Adhesion of epithelial cells	5.5e-08	Increased	2.292	C3,CCN2,CD44,EFNB1,F3,GDF9,HBEGF,ICAM1,IGFBP5,ITGA2,ITGA5,ITGAL,LAMA3,MADCAM1,MAP2K1,PLAU,PLAUR,SH3PXD2A,SLPI,SMAD3,STAT3,TIMP3	22
Organismal Injury and Abnormalities	Angiogenesis of lesion	6.1e-14	Increased	2.291	ADM,ANGPTL4,C3,CCN1,CD44,CHI3L1,COL4A3,DICER1,DLL4,EPHA2,F2RL1,F3,FLCN,IKBKB,IL18,ISG15,ITGB8,KLF5,KLF6,MMP13,MYC,NDRG1,PDGFB,PGF,PTGES,SEMA6A,SEMA7A,SERPINE1,SNAI1,SOX4,STAT3,TGM2,THBD,TIMP3,VEGFA,WNT7B	36
Cell Cycle	Interaction of DNA	1.17e-18	Increased	2.27	ATF3,BATF2,BCL3,BTG2,CCN2,CD40,CDKN1A,CEBPB,CNTF,CXCL8,CYP1A1,DDIT3,DDIT4,DIRAS3,DNAJB1,EGR1,ETS1,ETS2,ETV3,F3,FAS,FOS,FOSB,FOSL1,FOSL2,GDF15,HBEGF,HDC,ID1,ID3,IER3,IKBKB,IL18,IL1A,IRF1,ITGA2,ITGA5,JAK3,JUN,JUNB,KAT2B,KLF5,LEF1,LIG4,MAP2K1,MAP3K14,MSX1,MYC,NFATC4,NFKB1,NFKB2,NFKBIA,NFKBID,NFKBIE,NFKBIZ,NR4A1,NR4A2,PELI1,PER1,PGF,PLAU,PLAUR,PLK3,PPARG,PPP1R1B,RASSF1,RBPJ,REL,RELB,RHOB,RPS6KA5,RUNX…	88
Cellular Development,Cellular Growth and Proliferation,Hematological System Development and Function,Hematopoiesis,Lymphoid Tissue Structure and Development,Tissue Development	Development of antigen presenting cells	8.96e-11	Increased	2.266	ABCA1,ACHE,BATF2,BCL11A,BCL3,BCL6,CD40,CDKN1A,CEBPB,CSF1,DDIT3,DICER1,EGR1,ETV3,FOS,HES1,HOXB3,ID3,IFNE,IFRD1,IKBKB,IL1A,ITGB6,ITGB8,JAK3,KLF12,KLF4,LDLR,MAP3K8,NFIL3,NFKB1,NFKB2,NUPR1,RBPJ,RELB,RUNX1,SLC2A1,STAT3,TLR4,VEGFA,ZC3H12A	41
Cellular Movement,Immune Cell Trafficking	Cell movement of lymphatic system cells	8.21e-11	Increased	2.265	ABCG1,ACKR3,BACH2,BCL3,C3,CCL5,CCR7,CD274,CD40,CD44,COL4A3,CX3CL1,CXCL8,DDIT4,DICER1,DRD3,ECM1,ELF4,ETS1,F11R,F2RL1,FAS,FOS,GPR15,GPRC5A,HDC,ICAM1,IKBKB,IL16,IL18,IL1A,ISG15,ITGA2,ITGA5,ITGAE,ITGAL,JAK3,JUN,KCNK5,LDLR,MADCAM1,MAP3K14,NFIL3,NFKB1,NFKB2,NFKBIA,NLRP3,NR4A1,PELI1,PIK3R1,PLAU,PPARG,PTGES,RASSF5,RORA,RUNX1,S1PR5,SOCS3,SPN,STAT3,SWAP70,TGM2,TIMP3,TLR4,TNFRSF1B,TNIP1,VEGFA,ZC3H12A	68
Cellular Movement,Hematological System Development and Function,Immune Cell Trafficking	Cell movement of lymphocytes	7.17e-11	Increased	2.263	ABCG1,ACKR3,BACH2,BCL3,C3,CCL5,CCR7,CD274,CD40,CD44,COL4A3,CX3CL1,CXCL8,DDIT4,DICER1,DRD3,ECM1,ELF4,ETS1,F11R,F2RL1,FAS,FOS,GPR15,GPRC5A,HDC,ICAM1,IKBKB,IL16,IL18,IL1A,ISG15,ITGA2,ITGA5,ITGAE,ITGAL,JAK3,JUN,KCNK5,LDLR,MADCAM1,MAP3K14,NFIL3,NFKB1,NFKB2,NFKBIA,NLRP3,NR4A1,PELI1,PIK3R1,PLAU,PPARG,PTGES,RASSF5,RORA,RUNX1,S1PR5,SOCS3,SPN,STAT3,SWAP70,TGM2,TIMP3,TLR4,TNFRSF1B,TNIP1,ZC3H12A	67
Organismal Injury and Abnormalities,Renal and Urological Disease	Renal lesion	2.68e-12	Increased	2.253	ABCG1,ADAMTSL4,ADM,ALAS1,ASAP3,ATF3,AXIN2,BACH2,BHLHE40,BTG2,C3,CACNA1S,CCN1,CD274,CD44,CD68,CDKN1A,CGNL1,CLDN4,CNDP1,COL27A1,COL4A3,CREBRF,CRTC2,CXCL2,CXCL8,CYP1A1,CYP51A1,CYRIA,DACH1,DACT3,DCHS1,DDX60,DENND3,DICER1,DIO1,DIRAS3,DLL4,DNAH7,DNAJB9,DUSP19,E2F8,ENTPD1,EREG,ETAA1,ETS1,ETS2,ETV1,ETV5,EWSR1,F2RL1,FAM110B,FAM169A,FAM83D,FLCN,FOS,FPGT,FRMD8,FZD1,GABRP,GALNT11,GATM,GFOD1,GLIS3,GNE,GPR4,GR…	191
Hematological Disease,Organismal Injury and Abnormalities	Toxemia	4.63e-12	Increased	2.252	ARID5A,ATF3,BIRC3,C3,ENTPD1,F2RL1,F3,ICAM1,IL18,IRAK2,ITGAL,MAP3K8,MGLL,NFKB1,NFKBIA,NFKBID,NLRP3,NOD2,PDE4B,RPS6KA5,SERPINE1,SLC2A1,STAT3,TGM2,TICAM1,TLR4,TNFAIP3,TNFRSF1B,ZBTB20	29
Hematological Disease,Infectious Diseases,Organismal Injury and Abnormalities	Endotoxemia	4.59e-11	Increased	2.252	ARID5A,ATF3,BIRC3,C3,ENTPD1,F2RL1,F3,ICAM1,IL18,IRAK2,ITGAL,MAP3K8,MGLL,NFKB1,NFKBID,NLRP3,NOD2,PDE4B,RPS6KA5,SERPINE1,STAT3,TGM2,TICAM1,TLR4,TNFAIP3,TNFRSF1B,ZBTB20	27
Cell-To-Cell Signaling and Interaction,Hematological System Development and Function,Immune Cell Trafficking,Inflammatory Response	Activation of macrophages	2.4e-08	Increased	2.246	ACHE,ATF3,C3,CCL5,CD274,CD40,CD44,CEBPB,CHI3L1,CSF1,CX3CL1,CXCL8,DDIT3,DRD3,F2RL1,GJB1,ICAM1,IFNE,IL18,ITGA5,ITGB6,JUN,KLF4,MAP2K1,MFSD2A,NFIL3,NOS3,NPC1,NR4A1,PELI1,PFKFB3,PLAT,PPARG,PTGES,RORA,S1PR5,STAT3,TGM2,TICAM1,TLR4,TREX1	41
Cardiovascular System Development and Function,Cellular Development,Cellular Function and Maintenance,Cellular Growth and Proliferation,Organismal Development,Tissue Development	Proliferation of endothelial cells	1.81e-08	Increased	2.242	ADM,ANGPTL4,ARHGAP24,C3,CCR7,CD44,CDKN1A,COL4A3,CRTC2,CSF1,CXCL8,DICER1,DLL4,ECM1,EDNRB,EFNA1,EGR1,F11R,F2RL1,F3,FOSL1,FZD5,HABP2,HBEGF,HOXB5,HSPA5,ID1,IL18,IL1A,JUN,KCNJ2,KDM6B,LOC102724428/SIK1,MAP2K1,MYC,NR4A1,NR4A2,PDGFB,PFKFB3,PGF,PIM1,PLAU,PLAUR,PPARG,RCAN1,SEMA6A,SERPINE1,STAT3,VEGFA,WWTR1	50
Embryonic Development,Nervous System Development and Function,Organismal Development	Development of central nervous system	4.62e-07	Increased	2.239	ABCB6,AHI1,ASIC2,AXIN2,BBS1,BTG2,CDON,CNTF,CTNNBIP1,CX3CL1,DCX,DDIT4,DICER1,DNAJC30,DRD3,DUSP10,EFNA1,EFNA3,EGLN1,ENTPD1,EPHA2,EPHA4,F3,FKRP,GJB1,HES1,HNF1B,HOXB2,HOXB3,HOXB5,HSPA5,ITGB8,JARID2,JRKL,KDM4B,KDM6B,LEF1,LIG4,LMNB1,MAP2K1,MARVELD1,MFSD2A,MKS1,MSX1,MYC,NDEL1,NDRG1,NR1D1,NR2E1,NR4A2,NR6A1,ODAD3,OTX1,PPARG,PROKR2,PTCH1,RAPGEF2,RBPJ,RELN,RORA,RTN4RL1,RUNX1,SEMA7A,SH3GL2,SLC1A2,SLC2A1,SLC4…	82
Organismal Injury and Abnormalities	Damage of genitourinary system	2.03e-07	Increased	2.231	ADM,AREG,C3,CA12,CCN1,CD40,CD44,CSF1,DICER1,DUSP1,F2RL1,FAS,HBEGF,HMGCR,HOXD8,ICAM1,IL18,ITGB6,NLRP3,NOD1,NOD2,NOS3,PDE4B,PLAT,PLAUR,POU2F2,PPARG,SERPINE1,SLC5A2,SLC7A11,SMAD3,TLR4,TREX1,TXNIP	34
Organismal Injury and Abnormalities,Renal and Urological Disease	Glomerulosclerosis	6.56e-08	Increased	2.229	ABCA1,ADM,ARHGAP24,C3,CCN2,COL4A3,DACT3,ENTPD1,F2RL1,HBEGF,IFNLR1,IRF1,JUN,KLF5,KLF6,MAN2C1,NOS3,P2RY1,PDGFB,PTHLH,RCAN1,SLC2A6,SLC5A2,SMAD3,SMURF2,SNAI1,TLR4,TNFRSF1B,VEGFA,WWC1,WWTR1	31
Cell-To-Cell Signaling and Interaction,Hematological System Development and Function,Immune Cell Trafficking,Inflammatory Response	Activation of lymphocytes	2.22e-11	Increased	2.221	BACH2,BCL2L11,BCL3,BCL6,BHLHE40,C3,CCL5,CCR7,CD274,CD40,CD44,CD83,CDKN1A,CRY2,CXCL8,DAPP1,DLL4,DRD3,DUSP1,ETS1,FAS,FOS,GADD45A,ICAM1,IFNE,IFNLR1,IKBKB,IL18,IL1A,IRF1,ITGA5,ITGAL,JAK3,LDLR,LRRC32,MAP3K8,MYC,NCOA5,NFIL3,NFKB1,NFKB2,NFKBIA,NFKBID,NFKBIZ,NLRP3,NOD2,NR4A1,NR4A2,PELI1,POU2F2,PPARG,RBPJ,REL,RELB,RHOB,RUNX1,SERPINB9,SMAD3,SPN,SPRY1,STAT3,STX11,SWAP70,TICAM1,TLR4,TNFAIP3,TNFRSF1B,TNFSF9,T…	72
Organ Development,Renal and Urological System Development and Function	Growth of kidney	2.08e-08	Increased	2.221	AKR1B1,AQP11,CCR7,CDKN1A,CLDN4,COL4A3,CSF1,DUSP1,GADD45A,ICAM1,IRF1,NLRP3,NOS3,PDGFB,PLAU,PLAUR,PTHLH,SMAD3,STAT3,TLR4	20
Cancer,Organismal Injury and Abnormalities,Reproductive System Disease	Breast cancer	4.11e-16	Increased	2.194	ABCA1,ABCC5,ADAMTS15,ADPRH,AKR1B1,ALDH1B1,ALDOC,ANGPTL4,AREG,ARL4C,ATF3,AXIN2,BCAT1,BCL11A,BCL2L11,BCL6,BHLHE40,BMAL1,BTG2,C17orf75,C1RL,C3,C9,CACNA1S,CASP10,CASZ1,CCDC180,CCN1,CCN2,CCNG2,CCR7,CD274,CD44,CD68,CDKN1A,CDO1,CDON,CEBPB,CEP41,CEP85L,CFAP54,CHI3L1,CHST14,CLDN4,CNDP1,CNPY3,CNTF,COL27A1,CREB5,CRY2,CSF1,CSTF2T,CTIF,CXCL2,CXCL8,CYP1A1,DACH1,DACT3,DAO,DAPK3,DCHS1,DDIT3,DDIT4,DDX11,DENND3,DG…	322
Cancer,Organismal Injury and Abnormalities,Reproductive System Disease	Breast carcinoma	1.95e-11	Increased	2.194	ABCA1,ABCC5,ADAMTS15,ADPRH,ALDH1B1,ANGPTL4,AREG,ARL4C,AXIN2,BCAT1,BCL11A,BCL6,C17orf75,C1RL,C3,C9,CACNA1S,CASZ1,CCDC180,CCN1,CCNG2,CCR7,CD274,CD44,CD68,CDKN1A,CDON,CEP85L,CFAP54,CHI3L1,CHST14,CNDP1,CNPY3,CNTF,CRY2,CSF1,CSTF2T,CTIF,CXCL2,CXCL8,DACH1,DACT3,DAO,DAPK3,DCHS1,DDIT3,DDX11,DENND3,DGKH,DICER1,DNAH7,DTX4,DUSP4,E2F8,ECM1,EGR1,ELF3,ENO4,EPHA2,ERI2,ERO1B,ETAA1,ETS1,ETV1,FAM111A,FBXO42,FILIP1L…	247
Cellular Movement,Hematological System Development and Function,Immune Cell Trafficking,Inflammatory Response	Cell movement of macrophages	2.47e-10	Increased	2.194	AREG,BCL6,C3,CCL5,CCN1,CCN2,CD44,CDKN1A,COL4A3,CSF1,CX3CL1,CXCL8,DDIT4,DICER1,EDNRB,EGLN1,EGLN3,F2RL1,HSPA5,ICAM1,IKBKB,IL16,IL18,IL1A,ITGAL,KDM6B,KLF6,LDLR,LMNB1,MAP3K14,MAP3K8,NDRG1,NFKBIZ,NLRP3,NPC1,PLAU,PPARG,PPP1R15A,PTGES,RBPJ,REL,RHOB,RORA,SERPINE1,SMAD3,STAT3,THBD,TICAM1,TIMP3,TLR4,TNFAIP3,TNFSF18,VEGFA	53
Carbohydrate Metabolism,Molecular Transport	Quantity of glycogen	5.15e-07	Increased	2.191	CRTC2,DNAJB9,DUSP1,GJB1,HK2,HSD11B1,JUN,JUNB,MAN2C1,MYC,NR4A2,NUAK1,PLAU,PPARG,PPP1R3C,SC5D,SCD,SLC7A11,STK40,ZBTB20	20
Cell Death and Survival,Organismal Injury and Abnormalities	Apoptosis of fibroblast cell lines	4.57e-14	Increased	2.186	ATF3,BACH2,BBC3,BCL2L11,BCL6,BIRC3,BNIP3,CASZ1,CCN1,CD40,CDKN1A,CEBPB,DAPK3,DDIT3,DDIT4,DUSP1,DUSP4,EGR1,ENTPD5,ETS1,FAS,GADD45A,HSPA5,ID1,IER3,IKBKB,IL17RD,JUN,LEF1,MAP3K8,MCL1,MXD1,MYC,NFATC4,NFKB1,NFKB2,NFKBIA,NUPR1,PIK3R1,PIM1,PLK3,PMAIP1,PTHLH,RASSF5,REL,RHOB,RPS6KA5,RUNX1,SPATA2,SPN,TGM2,TNFAIP3,TNIP1,TP53INP1,TXNIP,ZC3H12A	56
Cancer,Neurological Disease,Organismal Injury and Abnormalities	Glioma	8.12e-29	Increased	2.18	AADAC,ABCA1,ABCB6,ABCC5,ABHD1,ACHE,ACKR3,ADAM33,ADAMTS15,ADAMTSL2,ADAMTSL4,ADM,ADPRH,AFF1,AHI1,AKR1B1,ALAS1,ALDH1B1,ALDOC,ALKBH2,AMOTL1,ANKH,ANKRD35,ANKS4B,ANO9,ARHGAP24,ARHGAP33,ARID5A,ARL4C,ARL5B,ARMCX5,ARRDC4,ASAP3,ATF3,ATF7IP,AXIN2,B3GAT2,BACH2,BATF2,BAZ1A,BBS1,BCAS1,BCAT1,BCL11A,BCL2L11,BCL6,BEND3,BHLHE40,BIRC3,C19orf12,C19orf44,C1RL,C21orf91,C3,CA12,CABP2,CACNA1S,CALML4,CAPRIN2,CASP10,CASZ1…	600
Cancer,Organismal Injury and Abnormalities	Ductal carcinoma	1.66e-07	Increased	2.18	ABCA1,ABTB2,ACKR3,ADAMTS15,AFF1,ALDH6A1,AMOTL1,ANGPTL4,ANKS4B,AREG,ARL4C,ATF7IP,AXIN2,BCL6,BNIP3,C19orf44,C3,CACNA1S,CAPRIN2,CARF,CASP10,CCDC180,CCL5,CCN1,CCN2,CCNG2,CCR7,CD274,CD44,CD68,CDKN1A,CDO1,CDON,CHD2,COBLL1,CRY2,CSF1,CSTF2T,CXCL2,CXCL8,CYP51A1,DAPK3,DCHS1,DDIT3,DENND3,DGKH,DICER1,DLL4,DNAH7,DOLK,DTX4,ECM1,EGLN1,EHD1,ELF3,ELL2,ENO4,ENTPD5,EPHA2,ERI2,ETS1,ETV1,ETV5,EXTL3,F3,FAM177A1,FAM200…	272
Organismal Development	Growth of vessel	5.17e-12	Increased	2.171	ACKR3,ADM,AKR1B1,CCN2,CD40,CDKN1A,CHI3L1,CTNNBIP1,CX3CL1,CXCL8,EDNRB,EGR1,ERO1A,F2RL1,F3,HABP2,HBEGF,HOXB5,HSD11B1,ID3,IGFBP4,IGFBP5,IL1A,IRF1,ITGA5,JUN,KDM6B,KLF4,KLF5,MYC,NOS3,NR4A1,NTN4,PDGFB,PIM1,PKHD1,PLAUR,PPARG,PTHLH,RND1,SERPINE1,SLC2A1,SMAD3,SOCS3,STAT3,TLR4,TNFRSF1B,TNFSF9,VEGFA	49
Cardiovascular System Development and Function,Hematological System Development and Function	Blood pressure	3.43e-07	Increased	2.165	ADM,BBC3,BBS1,BHLHE40,BMAL1,CCN2,CD274,CD44,COL4A3,DRD3,DUSP1,EDNRB,EFNB1,EGLN1,EGLN3,F11R,F2RL1,HSD11B1,IER3,KCNJ11,KCNK5,LDLR,NFKBIA,NOS3,NPR3,OPRL1,PGF,PIK3R1,PLAT,PLAU,PLAUR,PPARG,PTGES,PTHLH,RORA,SERPINE1,SGK1,SOCS3,THBD,TICAM1,TIMP3,TLR4,TNFRSF1B,VEGFA,ZBTB20,ZFP36	46
Cancer,Organismal Injury and Abnormalities	Angiogenesis of tumor	1.04e-12	Increased	2.164	ADM,ANGPTL4,CCN1,CD44,CHI3L1,COL4A3,DICER1,EPHA2,F2RL1,F3,FLCN,IKBKB,IL18,ISG15,ITGB8,KLF5,KLF6,MMP13,MYC,NDRG1,PDGFB,PGF,SEMA6A,SEMA7A,SERPINE1,SNAI1,SOX4,STAT3,TGM2,THBD,TIMP3,VEGFA,WNT7B	33
Cellular Development,Cellular Growth and Proliferation,Hematological System Development and Function,Lymphoid Tissue Structure and Development	Expansion of lymphocytes	1.89e-08	Increased	2.16	BCL3,C3,CCR7,CD274,CD40,DDIT4,DICER1,DLL4,DOK1,EGR1,ETS1,FAS,IKBKB,IL18,IRF1,JAK3,LRRC32,MYBL1,MYC,NFKB2,PIM1,PMAIP1,PPARG,REL,RELB,SERPINB9,SLC7A8,STAT3,TNFAIP3,TNFRSF1B,TNFSF9,TOX	32
Cardiovascular System Development and Function,Organismal Development	Growth of blood vessel	4.65e-12	Increased	2.155	ADM,AKR1B1,CCN2,CD40,CDKN1A,CHI3L1,CTNNBIP1,CX3CL1,CXCL8,EDNRB,EGR1,ERO1A,F2RL1,HABP2,HBEGF,HOXB5,ID3,IGFBP4,IGFBP5,IL1A,IRF1,ITGA5,JUN,KDM6B,KLF4,KLF5,MYC,NOS3,NR4A1,PDGFB,PLAUR,PPARG,PTHLH,RND1,SERPINE1,SLC2A1,SMAD3,SOCS3,STAT3,TLR4,TNFRSF1B,TNFSF9,VEGFA	43
Cellular Development,Cellular Growth and Proliferation,Hematological System Development and Function,Hematopoiesis,Lymphoid Tissue Structure and Development,Tissue Development	Differentiation of antigen presenting cells	1.09e-08	Increased	2.152	ACHE,BATF2,BCL11A,BCL3,BCL6,CD40,CDKN1A,CEBPB,CHI3L1,CSF1,DDIT3,DUSP5,EGR1,ETV3,FOS,ID3,IFNE,IL1A,IRF1,ITGB6,ITGB8,JAK3,KLF12,KLF4,MAP3K14,MAT2A,NFIL3,NFKB1,NFKB2,PPARG,PTHLH,RBPJ,RELB,RUNX1,SOCS3,STAT3,TLR4,ULK1,VEGFA,ZC3H12A	40
Cellular Development,Cellular Growth and Proliferation	Proliferation of prostate cancer cell lines	4.74e-08	Increased	2.15	ACKR3,ADM,BATF2,CCN1,CD44,CDKN1A,CEBPB,COBLL1,CTNNBIP1,CXCL8,DACH1,DIRAS3,EGR1,ENTPD1,ENTPD5,ETS1,ETS2,ETV1,GDF15,HBEGF,HK2,HOXB3,HSPA5,ID1,IGFBP5,IL1A,JUNB,KDM4B,KDM4C,KLF4,KLF5,LEF1,MAP2K1,MYC,NDRG1,NR2E1,NR4A2,ONECUT2,PIK3R1,PIM1,PLOD2,PPARG,RASSF1,RASSF5,SAT1,SLC16A3,SLPI,SOCS3,SOX9,STAT3,TAF7,TTPA	52
Cell Cycle,Gene Expression	Binding of DNA	6.55e-19	Increased	2.148	ATF3,BATF2,BCL3,BTG2,CCN2,CD40,CDKN1A,CEBPB,CNTF,CXCL8,CYP1A1,DDIT3,DDIT4,DIRAS3,DNAJB1,EGR1,ETS1,ETS2,ETV3,F3,FAS,FOS,FOSB,FOSL1,FOSL2,GDF15,HBEGF,HDC,ID1,ID3,IER3,IKBKB,IL18,IL1A,IRF1,ITGA2,ITGA5,JAK3,JUN,JUNB,KAT2B,KLF5,LEF1,MAP2K1,MAP3K14,MSX1,MYC,NFATC4,NFKB1,NFKB2,NFKBIA,NFKBID,NFKBIE,NFKBIZ,NR4A1,NR4A2,PELI1,PER1,PGF,PLAU,PLAUR,PLK3,PPARG,PPP1R1B,RASSF1,RBPJ,REL,RELB,RHOB,RPS6KA5,RUNX1,SCD…	87
Embryonic Development,Organismal Development	Development of abdomen	1.12e-14	Increased	2.143	ADM,AKR1B1,AQP11,AREG,ATF3,BCL2L11,BCL3,BMAL1,CCN2,CCR7,CD44,CDKN1A,CEBPB,COL4A3,CSF1,CTNNBIP1,CX3CL1,CYP51A1,CYS1,DCHS1,DICER1,EDNRB,EFNA1,EGR1,EREG,ETV1,ETV5,FAS,FOS,GDF15,GDF9,GEM,GLIS3,HBEGF,HES1,HNF1B,HOXA5,HSD11B1,ICAM1,IL1A,ITGA2,JARID2,JUN,KLF5,KLF6,LRP4,MAP3K14,MKS1,MYC,NDEL1,NFIL3,NFKB1,NFKB2,NFKBIA,NFKBIZ,NOS3,NPC1,NPHP3,NR4A1,NUPR1,ONECUT2,PDGFB,PGF,PKHD1,PLAT,PLAU,PPARG,PROKR2,PTCH1,…	93
Humoral Immune Response,Protein Synthesis	Quantity of IgG	1.06e-12	Increased	2.143	ATF3,BACH2,BCL2L11,BCL3,BCL6,BHLHE40,BMAL1,CCR7,CD274,CD40,CD83,CDKN1A,CEBPB,DAPP1,DUSP4,GADD45A,JAK3,LDLR,MAP3K14,MAP3K8,MYBL1,NFIL3,NFKB1,NFKB2,NFKBIA,NOD2,POU2F2,PPARG,RASSF5,RCAN1,REL,SH2B2,TEC,TICAM1,TLR4,TMEM234,TNFRSF1B,TREX1,TRIP10,ZC3H12A,ZC3H12C	41
Cancer,Organismal Injury and Abnormalities	Extraadrenal retroperitoneal tumor	4.66e-11	Increased	2.14	ABCA1,ABCG1,ABTB2,ACKR3,ADAMTS15,ADAMTSL4,ADM,AFF1,AKR1B1,ALAS1,AMOTL1,ANKS4B,AREG,ARL4C,ASAP3,ATF3,AXIN2,BACH2,BCL2L11,BHLHE40,BNIP3,BTG2,C19orf44,C3,CACNA1S,CAPRIN2,CARF,CASP10,CCDC180,CCL5,CCN1,CCN2,CCR7,CD274,CD44,CD68,CDKN1A,CDO1,CDON,CEP41,CGNL1,CHD2,CLDN4,CNDP1,COBLL1,COL27A1,COL4A3,CREBRF,CRTC2,CRY2,CSTF2T,CXCL2,CXCL8,CYP1A1,CYP51A1,CYRIA,DACH1,DCHS1,DDX60,DENND3,DICER1,DIO1,DIRAS3,DLL4,D…	344
Organismal Injury and Abnormalities	Fibrosis	2.4e-15	Increased	2.129	ABCC5,ATF3,BCL6,C3,CCL5,CCN2,CCR7,CD274,CD40,CD44,CD68,CDKN1A,CDON,CEBPB,CHI3L1,COL4A3,CSF1,CX3CL1,CXCL2,CXCL8,DACT3,DDIT3,DICER1,DLL4,DUSP10,EDNRB,EGR1,ELF3,ENTPD1,ERO1A,ETNK2,ETS1,F2RL1,F3,FAM13A,FAS,FOSL2,GDF15,GJB1,GLIS3,GRIN2A,HBEGF,HILPDA,HK2,HMGCR,HS6ST1,HSPA5,HTR1B,ICAM1,ID1,IFIH1,IKBKB,IL16,IL1A,IRAK2,IRF1,ISLR,ITGA5,ITGB6,JARID2,JUN,KCNJ2,KLF4,KLF5,KLF6,LAMA3,LARP6,LDLR,MAFF,MAN2C1,MAP3…	133
Cellular Development,Cellular Growth and Proliferation	Expansion of blood cells	4.76e-11	Increased	2.098	ACHE,BCL3,C3,CCR7,CD274,CD40,CEBPB,DDIT4,DICER1,DLL4,DOK1,EGLN1,EGR1,ETS1,FAS,IKBKB,IL10RA,IL18,IL1A,IRF1,JAK3,LRRC32,MYBL1,MYC,NFKB2,PIM1,PLAG1,PMAIP1,PPARG,REL,RELB,RUNX1,SERPINB9,SERPINE1,SLC7A8,STAT3,TICAM1,TLR4,TNFAIP3,TNFRSF1B,TNFSF9,TOX,VEGFA	43
Cancer,Cell Death and Survival,Organismal Injury and Abnormalities	Cell death of malignant tumor	3.63e-07	Increased	2.098	ATF3,BBC3,BCL2L11,BNIP3,BOK,CCN1,CD274,CD40,CD44,CDKN1A,CSF1,CXCL8,DDIT3,DLL4,EGLN3,ETS1,FAS,FOS,GDF15,HES1,IKBKB,IRF1,JUN,LAMA3,LEF1,MCL1,MYC,NDRG1,NFKB1,NFKBIA,NR4A1,NR4A2,PHLDA1,PIK3R1,PMAIP1,PPARG,RBPJ,REL,RND3,RUNX1,SEMA3B,SOCS3,SOX4,SPRY2,STAT3,TNFRSF1B,TTBK2,VEGFA,ZFP36	49
Cell-mediated Immune Response,Cellular Development,Cellular Function and Maintenance,Cellular Growth and Proliferation,Embryonic Development,Hematological System Development and Function,Hematopoiesis,Lymphoid Tissue Structure and Development,Organ Development,Organismal Development,Tissue Development	Differentiation of helper T lymphocytes	5.59e-12	Increased	2.095	AREG,BCL3,BCL6,CCL5,CCN1,CD274,CEBPB,DICER1,DLL4,DNAJB1,DRD3,EFNB1,ELF3,ETS1,GADD45B,ICAM1,ID3,IFNE,IL10RA,IL18,IRF1,ITGAL,JAK3,JUNB,KLF4,LEF1,MAP3K14,NFKBIZ,NR4A2,PPARG,REL,RELB,RORA,RUNX1,SHB,SLC3A2,SLC6A12,SMAD3,SOCS3,SPRY2,STAT3,ZBTB10	42
Cellular Movement,Nervous System Development and Function	Migration of neuroglia	1.1e-07	Increased	2.095	ACKR3,CCN1,CCN2,CEP85L,CHI3L1,CNTF,CX3CL1,DUSP1,EFNA1,EFNA3,EPHA4,F2RL1,ITGAL,P2RY1,RALA,S1PR5,SERPINE1,STAT3,VEGFA	19
Protein Synthesis	Metabolism of protein	2.6e-08	Increased	2.09	ABCA1,ACHE,ADM,ATF7IP,BCL3,BMAL1,BTG2,C3,CAPRIN2,CASP10,CNDP1,CNTF,COL4A3,CPEB3,CSF1,CTIF,CYP1A1,CYP51A1,DAPK3,DDIT3,DENND3,DICER1,DNAJC1,EFNA1,EGLN1,EPHA4,ERRFI1,FAM111A,FAM83D,FAS,FBXO32,FKRP,FOS,FOSL1,FOXN3,GRIN2A,GSPT2,HABP2,HERPUD1,HMGCR,HSPA5,ICAM1,IER3,IGFBP5,IKBKB,IL18,ISG15,ITGA2,JUN,JUNB,KLHL15,LARP6,LDLR,MAP2K1,MAP3K8,MAT2A,METTL18,MKNK2,MMP13,MSX1,MYC,MYLIP,NCK2,NFKB1,NPC1,NPC1L1,NXT1…	114
Cancer,Hematological Disease,Immunological Disease,Organismal Injury and Abnormalities	Leukemia	6.17e-08	Increased	2.081	ABCA1,ACHE,ADAMTS15,ADAMTSL4,AFF1,AHI1,ALDH6A1,ANGPTL4,ANKH,ANKRD22,ARHGAP24,ARHGAP33,ASAP3,ASPHD2,ATF7IP,AXIN2,BACH2,BBC3,BCAT1,BCL2L11,BCL3,BCL6,BHLHE41,BIRC3,BTG1,BTG2,C19orf44,C3,C9,CABP2,CAPRIN2,CARF,CCDC40,CCN1,CCR7,CD274,CD40,CD44,CD68,CDA,CDKN1A,CEBPB,CEP41,CHD2,CHI3L1,CHIC2,CHSY1,CNDP1,COBLL1,COL27A1,CSAD,CXCL2,CXCL8,CYB5D2,CYP1A1,CYP51A1,DAO,DCHS1,DCX,DDIT4,DDX11,DDX60,DICER1,DIO1,DLL4,…	247
Cellular Development,Hematological System Development and Function,Lymphoid Tissue Structure and Development	Maturation of leukocytes	5.6e-13	Increased	2.08	ABCG1,ACHE,ADM,ATF3,BACH2,CCL5,CD40,CD44,CD83,CEBPB,CSF1,DICER1,DLL4,EGR1,ELF3,F2RL1,FAS,FOS,ICAM1,IFIH1,IFNE,IKBKB,IL18,IL1A,IRF1,ISG15,LEF1,MAP3K14,MYC,NFIL3,NFKB2,PDK1,PIK3R1,POU2F2,RELB,RUNX1,STAT3,SWAP70,TICAM1,TLR4,TNFRSF1B,TNFSF9,VEGFA	43
Cell-To-Cell Signaling and Interaction	Response of antigen presenting cells	1.06e-07	Increased	2.079	ABCA1,C3,CCL5,CD40,CD44,CD68,CDKN1A,CEBPB,CSF1,CX3CL1,EGLN3,FAS,IL10RA,IL10RB,IL18,ISG15,MAP3K8,MEX3B,MFGE8,NOD2,PALLD,PFKFB3,PLAUR,PPARG,RORA,SERPINB9,SERPINE1,SLC7A11,SLC7A8,SOCS3,STAT3,SWAP70,TGM2,TICAM1,TLR4	35
Cell Morphology,Cellular Function and Maintenance	Autophagy of cells	2.42e-07	Increased	2.076	BBC3,BCL2L11,BNIP3,BOK,C19orf12,C3,CD274,CDKN1A,CEBPB,DAPK3,DDIT3,DDIT4,DENND3,DICER1,DRD3,DUSP4,ENDOG,ERO1A,FAS,FBXL20,FLCN,GABARAPL1,GPR68,HK2,HSPA5,IKBKB,IL10RA,KDM4B,MAP2K1,MCL1,MYC,NDRG1,NLRP3,NOD2,NPC1,NUPR1,PACSIN2,PDK1,PIK3R1,PNPLA8,PPARG,RAB9A,SCD,SESN2,SNAI1,STAT3,SVIP,SYT11,TBC1D4,TGM2,TICAM1,TLR4,TP53INP1,TRIB3,TRIM65,ULK1,XPA,YOD1,ZC3H12A	59
Cellular Development,Connective Tissue Development and Function,Tissue Development	Differentiation of bone	1.77e-12	Increased	2.072	AREG,AXIN2,BCL6,C3,CCL5,CCN1,CEBPB,CSF1,CTNNBIP1,CXCL8,DICER1,DUSP1,EFNB1,ELF4,EPHA2,FAS,FOS,FOSL1,FOSL2,GLIS3,GPR68,ID1,ID3,IGFBP5,IL18,IL1A,IRF1,ITGA5,JDP2,JUN,JUNB,KDM6B,KLF4,KLF5,LRP4,MAP2K1,MAP3K14,MAT2A,MYC,NFKB1,NFKB2,NOCT,NOS3,PGF,PIK3R1,PPARG,PTCH1,PTHLH,RAPGEF4,RIOX1,SMAD3,SNAI1,SOCS3,SOX9,TCTA,TENT5A,TLR4,TNFAIP6,TNN,VEGFA,WNT7B,WWTR1,ZHX3	63
Organismal Injury and Abnormalities	Shock Response	1.18e-09	Increased	2.071	ACHE,ARHGAP33,ARID5A,ATF3,BIRC3,C3,CEP41,DRD3,ENTPD1,F2RL1,F3,FAS,GABRP,HMGCR,ICAM1,IL18,IRAK2,ITGAL,MAP3K8,MGLL,NFKB1,NFKBID,NLRP3,NOD1,NOD2,NOS3,PDE4B,RPS6KA5,SERPINE1,SLC7A11,STAT3,TGM2,TICAM1,TLR4,TNFAIP3,TNFRSF1B,ZBTB20,ZNF784	38
Free Radical Scavenging	Metabolism of reactive oxygen species	1.8e-11	Increased	2.056	ABCA1,ACHE,AKR1B1,BBC3,BCL3,BNIP3,BOK,C3,CCL5,CCN1,CCN2,CD40,CD44,CDKN1A,CRTC2,CSF1,CX3CL1,CXCL2,CXCL8,CYP1A1,DDIT3,DDIT4,DUSP1,ENDOG,ENTPD1,ERO1A,ETS1,F2RL1,FAS,FOS,GDF15,HK2,ICAM1,IKBKB,IL18,ING2,ITGA5,KLF4,KLF5,MAP2K1,MAP3K14,MAP3K8,NFKBIA,NLRP3,NOA1,NOD1,NOD2,NOS3,NPC1,NR4A1,PDGFB,PDK1,PFKFB3,PIK3R1,PIM1,PLAU,PLAUR,PMAIP1,PPARG,PPTC7,PTGES,RBPJ,RND3,RORA,SAT1,SCD,SESN2,SESN3,SH3GL2,SH3PXD2A,S…	82
Free Radical Scavenging	Synthesis of reactive oxygen species	5.65e-11	Increased	2.056	ABCA1,ACHE,AKR1B1,BBC3,BCL3,BNIP3,BOK,C3,CCL5,CCN1,CD40,CD44,CDKN1A,CRTC2,CSF1,CX3CL1,CXCL2,CXCL8,CYP1A1,DDIT3,DDIT4,DUSP1,ENDOG,ENTPD1,ERO1A,ETS1,F2RL1,FAS,FOS,GDF15,HK2,ICAM1,IKBKB,IL18,ING2,ITGA5,KLF4,KLF5,MAP2K1,MAP3K14,MAP3K8,NFKBIA,NLRP3,NOA1,NOD1,NOD2,NOS3,NPC1,NR4A1,PDK1,PFKFB3,PIK3R1,PIM1,PLAU,PLAUR,PPARG,PPTC7,PTGES,RBPJ,RND3,RORA,SAT1,SCD,SESN2,SESN3,SH3GL2,SLC25A38,SLC2A1,SLC5A3,SMAD3…	78
Cellular Growth and Proliferation,Tissue Development	Proliferation of epithelial cells	3.48e-19	Increased	2.048	AQP11,AREG,ATF3,C3,CCL5,CCN1,CCNG2,CD44,CDKN1A,CEBPB,CTNNBIP1,CXCL8,DACH1,DICER1,DOK1,DUSP10,E2F8,EDNRB,EFNA1,ENTPD5,EPHA2,EREG,ERRFI1,ETV5,FAS,FLCN,FOS,GDF15,GDF9,GNPTAB,GPRC5A,HBEGF,HES1,HNF1B,HOXA5,HSPA5,ID1,IGFBP4,IKBKB,IL10RA,IL18,ITGB8,JUN,JUNB,KLF4,KLF5,LAMA3,LMNB1,MAP2K1,MAP3K8,MFGE8,MGAT3,MYC,NCOA5,NFKB1,NFKBIA,NFKBID,NFKBIZ,NOD2,NR4A1,NUPR1,P2RY2,PC,PIM1,PKHD1,PLAU,PPARG,PTCH1,PTHLH,PTP…	95
Cell Morphology,Cellular Development	Branching of cells	1.41e-10	Increased	2.04	ADM,ARHGAP33,ATF3,BCL11A,C21orf91,C3,CAPRIN2,CCN1,CD44,CDKN1A,CNTF,CPEB3,DCX,DICER1,EFNA1,EFNA3,EFNB1,EGR1,ENTPD1,EPHA4,ETS1,FOS,FZD5,GEM,HOXB5,HS6ST1,IGSF9,IL18,IQUB,ITGA2,JUN,LMNB1,MARK4,MFGE8,MKS1,NCK2,NEURL1,NFATC4,NFKB1,NFKBIA,NR4A1,NUAK1,PACSIN1,PALLD,PLAT,PLXNA1,RALA,RAPGEF2,RAPGEF4,RBPJ,RELB,RELN,RHOB,RIMS4,RND1,RND3,SEMA3B,SEMA6A,SGK1,SH3GL2,SORBS2,SRCIN1,STAT3,TAMALIN,TNN,UBQLN2,UGCG,UL…	69
Cellular Development,Cellular Growth and Proliferation,Hematological System Development and Function,Hematopoiesis,Lymphoid Tissue Structure and Development,Tissue Development	Hematopoiesis of antigen presenting cells	9.53e-08	Increased	2.04	ACHE,BATF2,BCL11A,BCL3,BCL6,CD40,CDKN1A,CEBPB,CSF1,DDIT3,ETV3,ID3,IFNE,IL1A,ITGB6,ITGB8,JAK3,KLF12,KLF4,NFIL3,NFKB1,NFKB2,RBPJ,RELB,RUNX1,STAT3,TLR4,VEGFA,ZC3H12A	29
Cellular Movement	Cell movement of neuroglia	1.05e-07	Increased	2.037	ACKR3,CCN1,CCN2,CEP85L,CHI3L1,CNTF,CX3CL1,DUSP1,EFNA1,EFNA3,EPHA4,F2RL1,ITGAL,LMNB1,NPC1,P2RY1,RALA,S1PR5,SERPINE1,SMAD3,STAT3,VEGFA	22
Cancer,Organismal Injury and Abnormalities	Genitourinary tumor	3.21e-38	Increased	2.035	AADAC,ABCA1,ABCB6,ABCC5,ABCG1,ABTB2,ACHE,ADAMTS15,ADAMTSL2,ADAMTSL4,ADM,ADPRH,AFF1,AGMAT,AHI1,AKR1B1,ALAS1,ALDH1B1,ALDOC,AMOTL1,ANGPTL4,ANKH,ANKRD22,ANKRD35,ANKS4B,ANO9,AREG,ARHGAP24,ARL4C,ARL5B,ARMCX5,ARRDC4,ASAP3,ASIC2,ATF3,ATF7IP,AXIN2,B3GAT2,BACH2,BBS1,BCAS1,BCAT1,BCL11A,BCL2L11,BCL3,BCL6,BEND3,BHLHE40,BIRC3,BMAL1,BMT2,BNIP3,BTG2,C17orf75,C19orf44,C1RL,C22orf39,C3,C9,CA8,CACNA1S,CAPRIN2,CARF,…	755
Hematological System Development and Function,Tissue Development	Accumulation of myeloid cells	1.76e-15	Increased	2.035	ABCG1,ACKR3,BCL6,C3,CCL5,CD300LB,CD40,CD44,CSF1,CX3CL1,CXCL2,CXCL8,DDIT3,EGLN1,EGR1,ENTPD1,ETS2,ETV5,F3,FAS,FOSL1,HDC,IL18,IRF1,ITGA2,ITGA5,KLF4,LDLR,MAP3K14,MAP3K8,NLRP3,NOD1,NPC1,NR4A1,P2RY2,PLAT,PLAU,SLPI,STAT3,THBD,TLR4,TNFAIP3,TNFRSF1B,VEGFA	44
Cellular Growth and Proliferation	Proliferation of vascular cells	1.47e-08	Increased	2.034	ADM,AKR1B1,C3,CCR7,CD44,CDKN1A,COL4A3,CTNNBIP1,CXCL8,DICER1,DLL4,EDNRB,EGR1,F2RL1,HABP2,HBEGF,HSPA5,ID3,IGFBP4,IGFBP5,IL18,IL1A,IRF1,JUN,KDM6B,KLF4,KLF5,MYC,NR4A1,NR4A2,PDGFB,PLAU,PLAUR,PPARG,PTHLH,RCAN1,SEMA6A,SERPINE1,SMAD3,SOCS3,STAT3,TLR4,TNFRSF1B,TNFSF9,VEGFA,WWTR1	46
Cell Morphology,Cellular Assembly and Organization,Cellular Development,Cellular Function and Maintenance,Cellular Growth and Proliferation,Nervous System Development and Function,Organismal Development,Tissue Development	Branching of neurons	4.8e-08	Increased	2.03	ARHGAP33,ATF3,BCL11A,C21orf91,C3,CAPRIN2,CCN1,CDKN1A,CNTF,CPEB3,DCX,DICER1,EFNA1,EFNA3,EFNB1,EGR1,ENTPD1,EPHA4,FOS,FZD5,IGSF9,IL18,IQUB,JUN,LMNB1,MARK4,NCK2,NEURL1,NFATC4,NFKB1,NFKBIA,NR4A1,NUAK1,PACSIN1,PLAT,PLXNA1,RALA,RAPGEF2,RAPGEF4,RELB,RELN,RHOB,RIMS4,RND1,SEMA3B,SEMA6A,SGK1,SH3GL2,SORBS2,SRCIN1,STAT3,TAMALIN,UBQLN2,UGCG,ULK1	55
Cancer,Cellular Development,Cellular Growth and Proliferation,Organismal Injury and Abnormalities,Tumor Morphology	Proliferation of cancer cells	4.57e-10	Increased	2.025	AKR1B1,AREG,ATF3,BNIP3,BTG2,CCN1,CD274,CD40,CD44,CSF1,CXCL8,DDIT3,DICER1,DLL4,DUSP1,EFNA1,EGR1,EPHA2,F2RL1,FOS,GDF15,HES1,HMGCR,ID1,ID3,IER3,IL18,IL1A,JUN,KCTD11,LAMA3,MAP2K1,MYC,NDRG1,NR4A1,NR4A2,PDGFB,PFKFB3,PIM1,PLAT,PLAUR,PPARG,PTHLH,RCAN1,RHOB,RND3,RUNX1,SMAD3,SNAI1,SOCS3,SOX4,SPN,STAT3,TXNIP,ULK1,VEGFA	56
Lipid Metabolism,Molecular Transport,Small Molecule Biochemistry	Release of lipid	1.71e-07	Increased	2.017	ABCA1,ADM,BCL6,C3,CCL5,CD40,CEBPB,CX3CL1,CXCL8,DOK1,DRD3,F2RL1,FAS,GRIN2A,HILPDA,HTR1B,IFNE,IL16,IL1A,KCNJ5,MYC,NPC1,P2RY2,PDGFB,PIK3R1,PLA1A,PNPLA8,PTGES,STAT3,TLR4,VEGFA	31
Cancer,Organismal Injury and Abnormalities,Reproductive System Disease	Breast or gynecological cancer	4.42e-27	Increased	2	AADAC,ABCA1,ABCB6,ABCC5,ABCG1,ABTB2,ADAMTS15,ADAMTSL2,ADAMTSL4,ADM,ADPRH,AFF1,AGMAT,AHI1,AKR1B1,ALAS1,ALDH1B1,ALDOC,AMOTL1,ANGPTL4,ANKH,ANKRD22,ANKRD35,AREG,ARHGAP24,ARL4C,ARMCX5,ARRDC4,ASIC2,ATF3,ATF7IP,AXIN2,B3GAT2,BBS1,BCAS1,BCAT1,BCL11A,BCL2L11,BCL3,BCL6,BEND3,BHLHE40,BIRC3,BMAL1,BMT2,BNIP3,BTG2,C17orf75,C1RL,C3,C9,CA8,CACNA1S,CAPRIN2,CARF,CASP10,CASZ1,CCDC113,CCDC160,CCDC180,CCDC40,CCN1,CCN2…	608
Cancer,Gastrointestinal Disease,Organismal Injury and Abnormalities	Intestinal adenocarcinoma	2.41e-33	Decreased	-2	ABCA1,ABCB6,ABCC5,ABCG1,ABHD1,ABTB2,ACHE,ACKR3,ADAM33,ADAMTS15,ADAMTSL2,ADAMTSL4,ADM,AFF1,AHI1,AKR1B1,ALAS1,ALDH1B1,ALDH6A1,ALKBH2,AMOTL1,ANGPTL4,ANKRD22,ANKRD35,ANKS4B,ANO9,ARHGAP24,ARHGAP33,ARID5A,ARL10,ARL5B,ASIC2,ASPHD2,ATF7IP,ATXN7L3B,AXIN2,B3GAT2,BACH2,BATF2,BAZ1A,BBS1,BCL11A,BCL2L11,BCL3,BCL6,BEND3,BHLHE40,BHLHE41,BIRC3,BMT2,BNIP3,C17orf75,C19orf44,C1RL,C21orf91,C3,C4orf46,C7orf57,C9,CA12,…	727
Cancer,Gastrointestinal Disease,Organismal Injury and Abnormalities	Gastrointestinal adenocarcinoma	7.3e-32	Decreased	-2	AADAC,ABCA1,ABCB6,ABCC5,ABCG1,ABHD1,ABTB2,ACHE,ACKR3,ADAM33,ADAMTS15,ADAMTSL2,ADAMTSL4,ADM,AFF1,AHI1,AKR1B1,ALAS1,ALDH1B1,ALDH6A1,ALKBH2,AMOTL1,ANGPTL4,ANKRD22,ANKRD35,ANKS4B,ANO9,AREG,ARHGAP24,ARHGAP33,ARID5A,ARL10,ARL5B,ASIC2,ASPHD2,ATF7IP,ATXN7L3B,AXIN2,B3GAT2,BACH2,BATF2,BAZ1A,BBS1,BCAT1,BCL11A,BCL2L11,BCL3,BCL6,BEND3,BHLHE40,BHLHE41,BIRC3,BMT2,BNIP3,C17orf75,C19orf44,C1RL,C21orf91,C3,C4orf46…	741
Endocrine System Development and Function	Insulin sensitivity	1.02e-07	Decreased	-2.041	ABCA1,ADM,BMAL1,C3,CD44,CEBPB,CLTRN,CREB5,CRTC2,DOK1,EGR1,FAM13A,FBXO42,GDF15,HNF1B,KCNJ11,LRRC8C,MGLL,NLRP3,NOCT,PIK3R1,PPARG,PPP1R3C,SCD,SLC19A2,SOCS3,SOCS7,STAT3,TGM2,TXNIP,ZBTB20	31
Gastrointestinal Disease,Inflammatory Disease,Inflammatory Response,Organismal Injury and Abnormalities	Inflammation of the large intestine	6.23e-12	Decreased	-2.084	ADM,AREG,ARHGAP33,C3,CCL5,CD274,CD40,CD44,CEP41,CXCL2,CXCL8,DDIT3,DHRS9,DUSP10,ECM1,EGLN3,ENTPD1,EREG,ETS1,F2RL1,FAS,FOS,FOSL1,GABRP,GATM,GRIN2A,HMGCR,HSD11B1,ICAM1,ID3,IKBKB,IL10RA,IL10RB,IL17RD,IL18,IL1A,ISLR,ITGB8,JAK3,KLF5,KMT2C,LEF1,MADCAM1,MFSD2A,MMP13,NFIL3,NFKB1,NFKBIA,NFKBID,NLRP3,NOD1,NOD2,NOS3,NPR3,PDE4B,PHLPP1,PIK3R1,PPARG,S1PR5,SERPINE1,SGPP2,SLC2A1,SLC7A11,SLPI,SMAD3,SOCS3,SPRY2,STA…	74
Nutritional Disease,Organismal Injury and Abnormalities	Weight loss	4.45e-07	Decreased	-2.165	AKR1B1,AREG,ATF3,BCL6,BMAL1,C3,CD44,CDKN1A,CNTF,CRY2,CYP1A1,DUSP1,ELOVL4,EREG,FAS,FOS,GAN,GATM,GDF15,HSD11B1,IL18,KCNC3,MAP3K8,NFIL3,NFKB2,NOD2,NPC1,OTUD1,PHLPP1,PPARG,SERPINE1,SGK1,SOCS3,STX11,TGM2,TICAM1,TREX1,ZFP36	38
Connective Tissue Disorders,Organismal Injury and Abnormalities,Skeletal and Muscular Disorders	Abnormal bone density	6.32e-09	Decreased	-2.286	AREG,BCL2L11,BCL6,BMAL1,CA12,CD40,CD44,CSF1,DICER1,EFNB1,EGLN1,EGLN3,FOS,FOSB,FOSL2,HES1,HMGCR,ID1,JAK3,JDP2,JUN,LRP4,MAP2K1,MAP3K14,MFGE8,NCK2,NFKB1,NFKB2,NLRP3,PPARG,PTHLH,SERPINE1,SLC39A14,SMAD3,STAT3,TNFAIP3,WNT7B	37
Cell Death and Survival,Organismal Injury and Abnormalities	Apoptosis of tumor cell lines	6.08e-21	Decreased	-2.334	ABCA1,ABCG1,ACKR3,ADM,AKR1B1,ANGPTL4,AREG,ATF3,AXIN2,BACH2,BAZ1A,BBC3,BCL2L11,BCL3,BCL6,BHLHE40,BIRC3,BNIP3,BOK,BTG2,C3,CASP10,CCN1,CCN2,CD274,CD40,CD44,CDKN1A,CDON,CEBPB,CNTF,CREB5,CRTC2,CXCL8,DAPK3,DDIT3,DDIT4,DICER1,DIRAS3,DLL4,DNAJB1,DUSP1,DUSP4,EEA1,EGLN3,EGR1,ELL,ENDOG,ENTPD5,EPHA2,EREG,ERRFI1,ETS1,ETS2,EWSR1,FAM111A,FAS,FBXL20,FBXO32,FCHSD2,FOS,FOSB,FOSL1,GADD45A,GADD45B,GDF15,GEM,GLIS3,GN…	197
Inflammatory Disease,Inflammatory Response,Organismal Injury and Abnormalities,Renal and Urological Disease	Nephritis	1.87e-10	Decreased	-2.451	ABCA1,BCL2L11,C17orf75,C3,CCL5,CCR7,CD274,CD40,CDKN1A,CEBPB,COL4A3,CSF1,CXCL8,DDIT3,DUSP5,EDNRB,F2RL1,FAS,GADD45A,GADD45B,HBEGF,HNF1B,ICAM1,IFIH1,IL16,IL17RD,IRF1,ITGAL,JAK3,JUN,MFGE8,NFKB1,NFKB2,NFKBIA,NLRP3,NOS3,OTUD1,PDE4B,PIM1,PPARG,RASSF5,RELB,SERPINE1,SLC26A1,SLC2A6,SLC5A2,SMAD3,SMURF2,SNAI1,SPRY2,TGM2,TNFAIP3,TNIP1,TREX1,VEGFA,ZC3H12C	56
Inflammatory Response,Organismal Injury and Abnormalities	Inflammation of body cavity	1.45e-22	Decreased	-2.528	ABCA1,ABCG1,ACKR3,ADM,AREG,ARHGAP33,ATF3,BACH2,BBC3,BCL2L11,BCL6,BIRC3,C17orf75,C3,CCL5,CCN1,CCR7,CD274,CD40,CD44,CDKN1A,CEBPB,CEP41,COL4A3,CSF1,CX3CL1,CXCL2,CXCL8,CYP1A1,CYP51A1,DDIT3,DDIT4,DHRS9,DLL4,DUSP1,DUSP10,DUSP5,ECM1,EDNRB,EGLN3,EGR1,ELF3,ELOVL6,ENTPD1,ENTPD5,EPHA2,EREG,ETS1,F2RL1,F3,FAS,FBXO32,FOS,FOSL1,GABRP,GADD45A,GADD45B,GATM,GRIN2A,HABP2,HBEGF,HMGCR,HNF1B,HOXA5,HSD11B1,HSPA5,ICAM1,…	167
Developmental Disorder,Hereditary Disorder,Organismal Injury and Abnormalities	Familial congenital malformation	1.9e-07	Decreased	-2.661	ABCB6,ABCG1,ADAMTSL2,ADAMTSL4,ADM,AHI1,ANKH,AP4S1,AXIN2,BACH2,BBS1,BCL6,C3,CA12,CA8,CACNA1S,CCDC40,CCL5,CCN2,CDKN1A,CDON,CEP41,CEP85L,CHD2,CHST14,CHSY1,CLDN9,CNNM4,COL27A1,COL4A3,CSGALNACT1,CYP1A1,CYP51A1,CYS1,DCHS1,DCX,DDIT3,DDX11,DENND3,DHRS9,DICER1,DLL4,DRD3,EDNRB,EFNA1,EGLN1,ELOVL4,EPHA2,ETS1,ETS2,EXTL3,F2RL1,FAM111A,FAS,FILIP1L,FKRP,FLCN,FRMD6,FZD1,GEM,GJB4,GLIS3,GNE,GPR68,GRIN2A,HES1,HES7,H…	168
Cell Death and Survival,Organismal Injury and Abnormalities	Apoptosis of breast cancer cell lines	4.19e-11	Decreased	-2.672	ADM,BCL2L11,BCL6,BHLHE40,BIRC3,BNIP3,CCN1,CCN2,CD274,CD44,CDKN1A,DDIT4,DIRAS3,DUSP1,DUSP4,EPHA2,ERRFI1,ETS2,FAS,FBXL20,FBXO32,GADD45A,HK2,HOXA5,HSPA5,IER3,IGFBP5,IRF1,ITGA2,JUN,KIFC3,KLF4,KLF5,MAP2K1,MCL1,NFKBIA,NOD1,NOS3,PIM1,PMAIP1,PPARG,PTHLH,RASSF1,RASSF5,SENP8,SGK1,SLC2A1,SNAI1,STAT3,TAOK3,UGCG,VEGFA,WWC1,WWTR1	54
Gastrointestinal Disease,Inflammatory Disease,Inflammatory Response,Organismal Injury and Abnormalities	Enteritis	3.57e-13	Decreased	-2.691	ADM,AREG,ARHGAP33,C3,CCL5,CCR7,CD274,CD40,CD44,CEP41,CX3CL1,CXCL2,CXCL8,DDIT3,DHRS9,DUSP10,ECM1,EGLN3,ENTPD1,EREG,ETS1,F2RL1,FAS,FOS,FOSL1,GABRP,GATM,GRIN2A,HMGCR,HSD11B1,ICAM1,ID3,IKBKB,IL10RA,IL10RB,IL17RD,IL18,IL1A,ISLR,ITGB8,JAK3,KLF5,KMT2C,LEF1,MADCAM1,MAP3K8,MFSD2A,MMP13,NFIL3,NFKB1,NFKBIA,NFKBID,NLRP3,NOD1,NOD2,NOS3,NPR3,PDE4B,PHLPP1,PIK3R1,PPARG,RELB,RORA,S1PR5,SERPINE1,SGPP2,SLC2A1,SLC7A…	80
Gastrointestinal Disease,Inflammatory Response,Organismal Injury and Abnormalities	Inflammation of gastrointestinal tract	4.04e-12	Decreased	-2.707	ADM,AREG,ARHGAP33,C3,CCL5,CCR7,CD274,CD40,CD44,CDA,CEP41,CX3CL1,CXCL2,CXCL8,DDIT3,DHRS9,DRD3,DUSP10,ECM1,EGLN3,ENTPD1,EREG,ETS1,F2RL1,FAS,FOS,FOSL1,GABRP,GATM,GRIN2A,HDC,HMGCR,HSD11B1,ICAM1,ID3,IKBKB,IL10RA,IL10RB,IL17RD,IL18,IL1A,ISLR,ITGB8,JAK3,KLF5,KMT2C,LEF1,MADCAM1,MAP3K8,MFSD2A,MMP13,NFIL3,NFKB1,NFKBIA,NFKBID,NLRP3,NOD1,NOD2,NOS3,NPR3,PDE4B,PHLPP1,PIK3R1,PPARG,RELB,RORA,S1PR5,SERPINE1,SGPP2…	84
Cell Death and Survival,Organismal Injury and Abnormalities	Cell death of breast cancer cell lines	1.57e-10	Decreased	-2.718	ADM,BCL2L11,BCL6,BHLHE40,BIRC3,BNIP3,CCN1,CCN2,CD274,CD44,CDKN1A,CEBPB,DDIT4,DIRAS3,DUSP1,DUSP4,EPHA2,ERRFI1,ETS2,FAS,FBXL20,FBXO32,FRMD6,GADD45A,HK2,HOXA5,HSPA5,IER3,IGFBP5,IQUB,IRF1,ITGA2,JUN,KIFC3,KLF4,KLF5,MAP2K1,MCL1,NFIL3,NFKBIA,NOD1,NOS3,PFKFB3,PIM1,PMAIP1,PPARG,PTHLH,RASSF1,RASSF5,SENP8,SGK1,SLC2A1,SNAI1,STAT3,TAOK3,UGCG,VEGFA,WWC1,WWTR1	59
Gastrointestinal Disease,Inflammatory Disease,Organismal Injury and Abnormalities	Gastroenteritis	1.35e-12	Decreased	-2.743	ADM,AREG,ARHGAP33,C3,CCL5,CCR7,CD274,CD40,CD44,CEP41,CX3CL1,CXCL2,CXCL8,DDIT3,DHRS9,DRD3,DUSP10,ECM1,EGLN3,ENTPD1,EREG,ETS1,F2RL1,FAS,FOS,FOSL1,GABRP,GATM,GRIN2A,HMGCR,HSD11B1,ICAM1,ID3,IKBKB,IL10RA,IL10RB,IL17RD,IL18,IL1A,ISLR,ITGB8,JAK3,KLF5,KMT2C,LEF1,MADCAM1,MAP3K8,MFSD2A,MMP13,NFIL3,NFKB1,NFKBIA,NFKBID,NLRP3,NOD1,NOD2,NOS3,NPR3,PDE4B,PHLPP1,PIK3R1,PPARG,RELB,RORA,S1PR5,SERPINE1,SGPP2,SLC2A1,…	81
Cell Death and Survival	Apoptosis	1.88e-24	Decreased	-3.06	ABCA1,ABCG1,ACHE,ACKR3,ADAMTSL4,ADM,AHI1,AKR1B1,AMOTL1,ANGPTL4,AQP11,AREG,ASIC2,ATF3,AXIN2,BACH2,BAZ1A,BBC3,BCL11A,BCL2L11,BCL3,BCL6,BHLHE40,BHLHE41,BIRC3,BNIP3,BOK,BTG1,BTG2,C19orf12,C3,CAPRIN2,CASP10,CASZ1,CCDC86,CCL5,CCN1,CCN2,CCR7,CD274,CD40,CD44,CDKN1A,CDON,CEBPB,CELA2A,CHAC1,CHI3L1,CNTF,COL4A3,CREB5,CRTC2,CSF1,CSRNP1,CTNNBIP1,CX3CL1,CXCL2,CXCL8,DACH1,DAO,DAPK3,DCUN1D3,DDIT3,DDIT4,DDX11,DICE…	327
Organismal Injury and Abnormalities,Organismal Survival	Neonatal death	2.99e-07	Decreased	-3.24	ACKR3,BCL11A,BORCS7,CCN2,CD44,CDKN1A,CDON,CEBPB,CREB5,CSGALNACT1,CSGALNACT2,CTNNBIP1,DACH1,EFNB1,F2RL1,F3,FOS,GPR4,HOXA5,HOXB2,HOXB3,ID1,KCNJ2,KDM6B,KLF4,LIG4,LMNB1,LRP4,MESP2,MEX3B,MSX1,NFKB1,NOS3,NR4A2,OTX1,PDE4B,PDPN,PHF21A,POU2F2,PROKR2,PTHLH,PYGO1,RAB3A,REL,SH3GL2,SLC18A2,SLC5A3,SLC6A9,SLCO2A1,SNAI1,SOX9,VEGFA	52
Organismal Injury and Abnormalities	Bleeding	1.36e-07	Decreased	-3.516	ABCA1,ABCG1,ACKR3,ADM,BIRC3,C3,CA12,CACNA1S,CDON,COL4A3,DDIT3,DICER1,E2F8,ENTPD1,F3,FAS,FOS,FZD5,GABRP,GPR4,HABP2,HMGCR,ICAM1,ID1,ID3,IKBKB,IL18,ITGA2B,ITGB8,KCNJ11,LAMA3,MAP3K8,MEIS2,NOS3,NPR3,PDE4B,PDGFB,PDPN,PGF,PLAT,PLAU,PLOD1,PLOD2,PPARG,RASA3,REL,RELB,RUNX1,SERPINE1,SGK1,SHB,SLPI,SMAD3,SOCS7,THBD,TNFAIP3,VEGFA,WNT7B	58
Infectious Diseases,Organismal Injury and Abnormalities	Infection of mammalia	1.35e-09	Decreased	-3.683	ADPRH,BCL3,BCL6,C3,CCR7,CD274,CD40,CD44,CEBPB,DDIT3,DUSP1,DUSP4,DUSP5,F2RL1,FOS,IFIH1,IFNE,IFNLR1,IKBKB,IL10RA,IL18,IRF1,ISG15,ITGAE,JDP2,NFATC2IP,NFKB1,NFKB2,NFKBIZ,NLRP3,NOD1,NOD2,NOS3,PIK3R1,PLAT,PLAU,PLAUR,RBPJ,REL,RELB,SERPINB9,SERPINE1,SLPI,SMAD3,STX11,TICAM1,TLR4,TMPRSS2,TNFRSF1B	49
Developmental Disorder,Organismal Injury and Abnormalities	Hypoplasia of organ	1.05e-10	Decreased	-4.107	AFF1,AHI1,BACH2,BCL11A,BCL3,BCL6,CASZ1,CCN2,CDON,CSGALNACT1,CTNNBIP1,CYP51A1,DDX11,DICER1,EFNB1,ETS1,ETV5,GPR4,HBEGF,HES1,HNF1B,HOXA5,HOXB5,HS6ST1,ID1,ID3,JAK3,KLF4,LDLR,LRP4,MAFF,MAFG,MAP2K1,MCL1,MYBL1,MYC,NFATC4,NFKB1,NFKB2,NOS3,PDGFB,PPARG,PROKR2,PTCH1,RASSF5,RBPJ,RELB,RELN,RPS6KA5,RUNX1,SALL2,SC5D,SCD,SLC1A4,SMAD3,SOX4,SOX9,SPRY1,SPRY2,STAT3,TLE4,TNIP1,TREX1,TTPA,VEGFA,WNT7B,XPA,ZFP36,ZFP36L1	69
Developmental Disorder,Organismal Injury and Abnormalities	Dysgenesis	1.12e-10	Decreased	-4.163	AFF1,AHI1,BACH2,BCL11A,BCL2L11,BCL3,BCL6,CASZ1,CCN2,CDON,CEBPB,CNNM4,CSGALNACT1,CTNNBIP1,CYP51A1,DDX11,DICER1,EFNB1,EPHA4,ETS1,ETV5,GPR4,GPR68,HBEGF,HES1,HNF1B,HOXA5,HOXB5,HS6ST1,ID1,ID3,ITGB6,JAK3,JUN,KCTD1,KLF4,LDLR,LEF1,LRP4,MAFF,MAFG,MAP2K1,MAP3K14,MCL1,MYBL1,MYC,NFATC4,NFKB1,NFKB2,NOS3,OTX1,PDGFB,PPARG,PROKR2,PTCH1,PTHLH,RASSF5,RBPJ,RELB,RELN,RPS6KA5,RUNX1,SALL2,SC5D,SCD,SLC1A4,SMAD3,SOX4,SO…	83
Developmental Disorder,Organismal Injury and Abnormalities	Aplasia or hypoplasia	2.13e-11	Decreased	-4.302	AFF1,AHI1,BACH2,BCL11A,BCL2L11,BCL3,BCL6,CASZ1,CCN2,CDON,CEBPB,CNNM4,CSGALNACT1,CTNNBIP1,CYP51A1,DDX11,DICER1,EFNB1,EPHA4,ETS1,ETV5,GPR4,GPR68,HBEGF,HES1,HNF1B,HOXA5,HOXB5,HS6ST1,ID1,ID3,ITGB6,JAK3,JUN,KCTD1,KLF4,LDLR,LEF1,LRP4,MAFF,MAFG,MAP2K1,MAP3K14,MCL1,MYBL1,MYC,NFATC4,NFKB1,NFKB2,NOS3,OTX1,PDGFB,PPARG,PROKR2,PTCH1,PTHLH,RASSF5,RBPJ,RELB,RELN,RPS6KA5,RUNX1,SALL2,SC5D,SCD,SLC1A4,SMAD3,SOX4,SO…	82
Developmental Disorder,Organismal Injury and Abnormalities	Hypoplasia	1.09e-10	Decreased	-4.302	AFF1,AHI1,BACH2,BCL11A,BCL3,BCL6,CASZ1,CCN2,CDON,CEBPB,CNNM4,CSGALNACT1,CTNNBIP1,CYP51A1,DDX11,DICER1,EFNB1,ETS1,ETV5,GPR4,GPR68,HBEGF,HES1,HNF1B,HOXA5,HOXB5,HS6ST1,ID1,ID3,ITGB6,JAK3,JUN,KLF4,LDLR,LRP4,MAFF,MAFG,MAP2K1,MCL1,MYBL1,MYC,NFATC4,NFKB1,NFKB2,NOS3,OTX1,PDGFB,PPARG,PROKR2,PTCH1,PTHLH,RASSF5,RBPJ,RELB,RELN,RPS6KA5,RUNX1,SALL2,SC5D,SCD,SLC1A4,SMAD3,SOX4,SOX9,SPRY1,SPRY2,STAT3,TLE4,TNIP1,T…	76
Developmental Disorder,Organismal Injury and Abnormalities	Growth Failure	1.09e-08	Decreased	-4.569	ABCA1,AQP11,AREG,BCL6,BMAL1,CDKN1A,CHSY1,CNPY3,CSF1,CSGALNACT1,DACT3,DCHS1,DDX11,DLL4,DNAAF2,E2F8,EDNRB,EGR1,ETS1,F3,FOSL2,GADD45A,GLIS3,GNPTAB,HK2,HOXA5,HS6ST1,ID1,ITGA5,KAT2B,KMT2C,MEIS2,MSX1,MYBL1,MYC,NDRG1,NFATC4,NFKB1,NFKB2,NFKBIA,NOA1,NOS3,PATZ1,PDGFB,PIM1,PLAG1,PLAT,PLAU,PNPLA8,PPARG,PTPN12,PYGO1,RALA,RASGRF1,RBPJ,RFX2,SC5D,SH3GL2,SLC18A2,SLC1A2,SLC2A1,SLC39A14,SMAD3,SNAI1,SOCS7,STAT3,THBD…	75
Organismal Injury and Abnormalities,Organismal Survival	Perinatal death	3.56e-13	Decreased	-4.951	ABCA1,ACKR3,ANGPTL4,BCL11A,BORCS7,CCN2,CD44,CDKN1A,CDON,CEBPB,CREB5,CSGALNACT1,CSGALNACT2,CTNNBIP1,DACH1,DCHS1,DICER1,DNAJB9,EFNB1,EHD1,ELOVL4,ETS1,F2RL1,F3,FOS,GPR4,HBEGF,HES1,HOXA5,HOXB2,HOXB3,HS6ST1,ID1,ITGB8,JUN,JUNB,KCNJ2,KDM6B,KLF4,LIG4,LMNB1,LRP4,MAFF,MAFG,MESP2,MEX3B,MSX1,NFKB1,NLRP3,NOS3,NR4A2,OTX1,PDE4B,PDGFB,PDPN,PHF21A,PIK3R1,POU2F2,PPP1R15A,PROKR2,PTGES,PTHLH,PYGO1,RAB3A,REL,RIPK4,SA…	84
Developmental Disorder,Organismal Injury and Abnormalities	Growth failure or short stature	1.35e-07	Decreased	-4.97	ABCA1,ADAMTSL2,ANKH,AQP11,AREG,BCL6,BMAL1,CCN2,CDKN1A,CHSY1,CNPY3,CSF1,CSGALNACT1,DACT3,DCHS1,DDX11,DLL4,DNAAF2,E2F8,EDNRB,EGR1,ETS1,F3,FOSL2,GADD45A,GLIS3,GNPTAB,HK2,HOXA5,HS6ST1,ID1,ITGA2,ITGA5,KAT2B,KMT2C,MEIS2,MMP13,MSX1,MYBL1,MYC,NDRG1,NFATC4,NFKB1,NFKB2,NFKBIA,NOA1,NOS3,PATZ1,PDGFB,PIM1,PLAG1,PLAT,PLAU,PNPLA8,PPARG,PTHLH,PTPN12,PYGO1,RALA,RASGRF1,RBPJ,RFX2,SC5D,SERPINE1,SH3GL2,SLC18A2,SLC1A…	84
Organismal Injury and Abnormalities,Organismal Survival	Organismal death	2.77e-26	Decreased	-8.341	ABCA1,ABCB6,ABCG1,ACHE,ACKR3,ADAMTSL4,ADM,AFF1,AHI1,ALDOC,ANGPTL4,ANKH,AQP11,AREG,ARID5A,ATF3,BBC3,BCAT1,BCL11A,BCL2L11,BCL3,BCL6,BHLHE40,BIRC3,BMAL1,BORCS7,BTG2,C3,CA12,CACNA1S,CASZ1,CCDC86,CCN1,CCN2,CD274,CD40,CD44,CD68,CDA,CDKN1A,CDO1,CDON,CEBPB,CLDN4,CNPY3,CNTF,COBLL1,COL4A3,CREB5,CSAD,CSF1,CSGALNACT1,CSGALNACT2,CSRNP1,CTNNBIP1,CXCL2,CXCL8,CYP1A1,CYP51A1,DACH1,DCHS1,DDIT3,DDX11,DICER1,DLL4,DN…	325

## Sheet: PAVEC
Categories	Diseases or Functions Annotation	p-value	Predicted Activation State	Activation z-score	Molecules	# Molecules
Cancer,Organismal Injury and Abnormalities	Cancer	2.1e-219	Increased	5.365	AARS1,AASDHPPT,ABCA1,ABCA13,ABCB10,ABCC1,ABCC3,ABCD3,ABCF2,ABHD11,ABHD14B,ABHD17C,ABHD2,ABHD4,ABL2,ABLIM1,ABLIM3,ABRAXAS1,ABT1,ABTB1,ACAA2,ACAD11,ACADS,ACADSB,ACAT2,ACBD4,ACE,ACER3,ACHE,ACKR3,ACOT13,ACOX2,ACOX3,ACP2,ACSL1,ACSL3,ACSL5,ACSS2,ACTB,ACTR1B,ACTR6,ACVR2B,ACVRL1,ADAM12,ADAM17,ADAM19,ADAM9,ADAMTS10,ADAMTS17,ADAMTS20,ADAMTS4,ADAMTS5,ADAMTS6,ADAMTS7,ADAMTSL4,ADAR,ADARB1,ADAT2,ADCY4,ADD1,ADD…	3084		Diseases or Functions Annotation	Molecules
Cancer,Organismal Injury and Abnormalities	Solid tumor	5.32e-220	Increased	4.715	AARS1,AASDHPPT,ABCA1,ABCA13,ABCB10,ABCC1,ABCC3,ABCD3,ABCF2,ABHD11,ABHD14B,ABHD17C,ABHD2,ABHD4,ABL2,ABLIM1,ABLIM3,ABRAXAS1,ABT1,ABTB1,ACAA2,ACAD11,ACADS,ACADSB,ACAT2,ACBD4,ACE,ACER3,ACHE,ACKR3,ACOT13,ACOX2,ACOX3,ACP2,ACSL1,ACSL3,ACSL5,ACSS2,ACTB,ACTR1B,ACTR6,ACVR2B,ACVRL1,ADAM12,ADAM17,ADAM19,ADAM9,ADAMTS10,ADAMTS17,ADAMTS20,ADAMTS4,ADAMTS5,ADAMTS6,ADAMTS7,ADAMTSL4,ADAR,ADARB1,ADAT2,ADCY4,ADD1,ADD…	3085		Cancer	AARS1	AASDHPPT	ABCA1	ABCA13	ABCB10	ABCC1	ABCC3	ABCD3	ABCF2	ABHD11	ABHD14B	ABHD17C	ABHD2	ABHD4	ABL2	ABLIM1	ABLIM3	ABRAXAS1	ABT1	ABTB1	ACAA2	ACAD11	ACADS	ACADSB	ACAT2	ACBD4	ACE	ACER3	ACHE	ACKR3	ACOT13	ACOX2	ACOX3	ACP2	ACSL1	ACSL3	ACSL5	ACSS2	ACTB	ACTR1B	ACTR6
Cancer,Organismal Injury and Abnormalities	Extracranial solid tumor	5.05e-212	Increased	4.686	AARS1,AASDHPPT,ABCA1,ABCA13,ABCB10,ABCC1,ABCC3,ABCD3,ABCF2,ABHD11,ABHD14B,ABHD17C,ABHD2,ABHD4,ABL2,ABLIM1,ABLIM3,ABRAXAS1,ABT1,ABTB1,ACAA2,ACAD11,ACADS,ACADSB,ACAT2,ACBD4,ACE,ACER3,ACHE,ACKR3,ACOT13,ACOX2,ACOX3,ACP2,ACSL1,ACSL3,ACSL5,ACSS2,ACTB,ACTR1B,ACTR6,ACVR2B,ACVRL1,ADAM12,ADAM17,ADAM19,ADAM9,ADAMTS10,ADAMTS17,ADAMTS20,ADAMTS4,ADAMTS5,ADAMTS6,ADAMTS7,ADAMTSL4,ADAR,ADARB1,ADAT2,ADCY4,ADD1,ADD…	3067		Solid tumor	AARS1	AASDHPPT	ABCA1	ABCA13	ABCB10	ABCC1	ABCC3	ABCD3	ABCF2	ABHD11	ABHD14B	ABHD17C	ABHD2	ABHD4	ABL2	ABLIM1	ABLIM3	ABRAXAS1	ABT1	ABTB1	ACAA2	ACAD11	ACADS	ACADSB	ACAT2	ACBD4	ACE	ACER3	ACHE	ACKR3	ACOT13	ACOX2	ACOX3	ACP2	ACSL1	ACSL3	ACSL5	ACSS2	ACTB	ACTR1B	ACTR6
Cancer,Organismal Injury and Abnormalities	Malignant solid tumor	3.82e-223	Increased	4.37	AARS1,AASDHPPT,ABCA1,ABCA13,ABCB10,ABCC1,ABCC3,ABCD3,ABCF2,ABHD11,ABHD14B,ABHD17C,ABHD2,ABHD4,ABL2,ABLIM1,ABLIM3,ABRAXAS1,ABT1,ABTB1,ACAA2,ACAD11,ACADS,ACADSB,ACAT2,ACBD4,ACE,ACER3,ACHE,ACKR3,ACOT13,ACOX2,ACOX3,ACP2,ACSL1,ACSL3,ACSL5,ACSS2,ACTB,ACTR1B,ACTR6,ACVR2B,ACVRL1,ADAM12,ADAM17,ADAM19,ADAM9,ADAMTS10,ADAMTS17,ADAMTS20,ADAMTS4,ADAMTS5,ADAMTS6,ADAMTS7,ADAMTSL4,ADAR,ADARB1,ADAT2,ADCY4,ADD1,ADD…	3081		Extracranial solid tumor	AARS1	AASDHPPT	ABCA1	ABCA13	ABCB10	ABCC1	ABCC3	ABCD3	ABCF2	ABHD11	ABHD14B	ABHD17C	ABHD2	ABHD4	ABL2	ABLIM1	ABLIM3	ABRAXAS1	ABT1	ABTB1	ACAA2	ACAD11	ACADS	ACADSB	ACAT2	ACBD4	ACE	ACER3	ACHE	ACKR3	ACOT13	ACOX2	ACOX3	ACP2	ACSL1	ACSL3	ACSL5	ACSS2	ACTB	ACTR1B	ACTR6
Cell Death and Survival	Cell survival	4.87e-27	Increased	4.257	AARS1,ABCA1,ABCC1,ABCC3,ABL2,ACE,ACHE,ACKR3,ACSL5,ACVR2B,ACVRL1,ADAM17,ADAR,ADIPOR1,ADM,ADORA2A,AEN,AFAP1L2,AGA,AGO2,AHR,AIFM2,AK1,ALCAM,ALDH1A3,ALKBH3,ALPK2,ANAPC4,ANLN,ANP32E,ANTXR1,ANXA2,APAF1,APEX1,APLN,APOA1,APOB,APPL1,ARFGEF2,ARRB1,ASAH1,ASNS,ATF3,ATF4,ATF5,ATR,B2M,BABAM2,BAG1,BARD1,BBC3,BCAR1,BCL10,BCL2,BCL2L11,BCL3,BCL6,BCL6B,BCR,BDNF,BHLHE40,BICC1,BID,BIRC3,BMI1,BMP2,BMP4,BMP6,BMX,BRCA1,…	566		Malignant solid tumor	AARS1	AASDHPPT	ABCA1	ABCA13	ABCB10	ABCC1	ABCC3	ABCD3	ABCF2	ABHD11	ABHD14B	ABHD17C	ABHD2	ABHD4	ABL2	ABLIM1	ABLIM3	ABRAXAS1	ABT1	ABTB1	ACAA2	ACAD11	ACADS	ACADSB	ACAT2	ACBD4	ACE	ACER3	ACHE	ACKR3	ACOT13	ACOX2	ACOX3	ACP2	ACSL1	ACSL3	ACSL5	ACSS2	ACTB	ACTR1B	ACTR6
Cell-To-Cell Signaling and Interaction,Cellular Movement	Recruitment of cells	2.35e-10	Increased	4.225	ACVRL1,ADAM17,ADGRE5,ADRB2,AHR,APOA1,APOB,ARHGEF2,BCL3,BCL6,BDNF,BHLHE40,C3,C5AR2,CAT,CBLB,CCL11,CCL2,CCN1,CD44,CD74,CD93,CD99L2,CHI3L1,CITED2,CSF1,CSF3,CX3CL1,CXCL2,CXCL8,CXCR4,EDIL3,EDN1,EFNB2,EGR1,EIF2AK4,ENG,EPAS1,ETS1,F3,FAS,FLOT1,FLT1,FN1,FUT8,GDF15,GNA13,GPRC5A,GSN,HBEGF,HEY2,HIF1A,ICAM1,IFNAR1,IKBKB,IL15,IL17RA,IL1A,IL33,IL6,IRF7,ITGAE,KDM6B,LGALS3,LRRK2,MAP3K8,MAPK7,MMP28,NCF4,NEDD4L,NFE…	126		Cell survival	AARS1	ABCA1	ABCC1	ABCC3	ABL2	ACE	ACHE	ACKR3	ACSL5	ACVR2B	ACVRL1	ADAM17	ADAR	ADIPOR1	ADM	ADORA2A	AEN	AFAP1L2	AGA	AGO2	AHR	AIFM2	AK1	ALCAM	ALDH1A3	ALKBH3	ALPK2	ANAPC4	ANLN	ANP32E	ANTXR1	ANXA2	APAF1	APEX1	APLN	APOA1	APOB	APPL1	ARFGEF2	ARRB1	ASAH1
Cancer,Organismal Injury and Abnormalities	Cancer of cells	1.23e-42	Increased	4.123	ABCA1,ABCA13,ABCC1,ABCC3,ABL2,ABLIM1,ABLIM3,ABRAXAS1,ACAD11,ACADSB,ACE,ACHE,ACOX2,ACP2,ACSL3,ACSS2,ACTB,ACTR1B,ACVRL1,ADAM12,ADAM17,ADAM19,ADAM9,ADAMTS10,ADAMTS17,ADAMTS20,ADAMTS6,ADAMTS7,ADAMTSL4,ADAR,ADARB1,ADCY4,ADD1,ADD3,ADGRA3,ADGRE5,ADGRL2,ADGRL4,ADIPOR1,ADORA2A,ADRB2,AEN,AFAP1L2,AGA,AGL,AGO2,AHR,AIFM2,AKAP1,AKAP11,AKAP12,AKIRIN2,ALAS1,ALCAM,ALDH2,ALG12,ALPK2,ALS2CL,ANGEL1,ANGPTL4,ANKH,ANKL…	1516		Recruitment of cells	ACVRL1	ADAM17	ADGRE5	ADRB2	AHR	APOA1	APOB	ARHGEF2	BCL3	BCL6	BDNF	BHLHE40	C3	C5AR2	CAT	CBLB	CCL11	CCL2	CCN1	CD44	CD74	CD93	CD99L2	CHI3L1	CITED2	CSF1	CSF3	CX3CL1	CXCL2	CXCL8	CXCR4	EDIL3	EDN1	EFNB2	EGR1	EIF2AK4	ENG	EPAS1	ETS1	F3	FAS
Cellular Function and Maintenance	Cellular homeostasis	2.2e-25	Increased	4.107	AATF,ABCA1,ABCC1,ABCC3,ABCD3,ABL2,ACE,ACHE,ACOT13,ACP2,ACSL1,ADAM17,ADAM9,ADIPOR1,ADM,ADORA2A,ADRB2,AGA,AHR,AK1,AKAP1,AKR1B1,ALDH2,ANGPTL4,ANKH,ANXA2,AP3B1,APAF1,APLN,APOA1,APPL1,ARRB1,ARSA,ASAH1,ATF4,ATF5,ATG101,ATP1A1,ATP1B1,ATP2A3,ATP2B1,ATP6V0D1,B2M,B3GNT2,BACH2,BARD1,BBC3,BCAT2,BCL10,BCL2,BCL2L11,BCL3,BCL6,BCR,BDKRB2,BDNF,BHLHE40,BID,BLOC1S1,BMAL1,BMF,BMI1,BMP2,BMP4,BMP6,BMPR2,BNIP3L,BOK,BOR…	586		Cancer of cells	ABCA1	ABCA13	ABCC1	ABCC3	ABL2	ABLIM1	ABLIM3	ABRAXAS1	ACAD11	ACADSB	ACE	ACHE	ACOX2	ACP2	ACSL3	ACSS2	ACTB	ACTR1B	ACVRL1	ADAM12	ADAM17	ADAM19	ADAM9	ADAMTS10	ADAMTS17	ADAMTS20	ADAMTS6	ADAMTS7	ADAMTSL4	ADAR	ADARB1	ADCY4	ADD1	ADD3	ADGRA3	ADGRE5	ADGRL2	ADGRL4	ADIPOR1	ADORA2A	ADRB2
Cancer,Organismal Injury and Abnormalities	Extrapancreatic malignant tumor	1.59e-186	Increased	4.076	AASDHPPT,ABCA1,ABCA13,ABCB10,ABCC1,ABCC3,ABCD3,ABCF2,ABHD11,ABHD14B,ABHD2,ABHD4,ABL2,ABLIM1,ABLIM3,ABRAXAS1,ABT1,ABTB1,ACAA2,ACAD11,ACADS,ACADSB,ACAT2,ACBD4,ACE,ACER3,ACHE,ACKR3,ACOT13,ACOX2,ACOX3,ACP2,ACSL1,ACSL3,ACSL5,ACSS2,ACTB,ACTR1B,ACTR6,ACVR2B,ACVRL1,ADAM12,ADAM17,ADAM19,ADAM9,ADAMTS10,ADAMTS17,ADAMTS20,ADAMTS4,ADAMTS5,ADAMTS6,ADAMTS7,ADAMTSL4,ADAR,ADARB1,ADAT2,ADCY4,ADD1,ADD3,ADGRA3,ADGRE…	2995		Cellular homeostasis	AATF	ABCA1	ABCC1	ABCC3	ABCD3	ABL2	ACE	ACHE	ACOT13	ACP2	ACSL1	ADAM17	ADAM9	ADIPOR1	ADM	ADORA2A	ADRB2	AGA	AHR	AK1	AKAP1	AKR1B1	ALDH2	ANGPTL4	ANKH	ANXA2	AP3B1	APAF1	APLN	APOA1	APPL1	ARRB1	ARSA	ASAH1	ATF4	ATF5	ATG101	ATP1A1	ATP1B1	ATP2A3	ATP2B1
Cancer,Organismal Injury and Abnormalities	Invasive cancer	2.27e-28	Increased	4.042	ABCA1,ABCC3,ABL2,ABLIM1,ABRAXAS1,ACKR3,ACOT13,ACTB,ADAM12,ADAM17,ADAM9,ADAMTS10,ADAMTS20,ADAMTS4,ADAMTS5,ADAMTS6,ADAR,ADGRE5,ADIRF,ADM,ADORA2A,AIFM2,AKAP12,AKIRIN2,ALCAM,ALDH2,ANGPTL4,ANXA2,APOA1,ARHGAP32,ARHGEF2,ARHGEF37,ARID3A,ARRB1,ASAH1,ASPM,ATAD2,ATAD3A,ATF3,ATR,B2M,BACH2,BARD1,BBC3,BCAR1,BCL2,BCL2L11,BDKRB2,BMERB1,BMI1,BMP2,BMP4,BMPR2,BPNT2,BRCA1,BRCA2,BUB1B,C1QBP,C3,C8orf76,CA9,CABLES1,CAL…	539		Extrapancreatic malignant tumor	AASDHPPT	ABCA1	ABCA13	ABCB10	ABCC1	ABCC3	ABCD3	ABCF2	ABHD11	ABHD14B	ABHD2	ABHD4	ABL2	ABLIM1	ABLIM3	ABRAXAS1	ABT1	ABTB1	ACAA2	ACAD11	ACADS	ACADSB	ACAT2	ACBD4	ACE	ACER3	ACHE	ACKR3	ACOT13	ACOX2	ACOX3	ACP2	ACSL1	ACSL3	ACSL5	ACSS2	ACTB	ACTR1B	ACTR6	ACVR2B	ACVRL1
Cancer,Organismal Injury and Abnormalities	Metastasis	1.58e-22	Increased	3.954	ABCA1,ABCC3,ABL2,ABLIM1,ABRAXAS1,ACKR3,ACTB,ADAM12,ADAM17,ADAM9,ADAR,ADGRE5,ADIRF,ADM,ADORA2A,AIFM2,AKAP12,AKIRIN2,ALCAM,ANGPTL4,ANXA2,APOA1,ARHGEF37,ARID3A,ASAH1,ASPM,ATAD3A,ATF3,ATR,B2M,BACH2,BARD1,BBC3,BCAR1,BCL2,BCL2L11,BMERB1,BMI1,BMP2,BMP4,BMPR2,BPNT2,BRCA1,BRCA2,C1QBP,C3,C8orf76,CA9,CALD1,CALU,CAMLG,CAPN15,CASP10,CASP3,CAT,CBFB,CBS/LOC102724560,CCDC80,CCL2,CCN1,CCN3,CCN5,CCND2,CD44,CD86,CD…	426		Invasive cancer	ABCA1	ABCC3	ABL2	ABLIM1	ABRAXAS1	ACKR3	ACOT13	ACTB	ADAM12	ADAM17	ADAM9	ADAMTS10	ADAMTS20	ADAMTS4	ADAMTS5	ADAMTS6	ADAR	ADGRE5	ADIRF	ADM	ADORA2A	AIFM2	AKAP12	AKIRIN2	ALCAM	ALDH2	ANGPTL4	ANXA2	APOA1	ARHGAP32	ARHGEF2	ARHGEF37	ARID3A	ARRB1	ASAH1	ASPM	ATAD2	ATAD3A	ATF3	ATR	B2M
Cancer,Organismal Injury and Abnormalities	Advanced stage tumor	1.58e-24	Increased	3.945	ABCA1,ABCC3,ABL2,ABLIM1,ABRAXAS1,ACKR3,ACTB,ADAM12,ADAM17,ADAM9,ADAR,ADGRE5,ADIRF,ADM,ADORA2A,AIFM2,AKAP12,AKIRIN2,ALCAM,ANGPTL4,ANXA2,APOA1,ARHGEF37,ARID3A,ASAH1,ASPM,ATAD3A,ATF3,ATP8B1,ATR,B2M,BACH2,BARD1,BBC3,BCAR1,BCL10,BCL2,BCL2L11,BCR,BMERB1,BMI1,BMP2,BMP4,BMP6,BMPR2,BPNT2,BRCA1,BRCA2,BTG1,C1QBP,C3,C8orf76,CA9,CALD1,CALU,CAMLG,CAPN15,CASP10,CASP3,CAT,CBFB,CBS/LOC102724560,CCDC80,CCL2,CCN1,C…	459		Metastasis	ABCA1	ABCC3	ABL2	ABLIM1	ABRAXAS1	ACKR3	ACTB	ADAM12	ADAM17	ADAM9	ADAR	ADGRE5	ADIRF	ADM	ADORA2A	AIFM2	AKAP12	AKIRIN2	ALCAM	ANGPTL4	ANXA2	APOA1	ARHGEF37	ARID3A	ASAH1	ASPM	ATAD3A	ATF3	ATR	B2M	BACH2	BARD1	BBC3	BCAR1	BCL2	BCL2L11	BMERB1	BMI1	BMP2	BMP4	BMPR2
Cancer,Organismal Injury and Abnormalities	Advanced malignant tumor	2.38e-24	Increased	3.945	ABCA1,ABCC3,ABL2,ABLIM1,ABRAXAS1,ACKR3,ACTB,ADAM12,ADAM17,ADAM9,ADAR,ADGRE5,ADIRF,ADM,ADORA2A,AIFM2,AKAP12,AKIRIN2,ALCAM,ANGPTL4,ANXA2,APOA1,ARHGEF37,ARID3A,ASAH1,ASPM,ATAD3A,ATF3,ATP8B1,ATR,B2M,BACH2,BARD1,BBC3,BCAR1,BCL10,BCL2,BCL2L11,BCR,BMERB1,BMI1,BMP2,BMP4,BMPR2,BPNT2,BRCA1,BRCA2,BTG1,C1QBP,C3,C8orf76,CA9,CALD1,CALU,CAMLG,CAPN15,CASP10,CASP3,CAT,CBFB,CBS/LOC102724560,CCDC80,CCL2,CCN1,CCN3,C…	458		Advanced stage tumor	ABCA1	ABCC3	ABL2	ABLIM1	ABRAXAS1	ACKR3	ACTB	ADAM12	ADAM17	ADAM9	ADAR	ADGRE5	ADIRF	ADM	ADORA2A	AIFM2	AKAP12	AKIRIN2	ALCAM	ANGPTL4	ANXA2	APOA1	ARHGEF37	ARID3A	ASAH1	ASPM	ATAD3A	ATF3	ATP8B1	ATR	B2M	BACH2	BARD1	BBC3	BCAR1	BCL10	BCL2	BCL2L11	BCR	BMERB1	BMI1
Cell-To-Cell Signaling and Interaction,Inflammatory Response	Immune response of leukocytes	6.66e-08	Increased	3.929	ABCA1,ACE,ADORA2A,ADRB2,APOA1,ATP1A1,BCAR1,BCL2L11,BCL6,BCR,BHLHE40,BIN1,C3,CBLB,CCL11,CCL2,CD44,CD74,CD86,CD93,CDKN1A,CEBPB,CLCN3,COQ7,CSF1,CSF3,CX3CL1,CXCL8,CYP2S1,EGLN3,EIF2AK4,EIF4E,ERN1,ETS1,F2R,F3,FAS,FN1,FSTL1,FURIN,FYN,GSN,HIF1A,HSDL1,ICAM1,IFNAR1,IKBKB,IL10RA,IL10RB,IL15,IL1RL1,IL27RA,IL33,IL6,ISG15,ITGAL,ITGB3,LGALS3,LTBP1,MALT1,MANF,MAP3K8,MERTK,NAMPT,NFE2L2,NHLRC2,NTN1,P2RX7,PARP1,PEC…	108		Advanced malignant tumor	ABCA1	ABCC3	ABL2	ABLIM1	ABRAXAS1	ACKR3	ACTB	ADAM12	ADAM17	ADAM9	ADAR	ADGRE5	ADIRF	ADM	ADORA2A	AIFM2	AKAP12	AKIRIN2	ALCAM	ANGPTL4	ANXA2	APOA1	ARHGEF37	ARID3A	ASAH1	ASPM	ATAD3A	ATF3	ATP8B1	ATR	B2M	BACH2	BARD1	BBC3	BCAR1	BCL10	BCL2	BCL2L11	BCR	BMERB1	BMI1
Cell-To-Cell Signaling and Interaction,Cellular Movement	Recruitment of blood cells	6.94e-10	Increased	3.898	ACVRL1,ADAM17,ADGRE5,ADRB2,AHR,APOA1,APOB,ARHGEF2,BCL3,BDNF,BHLHE40,C3,C5AR2,CAT,CBLB,CCL11,CCL2,CCN1,CD44,CD74,CD93,CD99L2,CHI3L1,CITED2,CSF1,CSF3,CX3CL1,CXCL2,CXCL8,CXCR4,EDIL3,EDN1,EGR1,EIF2AK4,EPAS1,ETS1,F3,FAS,FLOT1,FLT1,FN1,FUT8,GDF15,GNA13,GPRC5A,GSN,HBEGF,HIF1A,ICAM1,IFNAR1,IKBKB,IL15,IL17RA,IL1A,IL33,IL6,IRF7,ITGAE,KDM6B,LGALS3,LRRK2,MAP3K8,MAPK7,MMP28,NCF4,NEDD4L,NFE2L2,NFKB1,NFKBIA,NIN…	117		Immune response of leukocytes	ABCA1	ACE	ADORA2A	ADRB2	APOA1	ATP1A1	BCAR1	BCL2L11	BCL6	BCR	BHLHE40	BIN1	C3	CBLB	CCL11	CCL2	CD44	CD74	CD86	CD93	CDKN1A	CEBPB	CLCN3	COQ7	CSF1	CSF3	CX3CL1	CXCL8	CYP2S1	EGLN3	EIF2AK4	EIF4E	ERN1	ETS1	F2R	F3	FAS	FN1	FSTL1	FURIN	FYN
Cell-To-Cell Signaling and Interaction,Cellular Movement,Hematological System Development and Function,Immune Cell Trafficking	Recruitment of leukocytes	2.67e-09	Increased	3.886	ACVRL1,ADAM17,ADGRE5,ADRB2,AHR,APOA1,APOB,ARHGEF2,BCL3,BHLHE40,C3,C5AR2,CAT,CBLB,CCL11,CCL2,CCN1,CD44,CD74,CD93,CD99L2,CHI3L1,CITED2,CSF1,CSF3,CX3CL1,CXCL2,CXCL8,CXCR4,EDIL3,EDN1,EGR1,EIF2AK4,EPAS1,ETS1,F3,FAS,FLOT1,FLT1,FN1,FUT8,GDF15,GPRC5A,GSN,HBEGF,HIF1A,ICAM1,IFNAR1,IKBKB,IL15,IL17RA,IL1A,IL33,IL6,IRF7,ITGAE,KDM6B,LGALS3,MAP3K8,MAPK7,MMP28,NCF4,NEDD4L,NFE2L2,NFKB1,NFKBIA,NINJ1,NRAS,NTN1,OLR1…	113		Recruitment of blood cells	ACVRL1	ADAM17	ADGRE5	ADRB2	AHR	APOA1	APOB	ARHGEF2	BCL3	BDNF	BHLHE40	C3	C5AR2	CAT	CBLB	CCL11	CCL2	CCN1	CD44	CD74	CD93	CD99L2	CHI3L1	CITED2	CSF1	CSF3	CX3CL1	CXCL2	CXCL8	CXCR4	EDIL3	EDN1	EGR1	EIF2AK4	EPAS1	ETS1	F3	FAS	FLOT1	FLT1	FN1
Cellular Development,Cellular Growth and Proliferation,Hematological System Development and Function,Hematopoiesis,Lymphoid Tissue Structure and Development,Tissue Development	Leukopoiesis	8.48e-15	Increased	3.853	ABCA1,ABL2,ACHE,ADAM12,ADAM17,ADAM9,ADM,AHR,AP3B1,APAF1,ARID3A,ARRB1,ATP11C,B2M,BABAM2,BACH2,BATF2,BBC3,BCL10,BCL2,BCL2L11,BCL3,BCL6,BDNF,BHLHE40,BMAL1,BMP2,BMP4,BRCA1,BST1,CADM1,CAST,CBFB,CBLB,CBS/LOC102724560,CCL11,CCL2,CCN1,CCND2,CD44,CD74,CD83,CD86,CDA,CDK6,CDKN1A,CDKN2D,CEBPB,CHI3L1,CISH,CITED2,CLCF1,CRTC2,CSF1,CSF3,CSK,CTNNBIP1,CXCL8,CXCR4,DDIT3,DFFB,DGKZ,DICER1,DLL4,DNAJA2,DNAJA3,DNAJB9,DO…	283		Recruitment of leukocytes	ACVRL1	ADAM17	ADGRE5	ADRB2	AHR	APOA1	APOB	ARHGEF2	BCL3	BHLHE40	C3	C5AR2	CAT	CBLB	CCL11	CCL2	CCN1	CD44	CD74	CD93	CD99L2	CHI3L1	CITED2	CSF1	CSF3	CX3CL1	CXCL2	CXCL8	CXCR4	EDIL3	EDN1	EGR1	EIF2AK4	EPAS1	ETS1	F3	FAS	FLOT1	FLT1	FN1	FUT8
Cellular Movement	Invasion of tumor cell lines	3.11e-16	Increased	3.792	ABL2,ABLIM1,ACSL3,ACSS2,ADAM12,ADAM17,ADAM9,ADGRE5,ADGRL2,ADM,ADRB2,AGO2,AHR,AKAP12,ALCAM,ALKBH3,ANGPTL4,ANKRD11,ANXA2,APEX1,ARID3A,ARRDC3,ASNS,ASPH,ATAD3A,ATF3,AVL9,BAG1,BATF2,BBC3,BCAR1,BCL10,BCL2,BDNF,BIN1,BMP2,BMP4,BMP6,BMPR2,BPNT2,BRCA1,BTG2,BTG3,C1QBP,C8orf76,CAPN12,CARD10,CASP3,CAT,CBX5,CCDC137,CCL11,CCL2,CCN1,CCN3,CCN5,CCNB1,CD44,CD74,CDH13,CDK14,CDKN1A,CDKN3,CEBPB,CEBPD,CENPF,CERK,CNDP2,…	386		Leukopoiesis	ABCA1	ABL2	ACHE	ADAM12	ADAM17	ADAM9	ADM	AHR	AP3B1	APAF1	ARID3A	ARRB1	ATP11C	B2M	BABAM2	BACH2	BATF2	BBC3	BCL10	BCL2	BCL2L11	BCL3	BCL6	BDNF	BHLHE40	BMAL1	BMP2	BMP4	BRCA1	BST1	CADM1	CAST	CBFB	CBLB	CBS/LOC102724560	CCL11	CCL2	CCN1	CCND2	CD44	CD74
Cell-To-Cell Signaling and Interaction,Cellular Movement	Recruitment of myeloid cells	4.96e-09	Increased	3.766	ACVRL1,ADAM17,ADGRE5,ADRB2,AHR,APOA1,APOB,ARHGEF2,BCL3,BHLHE40,C3,C5AR2,CAT,CBLB,CCL11,CCL2,CCN1,CD44,CD74,CD99L2,CHI3L1,CITED2,CSF1,CX3CL1,CXCL2,CXCL8,CXCR4,EDIL3,EDN1,EIF2AK4,EPAS1,ETS1,F3,FLOT1,FLT1,FUT8,GDF15,GPRC5A,GSN,HBEGF,ICAM1,IFNAR1,IKBKB,IL17RA,IL1A,IL33,IL6,IRF7,KDM6B,LGALS3,LRRK2,MAP3K8,MAPK7,MMP28,NCF4,NEDD4L,NFE2L2,NFKB1,NFKBIA,NRAS,NTN1,OLR1,ORAI1,P2RY2,PARP1,PDGFB,PECAM1,PGF,PLA2…	98		Invasion of tumor cell lines	ABL2	ABLIM1	ACSL3	ACSS2	ADAM12	ADAM17	ADAM9	ADGRE5	ADGRL2	ADM	ADRB2	AGO2	AHR	AKAP12	ALCAM	ALKBH3	ANGPTL4	ANKRD11	ANXA2	APEX1	ARID3A	ARRDC3	ASNS	ASPH	ATAD3A	ATF3	AVL9	BAG1	BATF2	BBC3	BCAR1	BCL10	BCL2	BDNF	BIN1	BMP2	BMP4	BMP6	BMPR2	BPNT2	BRCA1
Cancer,Organismal Injury and Abnormalities	Hematological or lymphatic system tumor	1.8e-30	Increased	3.752	ABCA1,ABCA13,ABCC1,ABCC3,ABL2,ABLIM1,ABRAXAS1,ABTB1,ACAD11,ACADSB,ACE,ACHE,ACOX2,ACP2,ACSL1,ACSL3,ACTB,ACVRL1,ADAM12,ADAM17,ADAM19,ADAM9,ADAMTS17,ADAMTS5,ADAMTS6,ADAMTS7,ADAMTSL4,ADAR,ADCY4,ADD1,ADD3,ADGRL2,ADGRL4,ADORA2A,ADRB2,AEN,AFAP1L2,AGA,AGL,AHR,AKAP11,AKIRIN2,ALAS1,ALDH1A3,ALDH2,ALDH6A1,ALDH7A1,ALG12,ALPK2,ANAPC4,ANGPTL4,ANKH,ANKLE2,ANKRD11,ANKRD35,ANKS1A,ANLN,ANTXR1,ANXA2,ANXA4,APAF1,APEH…	1154		Recruitment of myeloid cells	ACVRL1	ADAM17	ADGRE5	ADRB2	AHR	APOA1	APOB	ARHGEF2	BCL3	BHLHE40	C3	C5AR2	CAT	CBLB	CCL11	CCL2	CCN1	CD44	CD74	CD99L2	CHI3L1	CITED2	CSF1	CX3CL1	CXCL2	CXCL8	CXCR4	EDIL3	EDN1	EIF2AK4	EPAS1	ETS1	F3	FLOT1	FLT1	FUT8	GDF15	GPRC5A	GSN	HBEGF	ICAM1
Cancer,Organismal Injury and Abnormalities	Non-central nervous system malignant neoplasm	2.99e-211	Increased	3.746	AARS1,AASDHPPT,ABCA1,ABCA13,ABCB10,ABCC1,ABCC3,ABCD3,ABCF2,ABHD11,ABHD14B,ABHD17C,ABHD2,ABHD4,ABL2,ABLIM1,ABLIM3,ABRAXAS1,ABT1,ABTB1,ACAA2,ACAD11,ACADS,ACADSB,ACAT2,ACBD4,ACE,ACER3,ACHE,ACKR3,ACOT13,ACOX2,ACOX3,ACP2,ACSL1,ACSL3,ACSL5,ACSS2,ACTB,ACTR1B,ACTR6,ACVR2B,ACVRL1,ADAM12,ADAM17,ADAM19,ADAM9,ADAMTS10,ADAMTS17,ADAMTS20,ADAMTS4,ADAMTS5,ADAMTS6,ADAMTS7,ADAMTSL4,ADAR,ADARB1,ADAT2,ADCY4,ADD1,ADD…	3063		Hematological or lymphatic system tumor	ABCA1	ABCA13	ABCC1	ABCC3	ABL2	ABLIM1	ABRAXAS1	ABTB1	ACAD11	ACADSB	ACE	ACHE	ACOX2	ACP2	ACSL1	ACSL3	ACTB	ACVRL1	ADAM12	ADAM17	ADAM19	ADAM9	ADAMTS17	ADAMTS5	ADAMTS6	ADAMTS7	ADAMTSL4	ADAR	ADCY4	ADD1	ADD3	ADGRL2	ADGRL4	ADORA2A	ADRB2	AEN	AFAP1L2	AGA	AGL	AHR	AKAP11
Cell Death and Survival	Cell viability	3.27e-24	Increased	3.739	AARS1,ABCA1,ABCC1,ABCC3,ABL2,ACE,ACHE,ACKR3,ACSL5,ACVR2B,ACVRL1,ADAM17,ADAR,ADIPOR1,ADM,ADORA2A,AEN,AFAP1L2,AGA,AGO2,AHR,AIFM2,AK1,ALCAM,ALDH1A3,ALKBH3,ALPK2,ANAPC4,ANLN,ANP32E,ANTXR1,ANXA2,APAF1,APEX1,APLN,APOA1,APOB,APPL1,ARFGEF2,ARRB1,ASAH1,ASNS,ATF3,ATF4,ATF5,ATR,B2M,BAG1,BARD1,BBC3,BCAR1,BCL10,BCL2,BCL2L11,BCL3,BCL6,BCL6B,BCR,BDNF,BHLHE40,BICC1,BID,BMI1,BMP2,BMP4,BMP6,BMX,BRCA1,BRCA2,BTG2,BT…	535		Non-central nervous system malignant neoplasm	AARS1	AASDHPPT	ABCA1	ABCA13	ABCB10	ABCC1	ABCC3	ABCD3	ABCF2	ABHD11	ABHD14B	ABHD17C	ABHD2	ABHD4	ABL2	ABLIM1	ABLIM3	ABRAXAS1	ABT1	ABTB1	ACAA2	ACAD11	ACADS	ACADSB	ACAT2	ACBD4	ACE	ACER3	ACHE	ACKR3	ACOT13	ACOX2	ACOX3	ACP2	ACSL1	ACSL3	ACSL5	ACSS2	ACTB	ACTR1B	ACTR6
Cancer,Organismal Injury and Abnormalities	Generation of tumor	4.95e-139	Increased	3.721	AASDHPPT,ABCA1,ABCA13,ABCB10,ABCC1,ABCC3,ABCD3,ABCF2,ABHD11,ABHD14B,ABHD2,ABHD4,ABL2,ABLIM1,ABLIM3,ABRAXAS1,ABTB1,ACAD11,ACADS,ACADSB,ACBD4,ACE,ACER3,ACHE,ACKR3,ACOX2,ACOX3,ACP2,ACSL1,ACSL3,ACSL5,ACSS2,ACTB,ACTR1B,ACTR6,ACVR2B,ACVRL1,ADAM12,ADAM17,ADAM19,ADAM9,ADAMTS10,ADAMTS17,ADAMTS20,ADAMTS4,ADAMTS5,ADAMTS6,ADAMTS7,ADAMTSL4,ADAR,ADARB1,ADAT2,ADCY4,ADD1,ADD3,ADGRA3,ADGRE5,ADGRL2,ADGRL4,ADIPOR1,…	2656		Cell viability	AARS1	ABCA1	ABCC1	ABCC3	ABL2	ACE	ACHE	ACKR3	ACSL5	ACVR2B	ACVRL1	ADAM17	ADAR	ADIPOR1	ADM	ADORA2A	AEN	AFAP1L2	AGA	AGO2	AHR	AIFM2	AK1	ALCAM	ALDH1A3	ALKBH3	ALPK2	ANAPC4	ANLN	ANP32E	ANTXR1	ANXA2	APAF1	APEX1	APLN	APOA1	APOB	APPL1	ARFGEF2	ARRB1	ASAH1
Cell-To-Cell Signaling and Interaction,Cellular Movement,Hematological System Development and Function,Immune Cell Trafficking,Inflammatory Response	Recruitment of phagocytes	5.11e-08	Increased	3.72	ACVRL1,ADAM17,ADRB2,AHR,APOA1,APOB,ARHGEF2,BCL3,BHLHE40,C5AR2,CAT,CBLB,CCL2,CCN1,CD44,CD74,CD99L2,CHI3L1,CITED2,CSF1,CX3CL1,CXCL2,CXCL8,CXCR4,EDIL3,EDN1,EIF2AK4,EPAS1,ETS1,F3,FLOT1,FLT1,FUT8,GSN,HBEGF,ICAM1,IFNAR1,IKBKB,IL17RA,IL1A,IL33,IL6,LGALS3,MAP3K8,MAPK7,MMP28,NCF4,NEDD4L,NFE2L2,NFKB1,NFKBIA,NRAS,NTN1,OLR1,P2RY2,PARP1,PDGFB,PECAM1,PGF,PLA2G6,PLGRKT,PREX1,PTGS2,PXDN,RCAN1,RHOB,RIPK2,RXRA,SEL…	89		Generation of tumor	AASDHPPT	ABCA1	ABCA13	ABCB10	ABCC1	ABCC3	ABCD3	ABCF2	ABHD11	ABHD14B	ABHD2	ABHD4	ABL2	ABLIM1	ABLIM3	ABRAXAS1	ABTB1	ACAD11	ACADS	ACADSB	ACBD4	ACE	ACER3	ACHE	ACKR3	ACOX2	ACOX3	ACP2	ACSL1	ACSL3	ACSL5	ACSS2	ACTB	ACTR1B	ACTR6	ACVR2B	ACVRL1	ADAM12	ADAM17	ADAM19	ADAM9
Cellular Movement	Invasion of carcinoma cell lines	1.04e-08	Increased	3.695	ACSS2,ADAM12,ADAM9,ALCAM,ANGPTL4,ASPH,BCAR1,BCL10,BDNF,BIN1,BMPR2,BPNT2,C1QBP,CARD10,CCN1,CCN3,CCNB1,CD44,CDK14,CEBPB,CREB3L1,CSF3,CTNND1,CUL7,CYP24A1,DAAM1,DDR1,DDR2,DICER1,DNMT3B,DOCK4,DSE,DUSP1,EDN1,EGR1,ENAH,EPAS1,EPHA2,ETV1,ETV4,FAM120B,FAS,FBLN2,FKBP4,FN1,FOSL1,FSCN1,FSTL1,FURIN,FUT8,GABPA,GATA3,GSN,HBEGF,HIF1A,HJURP,HK2,HMG20A,HOXA1,HOXB9,HSPA5,HTRA1,ID1,IFIT2,IL6,ISG15,JUNB,KDM4B,KLF4,KLF…	144		Recruitment of phagocytes	ACVRL1	ADAM17	ADRB2	AHR	APOA1	APOB	ARHGEF2	BCL3	BHLHE40	C5AR2	CAT	CBLB	CCL2	CCN1	CD44	CD74	CD99L2	CHI3L1	CITED2	CSF1	CX3CL1	CXCL2	CXCL8	CXCR4	EDIL3	EDN1	EIF2AK4	EPAS1	ETS1	F3	FLOT1	FLT1	FUT8	GSN	HBEGF	ICAM1	IFNAR1	IKBKB	IL17RA	IL1A	IL33
Cancer	Cell transformation	2.7e-46	Increased	3.694	ABCA1,ABCA13,ABCC1,ABCC3,ABL2,ABLIM1,ABLIM3,ABRAXAS1,ABTB1,ACAD11,ACADSB,ACE,ACHE,ACOX2,ACP2,ACSL1,ACSL3,ACSS2,ACTB,ACTR1B,ACVRL1,ADAM12,ADAM17,ADAM19,ADAM9,ADAMTS10,ADAMTS17,ADAMTS20,ADAMTS5,ADAMTS6,ADAMTS7,ADAMTSL4,ADAR,ADARB1,ADCY4,ADD1,ADD3,ADGRA3,ADGRE5,ADGRL2,ADGRL4,ADIPOR1,ADM,ADORA2A,ADRB2,AEN,AFAP1L2,AGA,AGL,AGO2,AHR,AIFM2,AIMP2,AKAP1,AKAP11,AKAP12,AKIRIN2,ALAS1,ALCAM,ALDH1A3,ALDH2,ALDH6…	1689		Invasion of carcinoma cell lines	ACSS2	ADAM12	ADAM9	ALCAM	ANGPTL4	ASPH	BCAR1	BCL10	BDNF	BIN1	BMPR2	BPNT2	C1QBP	CARD10	CCN1	CCN3	CCNB1	CD44	CDK14	CEBPB	CREB3L1	CSF3	CTNND1	CUL7	CYP24A1	DAAM1	DDR1	DDR2	DICER1	DNMT3B	DOCK4	DSE	DUSP1	EDN1	EGR1	ENAH	EPAS1	EPHA2	ETV1	ETV4	FAM120B
Cancer,Organismal Injury and Abnormalities	Neoplasia of cells	3e-44	Increased	3.668	ABCA1,ABCA13,ABCC1,ABCC3,ABL2,ABLIM1,ABLIM3,ABRAXAS1,ABTB1,ACAD11,ACADSB,ACE,ACHE,ACOX2,ACP2,ACSL1,ACSL3,ACSS2,ACTB,ACTR1B,ACVRL1,ADAM12,ADAM17,ADAM19,ADAM9,ADAMTS10,ADAMTS17,ADAMTS20,ADAMTS5,ADAMTS6,ADAMTS7,ADAMTSL4,ADAR,ADARB1,ADCY4,ADD1,ADD3,ADGRA3,ADGRE5,ADGRL2,ADGRL4,ADIPOR1,ADORA2A,ADRB2,AEN,AFAP1L2,AGA,AGL,AGO2,AHR,AIFM2,AKAP1,AKAP11,AKAP12,AKIRIN2,ALAS1,ALCAM,ALDH1A3,ALDH2,ALDH6A1,ALDH7A1…	1667		Cell transformation	ABCA1	ABCA13	ABCC1	ABCC3	ABL2	ABLIM1	ABLIM3	ABRAXAS1	ABTB1	ACAD11	ACADSB	ACE	ACHE	ACOX2	ACP2	ACSL1	ACSL3	ACSS2	ACTB	ACTR1B	ACVRL1	ADAM12	ADAM17	ADAM19	ADAM9	ADAMTS10	ADAMTS17	ADAMTS20	ADAMTS5	ADAMTS6	ADAMTS7	ADAMTSL4	ADAR	ADARB1	ADCY4	ADD1	ADD3	ADGRA3	ADGRE5	ADGRL2	ADGRL4
Cancer,Organismal Injury and Abnormalities	Lymphohematopoietic cancer	2.69e-29	Increased	3.656	ABCA1,ABCA13,ABCC1,ABCC3,ABL2,ABLIM1,ABRAXAS1,ABTB1,ACAD11,ACADSB,ACE,ACHE,ACOX2,ACP2,ACSL1,ACSL3,ACTB,ACVRL1,ADAM12,ADAM19,ADAM9,ADAMTS17,ADAMTS5,ADAMTS6,ADAMTS7,ADAMTSL4,ADAR,ADCY4,ADD1,ADD3,ADGRL2,ADGRL4,ADORA2A,ADRB2,AEN,AFAP1L2,AGL,AHR,AKAP11,AKIRIN2,ALAS1,ALDH1A3,ALDH2,ALDH6A1,ALDH7A1,ALG12,ALPK2,ANAPC4,ANGPTL4,ANKH,ANKLE2,ANKRD11,ANKRD35,ANKS1A,ANLN,ANTXR1,ANXA2,ANXA4,APAF1,APEH,APEX1,APOB…	1129		Neoplasia of cells	ABCA1	ABCA13	ABCC1	ABCC3	ABL2	ABLIM1	ABLIM3	ABRAXAS1	ABTB1	ACAD11	ACADSB	ACE	ACHE	ACOX2	ACP2	ACSL1	ACSL3	ACSS2	ACTB	ACTR1B	ACVRL1	ADAM12	ADAM17	ADAM19	ADAM9	ADAMTS10	ADAMTS17	ADAMTS20	ADAMTS5	ADAMTS6	ADAMTS7	ADAMTSL4	ADAR	ADARB1	ADCY4	ADD1	ADD3	ADGRA3	ADGRE5	ADGRL2	ADGRL4
Cellular Development,Cellular Growth and Proliferation,Connective Tissue Development and Function,Organismal Development,Tissue Development	Development of connective tissue cells	5.41e-13	Increased	3.617	ADAM12,ADAM17,ADAMTS7,ADM,AHR,ANXA2,ATF3,BABAM2,BCAR1,BCL6,BMAL1,BMP2,BMP4,BMPR2,BPNT2,CALD1,CAPN1,CAST,CCL2,CD44,CD83,CDKN1A,CHST11,CSF1,CXCL8,DICER1,DZIP1,EDN1,EGR1,EIF2AK2,EIF2AK3,ENPP1,ETV1,F2R,FBLN1,FGFR3,FLT1,FOSL1,FRS2,FZD8,GNA13,GSN,HES1,HEY1,HIVEP2,HOXA10,ICAM1,ID1,ID3,IFRD1,IFT20,IFT88,IKBKB,IL1A,IL33,IL6,INHBA,ITGB3,JDP2,JUNB,KIT,KLF4,LRP5,MAP3K8,MAPK7,MPV17,MYC,NFIA,NFKB1,NFKB2,NFKBIA…	113		Lymphohematopoietic cancer	ABCA1	ABCA13	ABCC1	ABCC3	ABL2	ABLIM1	ABRAXAS1	ABTB1	ACAD11	ACADSB	ACE	ACHE	ACOX2	ACP2	ACSL1	ACSL3	ACTB	ACVRL1	ADAM12	ADAM19	ADAM9	ADAMTS17	ADAMTS5	ADAMTS6	ADAMTS7	ADAMTSL4	ADAR	ADCY4	ADD1	ADD3	ADGRL2	ADGRL4	ADORA2A	ADRB2	AEN	AFAP1L2	AGL	AHR	AKAP11	AKIRIN2	ALAS1
Cancer,Organismal Injury and Abnormalities	Formation of solid tumor	3.44e-145	Increased	3.583	AASDHPPT,ABCA1,ABCA13,ABCB10,ABCC1,ABCC3,ABCD3,ABCF2,ABHD11,ABHD14B,ABHD2,ABHD4,ABL2,ABLIM1,ABLIM3,ABRAXAS1,ABTB1,ACAD11,ACADS,ACADSB,ACBD4,ACE,ACER3,ACHE,ACKR3,ACOX2,ACOX3,ACP2,ACSL1,ACSL3,ACSL5,ACSS2,ACTB,ACTR1B,ACTR6,ACVR2B,ACVRL1,ADAM12,ADAM17,ADAM19,ADAM9,ADAMTS10,ADAMTS17,ADAMTS20,ADAMTS4,ADAMTS5,ADAMTS6,ADAMTS7,ADAMTSL4,ADAR,ADARB1,ADAT2,ADCY4,ADD1,ADD3,ADGRA3,ADGRE5,ADGRL2,ADGRL4,ADIPOR1,…	2707		Development of connective tissue cells	ADAM12	ADAM17	ADAMTS7	ADM	AHR	ANXA2	ATF3	BABAM2	BCAR1	BCL6	BMAL1	BMP2	BMP4	BMPR2	BPNT2	CALD1	CAPN1	CAST	CCL2	CD44	CD83	CDKN1A	CHST11	CSF1	CXCL8	DICER1	DZIP1	EDN1	EGR1	EIF2AK2	EIF2AK3	ENPP1	ETV1	F2R	FBLN1	FGFR3	FLT1	FOSL1	FRS2	FZD8	GNA13
Cancer,Organismal Injury and Abnormalities	Intrathoracic malignant tumor	1.96e-19	Increased	3.572	AARS1,ABCA1,ABCA13,ABCB10,ABCC1,ABCC3,ABCF2,ABHD11,ABL2,ABRAXAS1,ABT1,ACAT2,ACE,ACHE,ACKR3,ACOX2,ACSL1,ACSL3,ACTB,ADAM12,ADAM17,ADAM19,ADAM9,ADAMTS17,ADAMTS20,ADAMTS5,ADAMTS6,ADAMTS7,ADAR,ADCY4,ADD3,ADGRA3,ADGRE5,ADGRL2,ADGRL4,ADIPOR1,ADM,ADORA2A,AFAP1L2,AFF2,AFMID,AGA,AGFG2,AGO2,AHR,AIFM2,AIMP2,AKAP12,AKR1B1,ALCAM,ALDH1A3,ALDH1B1,ALDH1L2,ALG3,ALPK2,AMZ2,ANAPC5,ANGPTL4,ANKRD11,ANKRD13A,ANKRD13B,A…	1157		Formation of solid tumor	AASDHPPT	ABCA1	ABCA13	ABCB10	ABCC1	ABCC3	ABCD3	ABCF2	ABHD11	ABHD14B	ABHD2	ABHD4	ABL2	ABLIM1	ABLIM3	ABRAXAS1	ABTB1	ACAD11	ACADS	ACADSB	ACBD4	ACE	ACER3	ACHE	ACKR3	ACOX2	ACOX3	ACP2	ACSL1	ACSL3	ACSL5	ACSS2	ACTB	ACTR1B	ACTR6	ACVR2B	ACVRL1	ADAM12	ADAM17	ADAM19	ADAM9
Cancer,Organismal Injury and Abnormalities	Lymphohematopoietic neoplasia	5.06e-30	Increased	3.562	ABCA1,ABCA13,ABCC1,ABCC3,ABL2,ABLIM1,ABRAXAS1,ABTB1,ACAD11,ACADSB,ACE,ACHE,ACOX2,ACP2,ACSL1,ACSL3,ACTB,ACVRL1,ADAM12,ADAM17,ADAM19,ADAM9,ADAMTS17,ADAMTS5,ADAMTS6,ADAMTS7,ADAMTSL4,ADAR,ADCY4,ADD1,ADD3,ADGRL2,ADGRL4,ADORA2A,ADRB2,AEN,AFAP1L2,AGA,AGL,AHR,AKAP11,AKIRIN2,ALAS1,ALDH1A3,ALDH2,ALDH6A1,ALDH7A1,ALG12,ALPK2,ANAPC4,ANGPTL4,ANKH,ANKLE2,ANKRD11,ANKRD35,ANKS1A,ANLN,ANTXR1,ANXA2,ANXA4,APAF1,APEH…	1147		Intrathoracic malignant tumor	AARS1	ABCA1	ABCA13	ABCB10	ABCC1	ABCC3	ABCF2	ABHD11	ABL2	ABRAXAS1	ABT1	ACAT2	ACE	ACHE	ACKR3	ACOX2	ACSL1	ACSL3	ACTB	ADAM12	ADAM17	ADAM19	ADAM9	ADAMTS17	ADAMTS20	ADAMTS5	ADAMTS6	ADAMTS7	ADAR	ADCY4	ADD3	ADGRA3	ADGRE5	ADGRL2	ADGRL4	ADIPOR1	ADM	ADORA2A	AFAP1L2	AFF2	AFMID
Gene Expression	Transactivation	2.7e-16	Increased	3.552	ABTB1,ACVR2B,ACVRL1,ADAM12,ADAMTS5,ADAR,AFAP1L2,AHR,AHRR,ANXA4,APPL1,ARRB1,BAG1,BCL2,BCL3,BCL6,BCR,BDNF,BMP2,BMPR2,BRCA1,BRCA2,BTRC,CCND2,CD44,CD86,CEBPB,CEBPD,CHST14,CITED2,CRIM1,CRTC2,CTNNBIP1,CXCL8,DAP3,DAXX,DDIT3,DMTN,DOK2,DUSP1,E2F4,EDN1,EGR1,EIF2AK2,ELK1,ELL,EPAS1,ERN1,ESRRA,ETS1,ETS2,ETV4,FKBP4,FOSL1,GABPA,GABPB1,GABPB2,GADD45G,GAS6,GATA3,GLIS3,GNA13,GTF2F1,GTF2I,HERC5,HERPUD1,HES1,HIF1A,H…	186		Lymphohematopoietic neoplasia	ABCA1	ABCA13	ABCC1	ABCC3	ABL2	ABLIM1	ABRAXAS1	ABTB1	ACAD11	ACADSB	ACE	ACHE	ACOX2	ACP2	ACSL1	ACSL3	ACTB	ACVRL1	ADAM12	ADAM17	ADAM19	ADAM9	ADAMTS17	ADAMTS5	ADAMTS6	ADAMTS7	ADAMTSL4	ADAR	ADCY4	ADD1	ADD3	ADGRL2	ADGRL4	ADORA2A	ADRB2	AEN	AFAP1L2	AGA	AGL	AHR	AKAP11
Cellular Development,Cellular Growth and Proliferation	Cell proliferation of tumor cell lines	2.07e-24	Increased	3.546	AASDHPPT,AATF,ABCB10,ABCC1,ABL2,ABLIM1,ABTB1,ACER3,ACHE,ACKR3,ACSL1,ACSL5,ACSS2,ACTB,ADAM12,ADAM17,ADAM9,ADAMTS4,ADAMTS5,ADAR,ADGRL2,ADIPOR1,ADM,AFAP1,AFMID,AGA,AGO2,AHR,AIFM2,AKAP12,AKIRIN2,ALCAM,ALKBH3,ANGPTL4,ANTXR1,ANXA2,AP1G1,APAF1,APEX1,APLN,APOB,ARG2,ARHGEF10,ARHGEF2,ARHGEF6,ARID3A,ARIH2,ARL5A,ARRB1,ARRDC3,ASAH1,ASNS,ASPH,ATAD2,ATAD3A,ATF3,ATF4,ATF5,ATP5PF,ATR,AVL9,BAG1,BANP,BARD1,BATF2,BB…	708		Transactivation	ABTB1	ACVR2B	ACVRL1	ADAM12	ADAMTS5	ADAR	AFAP1L2	AHR	AHRR	ANXA4	APPL1	ARRB1	BAG1	BCL2	BCL3	BCL6	BCR	BDNF	BMP2	BMPR2	BRCA1	BRCA2	BTRC	CCND2	CD44	CD86	CEBPB	CEBPD	CHST14	CITED2	CRIM1	CRTC2	CTNNBIP1	CXCL8	DAP3	DAXX	DDIT3	DMTN	DOK2	DUSP1	E2F4
Cellular Movement	Invasion of cells	1.55e-20	Increased	3.525	ABL2,ABLIM1,ACKR3,ACSL3,ACSS2,ADAM12,ADAM17,ADAM9,ADAMTS7,ADGRE5,ADGRL2,ADM,ADRB2,AGO2,AHR,AKAP12,ALCAM,ALKBH3,ANGPTL4,ANKRD11,ANXA2,APEX1,ARID3A,ARRDC3,ASNS,ASPH,ATAD3A,ATF3,AVL9,BAG1,BATF2,BBC3,BCAR1,BCL10,BCL2,BCL6,BDNF,BHLHE40,BIN1,BMP2,BMP4,BMP6,BMPR2,BPNT2,BRCA1,BTBD7,BTG2,BTG3,C1QBP,C8orf76,CA9,CAPN12,CARD10,CASP3,CAT,CAVIN2,CBX5,CCDC137,CCL11,CCL2,CCN1,CCN3,CCN5,CCNB1,CD44,CD74,CDH13,CDK1…	456		Cell proliferation of tumor cell lines	AASDHPPT	AATF	ABCB10	ABCC1	ABL2	ABLIM1	ABTB1	ACER3	ACHE	ACKR3	ACSL1	ACSL5	ACSS2	ACTB	ADAM12	ADAM17	ADAM9	ADAMTS4	ADAMTS5	ADAR	ADGRL2	ADIPOR1	ADM	AFAP1	AFMID	AGA	AGO2	AHR	AIFM2	AKAP12	AKIRIN2	ALCAM	ALKBH3	ANGPTL4	ANTXR1	ANXA2	AP1G1	APAF1	APEX1	APLN	APOB
Cellular Development,Cellular Growth and Proliferation	Cell proliferation of carcinoma cell lines	8.67e-09	Increased	3.523	AASDHPPT,ABCC1,ADAM12,ADAM17,ADAR,ANGPTL4,ANXA2,APAF1,ARHGEF2,ASNS,ASPH,ATAD3A,ATF5,BBC3,BCL2,BCL3,BID,BMP2,BMP4,BRCA2,BUB1B,C1QBP,C8orf76,CASP3,CCDC80,CCL2,CCN1,CCN3,CCN5,CCNB1,CD44,CDCA5,CDH13,CDK14,CDK6,CDKN1A,CEBPB,CGAS,CIRBP,CLSPN,CSF3,CXCL14,CXCR4,CYP24A1,DDR2,DDX24,DEPDC1B,DGKD,DHX58,DKC1,DLGAP5,DLL4,DNAJA3,DNMT3B,DUSP22,E2F8,EDN1,EGR1,EHMT2,EIF4E,ELF1,ELL,EMP1,EPAS1,EPHA2,ERP29,ETV1,F3,FA…	233		Invasion of cells	ABL2	ABLIM1	ACKR3	ACSL3	ACSS2	ADAM12	ADAM17	ADAM9	ADAMTS7	ADGRE5	ADGRL2	ADM	ADRB2	AGO2	AHR	AKAP12	ALCAM	ALKBH3	ANGPTL4	ANKRD11	ANXA2	APEX1	ARID3A	ARRDC3	ASNS	ASPH	ATAD3A	ATF3	AVL9	BAG1	BATF2	BBC3	BCAR1	BCL10	BCL2	BCL6	BDNF	BHLHE40	BIN1	BMP2	BMP4
Cell-To-Cell Signaling and Interaction,Inflammatory Response	Immune response of phagocytes	3.77e-08	Increased	3.522	ABCA1,ACE,ADORA2A,ADRB2,APOA1,ATP1A1,BCAR1,BIN1,C3,CCL2,CD44,CD74,CD86,CD93,CDKN1A,CEBPB,CLCN3,COQ7,CSF1,CSF3,CX3CL1,CXCL8,CYP2S1,EGLN3,EIF2AK4,EIF4E,ERN1,F2R,F3,FAS,FN1,FYN,GSN,HIF1A,ICAM1,IFNAR1,IL10RA,IL10RB,IL15,IL1RL1,IL33,IL6,ISG15,ITGAL,ITGB3,LGALS3,MANF,MAP3K8,MERTK,NFE2L2,NHLRC2,NTN1,P2RX7,PFKFB3,PLAU,PLAUR,PRNP,PROS1,PSMB8,RAPGEF3,RELB,RGCC,RIGI,RORA,SERPINB9,SERPINE1,SH3BP2,SIRT1,SLC7A…	82		Cell proliferation of carcinoma cell lines	AASDHPPT	ABCC1	ADAM12	ADAM17	ADAR	ANGPTL4	ANXA2	APAF1	ARHGEF2	ASNS	ASPH	ATAD3A	ATF5	BBC3	BCL2	BCL3	BID	BMP2	BMP4	BRCA2	BUB1B	C1QBP	C8orf76	CASP3	CCDC80	CCL2	CCN1	CCN3	CCN5	CCNB1	CD44	CDCA5	CDH13	CDK14	CDK6	CDKN1A	CEBPB	CGAS	CIRBP	CLSPN	CSF3
Cancer,Organismal Injury and Abnormalities	Thoracic neoplasm	2.29e-21	Increased	3.515	AARS1,ABCA1,ABCA13,ABCB10,ABCC1,ABCC3,ABCF2,ABHD11,ABL2,ABRAXAS1,ABT1,ACAT2,ACE,ACHE,ACKR3,ACOX2,ACSL1,ACSL3,ACSS2,ACTB,ADAM12,ADAM17,ADAM19,ADAM9,ADAMTS17,ADAMTS20,ADAMTS5,ADAMTS6,ADAMTS7,ADAR,ADCY4,ADD3,ADGRA3,ADGRE5,ADGRL2,ADGRL4,ADIPOR1,ADM,ADORA2A,AEN,AFAP1L2,AFF2,AFMID,AGA,AGFG2,AGO2,AHR,AIFM2,AIMP2,AKAP12,AKR1B1,ALCAM,ALDH1A3,ALDH1B1,ALDH1L2,ALG3,ALPK2,AMZ2,ANAPC5,ANGPTL4,ANKRD11,ANKRD13A,…	1181		Immune response of phagocytes	ABCA1	ACE	ADORA2A	ADRB2	APOA1	ATP1A1	BCAR1	BIN1	C3	CCL2	CD44	CD74	CD86	CD93	CDKN1A	CEBPB	CLCN3	COQ7	CSF1	CSF3	CX3CL1	CXCL8	CYP2S1	EGLN3	EIF2AK4	EIF4E	ERN1	F2R	F3	FAS	FN1	FYN	GSN	HIF1A	ICAM1	IFNAR1	IL10RA	IL10RB	IL15	IL1RL1	IL33
Cancer,Organismal Injury and Abnormalities	Intrathoracic organ tumor	9.36e-22	Increased	3.514	AARS1,ABCA1,ABCA13,ABCB10,ABCC1,ABCC3,ABCF2,ABHD11,ABL2,ABRAXAS1,ABT1,ACAT2,ACE,ACHE,ACKR3,ACOX2,ACSL1,ACSL3,ACSS2,ACTB,ADAM12,ADAM17,ADAM19,ADAM9,ADAMTS17,ADAMTS20,ADAMTS5,ADAMTS6,ADAMTS7,ADAR,ADCY4,ADD3,ADGRA3,ADGRE5,ADGRL2,ADGRL4,ADIPOR1,ADM,ADORA2A,AEN,AFAP1L2,AFF2,AFMID,AGA,AGFG2,AGO2,AHR,AIFM2,AIMP2,AKAP12,AKR1B1,ALCAM,ALDH1A3,ALDH1B1,ALDH1L2,ALG3,ALPK2,AMZ2,ANAPC5,ANGPTL4,ANKRD11,ANKRD13A,…	1180		Thoracic neoplasm	AARS1	ABCA1	ABCA13	ABCB10	ABCC1	ABCC3	ABCF2	ABHD11	ABL2	ABRAXAS1	ABT1	ACAT2	ACE	ACHE	ACKR3	ACOX2	ACSL1	ACSL3	ACSS2	ACTB	ADAM12	ADAM17	ADAM19	ADAM9	ADAMTS17	ADAMTS20	ADAMTS5	ADAMTS6	ADAMTS7	ADAR	ADCY4	ADD3	ADGRA3	ADGRE5	ADGRL2	ADGRL4	ADIPOR1	ADM	ADORA2A	AEN	AFAP1L2
Cancer,Organismal Injury and Abnormalities,Respiratory Disease	Respiratory system tumor	4.11e-21	Increased	3.475	AARS1,ABCA1,ABCA13,ABCB10,ABCC1,ABCC3,ABCF2,ABHD11,ABHD4,ABL2,ABLIM3,ABRAXAS1,ABT1,ACAT2,ACE,ACHE,ACKR3,ACOX2,ACSL1,ACSL3,ACSS2,ACTB,ADAM12,ADAM17,ADAM19,ADAM9,ADAMTS17,ADAMTS20,ADAMTS5,ADAMTS6,ADAMTS7,ADAR,ADARB1,ADCY4,ADD1,ADD3,ADGRA3,ADGRE5,ADGRL2,ADGRL4,ADIPOR1,ADM,ADORA2A,AEN,AFAP1L2,AFF2,AFMID,AGA,AGFG2,AGO2,AHR,AIFM2,AIMP2,AKAP12,AKR1B1,ALCAM,ALDH1A3,ALDH1B1,ALDH1L2,ALG3,ALKBH2,ALPK2,AMZ2,…	1265		Intrathoracic organ tumor	AARS1	ABCA1	ABCA13	ABCB10	ABCC1	ABCC3	ABCF2	ABHD11	ABL2	ABRAXAS1	ABT1	ACAT2	ACE	ACHE	ACKR3	ACOX2	ACSL1	ACSL3	ACSS2	ACTB	ADAM12	ADAM17	ADAM19	ADAM9	ADAMTS17	ADAMTS20	ADAMTS5	ADAMTS6	ADAMTS7	ADAR	ADCY4	ADD3	ADGRA3	ADGRE5	ADGRL2	ADGRL4	ADIPOR1	ADM	ADORA2A	AEN	AFAP1L2
Organismal Injury and Abnormalities	Growth of lesion	1.13e-26	Increased	3.472	ABCC1,ABLIM1,ACE,ACKR3,ACSS2,ACVRL1,ADAM9,ADM,ADORA2A,ADRB2,AFAP1L2,AGA,AGO2,AHR,AIFM2,AKR1B1,ALCAM,ALG3,ALPK2,ANGPTL4,ANTXR1,ANXA2,APLN,APMAP,APOA1,ARHGEF2,ARRDC3,ASPH,ASPM,ATAD3A,ATF3,ATF4,ATP2B1,B2M,BAG1,BATF2,BBC3,BCL2,BDKRB2,BDNF,BMI1,BMP2,BMP4,BMP6,BMPR2,BMX,BNIP3L,BRCA1,BRCA2,BST2,BTG2,BTG3,BUB1B,C1QBP,C5AR2,C8orf76,CA9,CARD10,CASP3,CAVIN3,CBLL1,CBS/LOC102724560,CC2D2A,CCL11,CCL2,CCN1,CCN3…	462		Respiratory system tumor	AARS1	ABCA1	ABCA13	ABCB10	ABCC1	ABCC3	ABCF2	ABHD11	ABHD4	ABL2	ABLIM3	ABRAXAS1	ABT1	ACAT2	ACE	ACHE	ACKR3	ACOX2	ACSL1	ACSL3	ACSS2	ACTB	ADAM12	ADAM17	ADAM19	ADAM9	ADAMTS17	ADAMTS20	ADAMTS5	ADAMTS6	ADAMTS7	ADAR	ADARB1	ADCY4	ADD1	ADD3	ADGRA3	ADGRE5	ADGRL2	ADGRL4	ADIPOR1
Cancer,Organismal Injury and Abnormalities,Respiratory Disease	Malignant neoplasm of respiratory system	3.9e-20	Increased	3.458	AARS1,ABCA1,ABCA13,ABCB10,ABCC1,ABCC3,ABCF2,ABHD11,ABHD4,ABL2,ABLIM3,ABRAXAS1,ABT1,ACAT2,ACE,ACHE,ACKR3,ACOX2,ACSL1,ACSL3,ACSS2,ACTB,ADAM12,ADAM17,ADAM19,ADAM9,ADAMTS17,ADAMTS20,ADAMTS5,ADAMTS6,ADAMTS7,ADAR,ADARB1,ADCY4,ADD1,ADD3,ADGRA3,ADGRE5,ADGRL2,ADGRL4,ADIPOR1,ADM,ADORA2A,AFAP1L2,AFF2,AFMID,AGA,AGFG2,AGO2,AHR,AIFM2,AIMP2,AKAP12,AKR1B1,ALCAM,ALDH1A3,ALDH1B1,ALDH1L2,ALG3,ALKBH2,ALPK2,AMZ2,ANAP…	1248		Growth of lesion	ABCC1	ABLIM1	ACE	ACKR3	ACSS2	ACVRL1	ADAM9	ADM	ADORA2A	ADRB2	AFAP1L2	AGA	AGO2	AHR	AIFM2	AKR1B1	ALCAM	ALG3	ALPK2	ANGPTL4	ANTXR1	ANXA2	APLN	APMAP	APOA1	ARHGEF2	ARRDC3	ASPH	ASPM	ATAD3A	ATF3	ATF4	ATP2B1	B2M	BAG1	BATF2	BBC3	BCL2	BDKRB2	BDNF	BMI1
Inflammatory Response	Immune response of cells	1.26e-09	Increased	3.454	ABCA1,ABL2,ACE,ADORA2A,ADRB2,AFF2,AHR,APMAP,APOA1,ARSA,ATP1A1,ATR,BCAR1,BCL2,BCL2L11,BCL6,BCR,BHLHE40,BIN1,BIRC3,BLTP1,C3,CAT,CBLB,CCL11,CCL2,CD44,CD74,CD83,CD86,CD93,CDKN1A,CEBPB,CERK,CLCN3,CMAS,COQ7,CSF1,CSF3,CSK,CX3CL1,CXCL8,CYP2S1,DGKZ,DHX58,DICER1,DOCK1,DYSF,EGLN3,EHD1,EIF2AK2,EIF2AK4,EIF4E,EIF4EBP2,ENG,ERN1,ETS1,ETS2,F2R,F3,FAS,FN1,FSTL1,FURIN,FYN,GAS6,GNA13,GSN,GULP1,HBEGF,HIF1A,HSDL1,ICAM…	194		Malignant neoplasm of respiratory system	AARS1	ABCA1	ABCA13	ABCB10	ABCC1	ABCC3	ABCF2	ABHD11	ABHD4	ABL2	ABLIM3	ABRAXAS1	ABT1	ACAT2	ACE	ACHE	ACKR3	ACOX2	ACSL1	ACSL3	ACSS2	ACTB	ADAM12	ADAM17	ADAM19	ADAM9	ADAMTS17	ADAMTS20	ADAMTS5	ADAMTS6	ADAMTS7	ADAR	ADARB1	ADCY4	ADD1	ADD3	ADGRA3	ADGRE5	ADGRL2	ADGRL4	ADIPOR1
Cell Signaling	I-kappaB kinase/NF-kappaB cascade	1.74e-08	Increased	3.448	ABL2,BCL10,BCL3,BIRC3,BTRC,CASP10,CCDC22,CD74,CTH,CX3CL1,DDX21,EDN1,FYN,GJA1,GPRC5B,IFIT5,IKBKB,IL1A,IRAK2,IRF1,JMJD8,MALT1,NDFIP1,NFKB1,NFKBIA,NFKBIB,NFKBIL1,OPTN,PARP1,PELI1,PER1,PIDD1,PIM2,PRKCE,RBCK1,REL,RIPK2,RNF31,RORA,SIRT1,SLC20A1,SLC44A2,SQSTM1,STAT1,TBK1,TFG,TGM2,TICAM1,TIFA,TIRAP,TLR4,TMEM101,TNFAIP3,TNIP1,TNIP2,TRAF6,TRIM25,TRIM38,TRIM52,TRIM59,UBD,USP20,WDR83,ZC3H12A,ZMYND11	65		Immune response of cells	ABCA1	ABL2	ACE	ADORA2A	ADRB2	AFF2	AHR	APMAP	APOA1	ARSA	ATP1A1	ATR	BCAR1	BCL2	BCL2L11	BCL6	BCR	BHLHE40	BIN1	BIRC3	BLTP1	C3	CAT	CBLB	CCL11	CCL2	CD44	CD74	CD83	CD86	CD93	CDKN1A	CEBPB	CERK	CLCN3	CMAS	COQ7	CSF1	CSF3	CSK	CX3CL1
Cancer,Organismal Injury and Abnormalities	Non-melanoma solid tumor	1.18e-235	Increased	3.436	AARS1,AASDHPPT,ABCA1,ABCA13,ABCB10,ABCC1,ABCC3,ABCD3,ABCF2,ABHD11,ABHD14B,ABHD17C,ABHD2,ABHD4,ABL2,ABLIM1,ABLIM3,ABRAXAS1,ABT1,ABTB1,ACAA2,ACAD11,ACADS,ACADSB,ACAT2,ACBD4,ACE,ACER3,ACHE,ACKR3,ACOT13,ACOX2,ACOX3,ACP2,ACSL1,ACSL3,ACSL5,ACSS2,ACTB,ACTR1B,ACTR6,ACVR2B,ACVRL1,ADAM12,ADAM17,ADAM19,ADAM9,ADAMTS10,ADAMTS17,ADAMTS20,ADAMTS4,ADAMTS5,ADAMTS6,ADAMTS7,ADAMTSL4,ADAR,ADARB1,ADAT2,ADCY4,ADD1,ADD…	3063		I-kappaB kinase/NF-kappaB cascade	ABL2	BCL10	BCL3	BIRC3	BTRC	CASP10	CCDC22	CD74	CTH	CX3CL1	DDX21	EDN1	FYN	GJA1	GPRC5B	IFIT5	IKBKB	IL1A	IRAK2	IRF1	JMJD8	MALT1	NDFIP1	NFKB1	NFKBIA	NFKBIB	NFKBIL1	OPTN	PARP1	PELI1	PER1	PIDD1	PIM2	PRKCE	RBCK1	REL	RIPK2	RNF31	RORA	SIRT1	SLC20A1
Cancer,Organismal Injury and Abnormalities	Lymphatic system tumor	2.98e-31	Increased	3.435	ABCA1,ABCA13,ABCC1,ABCC3,ABL2,ABLIM1,ABRAXAS1,ACAD11,ACADSB,ACE,ACHE,ACOX2,ACP2,ACTB,ACVRL1,ADAM12,ADAM19,ADAM9,ADAMTS6,ADAMTS7,ADAMTSL4,ADAR,ADCY4,ADD1,ADD3,ADGRL2,ADGRL4,ADORA2A,ADRB2,AEN,AFAP1L2,AGL,AHR,AKAP11,ALAS1,ALDH1A3,ALDH2,ALG12,ALPK2,ANKH,ANKLE2,ANKRD11,ANKRD35,ANKS1A,ANLN,ANTXR1,ANXA2,ANXA4,APEH,APOB,ARHGAP10,ARHGAP26,ARHGAP33,ARHGAP42,ARHGEF6,ARID3A,ARIH2,ARSD,ASPHD2,ATAD3A,ATF3,ATP1…	933		Non-melanoma solid tumor	AARS1	AASDHPPT	ABCA1	ABCA13	ABCB10	ABCC1	ABCC3	ABCD3	ABCF2	ABHD11	ABHD14B	ABHD17C	ABHD2	ABHD4	ABL2	ABLIM1	ABLIM3	ABRAXAS1	ABT1	ABTB1	ACAA2	ACAD11	ACADS	ACADSB	ACAT2	ACBD4	ACE	ACER3	ACHE	ACKR3	ACOT13	ACOX2	ACOX3	ACP2	ACSL1	ACSL3	ACSL5	ACSS2	ACTB	ACTR1B	ACTR6
Cancer,Organismal Injury and Abnormalities	Growth of tumor	1.42e-26	Increased	3.421	ABCC1,ABLIM1,ACE,ACKR3,ACSS2,ACVRL1,ADAM9,ADM,ADORA2A,ADRB2,AFAP1L2,AGA,AGO2,AHR,AIFM2,AKR1B1,ALCAM,ALG3,ALPK2,ANGPTL4,ANTXR1,ANXA2,APLN,APMAP,APOA1,ARHGEF2,ARRDC3,ASPH,ASPM,ATAD3A,ATF3,ATF4,ATP2B1,B2M,BAG1,BATF2,BBC3,BCL2,BDKRB2,BDNF,BMI1,BMP2,BMP4,BMP6,BMPR2,BMX,BNIP3L,BRCA1,BRCA2,BST2,BTG2,BTG3,BUB1B,C1QBP,C5AR2,C8orf76,CA9,CARD10,CASP3,CAVIN3,CBLL1,CBS/LOC102724560,CC2D2A,CCL11,CCL2,CCN1,CCN3…	461		Lymphatic system tumor	ABCA1	ABCA13	ABCC1	ABCC3	ABL2	ABLIM1	ABRAXAS1	ACAD11	ACADSB	ACE	ACHE	ACOX2	ACP2	ACTB	ACVRL1	ADAM12	ADAM19	ADAM9	ADAMTS6	ADAMTS7	ADAMTSL4	ADAR	ADCY4	ADD1	ADD3	ADGRL2	ADGRL4	ADORA2A	ADRB2	AEN	AFAP1L2	AGL	AHR	AKAP11	ALAS1	ALDH1A3	ALDH2	ALG12	ALPK2	ANKH	ANKLE2
Cellular Movement	Migration of tumor cell lines	2.79e-11	Increased	3.383	ACKR3,ADAM12,ADAM17,ADAM9,ADGRE5,ADGRL2,ADRB2,AFAP1,AGO2,AHR,AKAP11,AKAP12,ALCAM,ALDH1A3,ALPK2,ANGPTL4,ANKRD28,ANKS1A,ANXA2,APLN,APPL1,ARHGDIB,ARHGEF6,ARID3A,ARRB1,ARRDC3,ASNS,ASPH,ATF3,AVL9,BAG1,BANP,BCAR1,BCL10,BCL3,BDNF,BIN1,BMI1,BMP2,BMP6,BMPR2,BPNT2,BRCA1,C1QBP,C3,C8orf76,CA9,CALD1,CALU,CAPN1,CARD10,CAT,CBLB,CBS/LOC102724560,CCDC137,CCL11,CCL2,CCN1,CCN3,CCN5,CD44,CDC42EP3,CDCA7L,CDH13,CDKL5,…	390		Growth of tumor	ABCC1	ABLIM1	ACE	ACKR3	ACSS2	ACVRL1	ADAM9	ADM	ADORA2A	ADRB2	AFAP1L2	AGA	AGO2	AHR	AIFM2	AKR1B1	ALCAM	ALG3	ALPK2	ANGPTL4	ANTXR1	ANXA2	APLN	APMAP	APOA1	ARHGEF2	ARRDC3	ASPH	ASPM	ATAD3A	ATF3	ATF4	ATP2B1	B2M	BAG1	BATF2	BBC3	BCL2	BDKRB2	BDNF	BMI1
Cancer,Organismal Injury and Abnormalities	Incidence of tumor	4.04e-100	Increased	3.367	AASDHPPT,ABCA1,ABCA13,ABCC1,ABCC3,ABCD3,ABCF2,ABHD11,ABHD14B,ABHD2,ABHD4,ABL2,ABLIM1,ABLIM3,ABRAXAS1,ABTB1,ACAD11,ACADS,ACADSB,ACBD4,ACE,ACHE,ACKR3,ACOX2,ACOX3,ACSL1,ACSL3,ACSS2,ACTB,ACTR6,ACVRL1,ADAM12,ADAM17,ADAM19,ADAM9,ADAMTS10,ADAMTS17,ADAMTS20,ADAMTS4,ADAMTS5,ADAMTS7,ADAMTSL4,ADAR,ADARB1,ADCY4,ADD1,ADD3,ADGRA3,ADGRE5,ADGRL2,ADGRL4,ADIPOR1,ADM,ADORA2A,ADPRH,ADRB2,AFAP1,AFAP1L2,AFF2,AFF4,AGFG…	2414		Migration of tumor cell lines	ACKR3	ADAM12	ADAM17	ADAM9	ADGRE5	ADGRL2	ADRB2	AFAP1	AGO2	AHR	AKAP11	AKAP12	ALCAM	ALDH1A3	ALPK2	ANGPTL4	ANKRD28	ANKS1A	ANXA2	APLN	APPL1	ARHGDIB	ARHGEF6	ARID3A	ARRB1	ARRDC3	ASNS	ASPH	ATF3	AVL9	BAG1	BANP	BCAR1	BCL10	BCL3	BDNF	BIN1	BMI1	BMP2	BMP6	BMPR2
Cancer,Organismal Injury and Abnormalities,Respiratory Disease	Lung tumor	2.9e-21	Increased	3.324	AARS1,ABCA1,ABCA13,ABCB10,ABCC1,ABCC3,ABCF2,ABHD11,ABL2,ABRAXAS1,ABT1,ACAT2,ACE,ACHE,ACKR3,ACOX2,ACSL1,ACSL3,ACSS2,ACTB,ADAM12,ADAM17,ADAM19,ADAM9,ADAMTS17,ADAMTS20,ADAMTS5,ADAMTS6,ADAMTS7,ADAR,ADCY4,ADD3,ADGRA3,ADGRE5,ADGRL2,ADGRL4,ADIPOR1,ADM,ADORA2A,AEN,AFAP1L2,AFF2,AFMID,AGA,AGFG2,AGO2,AHR,AIFM2,AIMP2,AKAP12,AKR1B1,ALCAM,ALDH1A3,ALDH1B1,ALDH1L2,ALG3,ALPK2,AMZ2,ANAPC5,ANGPTL4,ANKRD11,ANKRD13A,…	1175		Incidence of tumor	AASDHPPT	ABCA1	ABCA13	ABCC1	ABCC3	ABCD3	ABCF2	ABHD11	ABHD14B	ABHD2	ABHD4	ABL2	ABLIM1	ABLIM3	ABRAXAS1	ABTB1	ACAD11	ACADS	ACADSB	ACBD4	ACE	ACHE	ACKR3	ACOX2	ACOX3	ACSL1	ACSL3	ACSS2	ACTB	ACTR6	ACVRL1	ADAM12	ADAM17	ADAM19	ADAM9	ADAMTS10	ADAMTS17	ADAMTS20	ADAMTS4	ADAMTS5	ADAMTS7
Gene Expression	Transactivation of RNA	8.2e-15	Increased	3.317	ABTB1,ACVR2B,ACVRL1,ADAM12,ADAMTS5,ADAR,AFAP1L2,AHR,AHRR,ANXA4,APPL1,ARRB1,BAG1,BCL2,BCL3,BCL6,BCR,BDNF,BMP2,BMPR2,BRCA1,BRCA2,BTRC,CCND2,CD44,CD86,CEBPB,CEBPD,CHST14,CITED2,CRIM1,CTNNBIP1,CXCL8,DAP3,DAXX,DDIT3,DUSP1,E2F4,EGR1,EIF2AK2,ELK1,ELL,EPAS1,ERN1,ESRRA,ETS1,ETS2,ETV4,FOSL1,GABPA,GABPB1,GABPB2,GADD45G,GAS6,GATA3,GLIS3,GNA13,GTF2F1,GTF2I,HERC5,HERPUD1,HES1,HIF1A,HSPA9,ID1,ID3,IFIH1,IGF2BP1,…	173		Lung tumor	AARS1	ABCA1	ABCA13	ABCB10	ABCC1	ABCC3	ABCF2	ABHD11	ABL2	ABRAXAS1	ABT1	ACAT2	ACE	ACHE	ACKR3	ACOX2	ACSL1	ACSL3	ACSS2	ACTB	ADAM12	ADAM17	ADAM19	ADAM9	ADAMTS17	ADAMTS20	ADAMTS5	ADAMTS6	ADAMTS7	ADAR	ADCY4	ADD3	ADGRA3	ADGRE5	ADGRL2	ADGRL4	ADIPOR1	ADM	ADORA2A	AEN	AFAP1L2
Cell-To-Cell Signaling and Interaction	Response of myeloid cells	1.35e-07	Increased	3.313	ABCA1,ACE,ADORA2A,ADRB2,AFF2,APOA1,ATP1A1,BCAR1,BIN1,C3,CCL11,CCL2,CD44,CD93,CDKN1A,CEBPB,CERK,CLCN3,COQ7,CSF1,CSF3,CX3CL1,CXCL8,CYP2S1,EGLN3,EIF2AK4,EIF4E,ERN1,F2R,F2RL2,F3,FAS,FN1,FYN,GNAQ,GSN,GULP1,HIF1A,ICAM1,IFNAR1,IL10RA,IL10RB,IL15,IL1RL1,IL33,IL6,ISG15,ITGAL,ITGB3,JUNB,KCTD5,LGALS3,MANF,MERTK,MLLT1,NFE2L2,NHLRC2,NTN1,P2RX7,PECAM1,PFKFB3,PLAU,PLAUR,PRKCD,PRKCE,PRKD2,PRNP,PROS1,RAPGEF3,RASA…	94		Transactivation of RNA	ABTB1	ACVR2B	ACVRL1	ADAM12	ADAMTS5	ADAR	AFAP1L2	AHR	AHRR	ANXA4	APPL1	ARRB1	BAG1	BCL2	BCL3	BCL6	BCR	BDNF	BMP2	BMPR2	BRCA1	BRCA2	BTRC	CCND2	CD44	CD86	CEBPB	CEBPD	CHST14	CITED2	CRIM1	CTNNBIP1	CXCL8	DAP3	DAXX	DDIT3	DUSP1	E2F4	EGR1	EIF2AK2	ELK1
Cancer,Organismal Injury and Abnormalities	Development of malignant tumor	1.68e-95	Increased	3.311	AASDHPPT,ABCA1,ABCA13,ABCC1,ABCC3,ABCD3,ABCF2,ABHD11,ABHD14B,ABHD2,ABHD4,ABL2,ABLIM1,ABLIM3,ABRAXAS1,ABTB1,ACAD11,ACADS,ACADSB,ACBD4,ACE,ACKR3,ACOX2,ACOX3,ACSL1,ACSL3,ACSS2,ACTR6,ACVRL1,ADAM12,ADAM17,ADAM19,ADAM9,ADAMTS10,ADAMTS17,ADAMTS20,ADAMTS4,ADAMTS5,ADAMTS7,ADAMTSL4,ADAR,ADARB1,ADCY4,ADD1,ADD3,ADGRA3,ADGRE5,ADGRL2,ADGRL4,ADIPOR1,ADM,ADORA2A,ADPRH,ADRB2,AFAP1,AFAP1L2,AFF2,AFF4,AGFG2,AGL,AGO2…	2332		Response of myeloid cells	ABCA1	ACE	ADORA2A	ADRB2	AFF2	APOA1	ATP1A1	BCAR1	BIN1	C3	CCL11	CCL2	CD44	CD93	CDKN1A	CEBPB	CERK	CLCN3	COQ7	CSF1	CSF3	CX3CL1	CXCL8	CYP2S1	EGLN3	EIF2AK4	EIF4E	ERN1	F2R	F2RL2	F3	FAS	FN1	FYN	GNAQ	GSN	GULP1	HIF1A	ICAM1	IFNAR1	IL10RA
Cancer,Organismal Injury and Abnormalities,Respiratory Disease	Lung cancer	1.17e-19	Increased	3.286	AARS1,ABCA1,ABCA13,ABCB10,ABCC1,ABCC3,ABCF2,ABHD11,ABL2,ABRAXAS1,ABT1,ACAT2,ACE,ACHE,ACKR3,ACOX2,ACSL1,ACSL3,ACTB,ADAM12,ADAM17,ADAM19,ADAM9,ADAMTS17,ADAMTS20,ADAMTS5,ADAMTS6,ADAMTS7,ADAR,ADCY4,ADD3,ADGRA3,ADGRE5,ADGRL2,ADGRL4,ADIPOR1,ADM,ADORA2A,AFAP1L2,AFF2,AFMID,AGA,AGFG2,AGO2,AHR,AIFM2,AIMP2,AKAP12,AKR1B1,ALCAM,ALDH1A3,ALDH1B1,ALDH1L2,ALG3,ALPK2,AMZ2,ANAPC5,ANGPTL4,ANKRD11,ANKRD13A,ANKRD13B,A…	1154		Development of malignant tumor	AASDHPPT	ABCA1	ABCA13	ABCC1	ABCC3	ABCD3	ABCF2	ABHD11	ABHD14B	ABHD2	ABHD4	ABL2	ABLIM1	ABLIM3	ABRAXAS1	ABTB1	ACAD11	ACADS	ACADSB	ACBD4	ACE	ACKR3	ACOX2	ACOX3	ACSL1	ACSL3	ACSS2	ACTR6	ACVRL1	ADAM12	ADAM17	ADAM19	ADAM9	ADAMTS10	ADAMTS17	ADAMTS20	ADAMTS4	ADAMTS5	ADAMTS7	ADAMTSL4	ADAR
Cancer,Hematological Disease,Organismal Injury and Abnormalities	Hematopoietic neoplasm	4.81e-30	Increased	3.266	ABCA1,ABCA13,ABCC1,ABCC3,ABL2,ABLIM1,ABRAXAS1,ABTB1,ACAD11,ACADSB,ACE,ACHE,ACOX2,ACP2,ACSL1,ACSL3,ACTB,ACVRL1,ADAM17,ADAM19,ADAM9,ADAMTS17,ADAMTS5,ADAMTS6,ADAMTS7,ADAMTSL4,ADAR,ADCY4,ADD1,ADD3,ADGRL2,ADGRL4,ADORA2A,ADRB2,AEN,AFAP1L2,AGA,AGL,AHR,AKAP11,AKIRIN2,ALAS1,ALDH1A3,ALDH2,ALDH6A1,ALDH7A1,ALG12,ALPK2,ANAPC4,ANGPTL4,ANKH,ANKLE2,ANKRD11,ANKRD35,ANKS1A,ANLN,ANTXR1,ANXA2,ANXA4,APAF1,APEH,APEX1,…	1144		Lung cancer	AARS1	ABCA1	ABCA13	ABCB10	ABCC1	ABCC3	ABCF2	ABHD11	ABL2	ABRAXAS1	ABT1	ACAT2	ACE	ACHE	ACKR3	ACOX2	ACSL1	ACSL3	ACTB	ADAM12	ADAM17	ADAM19	ADAM9	ADAMTS17	ADAMTS20	ADAMTS5	ADAMTS6	ADAMTS7	ADAR	ADCY4	ADD3	ADGRA3	ADGRE5	ADGRL2	ADGRL4	ADIPOR1	ADM	ADORA2A	AFAP1L2	AFF2	AFMID
Cancer,Hematological Disease,Organismal Injury and Abnormalities	Hematologic cancer	1.16e-28	Increased	3.262	ABCA1,ABCA13,ABCC1,ABCC3,ABL2,ABLIM1,ABRAXAS1,ABTB1,ACAD11,ACADSB,ACE,ACHE,ACOX2,ACP2,ACSL1,ACSL3,ACTB,ACVRL1,ADAM19,ADAM9,ADAMTS17,ADAMTS5,ADAMTS6,ADAMTS7,ADAMTSL4,ADAR,ADCY4,ADD1,ADD3,ADGRL2,ADGRL4,ADORA2A,ADRB2,AEN,AFAP1L2,AGL,AHR,AKAP11,AKIRIN2,ALAS1,ALDH1A3,ALDH2,ALDH6A1,ALDH7A1,ALG12,ALPK2,ANAPC4,ANGPTL4,ANKH,ANKLE2,ANKRD11,ANKRD35,ANKS1A,ANLN,ANTXR1,ANXA2,ANXA4,APAF1,APEH,APEX1,APOB,ARHGAP…	1122		Hematopoietic neoplasm	ABCA1	ABCA13	ABCC1	ABCC3	ABL2	ABLIM1	ABRAXAS1	ABTB1	ACAD11	ACADSB	ACE	ACHE	ACOX2	ACP2	ACSL1	ACSL3	ACTB	ACVRL1	ADAM17	ADAM19	ADAM9	ADAMTS17	ADAMTS5	ADAMTS6	ADAMTS7	ADAMTSL4	ADAR	ADCY4	ADD1	ADD3	ADGRL2	ADGRL4	ADORA2A	ADRB2	AEN	AFAP1L2	AGA	AGL	AHR	AKAP11	AKIRIN2
Cellular Development,Cellular Growth and Proliferation,Hematological System Development and Function,Hematopoiesis,Lymphoid Tissue Structure and Development,Tissue Development	Differentiation of mononuclear leukocytes	5.4e-12	Increased	3.19	ABL2,ACHE,ADAM17,ADAM9,AHR,AP3B1,APAF1,ARID3A,ARRB1,ATP11C,B2M,BACH2,BBC3,BCL10,BCL2,BCL2L11,BCL3,BCL6,BDNF,BHLHE40,BMAL1,BMP2,BMP4,BRCA1,BST1,CADM1,CBFB,CBLB,CBS/LOC102724560,CCL2,CCN1,CCND2,CD44,CD74,CD83,CD86,CDA,CDK6,CDKN1A,CEBPB,CISH,CLCF1,CRTC2,CSF1,CSF3,CSK,CTNNBIP1,CXCL8,CXCR4,DFFB,DGKZ,DICER1,DLL4,DNAJA2,DNAJA3,DNAJB9,DOCK10,DOK2,DUSP5,EED,EFNB1,EFNB2,EGR1,EIF2AK3,EIF2AK4,EIF4E,ELF1,ELK1…	232		Hematologic cancer	ABCA1	ABCA13	ABCC1	ABCC3	ABL2	ABLIM1	ABRAXAS1	ABTB1	ACAD11	ACADSB	ACE	ACHE	ACOX2	ACP2	ACSL1	ACSL3	ACTB	ACVRL1	ADAM19	ADAM9	ADAMTS17	ADAMTS5	ADAMTS6	ADAMTS7	ADAMTSL4	ADAR	ADCY4	ADD1	ADD3	ADGRL2	ADGRL4	ADORA2A	ADRB2	AEN	AFAP1L2	AGL	AHR	AKAP11	AKIRIN2	ALAS1	ALDH1A3
Cell-To-Cell Signaling and Interaction	Response of antigen presenting cells	8.11e-08	Increased	3.162	ABCA1,ACE,ADRB2,APOA1,ATP1A1,BCAR1,BIN1,C3,CD44,CD74,CD86,CD93,CDKN1A,CEBPB,COQ7,CSF1,CSF3,CX3CL1,CYP2S1,EGLN3,EIF2AK4,EIF4E,ERN1,F2R,F2RL2,FAS,FN1,FYN,GNAQ,GSN,HIF1A,IFNAR1,IL10RA,IL10RB,IL15,IL1RL1,IL33,IL6,ISG15,LGALS3,MANF,MAP3K8,MERTK,NFE2L2,NHLRC2,NTN1,P2RX7,PFKFB3,PLAUR,PRKCE,PRNP,PROS1,PSMB8,RAPGEF3,RGCC,RIGI,RORA,SERPINB9,SERPINE1,SH3BP2,SIRT1,SLC7A11,SOAT1,SOCS3,SPI1,STAT1,STAT3,TAP1,TB…	76		Differentiation of mononuclear leukocytes	ABL2	ACHE	ADAM17	ADAM9	AHR	AP3B1	APAF1	ARID3A	ARRB1	ATP11C	B2M	BACH2	BBC3	BCL10	BCL2	BCL2L11	BCL3	BCL6	BDNF	BHLHE40	BMAL1	BMP2	BMP4	BRCA1	BST1	CADM1	CBFB	CBLB	CBS/LOC102724560	CCL2	CCN1	CCND2	CD44	CD74	CD83	CD86	CDA	CDK6	CDKN1A	CEBPB	CISH
Cellular Movement	Cell movement of tumor cell lines	1.56e-13	Increased	3.108	ABCA1,ACKR3,ADAM12,ADAM17,ADAM9,ADAMTS5,ADGRE5,ADGRL2,ADRB2,AFAP1,AGO2,AHR,AKAP11,AKAP12,ALCAM,ALDH1A3,ALPK2,ANGPTL4,ANKRD28,ANKS1A,ANXA2,APLN,APPL1,ARFGEF2,ARHGDIB,ARHGEF6,ARID3A,ARRB1,ARRDC3,ASNS,ASPH,ATF3,AVL9,BAG1,BANP,BCAR1,BCL10,BCL3,BDKRB2,BDNF,BIN1,BMI1,BMP2,BMP6,BMPR2,BPNT2,BRCA1,BTG1,C1QBP,C3,C8orf76,CA9,CALD1,CALU,CAPN1,CARD10,CAT,CBLB,CBS/LOC102724560,CCDC137,CCL11,CCL2,CCN1,CCN3,CCN5…	440		Response of antigen presenting cells	ABCA1	ACE	ADRB2	APOA1	ATP1A1	BCAR1	BIN1	C3	CD44	CD74	CD86	CD93	CDKN1A	CEBPB	COQ7	CSF1	CSF3	CX3CL1	CYP2S1	EGLN3	EIF2AK4	EIF4E	ERN1	F2R	F2RL2	FAS	FN1	FYN	GNAQ	GSN	HIF1A	IFNAR1	IL10RA	IL10RB	IL15	IL1RL1	IL33	IL6	ISG15	LGALS3	MANF
Cancer,Gastrointestinal Disease,Organismal Injury and Abnormalities	Hepatobiliary neoplasm	6.31e-39	Increased	3.095	ABCA1,ABCA13,ABCC1,ABCC3,ABL2,ABLIM1,ABLIM3,ABRAXAS1,ABT1,ACAA2,ACADS,ACADSB,ACE,ACKR3,ACOX2,ACOX3,ACSL1,ACSL3,ACSL5,ACSS2,ACTB,ACVRL1,ADAM12,ADAM17,ADAM19,ADAM9,ADAMTS10,ADAMTS17,ADAMTS20,ADAMTS4,ADAMTS5,ADAMTS6,ADAMTS7,ADAMTSL4,ADAR,ADARB1,ADCY4,ADD1,ADGRA3,ADGRL2,ADPRH,ADRB2,AFAP1,AFAP1L2,AFF2,AFF4,AGA,AGFG2,AGO2,AGPAT4,AHR,AIFM2,AKAP1,AKAP11,ALCAM,ALDH16A1,ALDH1A3,ALDH1L2,ALDH2,ALDH6A1,ALDH7A…	1516		Cell movement of tumor cell lines	ABCA1	ACKR3	ADAM12	ADAM17	ADAM9	ADAMTS5	ADGRE5	ADGRL2	ADRB2	AFAP1	AGO2	AHR	AKAP11	AKAP12	ALCAM	ALDH1A3	ALPK2	ANGPTL4	ANKRD28	ANKS1A	ANXA2	APLN	APPL1	ARFGEF2	ARHGDIB	ARHGEF6	ARID3A	ARRB1	ARRDC3	ASNS	ASPH	ATF3	AVL9	BAG1	BANP	BCAR1	BCL10	BCL3	BDKRB2	BDNF	BIN1
Cancer,Organismal Injury and Abnormalities	Non-hematological solid tumor	2.93e-237	Increased	3.094	AARS1,AASDHPPT,ABCA1,ABCA13,ABCB10,ABCC1,ABCC3,ABCD3,ABCF2,ABHD11,ABHD14B,ABHD17C,ABHD2,ABHD4,ABL2,ABLIM1,ABLIM3,ABRAXAS1,ABT1,ABTB1,ACAA2,ACAD11,ACADS,ACADSB,ACAT2,ACBD4,ACE,ACER3,ACHE,ACKR3,ACOT13,ACOX2,ACOX3,ACP2,ACSL1,ACSL3,ACSL5,ACSS2,ACTB,ACTR1B,ACTR6,ACVR2B,ACVRL1,ADAM12,ADAM17,ADAM19,ADAM9,ADAMTS10,ADAMTS17,ADAMTS20,ADAMTS4,ADAMTS5,ADAMTS6,ADAMTS7,ADAMTSL4,ADAR,ADARB1,ADAT2,ADCY4,ADD1,ADD…	3071		Hepatobiliary neoplasm	ABCA1	ABCA13	ABCC1	ABCC3	ABL2	ABLIM1	ABLIM3	ABRAXAS1	ABT1	ACAA2	ACADS	ACADSB	ACE	ACKR3	ACOX2	ACOX3	ACSL1	ACSL3	ACSL5	ACSS2	ACTB	ACVRL1	ADAM12	ADAM17	ADAM19	ADAM9	ADAMTS10	ADAMTS17	ADAMTS20	ADAMTS4	ADAMTS5	ADAMTS6	ADAMTS7	ADAMTSL4	ADAR	ADARB1	ADCY4	ADD1	ADGRA3	ADGRL2	ADPRH
Cellular Growth and Proliferation,Tissue Development	Generation of progenitor cells	1.45e-09	Increased	3.094	ACKR3,ADAM12,ADAM17,ADAR,AGO2,ATF4,B2M,BBC3,BCL2,BCL2L11,BCL6,BMP4,BNIP3L,BRCA1,CAT,CBFB,CD74,CD83,CDA,CDKN1A,CNOT4,CSF1,CSF3,CXCR4,DDIT3,DOT1L,E2F4,EED,EFNB1,EGR1,EIF2AK2,EIF2AK3,ETS1,F5,FAS,FLI1,FN1,FNIP1,FUT8,FYN,FZD8,GABPA,GATA3,HES1,HIF1A,HMGA1,HOXA10,HOXA5,HSPA9,HTR2B,ID3,IFNAR1,IKBKB,IL15,IL4R,IL6,INHBA,IRF1,ITGAL,JAG1,JAK3,KIT,KLF4,LFNG,LOX,LTBR,MAFG,MAPKAP1,MKNK2,MLLT11,MYL9,MYOF,NFIL3,N…	100		Non-hematological solid tumor	AARS1	AASDHPPT	ABCA1	ABCA13	ABCB10	ABCC1	ABCC3	ABCD3	ABCF2	ABHD11	ABHD14B	ABHD17C	ABHD2	ABHD4	ABL2	ABLIM1	ABLIM3	ABRAXAS1	ABT1	ABTB1	ACAA2	ACAD11	ACADS	ACADSB	ACAT2	ACBD4	ACE	ACER3	ACHE	ACKR3	ACOT13	ACOX2	ACOX3	ACP2	ACSL1	ACSL3	ACSL5	ACSS2	ACTB	ACTR1B	ACTR6
Cardiovascular Disease,Organismal Injury and Abnormalities	Vascular lesion	5.79e-18	Increased	3.093	ABCA1,ACAT2,ACKR3,ADM,ADORA2A,AHR,ANGPTL4,APOA1,APOB,ARG2,BCL2,BDNF,BTG2,C3orf70,CBS/LOC102724560,CCL2,CD44,CITED2,COL3A1,COL5A2,CSF1,CTSL,CX3CL1,CXCL2,CXCL8,DDR1,EFEMP2,EFNB2,EGR1,ELN,EPHX2,F2R,F3,F5,FAS,FBN1,FLT1,FN1,FURIN,GALNT15,GBP1,GINS1,GRIP1,GUCY1B1,HIF1A,HSPG2,ICAM1,IDS,IER3,IGFBP7,IL1A,IL1RL1,IL33,IL6,ITGB3,KLF4,KRIT1,LAMC1,LDAH,LIPG,LOC102724428/SIK1,LOX,LRP5,LTBP3,MCM3,MCM6,MGP,MMP11,…	135		Generation of progenitor cells	ACKR3	ADAM12	ADAM17	ADAR	AGO2	ATF4	B2M	BBC3	BCL2	BCL2L11	BCL6	BMP4	BNIP3L	BRCA1	CAT	CBFB	CD74	CD83	CDA	CDKN1A	CNOT4	CSF1	CSF3	CXCR4	DDIT3	DOT1L	E2F4	EED	EFNB1	EGR1	EIF2AK2	EIF2AK3	ETS1	F5	FAS	FLI1	FN1	FNIP1	FUT8	FYN	FZD8
Cancer,Organismal Injury and Abnormalities	Lymphoid cancer	3.62e-31	Increased	3.089	ABCA1,ABCA13,ABCC1,ABCC3,ABL2,ABLIM1,ABRAXAS1,ACAD11,ACADSB,ACE,ACHE,ACOX2,ACP2,ACVRL1,ADAM12,ADAM19,ADAM9,ADAMTS6,ADAMTS7,ADAMTSL4,ADAR,ADCY4,ADD1,ADD3,ADGRL2,ADGRL4,ADORA2A,ADRB2,AEN,AFAP1L2,AGL,AHR,AKAP11,ALAS1,ALDH1A3,ALDH2,ALG12,ALPK2,ANKH,ANKLE2,ANKRD11,ANKRD35,ANKS1A,ANLN,ANTXR1,ANXA2,ANXA4,APEH,APOB,ARHGAP10,ARHGAP26,ARHGAP33,ARHGAP42,ARHGEF6,ARID3A,ARIH2,ARSD,ASPHD2,ATAD3A,ATF3,ATP11B,AT…	925		Vascular lesion	ABCA1	ACAT2	ACKR3	ADM	ADORA2A	AHR	ANGPTL4	APOA1	APOB	ARG2	BCL2	BDNF	BTG2	C3orf70	CBS/LOC102724560	CCL2	CD44	CITED2	COL3A1	COL5A2	CSF1	CTSL	CX3CL1	CXCL2	CXCL8	DDR1	EFEMP2	EFNB2	EGR1	ELN	EPHX2	F2R	F3	F5	FAS	FBN1	FLT1	FN1	FURIN	GALNT15	GBP1
Cellular Development,Cellular Growth and Proliferation,Hematological System Development and Function,Hematopoiesis,Lymphoid Tissue Structure and Development,Tissue Development	Hematopoiesis of mononuclear leukocytes	6.02e-12	Increased	3.089	ABL2,ACHE,ADAM17,ADAM9,AHR,AP3B1,APAF1,ARID3A,ARRB1,ATP11C,B2M,BACH2,BBC3,BCL10,BCL2,BCL2L11,BCL3,BCL6,BDNF,BHLHE40,BMAL1,BMP2,BMP4,BRCA1,BST1,CADM1,CBFB,CBLB,CBS/LOC102724560,CCL2,CCN1,CCND2,CD44,CD74,CD83,CD86,CDA,CDK6,CDKN1A,CEBPB,CISH,CLCF1,CRTC2,CSF1,CSF3,CSK,CTNNBIP1,CXCR4,DFFB,DGKZ,DICER1,DLL4,DNAJA2,DNAJA3,DNAJB9,DOCK10,DOK2,DUSP5,EED,EFNB1,EFNB2,EGR1,EIF2AK3,EIF2AK4,EIF4E,ELF1,ELK1,ENPP1…	231		Lymphoid cancer	ABCA1	ABCA13	ABCC1	ABCC3	ABL2	ABLIM1	ABRAXAS1	ACAD11	ACADSB	ACE	ACHE	ACOX2	ACP2	ACVRL1	ADAM12	ADAM19	ADAM9	ADAMTS6	ADAMTS7	ADAMTSL4	ADAR	ADCY4	ADD1	ADD3	ADGRL2	ADGRL4	ADORA2A	ADRB2	AEN	AFAP1L2	AGL	AHR	AKAP11	ALAS1	ALDH1A3	ALDH2	ALG12	ALPK2	ANKH	ANKLE2	ANKRD11
Cancer,Organismal Injury and Abnormalities	Frequency of tumor	3.85e-96	Increased	3.066	AASDHPPT,ABCA1,ABCA13,ABCC1,ABCC3,ABCD3,ABCF2,ABHD11,ABHD14B,ABHD2,ABHD4,ABL2,ABLIM1,ABLIM3,ABRAXAS1,ABTB1,ACAD11,ACADS,ACADSB,ACBD4,ACE,ACHE,ACKR3,ACOX2,ACOX3,ACSL1,ACSL3,ACSS2,ACTR6,ACVRL1,ADAM12,ADAM17,ADAM19,ADAM9,ADAMTS10,ADAMTS17,ADAMTS20,ADAMTS4,ADAMTS5,ADAMTS7,ADAMTSL4,ADAR,ADARB1,ADCY4,ADD1,ADD3,ADGRA3,ADGRE5,ADGRL2,ADGRL4,ADIPOR1,ADM,ADORA2A,ADPRH,ADRB2,AFAP1,AFAP1L2,AFF2,AFF4,AGFG2,AGL…	2357		Hematopoiesis of mononuclear leukocytes	ABL2	ACHE	ADAM17	ADAM9	AHR	AP3B1	APAF1	ARID3A	ARRB1	ATP11C	B2M	BACH2	BBC3	BCL10	BCL2	BCL2L11	BCL3	BCL6	BDNF	BHLHE40	BMAL1	BMP2	BMP4	BRCA1	BST1	CADM1	CBFB	CBLB	CBS/LOC102724560	CCL2	CCN1	CCND2	CD44	CD74	CD83	CD86	CDA	CDK6	CDKN1A	CEBPB	CISH
Cellular Development,Cellular Growth and Proliferation,Hematological System Development and Function,Hematopoiesis,Lymphoid Tissue Structure and Development,Tissue Development	Development of mononuclear leukocytes	2.58e-12	Increased	3.062	ABL2,ACHE,ADAM17,ADAM9,ADM,AHR,AP3B1,APAF1,ARID3A,ARRB1,ATP11C,B2M,BACH2,BBC3,BCL10,BCL2,BCL2L11,BCL3,BCL6,BDNF,BHLHE40,BMAL1,BMP2,BMP4,BRCA1,BST1,CADM1,CBFB,CBLB,CBS/LOC102724560,CCL2,CCN1,CCND2,CD44,CD74,CD83,CD86,CDA,CDK6,CDKN1A,CEBPB,CISH,CLCF1,CRTC2,CSF1,CSF3,CSK,CTNNBIP1,CXCR4,DFFB,DGKZ,DICER1,DLL4,DNAJA2,DNAJA3,DNAJB9,DOCK10,DOK2,DUSP5,EED,EFNB1,EFNB2,EGR1,EIF2AK3,EIF2AK4,EIF4E,ELF1,ELK1,E…	233		Frequency of tumor	AASDHPPT	ABCA1	ABCA13	ABCC1	ABCC3	ABCD3	ABCF2	ABHD11	ABHD14B	ABHD2	ABHD4	ABL2	ABLIM1	ABLIM3	ABRAXAS1	ABTB1	ACAD11	ACADS	ACADSB	ACBD4	ACE	ACHE	ACKR3	ACOX2	ACOX3	ACSL1	ACSL3	ACSS2	ACTR6	ACVRL1	ADAM12	ADAM17	ADAM19	ADAM9	ADAMTS10	ADAMTS17	ADAMTS20	ADAMTS4	ADAMTS5	ADAMTS7	ADAMTSL4
Cell-To-Cell Signaling and Interaction,Inflammatory Response	Immune response of antigen presenting cells	1.39e-07	Increased	3.058	ABCA1,ACE,ADRB2,APOA1,ATP1A1,BCAR1,BIN1,C3,CD44,CD74,CD86,CD93,CDKN1A,CEBPB,COQ7,CSF1,CSF3,CX3CL1,CYP2S1,EGLN3,EIF2AK4,EIF4E,ERN1,F2R,FAS,FN1,FYN,GSN,HIF1A,IFNAR1,IL10RA,IL10RB,IL15,IL1RL1,IL33,IL6,ISG15,LGALS3,MANF,MAP3K8,MERTK,NFE2L2,NHLRC2,NTN1,P2RX7,PFKFB3,PLAUR,PRNP,PROS1,PSMB8,RAPGEF3,RGCC,RIGI,RORA,SERPINB9,SERPINE1,SH3BP2,SIRT1,SLC7A11,SOAT1,SOCS3,SPI1,STAT1,TAP1,TBK1,TGM2,THBS1,TICAM1,TL…	71		Development of mononuclear leukocytes	ABL2	ACHE	ADAM17	ADAM9	ADM	AHR	AP3B1	APAF1	ARID3A	ARRB1	ATP11C	B2M	BACH2	BBC3	BCL10	BCL2	BCL2L11	BCL3	BCL6	BDNF	BHLHE40	BMAL1	BMP2	BMP4	BRCA1	BST1	CADM1	CBFB	CBLB	CBS/LOC102724560	CCL2	CCN1	CCND2	CD44	CD74	CD83	CD86	CDA	CDK6	CDKN1A	CEBPB
Cancer,Gastrointestinal Disease,Hepatic System Disease,Organismal Injury and Abnormalities	Liver tumor	1.55e-32	Increased	3.056	ABCA1,ABCA13,ABCC1,ABCC3,ABL2,ABLIM1,ABLIM3,ABRAXAS1,ABT1,ACAA2,ACADS,ACADSB,ACE,ACKR3,ACOX2,ACOX3,ACSL1,ACSL3,ACSS2,ACTB,ACVRL1,ADAM12,ADAM17,ADAM19,ADAM9,ADAMTS10,ADAMTS17,ADAMTS20,ADAMTS4,ADAMTS5,ADAMTS6,ADAMTS7,ADAMTSL4,ADAR,ADARB1,ADCY4,ADD1,ADGRA3,ADGRL2,ADPRH,ADRB2,AFAP1L2,AFF2,AFF4,AGFG2,AGO2,AGPAT4,AHR,AIFM2,AKAP11,ALCAM,ALDH1A3,ALDH1L2,ALDH2,ALDH6A1,ALDH7A1,ALG3,ALG8,ALPK2,ANAPC16,ANAPC…	1418		Immune response of antigen presenting cells	ABCA1	ACE	ADRB2	APOA1	ATP1A1	BCAR1	BIN1	C3	CD44	CD74	CD86	CD93	CDKN1A	CEBPB	COQ7	CSF1	CSF3	CX3CL1	CYP2S1	EGLN3	EIF2AK4	EIF4E	ERN1	F2R	FAS	FN1	FYN	GSN	HIF1A	IFNAR1	IL10RA	IL10RB	IL15	IL1RL1	IL33	IL6	ISG15	LGALS3	MANF	MAP3K8	MERTK
Cell Cycle	Interphase	2.68e-16	Increased	3.056	AASDHPPT,AATF,ABRAXAS1,ACVRL1,ADGRL2,AFAP1L2,AHR,AKAP12,ANXA2,ARRB1,ATF3,ATF5,ATR,BABAM2,BARD1,BCL2,BCL3,BHLHE40,BID,BMI1,BMP2,BMP4,BOP1,BRCA1,BRSK2,BTG1,BTG2,BTG3,BTRC,BUB1,BUB1B,C8orf76,CABLES1,CAT,CAVIN3,CCN1,CCNB1,CCND2,CD44,CDC20,CDC25C,CDH13,CDK14,CDK6,CDKN1A,CDKN2C,CDKN2D,CDKN3,CDS1,CEBPB,CEBPD,CENPF,CHKA,CIRBP,CLSPN,CNDP2,CNOT6,CSF1,CSF3,CTNND1,CUL3,CUX1,DAXX,DCN,DDIT3,DDX24,DEPDC1B,DGKZ,…	257		Liver tumor	ABCA1	ABCA13	ABCC1	ABCC3	ABL2	ABLIM1	ABLIM3	ABRAXAS1	ABT1	ACAA2	ACADS	ACADSB	ACE	ACKR3	ACOX2	ACOX3	ACSL1	ACSL3	ACSS2	ACTB	ACVRL1	ADAM12	ADAM17	ADAM19	ADAM9	ADAMTS10	ADAMTS17	ADAMTS20	ADAMTS4	ADAMTS5	ADAMTS6	ADAMTS7	ADAMTSL4	ADAR	ADARB1	ADCY4	ADD1	ADGRA3	ADGRL2	ADPRH	ADRB2
Cell-To-Cell Signaling and Interaction	Immune response of myeloid cells	1.47e-08	Increased	3.051	ABCA1,ACE,ADORA2A,ADRB2,AFF2,APOA1,ATP1A1,BCAR1,BIN1,C3,CCL11,CCL2,CD44,CD93,CDKN1A,CEBPB,CERK,CLCN3,COQ7,CSF1,CSF3,CX3CL1,CXCL8,CYP2S1,EGLN3,EIF2AK4,EIF4E,ERN1,F2R,F3,FAS,FN1,FYN,GSN,GULP1,HIF1A,ICAM1,IFNAR1,IL10RA,IL10RB,IL15,IL1RL1,IL33,IL6,ISG15,ITGAL,ITGB3,JUNB,KCTD5,LGALS3,MANF,MERTK,MLLT1,NFE2L2,NHLRC2,NTN1,P2RX7,PECAM1,PFKFB3,PLAU,PLAUR,PRKCD,PRKD2,PRNP,PROS1,RAPGEF3,RASA2,RELB,RGCC,RIGI,…	90		Interphase	AASDHPPT	AATF	ABRAXAS1	ACVRL1	ADGRL2	AFAP1L2	AHR	AKAP12	ANXA2	ARRB1	ATF3	ATF5	ATR	BABAM2	BARD1	BCL2	BCL3	BHLHE40	BID	BMI1	BMP2	BMP4	BOP1	BRCA1	BRSK2	BTG1	BTG2	BTG3	BTRC	BUB1	BUB1B	C8orf76	CABLES1	CAT	CAVIN3	CCN1	CCNB1	CCND2	CD44	CDC20	CDC25C
Cellular Development,Cellular Growth and Proliferation,Hematological System Development and Function,Hematopoiesis,Tissue Development	Development of hematopoietic progenitor cells	1.47e-08	Increased	3.05	ACKR3,ADAM17,ADAR,AGO2,ATF4,B2M,BBC3,BCL2,BCL2L11,BCL6,BMP4,BNIP3L,BRCA1,CAT,CBFB,CD74,CD83,CDA,CDKN1A,CNOT4,CSF1,CSF3,CXCR4,DDIT3,DOT1L,E2F4,EED,EFNB1,EGR1,EIF2AK2,EIF2AK3,ETS1,F5,FAS,FLI1,FN1,FNIP1,FUT8,FYN,FZD8,GABPA,GATA3,HES1,HIF1A,HMGA1,HOXA10,HOXA5,HSPA9,ID3,IFNAR1,IKBKB,IL15,IL4R,IL6,INHBA,IRF1,ITGAL,JAK3,KIT,KLF4,LFNG,LOX,LTBR,MAFG,MAPKAP1,MKNK2,MLLT11,MYL9,NFIL3,NFKBIA,NRAS,PECAM1,PIM1,…	93		Immune response of myeloid cells	ABCA1	ACE	ADORA2A	ADRB2	AFF2	APOA1	ATP1A1	BCAR1	BIN1	C3	CCL11	CCL2	CD44	CD93	CDKN1A	CEBPB	CERK	CLCN3	COQ7	CSF1	CSF3	CX3CL1	CXCL8	CYP2S1	EGLN3	EIF2AK4	EIF4E	ERN1	F2R	F3	FAS	FN1	FYN	GSN	GULP1	HIF1A	ICAM1	IFNAR1	IL10RA	IL10RB	IL15
Cancer,Hematological Disease,Immunological Disease,Organismal Injury and Abnormalities	Development of non-Hodgkin lymphoma	2.5e-09	Increased	3.043	BCL2,BCL2L11,BCL6,BMF,CDKN1A,CDKN2C,CUL9,DCN,DNMT3B,EGR1,ID1,IER3,IL15,IL6,KIF11,MAP3K8,MYC,NFKBIA,PARP1,PARP2,PIM1,PIM2,PPM1D,REL,XRCC5	25		Development of hematopoietic progenitor cells	ACKR3	ADAM17	ADAR	AGO2	ATF4	B2M	BBC3	BCL2	BCL2L11	BCL6	BMP4	BNIP3L	BRCA1	CAT	CBFB	CD74	CD83	CDA	CDKN1A	CNOT4	CSF1	CSF3	CXCR4	DDIT3	DOT1L	E2F4	EED	EFNB1	EGR1	EIF2AK2	EIF2AK3	ETS1	F5	FAS	FLI1	FN1	FNIP1	FUT8	FYN	FZD8	GABPA
Organismal Development	Size of body	6.99e-18	Increased	3.04	ABCA1,ABHD11,ABL2,ACHE,ACOT13,ADAM17,ADD1,ADRB2,AHR,AKAP11,ANGPTL4,ANXA2,AP1G1,APBB2,APOB,ARID3A,ARIH2,ARRB1,ATAD1,ATF4,BBS2,BCAT2,BCL2,BCL2L11,BCL6,BDNF,BMAL1,BMF,BMP4,BMPER,BNIP3L,BPNT2,BRCA1,BRCA2,C1QTNF2,C3,CAPN15,CASP3,CAVIN3,CBS/LOC102724560,CD74,CDK6,CDKN1A,CDKN2C,CEBPB,CERK,CETN2,CHST14,CLCF1,CLCN3,CLCN7,CLUH,CNPY3,COL3A1,COL5A2,COL5A3,COQ9,CPE,CPT1C,CSF1,CSGALNACT1,CTC1,CUL9,CXCL14,CXCR4…	279		Development of non-Hodgkin lymphoma	BCL2	BCL2L11	BCL6	BMF	CDKN1A	CDKN2C	CUL9	DCN	DNMT3B	EGR1	ID1	IER3	IL15	IL6	KIF11	MAP3K8	MYC	NFKBIA	PARP1	PARP2	PIM1	PIM2	PPM1D	REL	XRCC5
Cellular Function and Maintenance	Homeostasis of blood cells	9.88e-12	Increased	3.027	ABL2,ACHE,ADAM17,ADAM9,AHR,AP3B1,APAF1,ARRB1,B2M,BACH2,BBC3,BCL10,BCL2,BCL2L11,BCL3,BCL6,BDNF,BHLHE40,BMF,BMP2,BMP4,BRCA1,CADM1,CAMLG,CASP3,CBFB,CBLB,CBS/LOC102724560,CCN1,CCN3,CD74,CD83,CD86,CDK6,CDKN1A,CEBPB,CHST3,CISH,CSF1,CSK,CXCR4,DFFB,DGKZ,DICER1,DLL4,DNAJA2,DNAJA3,DOCK10,DOK2,EED,EFNB1,EFNB2,EGR1,EIF2AK3,EIF2AK4,EIF4E,ELF1,ELK1,EMCN,ENPP1,EPAS1,ETS1,ETS2,F2R,F5,FAS,FLI1,FLT1,FNIP1,FSTL1,FU…	203		Size of body	ABCA1	ABHD11	ABL2	ACHE	ACOT13	ADAM17	ADD1	ADRB2	AHR	AKAP11	ANGPTL4	ANXA2	AP1G1	APBB2	APOB	ARID3A	ARIH2	ARRB1	ATAD1	ATF4	BBS2	BCAT2	BCL2	BCL2L11	BCL6	BDNF	BMAL1	BMF	BMP4	BMPER	BNIP3L	BPNT2	BRCA1	BRCA2	C1QTNF2	C3	CAPN15	CASP3	CAVIN3	CBS/LOC102724560	CD74
Cell Death and Survival,Organismal Injury and Abnormalities	Apoptosis of cervical cancer cell lines	9.19e-08	Increased	3.009	ACER3,ADGRL2,AKIP1,ARHGEF6,BAG1,BAZ1A,BBC3,BCL2,BCL2L11,BID,BNIP3L,BOK,BRCA1,BRCA2,BUB1,CASP3,CAT,CCNB1,CDC20,CDKN1A,CDKN2C,CEBPD,CENPE,CENPF,DAXX,DDB2,DDIT3,DDX21,DGKD,DNAJA3,EIF2AK2,FAS,FIS1,FLNB,GADD45G,HIF1A,IER3,IKBKB,IKBKE,IL6,IRF1,KIF11,KIF14,KNTC1,LTBP1,MAN2C1,MAP3K8,MAPKAP1,MFF,MFN2,MGAT3,MSX1,MYC,NDRG2,NEK7,NFKBIA,NFKBIZ,NOA1,NR4A1,NUF2,PAK1,PARP1,PARVA,PAWR,PBK,PIDD1,PIM2,PMAIP1,PML,PP…	98		Homeostasis of blood cells	ABL2	ACHE	ADAM17	ADAM9	AHR	AP3B1	APAF1	ARRB1	B2M	BACH2	BBC3	BCL10	BCL2	BCL2L11	BCL3	BCL6	BDNF	BHLHE40	BMF	BMP2	BMP4	BRCA1	CADM1	CAMLG	CASP3	CBFB	CBLB	CBS/LOC102724560	CCN1	CCN3	CD74	CD83	CD86	CDK6	CDKN1A	CEBPB	CHST3	CISH	CSF1	CSK	CXCR4
Cellular Development,Cellular Growth and Proliferation	Proliferation of blood cells	1.16e-18	Increased	3.008	ACE,ACHE,ADAM17,ADORA2A,ADRB2,AHR,AKIRIN2,ALCAM,APOA1,APPL1,ARG2,ARHGDIB,ARHGEF6,ARIH2,B2M,B3GNT2,B3GNT5,BACH2,BBC3,BCL10,BCL2,BCL2L11,BCL3,BCL6,BCL6B,BCR,BHLHE40,BID,BIRC3,BMI1,BMP2,BMP4,BRCA1,BRCA2,BRPF1,BST2,BTG1,C1QBP,C3,CAMLG,CASP3,CAT,CBFB,CBLB,CBS/LOC102724560,CCDC134,CCL11,CCL2,CCND2,CD34,CD44,CD58,CD74,CD83,CD86,CDK6,CDKN1A,CDKN2C,CDKN2D,CEBPB,CFB,CHST3,CISH,CLCF1,CRTC2,CSF1,CSF3,CTC1,CT…	305		Apoptosis of cervical cancer cell lines	ACER3	ADGRL2	AKIP1	ARHGEF6	BAG1	BAZ1A	BBC3	BCL2	BCL2L11	BID	BNIP3L	BOK	BRCA1	BRCA2	BUB1	CASP3	CAT	CCNB1	CDC20	CDKN1A	CDKN2C	CEBPD	CENPE	CENPF	DAXX	DDB2	DDIT3	DDX21	DGKD	DNAJA3	EIF2AK2	FAS	FIS1	FLNB	GADD45G	HIF1A	IER3	IKBKB	IKBKE	IL6	IRF1
Molecular Transport	Transport of molecule	1.05e-12	Increased	2.995	ABCA1,ABCA13,ABCB10,ABCC1,ABCC3,ABCD3,ACADS,ACAT2,ACE,ACHE,ACSL1,ACSL3,ACSL5,ADAM9,ADGRL2,ADM,ADORA2A,ADRB2,AK1,AKIRIN2,ANKH,ANKRD54,ANO10,ANXA2,AP1G1,AP3B1,AP3S2,AP4S1,APLN,APOA1,APOB,APPL1,ARFGAP1,ARFGEF2,ARRB1,ARRDC4,ARSA,ASAH1,ATF3,ATF4,ATP11B,ATP11C,ATP1A1,ATP1B1,ATP2A3,ATP2B1,ATP6V0D1,ATP8B1,ATP9A,B2M,BCL2,BCL2L11,BCL3,BDKRB2,BDNF,BHLHE40,BID,BIN1,BLOC1S5,BMAL1,BMP2,BMP4,BMP6,BMPER,BRCA1,C1…	462		Proliferation of blood cells	ACE	ACHE	ADAM17	ADORA2A	ADRB2	AHR	AKIRIN2	ALCAM	APOA1	APPL1	ARG2	ARHGDIB	ARHGEF6	ARIH2	B2M	B3GNT2	B3GNT5	BACH2	BBC3	BCL10	BCL2	BCL2L11	BCL3	BCL6	BCL6B	BCR	BHLHE40	BID	BIRC3	BMI1	BMP2	BMP4	BRCA1	BRCA2	BRPF1	BST2	BTG1	C1QBP	C3	CAMLG	CASP3
Cellular Development,Cellular Growth and Proliferation,Embryonic Development,Hematological System Development and Function,Hematopoiesis,Lymphoid Tissue Structure and Development,Organ Development,Organismal Development,Tissue Development	Lymphopoiesis	1.17e-12	Increased	2.97	ABL2,ACHE,ADAM17,ADAM9,AHR,AP3B1,APAF1,ARID3A,ARRB1,ATP11C,B2M,BACH2,BBC3,BCL10,BCL2,BCL2L11,BCL3,BCL6,BDNF,BHLHE40,BMAL1,BMP2,BMP4,BRCA1,BST1,CADM1,CBFB,CBLB,CBS/LOC102724560,CCN1,CCND2,CD44,CD74,CD83,CD86,CDK6,CDKN1A,CEBPB,CISH,CLCF1,CRTC2,CSF1,CSF3,CSK,CXCR4,DFFB,DGKZ,DICER1,DLL4,DNAJA2,DNAJA3,DNAJB9,DOCK10,DOK2,DUSP5,EED,EFNB1,EFNB2,EGR1,EIF2AK3,EIF2AK4,EIF4E,ELF1,ELK1,ENPP1,ERN1,ETS1,ETS2,F5…	223		Transport of molecule	ABCA1	ABCA13	ABCB10	ABCC1	ABCC3	ABCD3	ACADS	ACAT2	ACE	ACHE	ACSL1	ACSL3	ACSL5	ADAM9	ADGRL2	ADM	ADORA2A	ADRB2	AK1	AKIRIN2	ANKH	ANKRD54	ANO10	ANXA2	AP1G1	AP3B1	AP3S2	AP4S1	APLN	APOA1	APOB	APPL1	ARFGAP1	ARFGEF2	ARRB1	ARRDC4	ARSA	ASAH1	ATF3	ATF4	ATP11B
Cellular Function and Maintenance	Homeostasis of leukocytes	3.84e-12	Increased	2.954	ABL2,ACHE,ADAM17,ADAM9,AHR,AP3B1,APAF1,ARRB1,B2M,BACH2,BBC3,BCL10,BCL2,BCL2L11,BCL3,BCL6,BDNF,BHLHE40,BMF,BMP2,BMP4,BRCA1,CADM1,CAMLG,CASP3,CBFB,CBLB,CBS/LOC102724560,CCN1,CD74,CD83,CD86,CDK6,CDKN1A,CEBPB,CHST3,CISH,CSF1,CSK,CXCR4,DFFB,DGKZ,DICER1,DLL4,DNAJA2,DNAJA3,DOCK10,DOK2,EED,EFNB1,EFNB2,EGR1,EIF2AK3,EIF2AK4,EIF4E,ELF1,ELK1,ENPP1,ETS1,ETS2,F2R,F5,FAS,FLI1,FLT1,FNIP1,FURIN,FYN,FZD8,GABPA,GAD…	198		Lymphopoiesis	ABL2	ACHE	ADAM17	ADAM9	AHR	AP3B1	APAF1	ARID3A	ARRB1	ATP11C	B2M	BACH2	BBC3	BCL10	BCL2	BCL2L11	BCL3	BCL6	BDNF	BHLHE40	BMAL1	BMP2	BMP4	BRCA1	BST1	CADM1	CBFB	CBLB	CBS/LOC102724560	CCN1	CCND2	CD44	CD74	CD83	CD86	CDK6	CDKN1A	CEBPB	CISH	CLCF1	CRTC2
Cardiovascular System Development and Function	Vascularization	3.71e-10	Increased	2.954	ADAM9,ANXA2,BCL2,BMAL1,BMP2,C3,CBS/LOC102724560,CCN1,CD44,CDH13,CFB,CSF1,CSF3,CXCR4,DDR2,EFNB1,EFNB2,ENG,EPAS1,EPHA2,EPHX2,ERRFI1,ESRRA,F2R,F3,FGD5,FLT1,GAS6,GJA1,GPR4,HIF1A,HIRA,HMMR,HTRA1,HYOU1,ICAM1,ID1,ID3,IFNAR1,IL6,INHBA,ITGA1,ITGB3,ITGB5,KIT,LGALS3,LRP5,LTBR,MAPK7,MYC,NRP1,NRP2,NTN1,ODC1,PDGFA,PDGFB,PDGFC,PDGFD,PGF,PLA2G4A,PLAT,PLAU,PLAUR,PLCD1,PLD1,PTGS2,PTHLH,RELB,RHOJ,RORA,S100A10,S1PR2…	87		Homeostasis of leukocytes	ABL2	ACHE	ADAM17	ADAM9	AHR	AP3B1	APAF1	ARRB1	B2M	BACH2	BBC3	BCL10	BCL2	BCL2L11	BCL3	BCL6	BDNF	BHLHE40	BMF	BMP2	BMP4	BRCA1	CADM1	CAMLG	CASP3	CBFB	CBLB	CBS/LOC102724560	CCN1	CD74	CD83	CD86	CDK6	CDKN1A	CEBPB	CHST3	CISH	CSF1	CSK	CXCR4	DFFB
Cellular Development,Cellular Growth and Proliferation	Development of progenitor cells	1.82e-09	Increased	2.953	ACKR3,ADAM17,ADAR,AGO2,ATF4,B2M,BBC3,BCL2,BCL2L11,BCL6,BDNF,BMP4,BNIP3L,BRCA1,CAT,CBFB,CD74,CD83,CDA,CDKN1A,CNOT4,CSF1,CSF3,CXCR4,DDIT3,DOT1L,E2F4,EED,EFNB1,EGR1,EIF2AK2,EIF2AK3,ETS1,F5,FAS,FLI1,FN1,FNIP1,FUT8,FYN,FZD8,GABPA,GATA3,HES1,HIF1A,HMGA1,HOXA10,HOXA5,HSPA9,HTR2B,ID3,IFNAR1,IKBKB,IL15,IL4R,IL6,INHBA,IRF1,ITGAL,JAG1,JAK3,KIT,KLF4,LFNG,LOX,LTBR,MAFG,MAPK7,MAPKAP1,MKNK2,MLLT11,MYL9,MYOF,NFI…	102		Vascularization	ADAM9	ANXA2	BCL2	BMAL1	BMP2	C3	CBS/LOC102724560	CCN1	CD44	CDH13	CFB	CSF1	CSF3	CXCR4	DDR2	EFNB1	EFNB2	ENG	EPAS1	EPHA2	EPHX2	ERRFI1	ESRRA	F2R	F3	FGD5	FLT1	GAS6	GJA1	GPR4	HIF1A	HIRA	HMMR	HTRA1	HYOU1	ICAM1	ID1	ID3	IFNAR1	IL6	INHBA
Organismal Development	Growth of organism	3.8e-15	Increased	2.944	AARS1,ABCA1,ABCC1,ABL2,ACSL5,ACVR2B,ACVRL1,ADAR,ADARB1,ADD1,AGO2,AHR,ALG14,ANKRD11,APLN,APOA1,ASAH1,ASPM,ATF5,BBC3,BBS1,BCL2,BDNF,BMAL1,BMI1,BMP2,BMP4,BMP6,BMPR2,BRCA1,BRCA2,BTG2,BYSL,CBS/LOC102724560,CCL11,CD44,CDK6,CDKN1A,CDKN2C,CEBPD,CITED2,COL3A1,COQ3,CSF1,CSF3,CTC1,CTNNBIP1,CUL7,CX3CL1,CXCL14,CXCL2,DAG1,DAXX,DGKZ,DICER1,DISC1,DLL4,DNAJB9,DNAJC3,DUSP12,EDN1,EED,EFNB1,EFNB2,EGLN1,EHHADH,EHMT2,…	275		Development of progenitor cells	ACKR3	ADAM17	ADAR	AGO2	ATF4	B2M	BBC3	BCL2	BCL2L11	BCL6	BDNF	BMP4	BNIP3L	BRCA1	CAT	CBFB	CD74	CD83	CDA	CDKN1A	CNOT4	CSF1	CSF3	CXCR4	DDIT3	DOT1L	E2F4	EED	EFNB1	EGR1	EIF2AK2	EIF2AK3	ETS1	F5	FAS	FLI1	FN1	FNIP1	FUT8	FYN	FZD8
Cell-mediated Immune Response,Cellular Function and Maintenance,Hematological System Development and Function	T cell homeostasis	2.76e-11	Increased	2.938	ABL2,ACHE,ADAM17,ADAM9,AHR,AP3B1,APAF1,ARRB1,B2M,BACH2,BBC3,BCL10,BCL2,BCL2L11,BCL3,BCL6,BDNF,BHLHE40,BMF,BMP2,BMP4,BRCA1,CADM1,CASP3,CBFB,CBLB,CBS/LOC102724560,CCN1,CD74,CD83,CD86,CDK6,CDKN1A,CEBPB,CHST3,CISH,CSF1,CSK,CXCR4,DFFB,DGKZ,DICER1,DLL4,DNAJA2,DNAJA3,DOK2,EED,EFNB1,EFNB2,EGR1,EIF2AK3,EIF2AK4,EIF4E,ELF1,ELK1,ENPP1,ETS1,ETS2,F5,FAS,FLI1,FLT1,FNIP1,FURIN,FYN,FZD8,GABPA,GADD45G,GAS6,GATA3,H…	184		Growth of organism	AARS1	ABCA1	ABCC1	ABL2	ACSL5	ACVR2B	ACVRL1	ADAR	ADARB1	ADD1	AGO2	AHR	ALG14	ANKRD11	APLN	APOA1	ASAH1	ASPM	ATF5	BBC3	BBS1	BCL2	BDNF	BMAL1	BMI1	BMP2	BMP4	BMP6	BMPR2	BRCA1	BRCA2	BTG2	BYSL	CBS/LOC102724560	CCL11	CD44	CDK6	CDKN1A	CDKN2C	CEBPD	CITED2
Cellular Development,Cellular Growth and Proliferation,Hematological System Development and Function,Hematopoiesis,Tissue Development	Development of hematopoietic cells	4.16e-09	Increased	2.923	ACKR3,ADAM17,ADAR,AGO2,ATF4,B2M,BBC3,BCL2,BCL2L11,BCL6,BCR,BMI1,BMP4,BNIP3L,BRCA1,CAT,CBFB,CD74,CD83,CDA,CDKN1A,CNOT4,CSF1,CSF3,CXCR4,DDIT3,DOT1L,E2F4,EED,EFNB1,EGR1,EIF2AK2,EIF2AK3,ETS1,F5,FAS,FLI1,FN1,FNIP1,FUT8,FYN,FZD8,GABPA,GATA3,HES1,HIF1A,HMGA1,HOXA10,HOXA5,HSPA9,ID3,IFNAR1,IKBKB,IL15,IL4R,IL6,INHBA,IRF1,ITGAL,JAK3,KIT,KLF4,LFNG,LOX,LTBR,MAFG,MAPKAP1,MKNK2,MLLT11,MYL9,NFIL3,NFKBIA,NRAS,PEC…	97		T cell homeostasis	ABL2	ACHE	ADAM17	ADAM9	AHR	AP3B1	APAF1	ARRB1	B2M	BACH2	BBC3	BCL10	BCL2	BCL2L11	BCL3	BCL6	BDNF	BHLHE40	BMF	BMP2	BMP4	BRCA1	CADM1	CASP3	CBFB	CBLB	CBS/LOC102724560	CCN1	CD74	CD83	CD86	CDK6	CDKN1A	CEBPB	CHST3	CISH	CSF1	CSK	CXCR4	DFFB	DGKZ
Cellular Function and Maintenance	Homeostasis of mononuclear leukocytes	4.31e-12	Increased	2.883	ABL2,ACHE,ADAM17,ADAM9,AHR,AP3B1,APAF1,ARRB1,B2M,BACH2,BBC3,BCL10,BCL2,BCL2L11,BCL3,BCL6,BDNF,BHLHE40,BMF,BMP2,BMP4,BRCA1,CADM1,CAMLG,CASP3,CBFB,CBLB,CBS/LOC102724560,CCN1,CD74,CD83,CD86,CDK6,CDKN1A,CEBPB,CHST3,CISH,CSF1,CSK,CXCR4,DFFB,DGKZ,DICER1,DLL4,DNAJA2,DNAJA3,DOCK10,DOK2,EED,EFNB1,EFNB2,EGR1,EIF2AK3,EIF2AK4,EIF4E,ELF1,ELK1,ENPP1,ETS1,ETS2,F5,FAS,FLI1,FLT1,FNIP1,FURIN,FYN,FZD8,GABPA,GADD45G…	195		Development of hematopoietic cells	ACKR3	ADAM17	ADAR	AGO2	ATF4	B2M	BBC3	BCL2	BCL2L11	BCL6	BCR	BMI1	BMP4	BNIP3L	BRCA1	CAT	CBFB	CD74	CD83	CDA	CDKN1A	CNOT4	CSF1	CSF3	CXCR4	DDIT3	DOT1L	E2F4	EED	EFNB1	EGR1	EIF2AK2	EIF2AK3	ETS1	F5	FAS	FLI1	FN1	FNIP1	FUT8	FYN
Cellular Function and Maintenance	Lymphocyte homeostasis	5.29e-12	Increased	2.883	ABL2,ACHE,ADAM17,ADAM9,AHR,AP3B1,APAF1,ARRB1,B2M,BACH2,BBC3,BCL10,BCL2,BCL2L11,BCL3,BCL6,BDNF,BHLHE40,BMF,BMP2,BMP4,BRCA1,CADM1,CAMLG,CASP3,CBFB,CBLB,CBS/LOC102724560,CCN1,CD74,CD83,CD86,CDK6,CDKN1A,CEBPB,CHST3,CISH,CSF1,CSK,CXCR4,DFFB,DGKZ,DICER1,DLL4,DNAJA2,DNAJA3,DOCK10,DOK2,EED,EFNB1,EFNB2,EGR1,EIF2AK3,EIF2AK4,EIF4E,ELF1,ELK1,ENPP1,ETS1,ETS2,F5,FAS,FLI1,FLT1,FNIP1,FURIN,FYN,FZD8,GABPA,GADD45G…	194		Homeostasis of mononuclear leukocytes	ABL2	ACHE	ADAM17	ADAM9	AHR	AP3B1	APAF1	ARRB1	B2M	BACH2	BBC3	BCL10	BCL2	BCL2L11	BCL3	BCL6	BDNF	BHLHE40	BMF	BMP2	BMP4	BRCA1	CADM1	CAMLG	CASP3	CBFB	CBLB	CBS/LOC102724560	CCN1	CD74	CD83	CD86	CDK6	CDKN1A	CEBPB	CHST3	CISH	CSF1	CSK	CXCR4	DFFB
Cell-mediated Immune Response,Cellular Development,Cellular Function and Maintenance,Cellular Growth and Proliferation,Embryonic Development,Hematological System Development and Function,Hematopoiesis,Lymphoid Tissue Structure and Development,Organ Development,Organismal Development,Tissue Development	T cell development	5.68e-11	Increased	2.869	ABL2,ACHE,ADAM17,ADAM9,AHR,AP3B1,APAF1,ARRB1,B2M,BACH2,BBC3,BCL10,BCL2,BCL2L11,BCL3,BCL6,BDNF,BHLHE40,BMP2,BMP4,BRCA1,CADM1,CBFB,CBLB,CBS/LOC102724560,CCN1,CD74,CD83,CD86,CDK6,CDKN1A,CEBPB,CISH,CSF1,CSK,CXCR4,DFFB,DGKZ,DICER1,DLL4,DNAJA2,DNAJA3,DOK2,EED,EFNB1,EFNB2,EGR1,EIF2AK3,EIF2AK4,EIF4E,ELF1,ELK1,ENPP1,ETS1,ETS2,F5,FAS,FLI1,FLT1,FNIP1,FURIN,FYN,FZD8,GABPA,GADD45G,GAS6,GATA3,HIF1A,HIVEP2,HLX,…	179		Lymphocyte homeostasis	ABL2	ACHE	ADAM17	ADAM9	AHR	AP3B1	APAF1	ARRB1	B2M	BACH2	BBC3	BCL10	BCL2	BCL2L11	BCL3	BCL6	BDNF	BHLHE40	BMF	BMP2	BMP4	BRCA1	CADM1	CAMLG	CASP3	CBFB	CBLB	CBS/LOC102724560	CCN1	CD74	CD83	CD86	CDK6	CDKN1A	CEBPB	CHST3	CISH	CSF1	CSK	CXCR4	DFFB
Cancer,Hematological Disease,Immunological Disease,Organismal Injury and Abnormalities	Tumorigenesis of T lymphocytes	2.61e-17	Increased	2.862	ABCA1,ABCA13,ABL2,ACADSB,ACOX2,ADAM19,ADAMTS6,ADAR,ADORA2A,ALDH2,ALPK2,ANKLE2,ANKRD35,APOB,ARIH2,B2M,BACH2,BBC3,BCL10,BCL2,BCL2L11,BCL6,BID,BMF,BMI1,BNIP3L,BRCA1,BRCA2,BTG1,C1QTNF1,C3,CALD1,CAMLG,CAVIN2,CBLB,CBX4,CCL2,CCN1,CCND2,CD58,CD86,CDKN1A,CDKN2C,CEBPB,COL1A2,COL27A1,COL3A1,CPXM2,CRYBG1,CXCL14,CXCL8,DCLRE1A,DCN,DDB2,DDR1,DENND11,DNMT3B,DTNA,DUSP22,DUSP4,DUSP5,DUSP8,EFEMP2,EFNB2,EGR1,ENG,EPA…	247		T cell development	ABL2	ACHE	ADAM17	ADAM9	AHR	AP3B1	APAF1	ARRB1	B2M	BACH2	BBC3	BCL10	BCL2	BCL2L11	BCL3	BCL6	BDNF	BHLHE40	BMP2	BMP4	BRCA1	CADM1	CBFB	CBLB	CBS/LOC102724560	CCN1	CD74	CD83	CD86	CDK6	CDKN1A	CEBPB	CISH	CSF1	CSK	CXCR4	DFFB	DGKZ	DICER1	DLL4	DNAJA2
Cancer,Cellular Development,Cellular Growth and Proliferation,Organismal Injury and Abnormalities,Tumor Morphology	Proliferation of tumor cells	2.61e-11	Increased	2.848	AFAP1L2,AGA,AKR1B1,ANXA2,ARRDC3,ATF3,B2M,BAG1,BCL2,BMI1,BMP2,BMP4,BMPR2,BNIP3L,BRCA1,BTG2,CA9,CASP3,CBLL1,CCL11,CCN1,CCN3,CD34,CD44,CDK6,CDKN1A,CSF1,CSF3,CTNND1,CXCL8,CXCR4,DCN,DDIT3,DICER1,DLL4,DOCK4,DUSP1,EDN1,EFEMP2,EGR1,EHMT2,EIF2AK3,EIF4E,ELK1,EPHA2,F2R,F3,FAS,FGFR3,FHL1,FN1,FOSL1,GAS6,GDF15,GJA1,GSPT1,HBEGF,HDAC6,HES1,HIF1A,HMMR,HOXB9,HSPA5,HSPG2,ID1,ID3,IER3,IGFBP7,IKBKE,IL13RA1,IL15,IL1A,…	158		Tumorigenesis of T lymphocytes	ABCA1	ABCA13	ABL2	ACADSB	ACOX2	ADAM19	ADAMTS6	ADAR	ADORA2A	ALDH2	ALPK2	ANKLE2	ANKRD35	APOB	ARIH2	B2M	BACH2	BBC3	BCL10	BCL2	BCL2L11	BCL6	BID	BMF	BMI1	BNIP3L	BRCA1	BRCA2	BTG1	C1QTNF1	C3	CALD1	CAMLG	CAVIN2	CBLB	CBX4	CCL2	CCN1	CCND2	CD58	CD86
Antimicrobial Response,Inflammatory Response	Antiviral response	2.69e-09	Increased	2.838	ADAR,BCL2,BCL3,BIRC3,BNIP3L,BST2,CCL11,CD86,CGAS,CXCR4,DDIT4,DDX21,DDX56,DDX60,DHX58,DICER1,DTX3L,EIF2AK2,EIF2AK4,EXOSC4,FOSL1,GBP2,GBP5,HYAL1,IFI44,IFI44L,IFI6,IFIH1,IFIT1,IFIT2,IFIT3,IFIT5,IFNAR1,IKBKB,IL15,IL17RA,IL33,IL6,IRF1,IRF7,IRF9,ISG15,MLKL,MOV10,MX1,MX2,NDUFAF4,NMI,NT5C3A,OAS1,OAS2,PARP9,PDE12,PLSCR1,PMAIP1,RIGI,RNF216,RSAD2,SAMHD1,SELENOK,SHFL,SOCS3,SPRY2,SPRY4,STAT1,STAT2,STK4,TBK1,T…	78		Proliferation of tumor cells	AFAP1L2	AGA	AKR1B1	ANXA2	ARRDC3	ATF3	B2M	BAG1	BCL2	BMI1	BMP2	BMP4	BMPR2	BNIP3L	BRCA1	BTG2	CA9	CASP3	CBLL1	CCL11	CCN1	CCN3	CD34	CD44	CDK6	CDKN1A	CSF1	CSF3	CTNND1	CXCL8	CXCR4	DCN	DDIT3	DICER1	DLL4	DOCK4	DUSP1	EDN1	EFEMP2	EGR1	EHMT2
Cancer,Hematological Disease,Organismal Injury and Abnormalities	Hematologic cancer of cells	6e-27	Increased	2.83	ABCA1,ABCA13,ABCC1,ABCC3,ABL2,ABLIM1,ABRAXAS1,ACAD11,ACADSB,ACE,ACHE,ACOX2,ACP2,ACVRL1,ADAM19,ADAM9,ADAMTS6,ADAMTS7,ADAMTSL4,ADAR,ADCY4,ADD3,ADGRL2,ADGRL4,ADORA2A,ADRB2,AEN,AFAP1L2,AGL,AHR,AKAP11,ALAS1,ALDH2,ALG12,ALPK2,ANKH,ANKLE2,ANKRD11,ANKRD35,ANKS1A,ANLN,ANTXR1,ANXA2,ANXA4,APOB,ARHGAP10,ARHGAP26,ARHGAP33,ARHGAP42,ARHGEF6,ARID3A,ARIH2,ARSD,ASPHD2,ATAD3A,ATF3,ATP11B,ATP13A3,ATP1B1,ATP2A3,ATP9B…	811		Antiviral response	ADAR	BCL2	BCL3	BIRC3	BNIP3L	BST2	CCL11	CD86	CGAS	CXCR4	DDIT4	DDX21	DDX56	DDX60	DHX58	DICER1	DTX3L	EIF2AK2	EIF2AK4	EXOSC4	FOSL1	GBP2	GBP5	HYAL1	IFI44	IFI44L	IFI6	IFIH1	IFIT1	IFIT2	IFIT3	IFIT5	IFNAR1	IKBKB	IL15	IL17RA	IL33	IL6	IRF1	IRF7	IRF9
Cancer,Organismal Injury and Abnormalities	Cancer of tumor cell lines	3.17e-14	Increased	2.83	ABCA1,ABLIM1,ADAM12,ADAM9,ADORA2A,AIFM2,AKIRIN2,ALCAM,ANGPTL4,ARHGEF37,ASAH1,ATF3,B2M,BACH2,BBC3,BCAR1,BMP4,BPNT2,BRCA1,C8orf76,CASP3,CBFB,CCL2,CCN1,CCN3,CD44,CEBPD,CIRBP,CSF3,CTNND1,CXCL2,CXCL8,CXCR4,DACT1,DDR2,DDX24,DEPDC1B,DGKZ,DICER1,DOCK5,DPH6,ENAH,EPAS1,EPB41L5,EPHA2,ETV4,F2R,F3,FAM120B,FAS,FBXO22,FGFR3,FN1,FNBP1L,FOSL1,FOXC2,FSCN1,FUT8,FYN,GATA3,GIPC2,GPRC5A,GPT2,HIF1A,HK2,HMGCL,HOXB9,HTRA…	180		Hematologic cancer of cells	ABCA1	ABCA13	ABCC1	ABCC3	ABL2	ABLIM1	ABRAXAS1	ACAD11	ACADSB	ACE	ACHE	ACOX2	ACP2	ACVRL1	ADAM19	ADAM9	ADAMTS6	ADAMTS7	ADAMTSL4	ADAR	ADCY4	ADD3	ADGRL2	ADGRL4	ADORA2A	ADRB2	AEN	AFAP1L2	AGL	AHR	AKAP11	ALAS1	ALDH2	ALG12	ALPK2	ANKH	ANKLE2	ANKRD11	ANKRD35	ANKS1A	ANLN
Cancer,Organismal Injury and Abnormalities	Metastasis of tumor cell lines	3.5e-14	Increased	2.83	ABCA1,ABLIM1,ADAM12,ADAM9,ADORA2A,AIFM2,AKIRIN2,ALCAM,ANGPTL4,ARHGEF37,ASAH1,ATF3,B2M,BACH2,BBC3,BCAR1,BMP4,BPNT2,BRCA1,C8orf76,CASP3,CBFB,CCL2,CCN1,CCN3,CD44,CEBPD,CIRBP,CSF3,CTNND1,CXCL2,CXCL8,CXCR4,DACT1,DDR2,DDX24,DEPDC1B,DGKZ,DICER1,DOCK5,DPH6,ENAH,EPAS1,EPB41L5,EPHA2,ETV4,F2R,F3,FAM120B,FAS,FBXO22,FGFR3,FN1,FNBP1L,FOSL1,FOXC2,FSCN1,FUT8,FYN,GATA3,GIPC2,GPRC5A,GPT2,HIF1A,HK2,HMGCL,HOXB9,HTRA…	179		Cancer of tumor cell lines	ABCA1	ABLIM1	ADAM12	ADAM9	ADORA2A	AIFM2	AKIRIN2	ALCAM	ANGPTL4	ARHGEF37	ASAH1	ATF3	B2M	BACH2	BBC3	BCAR1	BMP4	BPNT2	BRCA1	C8orf76	CASP3	CBFB	CCL2	CCN1	CCN3	CD44	CEBPD	CIRBP	CSF3	CTNND1	CXCL2	CXCL8	CXCR4	DACT1	DDR2	DDX24	DEPDC1B	DGKZ	DICER1	DOCK5	DPH6
Cancer,Organismal Injury and Abnormalities	Metastasis of cells	3.31e-14	Increased	2.829	ABCA1,ABLIM1,ADAM12,ADAM9,ADORA2A,AIFM2,AKIRIN2,ALCAM,ANGPTL4,ARHGEF37,ASAH1,ATF3,B2M,BACH2,BBC3,BCAR1,BMP2,BMP4,BPNT2,BRCA1,C8orf76,CASP3,CBFB,CCL2,CCN1,CCN3,CD44,CEBPD,CIRBP,CSF3,CTNND1,CXCL2,CXCL8,CXCR4,DACT1,DDR2,DDX24,DEPDC1B,DGKZ,DICER1,DOCK5,DPH6,ENAH,EPAS1,EPB41L5,EPHA2,ETV4,F2R,F3,FAM120B,FAS,FBXO22,FGFR3,FLRT2,FN1,FNBP1L,FOSL1,FOXC2,FSCN1,FUT8,FYN,GATA3,GIPC2,GPRC5A,GPT2,HIF1A,HK2,HMGCL…	194		Metastasis of tumor cell lines	ABCA1	ABLIM1	ADAM12	ADAM9	ADORA2A	AIFM2	AKIRIN2	ALCAM	ANGPTL4	ARHGEF37	ASAH1	ATF3	B2M	BACH2	BBC3	BCAR1	BMP4	BPNT2	BRCA1	C8orf76	CASP3	CBFB	CCL2	CCN1	CCN3	CD44	CEBPD	CIRBP	CSF3	CTNND1	CXCL2	CXCL8	CXCR4	DACT1	DDR2	DDX24	DEPDC1B	DGKZ	DICER1	DOCK5	DPH6
Cancer,Organismal Injury and Abnormalities,Reproductive System Disease	Mammary tumor	7.72e-36	Increased	2.826	ABCA1,ABCA13,ABCC1,ABHD14B,ABL2,ABLIM1,ABLIM3,ABT1,ACE,ACOT13,ACP2,ACSS2,ACVRL1,ADAM12,ADAM17,ADAM9,ADAMTS10,ADAMTS20,ADAMTS4,ADAMTS5,ADAMTS6,ADCY4,ADGRA3,ADGRL2,ADPRH,ADRB2,AFF2,AGO2,AIFM2,AK1,AKAP1,AKAP12,AKR1B1,ALDH1A3,ALDH1B1,ALDH2,ALG3,ALG8,ALKBH3,ALPK2,ANAPC5,ANGPTL4,ANKLE2,ANKRD11,ANKRD42,ANKS6,ANLN,ANO10,AP3B1,APAF1,APOA1,APOB,ARHGAP32,ARHGAP39,ARHGDIB,ARHGEF2,ARIH2,ARMCX5-GPRASP2/GPRASP2…	994		Metastasis of cells	ABCA1	ABLIM1	ADAM12	ADAM9	ADORA2A	AIFM2	AKIRIN2	ALCAM	ANGPTL4	ARHGEF37	ASAH1	ATF3	B2M	BACH2	BBC3	BCAR1	BMP2	BMP4	BPNT2	BRCA1	C8orf76	CASP3	CBFB	CCL2	CCN1	CCN3	CD44	CEBPD	CIRBP	CSF3	CTNND1	CXCL2	CXCL8	CXCR4	DACT1	DDR2	DDX24	DEPDC1B	DGKZ	DICER1	DOCK5
Cancer,Neurological Disease,Organismal Injury and Abnormalities	Nervous system neoplasm	4.57e-90	Increased	2.814	ABCA1,ABCA13,ABCB10,ABCC1,ABCC3,ABCD3,ABCF2,ABHD14B,ABHD2,ABLIM3,ABTB1,ACAD11,ACADS,ACADSB,ACE,ACER3,ACHE,ACKR3,ACOX2,ACOX3,ACP2,ACSL1,ACSL5,ACSS2,ACTB,ACTR1B,ACTR6,ACVR2B,ACVRL1,ADAM12,ADAM19,ADAM9,ADAMTS10,ADAMTS17,ADAMTS4,ADAMTS5,ADAMTS6,ADAMTS7,ADAMTSL4,ADAR,ADARB1,ADAT2,ADCY4,ADD1,ADGRA3,ADGRE5,ADGRL2,ADGRL4,ADIPOR1,ADM,ADORA2A,ADPRH,AFAP1,AFF2,AFF4,AGA,AGFG2,AGO2,AHR,AIMP2,AKAP1,AKAP11,AKAP…	1957		Mammary tumor	ABCA1	ABCA13	ABCC1	ABHD14B	ABL2	ABLIM1	ABLIM3	ABT1	ACE	ACOT13	ACP2	ACSS2	ACVRL1	ADAM12	ADAM17	ADAM9	ADAMTS10	ADAMTS20	ADAMTS4	ADAMTS5	ADAMTS6	ADCY4	ADGRA3	ADGRL2	ADPRH	ADRB2	AFF2	AGO2	AIFM2	AK1	AKAP1	AKAP12	AKR1B1	ALDH1A3	ALDH1B1	ALDH2	ALG3	ALG8	ALKBH3	ALPK2	ANAPC5
Cellular Movement	Chemotaxis	2.07e-11	Increased	2.807	ABCC1,ACKR3,ADAM17,ADORA2A,AKAP12,AKIRIN1,ANXA2,APLN,APOA1,ARRB1,BCAR1,BDKRB2,BDNF,BMP2,BMP4,BST1,C1QBP,C3,C5AR2,CBS/LOC102724560,CCL11,CCL2,CCN1,CCN3,CD44,CD74,CDH13,CDKN1A,CERT1,CLCN3,CORO1B,CRTC2,CSF1,CSF3,CSK,CTH,CUX1,CX3CL1,CXCL14,CXCL2,CXCL8,CXCR4,DOCK10,DOCK4,DOCK5,DUSP1,DYSF,EDN1,EFNB1,EFNB2,ELN,ENG,ENTREP1,EPHA2,ETV4,F2R,FAS,FBN1,FLOT1,FLT1,FN1,FOSL1,FRS2,FYN,GAS6,GNA13,GSN,HBEGF,HCLS1,H…	178		Nervous system neoplasm	ABCA1	ABCA13	ABCB10	ABCC1	ABCC3	ABCD3	ABCF2	ABHD14B	ABHD2	ABLIM3	ABTB1	ACAD11	ACADS	ACADSB	ACE	ACER3	ACHE	ACKR3	ACOX2	ACOX3	ACP2	ACSL1	ACSL5	ACSS2	ACTB	ACTR1B	ACTR6	ACVR2B	ACVRL1	ADAM12	ADAM19	ADAM9	ADAMTS10	ADAMTS17	ADAMTS4	ADAMTS5	ADAMTS6	ADAMTS7	ADAMTSL4	ADAR	ADARB1
Lymphoid Tissue Structure and Development,Tissue Morphology	Quantity of lymphatic system cells	1.03e-17	Increased	2.804	ABCB10,ACKR3,ADAM17,ADAR,ADORA2A,AHR,AKIRIN2,ALDH2,AP1G1,AP3B1,APOA1,ARHGDIB,ARHGEF6,ARID3A,ARID5A,ATP11C,ATP2B1,B2M,B3GNT5,BACH2,BBC3,BCL10,BCL2,BCL2L11,BCL3,BCL6,BCL6B,BDNF,BHLHE40,BID,BMAL1,BMF,BNIP3L,BRCA1,BRCA2,BST1,C1QBP,C1QTNF6,C3,CA9,CAMLG,CASP3,CBFB,CBLB,CBS/LOC102724560,CCL2,CD34,CD44,CD74,CD83,CD86,CDH13,CDK6,CDKN1A,CDKN2C,CEBPB,CHI3L1,CHST3,CISH,CMAS,COMT,CSF1,CSF3,CSK,CUL3,CXCL14,CXC…	289		Chemotaxis	ABCC1	ACKR3	ADAM17	ADORA2A	AKAP12	AKIRIN1	ANXA2	APLN	APOA1	ARRB1	BCAR1	BDKRB2	BDNF	BMP2	BMP4	BST1	C1QBP	C3	C5AR2	CBS/LOC102724560	CCL11	CCL2	CCN1	CCN3	CD44	CD74	CDH13	CDKN1A	CERT1	CLCN3	CORO1B	CRTC2	CSF1	CSF3	CSK	CTH	CUX1	CX3CL1	CXCL14	CXCL2	CXCL8
Cellular Movement	Homing of cells	2.23e-13	Increased	2.792	ABCC1,ACKR3,ADAM17,ADORA2A,AKAP12,AKIRIN1,ANXA2,APLN,APOA1,ARRB1,BCAR1,BCL2,BDKRB2,BDNF,BMP2,BMP4,BST1,C1QBP,C3,C5AR2,CBS/LOC102724560,CCL11,CCL2,CCN1,CCN3,CD44,CD74,CDH13,CDKN1A,CERT1,CLCN3,CORO1B,CRTC2,CSF1,CSF3,CSK,CTH,CUX1,CX3CL1,CXCL14,CXCL2,CXCL8,CXCR4,DAAM1,DDR1,DOCK10,DOCK4,DOCK5,DUSP1,DYSF,EDN1,EFNB1,EFNB2,ELN,ENAH,ENG,ENTREP1,EPHA2,ETV4,F2R,FAS,FBN1,FLOT1,FLT1,FN1,FOSL1,FRS2,FSCN1,FYN,G…	193		Quantity of lymphatic system cells	ABCB10	ACKR3	ADAM17	ADAR	ADORA2A	AHR	AKIRIN2	ALDH2	AP1G1	AP3B1	APOA1	ARHGDIB	ARHGEF6	ARID3A	ARID5A	ATP11C	ATP2B1	B2M	B3GNT5	BACH2	BBC3	BCL10	BCL2	BCL2L11	BCL3	BCL6	BCL6B	BDNF	BHLHE40	BID	BMAL1	BMF	BNIP3L	BRCA1	BRCA2	BST1	C1QBP	C1QTNF6	C3	CA9	CAMLG
Cancer,Gastrointestinal Disease,Organismal Injury and Abnormalities	Digestive system cancer	4.16e-139	Increased	2.787	ABCA1,ABCA13,ABCB10,ABCC1,ABCC3,ABCD3,ABCF2,ABHD11,ABHD14B,ABHD2,ABHD4,ABL2,ABLIM1,ABLIM3,ABRAXAS1,ABT1,ABTB1,ACAA2,ACAD11,ACADS,ACADSB,ACAT2,ACBD4,ACE,ACER3,ACHE,ACKR3,ACOT13,ACOX2,ACOX3,ACP2,ACSL1,ACSL3,ACSL5,ACSS2,ACTB,ACTR1B,ACTR6,ACVR2B,ACVRL1,ADAM12,ADAM17,ADAM19,ADAM9,ADAMTS10,ADAMTS17,ADAMTS20,ADAMTS4,ADAMTS5,ADAMTS6,ADAMTS7,ADAMTSL4,ADAR,ADARB1,ADCY4,ADD1,ADD3,ADGRA3,ADGRE5,ADGRL2,ADGRL4…	2726		Homing of cells	ABCC1	ACKR3	ADAM17	ADORA2A	AKAP12	AKIRIN1	ANXA2	APLN	APOA1	ARRB1	BCAR1	BCL2	BDKRB2	BDNF	BMP2	BMP4	BST1	C1QBP	C3	C5AR2	CBS/LOC102724560	CCL11	CCL2	CCN1	CCN3	CD44	CD74	CDH13	CDKN1A	CERT1	CLCN3	CORO1B	CRTC2	CSF1	CSF3	CSK	CTH	CUX1	CX3CL1	CXCL14	CXCL2
Cancer,Hematological Disease,Immunological Disease,Organismal Injury and Abnormalities	Non-Hodgkin lymphoma	2.11e-21	Increased	2.78	ABCA1,ABCA13,ABCC1,ABL2,ABLIM1,ACADSB,ACE,ACOX2,ACVRL1,ADAM19,ADAM9,ADAMTS6,ADAMTSL4,ADAR,ADORA2A,ADRB2,AFAP1L2,AHR,ALAS1,ALDH2,ALPK2,ANKLE2,ANKRD35,ANTXR1,ANXA2,ANXA4,APOB,ARHGAP42,ARIH2,ATF3,B2M,BACH2,BBC3,BCL10,BCL2,BCL2L11,BCL3,BCL6,BCL7A,BCR,BICC1,BIRC3,BMF,BMI1,BNIP3L,BRCA1,BRCA2,BTD,BTG1,BTG2,BZW2,C1orf74,C1QTNF1,C3,CALD1,CAMLG,CARMIL1,CASP10,CASP3,CASP7,CAVIN2,CBLB,CBX4,CCDC39,CCDC86,CCL2…	450		Digestive system cancer	ABCA1	ABCA13	ABCB10	ABCC1	ABCC3	ABCD3	ABCF2	ABHD11	ABHD14B	ABHD2	ABHD4	ABL2	ABLIM1	ABLIM3	ABRAXAS1	ABT1	ABTB1	ACAA2	ACAD11	ACADS	ACADSB	ACAT2	ACBD4	ACE	ACER3	ACHE	ACKR3	ACOT13	ACOX2	ACOX3	ACP2	ACSL1	ACSL3	ACSL5	ACSS2	ACTB	ACTR1B	ACTR6	ACVR2B	ACVRL1	ADAM12
Lipid Metabolism,Molecular Transport,Small Molecule Biochemistry	Accumulation of lipid	1.66e-09	Increased	2.78	ABCA1,ABCC1,ACAT2,ACP2,ACSL1,ADIPOR1,AHR,ALDH2,AP3B1,APOA1,APOB,ARSA,ASAH1,ATAD3A,ATF4,ATP8B1,BBC3,BCL2,BHLHE40,BID,BLOC1S1,BMP2,C3,CCDC92,CD44,CD74,CEBPB,CEBPD,CERT1,CLCF1,CLN3,CXCL8,CYP4V2,DDIT3,DHRS3,DICER1,ECI1,EDN1,EHMT2,EIF2AK3,ELOVL4,EPAS1,ERN1,ESRRA,FAS,FN1,GALC,GGPS1,GLA,GLB1,GM2A,GULP1,HIF1A,ICAM1,IDH1,IFRD1,IGF2R,IL17RA,IL6,INPP4B,ITGAL,JAZF1,KIF20B,LIPA,LRP5,M6PR,MANF,MAPK12,MED13,MFN…	118		Non-Hodgkin lymphoma	ABCA1	ABCA13	ABCC1	ABL2	ABLIM1	ACADSB	ACE	ACOX2	ACVRL1	ADAM19	ADAM9	ADAMTS6	ADAMTSL4	ADAR	ADORA2A	ADRB2	AFAP1L2	AHR	ALAS1	ALDH2	ALPK2	ANKLE2	ANKRD35	ANTXR1	ANXA2	ANXA4	APOB	ARHGAP42	ARIH2	ATF3	B2M	BACH2	BBC3	BCL10	BCL2	BCL2L11	BCL3	BCL6	BCL7A	BCR	BICC1
Cancer,Gastrointestinal Disease,Organismal Injury and Abnormalities	Digestive organ tumor	2.76e-143	Increased	2.778	ABCA1,ABCA13,ABCB10,ABCC1,ABCC3,ABCD3,ABCF2,ABHD11,ABHD14B,ABHD2,ABHD4,ABL2,ABLIM1,ABLIM3,ABRAXAS1,ABT1,ABTB1,ACAA2,ACAD11,ACADS,ACADSB,ACAT2,ACBD4,ACE,ACER3,ACHE,ACKR3,ACOT13,ACOX2,ACOX3,ACP2,ACSL1,ACSL3,ACSL5,ACSS2,ACTB,ACTR1B,ACTR6,ACVR2B,ACVRL1,ADAM12,ADAM17,ADAM19,ADAM9,ADAMTS10,ADAMTS17,ADAMTS20,ADAMTS4,ADAMTS5,ADAMTS6,ADAMTS7,ADAMTSL4,ADAR,ADARB1,ADCY4,ADD1,ADD3,ADGRA3,ADGRE5,ADGRL2,ADGRL4…	2759		Accumulation of lipid	ABCA1	ABCC1	ACAT2	ACP2	ACSL1	ADIPOR1	AHR	ALDH2	AP3B1	APOA1	APOB	ARSA	ASAH1	ATAD3A	ATF4	ATP8B1	BBC3	BCL2	BHLHE40	BID	BLOC1S1	BMP2	C3	CCDC92	CD44	CD74	CEBPB	CEBPD	CERT1	CLCF1	CLN3	CXCL8	CYP4V2	DDIT3	DHRS3	DICER1	ECI1	EDN1	EHMT2	EIF2AK3	ELOVL4
Cancer,Gastrointestinal Disease,Organismal Injury and Abnormalities	Pancreaticobiliary cancer	9.68e-16	Increased	2.769	ABCA1,ABCA13,ABCD3,ABLIM1,ACAT2,ACKR3,ACSL5,ADAM12,ADAM17,ADAM9,ADAMTS10,ADAMTS17,ADAMTS20,ADAMTS5,ADAMTS6,ADAMTS7,ADAR,ADARB1,ADGRA3,ADGRL2,ADGRL4,AFAP1,AFAP1L2,AFF2,AGA,AGL,AGPAT4,AGPAT5,AHR,AKAP1,AKAP11,ALCAM,ALDH16A1,ALDH1A3,ALDH6A1,ALDH7A1,ALG3,ALKBH3,ALPK2,ANAPC5,ANKLE2,ANKRD11,ANKRD39,ANKRD49,ANKS1A,ANKZF1,ANO10,ANP32E,ANXA2,AOC2,AP1G1,APAF1,APOB,APPL1,ARFGEF2,ARHGAP32,ARHGAP39,ARHGEF10,AR…	816		Digestive organ tumor	ABCA1	ABCA13	ABCB10	ABCC1	ABCC3	ABCD3	ABCF2	ABHD11	ABHD14B	ABHD2	ABHD4	ABL2	ABLIM1	ABLIM3	ABRAXAS1	ABT1	ABTB1	ACAA2	ACAD11	ACADS	ACADSB	ACAT2	ACBD4	ACE	ACER3	ACHE	ACKR3	ACOT13	ACOX2	ACOX3	ACP2	ACSL1	ACSL3	ACSL5	ACSS2	ACTB	ACTR1B	ACTR6	ACVR2B	ACVRL1	ADAM12
Embryonic Development,Organismal Development	Development of body trunk	8.33e-36	Increased	2.766	ABCA1,ACE,ACKR3,ACVR2B,ACVRL1,ADAM17,ADAM19,ADAMTS5,ADAMTS6,ADAR,ADGRL2,ADM,ADRB2,AFAP1,AFF4,AHR,AKAP12,AKIP1,AKR1B1,ALDH1A3,ALPK2,AMPD2,ANKS6,ANXA2,ANXA4,AP3B1,AP3S2,AP4S1,APLN,APOA1,ARRB1,ASAH1,ATF3,ATF4,B2M,BBC3,BCAR1,BCAS2,BCL2,BCL2L11,BCL3,BDKRB2,BDNF,BICC1,BID,BIN1,BMAL1,BMF,BMP2,BMP4,BMP6,BMPR2,BRCA1,BRCA2,BTRC,C1QTNF1,C2CD3,CADM1,CASP10,CASP3,CASP7,CAT,CBFB,CBS/LOC102724560,CBX4,CC2D2A,CC…	462		Pancreaticobiliary cancer	ABCA1	ABCA13	ABCD3	ABLIM1	ACAT2	ACKR3	ACSL5	ADAM12	ADAM17	ADAM9	ADAMTS10	ADAMTS17	ADAMTS20	ADAMTS5	ADAMTS6	ADAMTS7	ADAR	ADARB1	ADGRA3	ADGRL2	ADGRL4	AFAP1	AFAP1L2	AFF2	AGA	AGL	AGPAT4	AGPAT5	AHR	AKAP1	AKAP11	ALCAM	ALDH16A1	ALDH1A3	ALDH6A1	ALDH7A1	ALG3	ALKBH3	ALPK2	ANAPC5	ANKLE2
Cancer,Hematological Disease,Immunological Disease,Organismal Injury and Abnormalities	Lymphoma	2.99e-25	Increased	2.76	ABCA1,ABCA13,ABCC1,ABL2,ABLIM1,ABRAXAS1,ACADSB,ACE,ACOX2,ACVRL1,ADAM19,ADAM9,ADAMTS6,ADAMTSL4,ADAR,ADCY4,ADORA2A,ADRB2,AFAP1L2,AHR,ALAS1,ALDH2,ALPK2,ANKLE2,ANKRD35,ANLN,ANTXR1,ANXA2,ANXA4,APOB,ARHGAP42,ARIH2,ATF3,B2M,BACH2,BAG2,BBC3,BCL10,BCL2,BCL2L11,BCL3,BCL6,BCL7A,BCR,BICC1,BIRC3,BMF,BMI1,BNIP3L,BRCA1,BRCA2,BST2,BTD,BTG1,BTG2,BUB1,BUB1B,BZW2,C1orf74,C1QTNF1,C3,CALD1,CAMLG,CARMIL1,CASP10,CASP3,…	530		Development of body trunk	ABCA1	ACE	ACKR3	ACVR2B	ACVRL1	ADAM17	ADAM19	ADAMTS5	ADAMTS6	ADAR	ADGRL2	ADM	ADRB2	AFAP1	AFF4	AHR	AKAP12	AKIP1	AKR1B1	ALDH1A3	ALPK2	AMPD2	ANKS6	ANXA2	ANXA4	AP3B1	AP3S2	AP4S1	APLN	APOA1	ARRB1	ASAH1	ATF3	ATF4	B2M	BBC3	BCAR1	BCAS2	BCL2	BCL2L11	BCL3
Cell Morphology,Cellular Function and Maintenance	Autophagy of cells	4.13e-10	Increased	2.74	ABL2,AKAP1,ALDH2,APAF1,APPL1,ARSA,ATF4,ATG101,BBC3,BCL2,BCL2L11,BMF,BMI1,BNIP3L,BOK,BRCA1,BST2,C19orf12,C3,C9orf72,CAPN1,CAST,CAT,CCL2,CDKN1A,CDKN2D,CEBPB,CGAS,CHMP4C,CHMP7,CLN3,CLUH,CTSL,CXCR4,DACT1,DAP,DAP3,DCN,DDIT3,DDIT4,DICER1,DNAJA3,DRAM1,DUSP4,EDN1,EHMT2,EIF2AK2,EIF2AK3,EIF5A2,ENG,ERN1,FAS,FKBP4,FKBP5,FLCN,FN1,FOXK2,FYN,GABBR2,HDAC6,HERC1,HIF1A,HIVEP2,HK2,HSPA5,HSPB8,HSPG2,IKBKB,IL10RA,IL6…	152		Lymphoma	ABCA1	ABCA13	ABCC1	ABL2	ABLIM1	ABRAXAS1	ACADSB	ACE	ACOX2	ACVRL1	ADAM19	ADAM9	ADAMTS6	ADAMTSL4	ADAR	ADCY4	ADORA2A	ADRB2	AFAP1L2	AHR	ALAS1	ALDH2	ALPK2	ANKLE2	ANKRD35	ANLN	ANTXR1	ANXA2	ANXA4	APOB	ARHGAP42	ARIH2	ATF3	B2M	BACH2	BAG2	BBC3	BCL10	BCL2	BCL2L11	BCL3
Cancer,Hematological Disease,Immunological Disease,Organismal Injury and Abnormalities	T-cell non-Hodgkin lymphoma	4.55e-17	Increased	2.737	ABCA1,ABCA13,ABL2,ACADSB,ACOX2,ADAM19,ADAMTS6,ADAR,ADORA2A,ALDH2,ALPK2,ANKLE2,ANKRD35,APOB,ARIH2,B2M,BACH2,BBC3,BCL10,BCL2,BCL2L11,BCL6,BMF,BMI1,BNIP3L,BRCA1,BRCA2,BTG1,C1QTNF1,C3,CALD1,CAMLG,CAVIN2,CBLB,CBX4,CCL2,CCN1,CCND2,CD58,CD86,CDKN1A,CDKN2C,CEBPB,COL1A2,COL27A1,COL3A1,CPXM2,CRYBG1,CXCL14,CXCL8,DCLRE1A,DCN,DDB2,DDR1,DENND11,DNMT3B,DTNA,DUSP22,DUSP4,DUSP5,DUSP8,EFEMP2,EFNB2,EGR1,ENG,EPAS1,E…	246		Autophagy of cells	ABL2	AKAP1	ALDH2	APAF1	APPL1	ARSA	ATF4	ATG101	BBC3	BCL2	BCL2L11	BMF	BMI1	BNIP3L	BOK	BRCA1	BST2	C19orf12	C3	C9orf72	CAPN1	CAST	CAT	CCL2	CDKN1A	CDKN2D	CEBPB	CGAS	CHMP4C	CHMP7	CLN3	CLUH	CTSL	CXCR4	DACT1	DAP	DAP3	DCN	DDIT3	DDIT4	DICER1
Hematological System Development and Function,Lymphoid Tissue Structure and Development,Tissue Morphology	Quantity of lymphocytes	5.93e-17	Increased	2.737	ABCB10,ACKR3,ADAM17,ADAR,ADORA2A,AHR,AKIRIN2,AP1G1,AP3B1,APOA1,ARHGDIB,ARHGEF6,ARID3A,ARID5A,ATP11C,ATP2B1,B2M,B3GNT5,BACH2,BBC3,BCL10,BCL2,BCL2L11,BCL3,BCL6B,BDNF,BHLHE40,BID,BMAL1,BMF,BST1,C1QBP,C1QTNF6,C3,CA9,CAMLG,CASP3,CBFB,CBLB,CBS/LOC102724560,CCL2,CD44,CD74,CD83,CD86,CDH13,CDK6,CDKN1A,CDKN2C,CEBPB,CHI3L1,CHST3,CISH,CMAS,COMT,CSF1,CSF3,CUL3,CXCL14,CXCR4,DAXX,DDIT3,DDR1,DFFB,DICER1,DKC1,DLL…	271		T-cell non-Hodgkin lymphoma	ABCA1	ABCA13	ABL2	ACADSB	ACOX2	ADAM19	ADAMTS6	ADAR	ADORA2A	ALDH2	ALPK2	ANKLE2	ANKRD35	APOB	ARIH2	B2M	BACH2	BBC3	BCL10	BCL2	BCL2L11	BCL6	BMF	BMI1	BNIP3L	BRCA1	BRCA2	BTG1	C1QTNF1	C3	CALD1	CAMLG	CAVIN2	CBLB	CBX4	CCL2	CCN1	CCND2	CD58	CD86	CDKN1A
Inflammatory Response	Inflammatory response	1.78e-09	Increased	2.724	ABCC1,ACE,ACER3,ACHE,ACKR3,ADAM17,ADGRE5,ADM,ADORA2A,AFAP1L2,AHR,AKIRIN1,ANGPTL4,ANXA2,AP3B1,APOA1,ARIH2,ATF3,BCL2L11,BCL6,BCR,BDNF,BID,BIRC3,BST1,C1QBP,C3,C5AR2,CASP3,CCL11,CCL2,CCN3,CD44,CD74,CDKN1A,CEBPB,CEBPD,CHI3L1,CIRBP,CLCF1,CLCN7,CLN3,CRTC2,CSF1,CSF3,CUL3,CUX1,CX3CL1,CXCL14,CXCL2,CXCL8,CXCR4,DDIT3,DICER1,DOCK10,DOCK5,DUSP1,DUSP22,DYSF,EDN1,EFNB1,EGLN3,EGR1,EIF2AK4,ELN,ENG,EPAS1,EPHA2,ERN1…	251		Quantity of lymphocytes	ABCB10	ACKR3	ADAM17	ADAR	ADORA2A	AHR	AKIRIN2	AP1G1	AP3B1	APOA1	ARHGDIB	ARHGEF6	ARID3A	ARID5A	ATP11C	ATP2B1	B2M	B3GNT5	BACH2	BBC3	BCL10	BCL2	BCL2L11	BCL3	BCL6B	BDNF	BHLHE40	BID	BMAL1	BMF	BST1	C1QBP	C1QTNF6	C3	CA9	CAMLG	CASP3	CBFB	CBLB	CBS/LOC102724560	CCL2
Cellular Movement	Invasion of breast cancer cell lines	1.15e-07	Increased	2.724	ABL2,ACSL3,ADAM12,ADRB2,AHR,ANGPTL4,ARRDC3,ATAD3A,BAG1,BATF2,BBC3,BMP2,BMP6,BRCA1,BTG2,CASP3,CBX5,CCN1,CCN3,CCN5,CD44,CDKN1A,CEBPD,CENPF,CERK,CRTAP,CTNND1,CXCL8,CXCR4,DDB2,DDR1,DGKZ,DOCK5,EDN1,EED,EIF4E,EMP1,ENAH,ENTPD5,EPSTI1,ETS1,F2R,FAS,FBXO22,FN1,FNBP1L,FOSL1,FOXC2,FSCN1,FURIN,GATA3,GJA1,HIC1,HIF1A,HK2,HMG20A,HMGA1,HSBP1,HSPA9,ID1,IGF2BP1,IL6,ITGA3,ITGB3,ITGB4,KDM4B,KDM6B,KIF23,KLF4,KMT5A,LGR…	129		Inflammatory response	ABCC1	ACE	ACER3	ACHE	ACKR3	ADAM17	ADGRE5	ADM	ADORA2A	AFAP1L2	AHR	AKIRIN1	ANGPTL4	ANXA2	AP3B1	APOA1	ARIH2	ATF3	BCL2L11	BCL6	BCR	BDNF	BID	BIRC3	BST1	C1QBP	C3	C5AR2	CASP3	CCL11	CCL2	CCN3	CD44	CD74	CDKN1A	CEBPB	CEBPD	CHI3L1	CIRBP	CLCF1	CLCN7
Hematological System Development and Function,Tissue Morphology	Quantity of mononuclear leukocytes	7.63e-17	Increased	2.71	ABCB10,ACKR3,ADAM17,ADAR,ADORA2A,AHR,AKIRIN2,ANKS6,AP1G1,AP3B1,APOA1,ARHGDIB,ARHGEF6,ARID3A,ARID5A,ATF3,ATP11C,ATP2B1,B2M,B3GNT5,BACH2,BBC3,BCL10,BCL2,BCL2L11,BCL3,BCL6B,BDNF,BHLHE40,BID,BMAL1,BMF,BRCA1,BST1,C1QBP,C1QTNF6,C3,CA9,CAMLG,CASP3,CBFB,CBLB,CBS/LOC102724560,CCL2,CD44,CD74,CD83,CD86,CDH13,CDK6,CDKN1A,CDKN2C,CEBPB,CHI3L1,CHST3,CISH,CLCF1,CMAS,COMT,CSF1,CSF3,CUL3,CX3CL1,CXCL14,CXCL8,CXCR4,…	281		Invasion of breast cancer cell lines	ABL2	ACSL3	ADAM12	ADRB2	AHR	ANGPTL4	ARRDC3	ATAD3A	BAG1	BATF2	BBC3	BMP2	BMP6	BRCA1	BTG2	CASP3	CBX5	CCN1	CCN3	CCN5	CD44	CDKN1A	CEBPD	CENPF	CERK	CRTAP	CTNND1	CXCL8	CXCR4	DDB2	DDR1	DGKZ	DOCK5	EDN1	EED	EIF4E	EMP1	ENAH	ENTPD5	EPSTI1	ETS1
Cell Death and Survival	Cell viability of tumor cell lines	1.37e-20	Increased	2.707	AARS1,ABCA1,ABCC1,ABCC3,ABL2,ACE,ACHE,ACKR3,ACSL5,ACVR2B,ACVRL1,ADAM17,ADIPOR1,ADORA2A,AEN,AGA,AGO2,AHR,AK1,ALCAM,ALDH1A3,ALKBH3,ALPK2,ANAPC4,ANLN,ANTXR1,ANXA2,APEX1,APPL1,ARFGEF2,ARRB1,ASAH1,ASNS,ATF3,ATF5,ATR,B2M,BAG1,BARD1,BCL2,BCL2L11,BCL6,BCL6B,BCR,BDNF,BHLHE40,BICC1,BID,BMI1,BMP2,BMP4,BMX,BRCA1,BRCA2,BTG2,BTRC,BUB1B,C5AR2,C8orf76,CA9,CADM1,CAPN1,CARD10,CARS1,CASP3,CAT,CBX5,CCL11,CCL2,CCN3,C…	372		Quantity of mononuclear leukocytes	ABCB10	ACKR3	ADAM17	ADAR	ADORA2A	AHR	AKIRIN2	ANKS6	AP1G1	AP3B1	APOA1	ARHGDIB	ARHGEF6	ARID3A	ARID5A	ATF3	ATP11C	ATP2B1	B2M	B3GNT5	BACH2	BBC3	BCL10	BCL2	BCL2L11	BCL3	BCL6B	BDNF	BHLHE40	BID	BMAL1	BMF	BRCA1	BST1	C1QBP	C1QTNF6	C3	CA9	CAMLG	CASP3	CBFB
Cancer,Organismal Injury and Abnormalities	Nonhematologic malignant neoplasm	9.87e-238	Increased	2.705	AARS1,AASDHPPT,ABCA1,ABCA13,ABCB10,ABCC1,ABCC3,ABCD3,ABCF2,ABHD11,ABHD14B,ABHD17C,ABHD2,ABHD4,ABL2,ABLIM1,ABLIM3,ABRAXAS1,ABT1,ABTB1,ACAA2,ACAD11,ACADS,ACADSB,ACAT2,ACBD4,ACE,ACER3,ACHE,ACKR3,ACOT13,ACOX2,ACOX3,ACP2,ACSL1,ACSL3,ACSL5,ACSS2,ACTB,ACTR1B,ACTR6,ACVR2B,ACVRL1,ADAM12,ADAM17,ADAM19,ADAM9,ADAMTS10,ADAMTS17,ADAMTS20,ADAMTS4,ADAMTS5,ADAMTS6,ADAMTS7,ADAMTSL4,ADAR,ADARB1,ADAT2,ADCY4,ADD1,ADD…	3066		Cell viability of tumor cell lines	AARS1	ABCA1	ABCC1	ABCC3	ABL2	ACE	ACHE	ACKR3	ACSL5	ACVR2B	ACVRL1	ADAM17	ADIPOR1	ADORA2A	AEN	AGA	AGO2	AHR	AK1	ALCAM	ALDH1A3	ALKBH3	ALPK2	ANAPC4	ANLN	ANTXR1	ANXA2	APEX1	APPL1	ARFGEF2	ARRB1	ASAH1	ASNS	ATF3	ATF5	ATR	B2M	BAG1	BARD1	BCL2	BCL2L11
Hematological System Development and Function,Immune Cell Trafficking,Inflammatory Response,Tissue Development	Accumulation of phagocytes	1.51e-08	Increased	2.703	ACKR3,AHR,APOA1,BCL6,C3,CBS/LOC102724560,CCL11,CCL2,CD44,CSF1,CSF3,CX3CL1,CXCL2,CXCL8,DDIT3,DDR1,EDIL3,EDN1,EGLN1,EGR1,ETS2,ETV5,F2R,F3,FAS,FOSL1,HIF1A,IFNAR1,IL15,IL17RA,IL33,IL6,IRF1,ITGA1,ITGA6,KIT,KLF4,LTC4S,MAP3K8,NPC1,NR4A1,NT5E,OSMR,PIK3AP1,PLAT,PLAU,PLD2,SELP,SIRT1,SLPI,SPP1,STAT1,STAT3,THBS1,TIMP1,TLR4,TNFAIP3,VCAM1,VEGFA,VEGFC	60		Nonhematologic malignant neoplasm	AARS1	AASDHPPT	ABCA1	ABCA13	ABCB10	ABCC1	ABCC3	ABCD3	ABCF2	ABHD11	ABHD14B	ABHD17C	ABHD2	ABHD4	ABL2	ABLIM1	ABLIM3	ABRAXAS1	ABT1	ABTB1	ACAA2	ACAD11	ACADS	ACADSB	ACAT2	ACBD4	ACE	ACER3	ACHE	ACKR3	ACOT13	ACOX2	ACOX3	ACP2	ACSL1	ACSL3	ACSL5	ACSS2	ACTB	ACTR1B	ACTR6
Cancer,Organismal Injury and Abnormalities	Neoplasia of tumor cell lines	2.14e-18	Increased	2.681	ABCA1,ABLIM1,ACSL1,ADAM12,ADAM17,ADAM9,ADORA2A,AIFM2,AKIRIN2,ALCAM,ALDH1A3,ANGPTL4,ARHGEF37,ARIH2,ARRDC3,ASAH1,ATF3,B2M,BACH2,BBC3,BCAR1,BCL6B,BMP4,BMX,BPNT2,BRCA1,C8orf76,CASP3,CBFB,CCL2,CCN1,CCN3,CD44,CDKN1A,CEBPD,CIRBP,CNDP2,CNOT6,CSF3,CTNND1,CXCL2,CXCL8,CXCR4,DACT1,DDR2,DDX24,DEPDC1B,DGKZ,DICER1,DOCK5,DPH6,E2F8,EFNB1,EGR1,EIF4E,ENAH,EPAS1,EPB41L5,EPHA2,ERF,ETS1,ETV4,F2R,F3,FAM120B,FAS,FBLN5,F…	238		Accumulation of phagocytes	ACKR3	AHR	APOA1	BCL6	C3	CBS/LOC102724560	CCL11	CCL2	CD44	CSF1	CSF3	CX3CL1	CXCL2	CXCL8	DDIT3	DDR1	EDIL3	EDN1	EGLN1	EGR1	ETS2	ETV5	F2R	F3	FAS	FOSL1	HIF1A	IFNAR1	IL15	IL17RA	IL33	IL6	IRF1	ITGA1	ITGA6	KIT	KLF4	LTC4S	MAP3K8	NPC1	NR4A1
Cancer,Hematological Disease,Immunological Disease,Organismal Injury and Abnormalities	Neoplasia of leukocytes	9.47e-28	Increased	2.679	ABCA1,ABCA13,ABCC1,ABCC3,ABL2,ABLIM1,ABRAXAS1,ACAD11,ACADSB,ACE,ACHE,ACOX2,ACP2,ACVRL1,ADAM19,ADAM9,ADAMTS6,ADAMTS7,ADAMTSL4,ADAR,ADCY4,ADD3,ADGRL2,ADGRL4,ADORA2A,ADRB2,AEN,AFAP1L2,AGL,AHR,AKAP11,ALAS1,ALDH2,ALG12,ALPK2,ANKH,ANKLE2,ANKRD11,ANKRD35,ANKS1A,ANLN,ANTXR1,ANXA2,ANXA4,APOB,ARHGAP10,ARHGAP26,ARHGAP33,ARHGAP42,ARHGEF6,ARID3A,ARIH2,ARSD,ASPHD2,ATAD3A,ATF3,ATP11B,ATP13A3,ATP1B1,ATP2A3,ATP9B…	855		Neoplasia of tumor cell lines	ABCA1	ABLIM1	ACSL1	ADAM12	ADAM17	ADAM9	ADORA2A	AIFM2	AKIRIN2	ALCAM	ALDH1A3	ANGPTL4	ARHGEF37	ARIH2	ARRDC3	ASAH1	ATF3	B2M	BACH2	BBC3	BCAR1	BCL6B	BMP4	BMX	BPNT2	BRCA1	C8orf76	CASP3	CBFB	CCL2	CCN1	CCN3	CD44	CDKN1A	CEBPD	CIRBP	CNDP2	CNOT6	CSF3	CTNND1	CXCL2
Cancer,Organismal Injury and Abnormalities	Tumorigenesis of epithelial neoplasm	1.58e-93	Increased	2.677	AASDHPPT,ABCA1,ABCA13,ABCC1,ABCC3,ABCD3,ABCF2,ABHD11,ABHD14B,ABHD2,ABHD4,ABL2,ABLIM1,ABLIM3,ABRAXAS1,ABTB1,ACAD11,ACADS,ACADSB,ACBD4,ACE,ACHE,ACKR3,ACOX2,ACOX3,ACSL1,ACSL3,ACSS2,ACTR6,ACVRL1,ADAM12,ADAM17,ADAM19,ADAM9,ADAMTS10,ADAMTS17,ADAMTS20,ADAMTS4,ADAMTS5,ADAMTS7,ADAMTSL4,ADAR,ADARB1,ADCY4,ADD1,ADD3,ADGRA3,ADGRE5,ADGRL2,ADGRL4,ADIPOR1,ADM,ADORA2A,ADPRH,ADRB2,AFAP1,AFAP1L2,AFF2,AFF4,AGFG2,AGL…	2332		Neoplasia of leukocytes	ABCA1	ABCA13	ABCC1	ABCC3	ABL2	ABLIM1	ABRAXAS1	ACAD11	ACADSB	ACE	ACHE	ACOX2	ACP2	ACVRL1	ADAM19	ADAM9	ADAMTS6	ADAMTS7	ADAMTSL4	ADAR	ADCY4	ADD3	ADGRL2	ADGRL4	ADORA2A	ADRB2	AEN	AFAP1L2	AGL	AHR	AKAP11	ALAS1	ALDH2	ALG12	ALPK2	ANKH	ANKLE2	ANKRD11	ANKRD35	ANKS1A	ANLN
Embryonic Development,Organismal Development	Development of genitourinary system	1.1e-10	Increased	2.672	ABCA1,ACE,ACOT13,ACVR2B,ADM,AFAP1,AFF4,AHR,AKAP12,AKR1B1,ALDH1A3,AMPD2,ANGPTL4,ANXA2,ANXA4,AP3B1,APLN,APOB,ARHGDIB,ARL4A,ARRB1,ARSA,ASPM,ATF4,BAZ1A,BCAS2,BCAT2,BCL2,BCL2L11,BCL6,BDKRB2,BDNF,BICC1,BMAL1,BMF,BMP2,BMP4,BMP6,BRCA1,BRCA2,BRPF1,BTRC,C1QTNF1,C1QTNF2,CADM1,CAT,CAVIN1,CBS/LOC102724560,CCDC134,CCDC8,CCL11,CCND2,CD44,CDK6,CDKN1A,CDKN2C,CEBPB,CEBPD,CENPF,CEP131,CFAP54,CFB,CHST3,CISH,CITED2,C…	315		Tumorigenesis of epithelial neoplasm	AASDHPPT	ABCA1	ABCA13	ABCC1	ABCC3	ABCD3	ABCF2	ABHD11	ABHD14B	ABHD2	ABHD4	ABL2	ABLIM1	ABLIM3	ABRAXAS1	ABTB1	ACAD11	ACADS	ACADSB	ACBD4	ACE	ACHE	ACKR3	ACOX2	ACOX3	ACSL1	ACSL3	ACSS2	ACTR6	ACVRL1	ADAM12	ADAM17	ADAM19	ADAM9	ADAMTS10	ADAMTS17	ADAMTS20	ADAMTS4	ADAMTS5	ADAMTS7	ADAMTSL4
Hematological System Development and Function,Tissue Development	Accumulation of myeloid cells	3.51e-09	Increased	2.662	ACKR3,ADGRE5,AHR,APOA1,BCL2,BCL6,BMP4,C3,CBS/LOC102724560,CCL11,CCL2,CD44,CSF1,CSF3,CX3CL1,CXCL2,CXCL8,DDIT3,DDR1,EDIL3,EDN1,EGLN1,EGR1,ETS2,ETV5,F2R,F3,FAS,FOSL1,GATAD2A,GNAQ,HIF1A,IFNAR1,IL15,IL17RA,IL33,IL6,IRF1,ITGA1,ITGA6,KIT,KLF4,LTC4S,MAP3K8,NPC1,NR4A1,NT5E,OSMR,P2RY2,PIK3AP1,PLAT,PLAU,PLD2,POSTN,PTGS2,SELP,SERPING1,SIRT1,SLPI,SPP1,STAT3,THBD,THBS1,TIMP1,TLR2,TLR4,TNFAIP3,VCAM1,VEGFA,VEGFC	70		Development of genitourinary system	ABCA1	ACE	ACOT13	ACVR2B	ADM	AFAP1	AFF4	AHR	AKAP12	AKR1B1	ALDH1A3	AMPD2	ANGPTL4	ANXA2	ANXA4	AP3B1	APLN	APOB	ARHGDIB	ARL4A	ARRB1	ARSA	ASPM	ATF4	BAZ1A	BCAS2	BCAT2	BCL2	BCL2L11	BCL6	BDKRB2	BDNF	BICC1	BMAL1	BMF	BMP2	BMP4	BMP6	BRCA1	BRCA2	BRPF1
Lymphoid Tissue Structure and Development,Tissue Morphology	Quantity of lymphoid cells	5.32e-17	Increased	2.661	ABCB10,ACKR3,ADAM17,ADAR,ADORA2A,AHR,AKIRIN2,ALDH2,AP1G1,AP3B1,APOA1,ARHGDIB,ARHGEF6,ARID3A,ARID5A,ATP11C,ATP2B1,B2M,B3GNT5,BACH2,BBC3,BCL10,BCL2,BCL2L11,BCL3,BCL6B,BDNF,BHLHE40,BID,BMAL1,BMF,BST1,C1QBP,C1QTNF6,C3,CA9,CAMLG,CASP3,CBFB,CBLB,CBS/LOC102724560,CCL2,CD44,CD74,CD83,CD86,CDH13,CDK6,CDKN1A,CDKN2C,CEBPB,CHI3L1,CHST3,CISH,CMAS,COMT,CSF1,CSF3,CUL3,CXCL14,CXCR4,DAXX,DDIT3,DDR1,DFFB,DICER1,DK…	272		Accumulation of myeloid cells	ACKR3	ADGRE5	AHR	APOA1	BCL2	BCL6	BMP4	C3	CBS/LOC102724560	CCL11	CCL2	CD44	CSF1	CSF3	CX3CL1	CXCL2	CXCL8	DDIT3	DDR1	EDIL3	EDN1	EGLN1	EGR1	ETS2	ETV5	F2R	F3	FAS	FOSL1	GATAD2A	GNAQ	HIF1A	IFNAR1	IL15	IL17RA	IL33	IL6	IRF1	ITGA1	ITGA6	KIT
Cancer,Hematological Disease,Immunological Disease,Organismal Injury and Abnormalities	T-cell malignant neoplasm	1.35e-15	Increased	2.656	ABCA1,ABCA13,ABL2,ABLIM1,ABRAXAS1,ACADSB,ACHE,ACOX2,ACP2,ADAM19,ADAMTS6,ADAMTS7,ADAMTSL4,ADAR,ADD1,ADD3,ADORA2A,AEN,ALDH1A3,ALDH2,ALG12,ALPK2,ANKH,ANKLE2,ANKRD11,ANKRD35,ANTXR1,APEH,APOB,ARHGAP10,ARHGAP33,ARHGEF6,ARID3A,ARIH2,ARSD,ATAD3A,ATP11B,ATP1B1,ATP2A3,ATP9B,ATR,AZIN1,B2M,B3GALT4,BACH2,BBC3,BCL10,BCL2,BCL2L11,BCL6,BCR,BICC1,BIN1,BLCAP,BMF,BMI1,BNIP3L,BRCA1,BRCA2,BTG1,BTRC,C15orf39,C1orf174,…	442		Quantity of lymphoid cells	ABCB10	ACKR3	ADAM17	ADAR	ADORA2A	AHR	AKIRIN2	ALDH2	AP1G1	AP3B1	APOA1	ARHGDIB	ARHGEF6	ARID3A	ARID5A	ATP11C	ATP2B1	B2M	B3GNT5	BACH2	BBC3	BCL10	BCL2	BCL2L11	BCL3	BCL6B	BDNF	BHLHE40	BID	BMAL1	BMF	BST1	C1QBP	C1QTNF6	C3	CA9	CAMLG	CASP3	CBFB	CBLB	CBS/LOC102724560
Cardiovascular System Development and Function,Organismal Development	Development of artery	1.37e-14	Increased	2.636	ACVR2B,ACVRL1,ADAMTS6,ALDH2,AP3S2,AP4S1,APOB,BMP4,BMPR2,CASP10,CASP3,CCL2,CDKN2D,CITED2,COL3A1,CRTC2,CTH,CXCR4,DDIT3,DLL4,EDN1,EFEMP2,EFNB2,EGLN1,ELN,EMP1,ENG,ENPP1,ESRRA,F3,FBLN5,FLT1,FOXC2,GJA5,GLA,HAND2,HES1,HEY1,HEY2,HOXA1,ICAM1,INPP4B,ITGB3,JAG1,JUNB,KLF11,LOX,LRP8,LTBP1,MDM4,NAGLU,NCK1,NOTCH3,NRP1,NTN1,PDE2A,PDGFRB,PIM1,PLAU,PLAUR,PRICKLE1,RAB9A,RUNX1,SERPINE1,SLC2A10,SNX17,SOX4,STAT3,TBX1,…	72		T-cell malignant neoplasm	ABCA1	ABCA13	ABL2	ABLIM1	ABRAXAS1	ACADSB	ACHE	ACOX2	ACP2	ADAM19	ADAMTS6	ADAMTS7	ADAMTSL4	ADAR	ADD1	ADD3	ADORA2A	AEN	ALDH1A3	ALDH2	ALG12	ALPK2	ANKH	ANKLE2	ANKRD11	ANKRD35	ANTXR1	APEH	APOB	ARHGAP10	ARHGAP33	ARHGEF6	ARID3A	ARIH2	ARSD	ATAD3A	ATP11B	ATP1B1	ATP2A3	ATP9B	ATR
Cellular Development,Cellular Growth and Proliferation,Organ Development,Skeletal and Muscular System Development and Function,Tissue Development	Proliferation of smooth muscle cells	3.48e-09	Increased	2.635	ADM,AHR,AKR1B1,BMP2,BMP4,BMPR2,CCL2,CCN3,CCN5,CDH13,CDK6,CDKN1A,CEBPD,COMT,CTNNBIP1,CX3CL1,CXCL8,DDR1,EDN1,EFNB2,EGR1,ELK1,ELN,F3,FBLN5,FHL1,GJA1,GNAQ,HBEGF,HIF1A,HSPD1,ID3,IGFBP4,IL15,IL1A,IL6,INHBA,IRF1,ITGB3,KDM6B,KLF11,KLF4,LMCD1,MAD2L2,MFN2,MNAT1,MYC,NAMPT,NFE2L2,NFU1,NOTCH3,NOX4,NPR3,NQO2,NR4A1,PAK1,PAPPA,PDE3A,PDE4D,PDGFB,PDGFD,PDGFRB,PLA2G4A,PLAT,PLAU,PLAUR,POSTN,PPARGC1B,PTGIR,PTGS2,PTHL…	96		Development of artery	ACVR2B	ACVRL1	ADAMTS6	ALDH2	AP3S2	AP4S1	APOB	BMP4	BMPR2	CASP10	CASP3	CCL2	CDKN2D	CITED2	COL3A1	CRTC2	CTH	CXCR4	DDIT3	DLL4	EDN1	EFEMP2	EFNB2	EGLN1	ELN	EMP1	ENG	ENPP1	ESRRA	F3	FBLN5	FLT1	FOXC2	GJA5	GLA	HAND2	HES1	HEY1	HEY2	HOXA1	ICAM1
Cancer,Hematological Disease,Immunological Disease,Organismal Injury and Abnormalities	Tumorigenesis of lymphocytes	8.66e-26	Increased	2.634	ABCA1,ABCA13,ABCC1,ABCC3,ABL2,ABLIM1,ABRAXAS1,ACAD11,ACADSB,ACE,ACOX2,ACP2,ACVRL1,ADAM19,ADAM9,ADAMTS6,ADAMTSL4,ADAR,ADCY4,ADD3,ADGRL2,ADGRL4,ADORA2A,ADRB2,AFAP1L2,AGL,AHR,AKAP11,ALAS1,ALDH2,ALPK2,ANKH,ANKLE2,ANKRD35,ANKS1A,ANLN,ANTXR1,ANXA2,ANXA4,APOB,ARHGAP33,ARHGAP42,ARIH2,ASPHD2,ATF3,ATP13A3,ATP1B1,ATR,ATRNL1,B2M,BACH2,BAG2,BARD1,BBC3,BBS2,BCAR1,BCL10,BCL2,BCL2L11,BCL3,BCL6,BCL7A,BCR,BDNF,BIC…	748		Proliferation of smooth muscle cells	ADM	AHR	AKR1B1	BMP2	BMP4	BMPR2	CCL2	CCN3	CCN5	CDH13	CDK6	CDKN1A	CEBPD	COMT	CTNNBIP1	CX3CL1	CXCL8	DDR1	EDN1	EFNB2	EGR1	ELK1	ELN	F3	FBLN5	FHL1	GJA1	GNAQ	HBEGF	HIF1A	HSPD1	ID3	IGFBP4	IL15	IL1A	IL6	INHBA	IRF1	ITGB3	KDM6B	KLF11
Cell Cycle	S phase	4.36e-08	Increased	2.615	AHR,ATR,BCL2,BHLHE40,BID,BRCA1,CCND2,CDC25C,CDK6,CDKN1A,CDKN2C,CDKN2D,CEBPB,CSF1,CTNND1,CUL3,E2F4,E2F5,E2F8,ESCO1,FANCD2,FBXO5,FLCN,FN1,GOLM1,GTF2I,HBEGF,HINFP,HIRA,HMGA1,ID1,ID3,IGF2BP1,IL4R,IL6,ING5,ITGA6,JUNB,KLF12,KLF4,LMNB1,MAD2L2,MAP3K8,MAPK7,MAX,MCM3,MEIS2,MXD3,MYC,NRAS,NRIP1,NUCKS1,PARP1,PAX6,PEA15,PFKFB3,PML,PNPT1,PRKCD,PRPF19,RALB,RASSF1,RBBP8,RBL2,REL,RGCC,RIF1,RNF31,RUNX1,SDC3,SH2B3,S…	85		Tumorigenesis of lymphocytes	ABCA1	ABCA13	ABCC1	ABCC3	ABL2	ABLIM1	ABRAXAS1	ACAD11	ACADSB	ACE	ACOX2	ACP2	ACVRL1	ADAM19	ADAM9	ADAMTS6	ADAMTSL4	ADAR	ADCY4	ADD3	ADGRL2	ADGRL4	ADORA2A	ADRB2	AFAP1L2	AGL	AHR	AKAP11	ALAS1	ALDH2	ALPK2	ANKH	ANKLE2	ANKRD35	ANKS1A	ANLN	ANTXR1	ANXA2	ANXA4	APOB	ARHGAP33
Cancer,Neurological Disease,Organismal Injury and Abnormalities	Glioma	2.16e-85	Increased	2.601	ABCA1,ABCA13,ABCB10,ABCC1,ABCC3,ABCD3,ABCF2,ABHD14B,ABHD2,ABLIM3,ABTB1,ACAD11,ACADS,ACADSB,ACE,ACER3,ACHE,ACKR3,ACOX2,ACOX3,ACP2,ACSL1,ACSL5,ACSS2,ACTB,ACTR1B,ACTR6,ACVR2B,ACVRL1,ADAM19,ADAMTS10,ADAMTS17,ADAMTS4,ADAMTS5,ADAMTS6,ADAMTS7,ADAMTSL4,ADAR,ADARB1,ADAT2,ADCY4,ADD1,ADGRA3,ADGRE5,ADGRL2,ADGRL4,ADIPOR1,ADM,ADORA2A,ADPRH,AFAP1,AFF2,AFF4,AGA,AGFG2,AGO2,AHR,AIMP2,AKAP1,AKAP11,AKAP12,AKR1B1,ALA…	1886		S phase	AHR	ATR	BCL2	BHLHE40	BID	BRCA1	CCND2	CDC25C	CDK6	CDKN1A	CDKN2C	CDKN2D	CEBPB	CSF1	CTNND1	CUL3	E2F4	E2F5	E2F8	ESCO1	FANCD2	FBXO5	FLCN	FN1	GOLM1	GTF2I	HBEGF	HINFP	HIRA	HMGA1	ID1	ID3	IGF2BP1	IL4R	IL6	ING5	ITGA6	JUNB	KLF12	KLF4	LMNB1
Cellular Development,Cellular Growth and Proliferation,Hematological System Development and Function,Lymphoid Tissue Structure and Development	Proliferation of mononuclear leukocytes	4.99e-16	Increased	2.593	ADORA2A,ADRB2,AHR,AKIRIN2,ALCAM,APPL1,ARG2,ARHGDIB,ARHGEF6,ARIH2,B2M,B3GNT2,B3GNT5,BACH2,BBC3,BCL10,BCL2,BCL2L11,BCL3,BCL6,BCL6B,BCR,BHLHE40,BID,BIRC3,BMI1,BMP4,BRCA1,C1QBP,C3,CAMLG,CASP3,CBFB,CBLB,CBS/LOC102724560,CCDC134,CCL2,CCND2,CD44,CD58,CD74,CD83,CD86,CDK6,CDKN1A,CDKN2C,CEBPB,CFB,CHST3,CISH,CLCF1,CRTC2,CSF1,CSF3,CTH,CTPS1,CUL3,CXCL14,CXCL2,CXCL8,CXCR4,DDIT4,DGKZ,DICER1,DLL4,DNAJA3,DOK2,DUS…	259		Glioma	ABCA1	ABCA13	ABCB10	ABCC1	ABCC3	ABCD3	ABCF2	ABHD14B	ABHD2	ABLIM3	ABTB1	ACAD11	ACADS	ACADSB	ACE	ACER3	ACHE	ACKR3	ACOX2	ACOX3	ACP2	ACSL1	ACSL5	ACSS2	ACTB	ACTR1B	ACTR6	ACVR2B	ACVRL1	ADAM19	ADAMTS10	ADAMTS17	ADAMTS4	ADAMTS5	ADAMTS6	ADAMTS7	ADAMTSL4	ADAR	ADARB1	ADAT2	ADCY4
Cell-mediated Immune Response,Cellular Development,Cellular Function and Maintenance,Cellular Growth and Proliferation,Embryonic Development,Hematological System Development and Function,Hematopoiesis,Lymphoid Tissue Structure and Development,Organ Development,Organismal Development,Tissue Development	Differentiation of T lymphocytes	1.49e-08	Increased	2.593	ABL2,ADAM17,ADAM9,AHR,AP3B1,APAF1,ARRB1,B2M,BACH2,BCL10,BCL2,BCL2L11,BCL3,BCL6,BHLHE40,BMP2,BMP4,CBFB,CBLB,CBS/LOC102724560,CCN1,CD74,CD83,CD86,CDK6,CEBPB,CISH,CXCR4,DFFB,DICER1,DLL4,DNAJA2,DNAJA3,EFNB1,EFNB2,EGR1,EIF2AK4,ENPP1,ETS1,FAS,FZD8,GADD45G,GATA3,HIF1A,HIVEP2,HLX,HMGA1,HSPD1,ICAM1,ID1,ID3,IFNAR1,IGF2R,IL10RA,IL15,IL17RA,IL27RA,IL33,IL4R,IL6,INHBA,IPMK,IRAK3,IRF1,ITGAL,ITPKC,JAG1,JAK3,JMJ…	131		Proliferation of mononuclear leukocytes	ADORA2A	ADRB2	AHR	AKIRIN2	ALCAM	APPL1	ARG2	ARHGDIB	ARHGEF6	ARIH2	B2M	B3GNT2	B3GNT5	BACH2	BBC3	BCL10	BCL2	BCL2L11	BCL3	BCL6	BCL6B	BCR	BHLHE40	BID	BIRC3	BMI1	BMP4	BRCA1	C1QBP	C3	CAMLG	CASP3	CBFB	CBLB	CBS/LOC102724560	CCDC134	CCL2	CCND2	CD44	CD58	CD74
Cancer,Hematological Disease,Immunological Disease,Organismal Injury and Abnormalities	Lymphocytic cancer	1.68e-30	Increased	2.586	ABCA1,ABCA13,ABCC1,ABCC3,ABL2,ABLIM1,ABRAXAS1,ACAD11,ACADSB,ACE,ACHE,ACOX2,ACP2,ACVRL1,ADAM19,ADAM9,ADAMTS6,ADAMTS7,ADAMTSL4,ADAR,ADCY4,ADD1,ADD3,ADGRL2,ADGRL4,ADORA2A,ADRB2,AEN,AFAP1L2,AGL,AHR,AKAP11,ALAS1,ALDH1A3,ALDH2,ALG12,ALPK2,ANKH,ANKLE2,ANKRD11,ANKRD35,ANKS1A,ANLN,ANTXR1,ANXA2,ANXA4,APEH,APOB,ARHGAP10,ARHGAP26,ARHGAP33,ARHGAP42,ARHGEF6,ARID3A,ARIH2,ARSD,ASPHD2,ATAD3A,ATF3,ATP11B,ATP13A3,A…	917		Differentiation of T lymphocytes	ABL2	ADAM17	ADAM9	AHR	AP3B1	APAF1	ARRB1	B2M	BACH2	BCL10	BCL2	BCL2L11	BCL3	BCL6	BHLHE40	BMP2	BMP4	CBFB	CBLB	CBS/LOC102724560	CCN1	CD74	CD83	CD86	CDK6	CEBPB	CISH	CXCR4	DFFB	DICER1	DLL4	DNAJA2	DNAJA3	EFNB1	EFNB2	EGR1	EIF2AK4	ENPP1	ETS1	FAS	FZD8
Cancer,Hematological Disease,Organismal Injury and Abnormalities	Malignant lymphocytic neoplasm	1.68e-30	Increased	2.586	ABCA1,ABCA13,ABCC1,ABCC3,ABL2,ABLIM1,ABRAXAS1,ACAD11,ACADSB,ACE,ACHE,ACOX2,ACP2,ACVRL1,ADAM19,ADAM9,ADAMTS6,ADAMTS7,ADAMTSL4,ADAR,ADCY4,ADD1,ADD3,ADGRL2,ADGRL4,ADORA2A,ADRB2,AEN,AFAP1L2,AGL,AHR,AKAP11,ALAS1,ALDH1A3,ALDH2,ALG12,ALPK2,ANKH,ANKLE2,ANKRD11,ANKRD35,ANKS1A,ANLN,ANTXR1,ANXA2,ANXA4,APEH,APOB,ARHGAP10,ARHGAP26,ARHGAP33,ARHGAP42,ARHGEF6,ARID3A,ARIH2,ARSD,ASPHD2,ATAD3A,ATF3,ATP11B,ATP13A3,A…	917		Lymphocytic cancer	ABCA1	ABCA13	ABCC1	ABCC3	ABL2	ABLIM1	ABRAXAS1	ACAD11	ACADSB	ACE	ACHE	ACOX2	ACP2	ACVRL1	ADAM19	ADAM9	ADAMTS6	ADAMTS7	ADAMTSL4	ADAR	ADCY4	ADD1	ADD3	ADGRL2	ADGRL4	ADORA2A	ADRB2	AEN	AFAP1L2	AGL	AHR	AKAP11	ALAS1	ALDH1A3	ALDH2	ALG12	ALPK2	ANKH	ANKLE2	ANKRD11	ANKRD35
Cellular Development,Cellular Growth and Proliferation,Hematological System Development and Function,Lymphoid Tissue Structure and Development	Proliferation of immune cells	1.83e-17	Increased	2.58	ADAM17,ADORA2A,ADRB2,AHR,AKIRIN2,ALCAM,APPL1,ARG2,ARHGDIB,ARHGEF6,ARIH2,B2M,B3GNT2,B3GNT5,BACH2,BBC3,BCL10,BCL2,BCL2L11,BCL3,BCL6,BCL6B,BCR,BHLHE40,BID,BIRC3,BMI1,BMP4,BRCA1,BST2,BTG1,C1QBP,C3,CAMLG,CASP3,CAT,CBFB,CBLB,CBS/LOC102724560,CCDC134,CCL2,CCND2,CD44,CD58,CD74,CD83,CD86,CDK6,CDKN1A,CDKN2C,CDKN2D,CEBPB,CFB,CHST3,CISH,CLCF1,CRTC2,CSF1,CSF3,CTH,CTPS1,CUL3,CUX1,CX3CL1,CXCL14,CXCL2,CXCL8,CXCR…	277		Malignant lymphocytic neoplasm	ABCA1	ABCA13	ABCC1	ABCC3	ABL2	ABLIM1	ABRAXAS1	ACAD11	ACADSB	ACE	ACHE	ACOX2	ACP2	ACVRL1	ADAM19	ADAM9	ADAMTS6	ADAMTS7	ADAMTSL4	ADAR	ADCY4	ADD1	ADD3	ADGRL2	ADGRL4	ADORA2A	ADRB2	AEN	AFAP1L2	AGL	AHR	AKAP11	ALAS1	ALDH1A3	ALDH2	ALG12	ALPK2	ANKH	ANKLE2	ANKRD11	ANKRD35
Hematological System Development and Function,Tissue Morphology	Quantity of blood cells	4.02e-20	Increased	2.56	ABCA1,ABCB10,ACHE,ACKR3,ADAM12,ADAM17,ADAR,ADD1,ADD3,ADGRE5,ADORA2A,AHR,AKIRIN2,ALCAM,ALDH2,ANKS6,AP1G1,AP3B1,APOA1,APOB,ARHGDIB,ARHGEF6,ARID3A,ARID5A,ATF3,ATF4,ATP11C,ATP2B1,B2M,B3GNT5,BACH2,BBC3,BCL10,BCL2,BCL2L11,BCL3,BCL6,BCL6B,BCR,BDNF,BHLHE40,BID,BIRC3,BMAL1,BMF,BMP4,BMP6,BMPR2,BNIP3L,BRCA1,BRCA2,BST1,BUB1,C1QBP,C1QTNF6,C3,C5AR2,CA9,CAMLG,CASP3,CBFB,CBLB,CBS/LOC102724560,CCL11,CCL2,CCND2,CD…	381		Proliferation of immune cells	ADAM17	ADORA2A	ADRB2	AHR	AKIRIN2	ALCAM	APPL1	ARG2	ARHGDIB	ARHGEF6	ARIH2	B2M	B3GNT2	B3GNT5	BACH2	BBC3	BCL10	BCL2	BCL2L11	BCL3	BCL6	BCL6B	BCR	BHLHE40	BID	BIRC3	BMI1	BMP4	BRCA1	BST2	BTG1	C1QBP	C3	CAMLG	CASP3	CAT	CBFB	CBLB	CBS/LOC102724560	CCDC134	CCL2
Cancer,Organismal Injury and Abnormalities	Development of carcinoma	2.62e-92	Increased	2.553	AASDHPPT,ABCA1,ABCA13,ABCC1,ABCC3,ABCD3,ABCF2,ABHD11,ABHD14B,ABHD2,ABHD4,ABL2,ABLIM1,ABLIM3,ABRAXAS1,ABTB1,ACAD11,ACADS,ACADSB,ACBD4,ACE,ACKR3,ACOX2,ACOX3,ACSL1,ACSL3,ACSS2,ACTR6,ACVRL1,ADAM12,ADAM17,ADAM19,ADAM9,ADAMTS10,ADAMTS17,ADAMTS20,ADAMTS4,ADAMTS5,ADAMTS7,ADAMTSL4,ADAR,ADARB1,ADCY4,ADD1,ADD3,ADGRA3,ADGRE5,ADGRL2,ADGRL4,ADIPOR1,ADM,ADORA2A,ADPRH,ADRB2,AFAP1,AFAP1L2,AFF2,AFF4,AGFG2,AGL,AGO2…	2307		Quantity of blood cells	ABCA1	ABCB10	ACHE	ACKR3	ADAM12	ADAM17	ADAR	ADD1	ADD3	ADGRE5	ADORA2A	AHR	AKIRIN2	ALCAM	ALDH2	ANKS6	AP1G1	AP3B1	APOA1	APOB	ARHGDIB	ARHGEF6	ARID3A	ARID5A	ATF3	ATF4	ATP11C	ATP2B1	B2M	B3GNT5	BACH2	BBC3	BCL10	BCL2	BCL2L11	BCL3	BCL6	BCL6B	BCR	BDNF	BHLHE40
Hair and Skin Development and Function,Organ Development	Growth of skin	4.48e-09	Increased	2.55	ADORA2A,AGA,BDNF,BMP2,BMP4,BMP6,BMX,BRCA1,CBS/LOC102724560,CD109,CD44,CDH13,CDKN1A,CXCL8,E2F8,EFNB2,ENG,EPHA2,ERN1,FN1,FYN,GATA3,HBEGF,HOXA5,IFT172,IFT74,IFT88,IGFBP4,IGFBP7,IL15,IL6,INHBA,ITGB3,JAK3,JUNB,KLF4,KLF9,KRT10,L1CAM,LGR4,LMNB1,MAPK7,MYC,NAB2,NAGLU,NFE2L2,NFKB2,NFKBIZ,ODC1,PAK1,PAQR3,PDGFB,PGF,PIM1,PKP3,PORCN,POSTN,PRKCD,PRKD2,PTCH1,PTGER2,PTGS2,PTHLH,REL,RELB,RNF144B,RNF7,RUNX1,RXRA,SE…	84		Development of carcinoma	AASDHPPT	ABCA1	ABCA13	ABCC1	ABCC3	ABCD3	ABCF2	ABHD11	ABHD14B	ABHD2	ABHD4	ABL2	ABLIM1	ABLIM3	ABRAXAS1	ABTB1	ACAD11	ACADS	ACADSB	ACBD4	ACE	ACKR3	ACOX2	ACOX3	ACSL1	ACSL3	ACSS2	ACTR6	ACVRL1	ADAM12	ADAM17	ADAM19	ADAM9	ADAMTS10	ADAMTS17	ADAMTS20	ADAMTS4	ADAMTS5	ADAMTS7	ADAMTSL4	ADAR
Cancer,Neurological Disease,Organismal Injury and Abnormalities	Central nervous system tumor	2.99e-91	Increased	2.522	ABCA1,ABCA13,ABCB10,ABCC1,ABCC3,ABCD3,ABCF2,ABHD14B,ABHD2,ABLIM3,ABTB1,ACAD11,ACADS,ACADSB,ACE,ACER3,ACHE,ACKR3,ACOX2,ACOX3,ACP2,ACSL1,ACSL5,ACSS2,ACTB,ACTR1B,ACTR6,ACVR2B,ACVRL1,ADAM12,ADAM19,ADAM9,ADAMTS10,ADAMTS17,ADAMTS4,ADAMTS5,ADAMTS6,ADAMTS7,ADAMTSL4,ADAR,ADARB1,ADAT2,ADCY4,ADD1,ADGRA3,ADGRE5,ADGRL2,ADGRL4,ADIPOR1,ADM,ADORA2A,ADPRH,AFAP1,AFF2,AFF4,AGA,AGFG2,AGO2,AHR,AIMP2,AKAP1,AKAP11,AKAP…	1945		Growth of skin	ADORA2A	AGA	BDNF	BMP2	BMP4	BMP6	BMX	BRCA1	CBS/LOC102724560	CD109	CD44	CDH13	CDKN1A	CXCL8	E2F8	EFNB2	ENG	EPHA2	ERN1	FN1	FYN	GATA3	HBEGF	HOXA5	IFT172	IFT74	IFT88	IGFBP4	IGFBP7	IL15	IL6	INHBA	ITGB3	JAK3	JUNB	KLF4	KLF9	KRT10	L1CAM	LGR4	LMNB1
Cancer,Neurological Disease,Organismal Injury and Abnormalities	Central nervous system solid tumor	5.35e-91	Increased	2.522	ABCA1,ABCA13,ABCB10,ABCC1,ABCC3,ABCD3,ABCF2,ABHD14B,ABHD2,ABLIM3,ABTB1,ACAD11,ACADS,ACADSB,ACE,ACER3,ACHE,ACKR3,ACOX2,ACOX3,ACP2,ACSL1,ACSL5,ACSS2,ACTB,ACTR1B,ACTR6,ACVR2B,ACVRL1,ADAM12,ADAM19,ADAM9,ADAMTS10,ADAMTS17,ADAMTS4,ADAMTS5,ADAMTS6,ADAMTS7,ADAMTSL4,ADAR,ADARB1,ADAT2,ADCY4,ADD1,ADGRA3,ADGRE5,ADGRL2,ADGRL4,ADIPOR1,ADM,ADORA2A,ADPRH,AFAP1,AFF2,AFF4,AGA,AGFG2,AGO2,AHR,AIMP2,AKAP1,AKAP11,AKAP…	1944		Central nervous system tumor	ABCA1	ABCA13	ABCB10	ABCC1	ABCC3	ABCD3	ABCF2	ABHD14B	ABHD2	ABLIM3	ABTB1	ACAD11	ACADS	ACADSB	ACE	ACER3	ACHE	ACKR3	ACOX2	ACOX3	ACP2	ACSL1	ACSL5	ACSS2	ACTB	ACTR1B	ACTR6	ACVR2B	ACVRL1	ADAM12	ADAM19	ADAM9	ADAMTS10	ADAMTS17	ADAMTS4	ADAMTS5	ADAMTS6	ADAMTS7	ADAMTSL4	ADAR	ADARB1
Cellular Development,Cellular Growth and Proliferation,Hematological System Development and Function,Lymphoid Tissue Structure and Development	Cell proliferation of T lymphocytes	2.27e-12	Increased	2.514	ADORA2A,ADRB2,AHR,ALCAM,APPL1,ARG2,ARHGDIB,ARHGEF6,ARIH2,B2M,B3GNT2,BACH2,BBC3,BCL10,BCL2,BCL2L11,BCL6,BCL6B,BHLHE40,BID,BIRC3,BMI1,BMP4,BRCA1,C1QBP,C3,CAMLG,CASP3,CBFB,CBLB,CBS/LOC102724560,CCDC134,CCL2,CD44,CD58,CD74,CD83,CD86,CDK6,CDKN1A,CDKN2C,CEBPB,CHST3,CISH,CTH,CTPS1,CUL3,CXCL14,CXCL8,CXCR4,DDIT4,DGKZ,DICER1,DLL4,DNAJA3,DOK2,DUSP1,DUSP14,DUSP22,DUSP5,EFNB1,EFNB2,EGR1,EHD1,EHD3,EHD4,EIF2AK2…	203		Central nervous system solid tumor	ABCA1	ABCA13	ABCB10	ABCC1	ABCC3	ABCD3	ABCF2	ABHD14B	ABHD2	ABLIM3	ABTB1	ACAD11	ACADS	ACADSB	ACE	ACER3	ACHE	ACKR3	ACOX2	ACOX3	ACP2	ACSL1	ACSL5	ACSS2	ACTB	ACTR1B	ACTR6	ACVR2B	ACVRL1	ADAM12	ADAM19	ADAM9	ADAMTS10	ADAMTS17	ADAMTS4	ADAMTS5	ADAMTS6	ADAMTS7	ADAMTSL4	ADAR	ADARB1
Cell-To-Cell Signaling and Interaction	Activation of cells	6.74e-17	Increased	2.51	ACE,ACHE,ACKR3,ACSL5,ACVRL1,ADAM12,ADAM9,ADORA2A,ADRB2,AHR,AKIRIN2,ANXA2,AP3B1,APLN,APOA1,APOB,ATF3,ATP2A3,ATR,B2M,BACH2,BCL10,BCL2,BCL2L11,BCL3,BCL6,BCR,BDNF,BHLHE40,BID,BMP2,BMP2K,BMPER,C1QTNF1,C3,CADM1,CASP3,CAST,CAT,CBLB,CBS/LOC102724560,CCL11,CCL2,CCN1,CCN3,CD44,CD58,CD74,CD83,CD86,CD93,CDKN1A,CEBPB,CERK,CGAS,CHI3L1,CHST11,CISH,CLCN7,CLN3,CORO2B,CPE,CREB3L1,CRY1,CSF1,CSF3,CSK,CTH,CTNND1,CTSL…	341		Cell proliferation of T lymphocytes	ADORA2A	ADRB2	AHR	ALCAM	APPL1	ARG2	ARHGDIB	ARHGEF6	ARIH2	B2M	B3GNT2	BACH2	BBC3	BCL10	BCL2	BCL2L11	BCL6	BCL6B	BHLHE40	BID	BIRC3	BMI1	BMP4	BRCA1	C1QBP	C3	CAMLG	CASP3	CBFB	CBLB	CBS/LOC102724560	CCDC134	CCL2	CD44	CD58	CD74	CD83	CD86	CDK6	CDKN1A	CDKN2C
Cancer,Organismal Injury and Abnormalities	Growth of solid tumor	3.94e-12	Increased	2.51	ABLIM1,ADM,ADORA2A,AHR,AIFM2,AKR1B1,ALG3,APLN,APOA1,ARHGEF2,ATF3,ATF4,ATP2B1,B2M,BAG1,BBC3,BCL2,BMP2,BMP6,BNIP3L,BRCA2,BST2,BTG2,BTG3,CBLL1,CBS/LOC102724560,CC2D2A,CCL11,CCL2,CCN1,CD44,CDK18,CEBPB,CENPA,CSF1,CSF3,CXCL14,CXCR4,DCN,DDIT3,DDR1,DEPDC1B,DICER1,DNMT3B,DOP1B,DUSP1,EDN1,EGR1,ENG,EPHA2,FBLN5,FHL1,FLT1,FN1,FOSL1,GABPB1,GALNT1,GDF15,GJA1,GPRC5A,GSPT1,HDAC6,HIF1A,HIVEP2,HJURP,HMGCL,HMMR,HSPG…	189		Activation of cells	ACE	ACHE	ACKR3	ACSL5	ACVRL1	ADAM12	ADAM9	ADORA2A	ADRB2	AHR	AKIRIN2	ANXA2	AP3B1	APLN	APOA1	APOB	ATF3	ATP2A3	ATR	B2M	BACH2	BCL10	BCL2	BCL2L11	BCL3	BCL6	BCR	BDNF	BHLHE40	BID	BMP2	BMP2K	BMPER	C1QTNF1	C3	CADM1	CASP3	CAST	CAT	CBLB	CBS/LOC102724560
Cancer,Organismal Injury and Abnormalities	Intraabdominal organ tumor	1.45e-160	Increased	2.507	AASDHPPT,ABCA1,ABCA13,ABCB10,ABCC1,ABCC3,ABCD3,ABCF2,ABHD11,ABHD14B,ABHD2,ABHD4,ABL2,ABLIM1,ABLIM3,ABRAXAS1,ABT1,ABTB1,ACAA2,ACAD11,ACADS,ACADSB,ACAT2,ACBD4,ACE,ACER3,ACHE,ACKR3,ACOT13,ACOX2,ACOX3,ACP2,ACSL1,ACSL3,ACSL5,ACSS2,ACTB,ACTR1B,ACTR6,ACVR2B,ACVRL1,ADAM12,ADAM17,ADAM19,ADAM9,ADAMTS10,ADAMTS17,ADAMTS20,ADAMTS4,ADAMTS5,ADAMTS6,ADAMTS7,ADAMTSL4,ADAR,ADARB1,ADCY4,ADD1,ADD3,ADGRA3,ADGRE5,ADGR…	2865		Growth of solid tumor	ABLIM1	ADM	ADORA2A	AHR	AIFM2	AKR1B1	ALG3	APLN	APOA1	ARHGEF2	ATF3	ATF4	ATP2B1	B2M	BAG1	BBC3	BCL2	BMP2	BMP6	BNIP3L	BRCA2	BST2	BTG2	BTG3	CBLL1	CBS/LOC102724560	CC2D2A	CCL11	CCL2	CCN1	CD44	CDK18	CEBPB	CENPA	CSF1	CSF3	CXCL14	CXCR4	DCN	DDIT3	DDR1
Cell-To-Cell Signaling and Interaction,Hematological System Development and Function	Activation of blood cells	1.09e-11	Increased	2.506	ACE,ACHE,ADAM9,ADORA2A,AHR,AKIRIN2,ANXA2,AP3B1,APLN,APOA1,ATF3,B2M,BACH2,BCL10,BCL2,BCL2L11,BCL3,BCL6,BCR,BDNF,BHLHE40,BID,BMP2K,C1QTNF1,C3,CADM1,CBLB,CBS/LOC102724560,CCL11,CCL2,CD44,CD58,CD74,CD83,CD86,CD93,CDKN1A,CEBPB,CERK,CGAS,CHI3L1,CISH,CLCN7,CLN3,CPE,CRY1,CSF1,CSF3,CSK,CTH,CTSL,CX3CL1,CXCL8,DDIT3,DGKD,DGKZ,DLL4,DUSP1,DUSP22,DYSF,EDN1,EFNB2,EIF2AK4,ETS1,F2R,F2RL2,F3,F5,FAS,FN1,FUT8,FYN,FZD…	248		Intraabdominal organ tumor	AASDHPPT	ABCA1	ABCA13	ABCB10	ABCC1	ABCC3	ABCD3	ABCF2	ABHD11	ABHD14B	ABHD2	ABHD4	ABL2	ABLIM1	ABLIM3	ABRAXAS1	ABT1	ABTB1	ACAA2	ACAD11	ACADS	ACADSB	ACAT2	ACBD4	ACE	ACER3	ACHE	ACKR3	ACOT13	ACOX2	ACOX3	ACP2	ACSL1	ACSL3	ACSL5	ACSS2	ACTB	ACTR1B	ACTR6	ACVR2B	ACVRL1
Cellular Development,Cellular Growth and Proliferation	Proliferation of stem cells	1.13e-07	Increased	2.497	ACE,AGO2,APLN,ARIH2,BDNF,BMI1,BMP2,BMP4,BRCA1,BRCA2,BYSL,CCL11,CCN1,CCND2,CD109,CD34,CD44,CDK6,CDKN1A,CDKN2C,CEBPD,CSF1,CSF3,CTC1,CXCL14,CXCL2,DOK2,EDN1,EED,EIF2AK2,EPAS1,FBLN1,FGFR3,FN1,GJA1,GJC1,GNL3,GPRC5A,HBEGF,HES1,HIF1A,HMGA1,HOXA1,IL15,IL4R,IL6,ING5,ITGA1,JAG1,JUNB,KIT,KLF4,L1CAM,LRP5,LRRK2,LTBP3,MYC,NDN,NFIB,NRAS,ORAI1,PIK3AP1,PIM1,POSTN,PRDM16,PTCH1,PTGS2,RHBDF2,RUNX1,S1PR2,S1PR4,SETD7,S…	91		Activation of blood cells	ACE	ACHE	ADAM9	ADORA2A	AHR	AKIRIN2	ANXA2	AP3B1	APLN	APOA1	ATF3	B2M	BACH2	BCL10	BCL2	BCL2L11	BCL3	BCL6	BCR	BDNF	BHLHE40	BID	BMP2K	C1QTNF1	C3	CADM1	CBLB	CBS/LOC102724560	CCL11	CCL2	CD44	CD58	CD74	CD83	CD86	CD93	CDKN1A	CEBPB	CERK	CGAS	CHI3L1
Cellular Development,Cellular Growth and Proliferation,Hematological System Development and Function,Lymphoid Tissue Structure and Development	Proliferation of lymphocytes	1.59e-15	Increased	2.491	ADORA2A,ADRB2,AHR,AKIRIN2,ALCAM,APPL1,ARG2,ARHGDIB,ARHGEF6,ARIH2,B2M,B3GNT2,B3GNT5,BACH2,BBC3,BCL10,BCL2,BCL2L11,BCL3,BCL6,BCL6B,BCR,BHLHE40,BID,BIRC3,BMI1,BMP4,BRCA1,C1QBP,C3,CAMLG,CASP3,CBFB,CBLB,CBS/LOC102724560,CCDC134,CCL2,CCND2,CD44,CD58,CD74,CD83,CD86,CDK6,CDKN1A,CDKN2C,CEBPB,CFB,CHST3,CISH,CLCF1,CRTC2,CTH,CTPS1,CUL3,CXCL14,CXCL8,CXCR4,DDIT4,DGKZ,DICER1,DLL4,DNAJA3,DOK2,DUSP1,DUSP14,DUSP22…	254		Proliferation of stem cells	ACE	AGO2	APLN	ARIH2	BDNF	BMI1	BMP2	BMP4	BRCA1	BRCA2	BYSL	CCL11	CCN1	CCND2	CD109	CD34	CD44	CDK6	CDKN1A	CDKN2C	CEBPD	CSF1	CSF3	CTC1	CXCL14	CXCL2	DOK2	EDN1	EED	EIF2AK2	EPAS1	FBLN1	FGFR3	FN1	GJA1	GJC1	GNL3	GPRC5A	HBEGF	HES1	HIF1A
Cancer,Organismal Injury and Abnormalities	Growth of malignant tumor	7.26e-10	Increased	2.483	ABLIM1,ADAM9,ADM,ADORA2A,AFAP1L2,AGA,AIFM2,AKR1B1,APOA1,ATF3,ATP2B1,B2M,BAG1,BCL2,BMI1,BMP2,BMP6,BNIP3L,BRCA1,BRCA2,BST2,BTG2,BTG3,CASP3,CBLL1,CC2D2A,CCL11,CCL2,CCN1,CCN3,CD34,CD44,CDK18,CENPA,CSF1,CSF3,CTNND1,CXCL8,CXCR4,DCN,DDIT3,DICER1,DLL4,DOCK4,DUSP1,EDN1,EGR1,EHMT2,EIF4E,ELK1,ENG,EPHA2,F2R,FBLN5,FGFR3,FHL1,FN1,GAS6,GDF15,GJA1,GSPT1,HDAC6,HES1,HIF1A,HMMR,HSPG2,ID1,ID3,IDH1,IER3,IKBKB,IKBKE,I…	164		Proliferation of lymphocytes	ADORA2A	ADRB2	AHR	AKIRIN2	ALCAM	APPL1	ARG2	ARHGDIB	ARHGEF6	ARIH2	B2M	B3GNT2	B3GNT5	BACH2	BBC3	BCL10	BCL2	BCL2L11	BCL3	BCL6	BCL6B	BCR	BHLHE40	BID	BIRC3	BMI1	BMP4	BRCA1	C1QBP	C3	CAMLG	CASP3	CBFB	CBLB	CBS/LOC102724560	CCDC134	CCL2	CCND2	CD44	CD58	CD74
Free Radical Scavenging	Production of reactive oxygen species	6.55e-13	Increased	2.475	ABCA1,ABCB10,ABCC1,ACE,ACTB,AHR,AKAP1,AKR1B1,ALDH2,ANXA2,APLN,ARHGDIB,ARSA,BCL2,BID,BMI1,BMP2,BOK,BRCA1,C3,CASP3,CAT,CBS/LOC102724560,CCL11,CD44,CDKN1A,CFB,CISD3,CRTC2,CSF1,CSF3,CTH,CX3CL1,CXCL2,CXCL8,DCN,DDIT3,DECR1,DOCK5,DOK4,EDN1,EIF2AK3,ESRRA,ETS1,F2R,FAS,FBLN5,FN1,FYN,G6PD,GDF15,GJA5,GSN,HIF1A,HK2,HSPA9,HSPB6,ICAM1,IDH1,IKBKB,IL33,IL6,ING2,ITGA1,ITGB3,ITGB4,KLF4,LIPA,LTBP1,MAP3K8,MFN2,MLKL,M…	149		Growth of malignant tumor	ABLIM1	ADAM9	ADM	ADORA2A	AFAP1L2	AGA	AIFM2	AKR1B1	APOA1	ATF3	ATP2B1	B2M	BAG1	BCL2	BMI1	BMP2	BMP6	BNIP3L	BRCA1	BRCA2	BST2	BTG2	BTG3	CASP3	CBLL1	CC2D2A	CCL11	CCL2	CCN1	CCN3	CD34	CD44	CDK18	CENPA	CSF1	CSF3	CTNND1	CXCL8	CXCR4	DCN	DDIT3
Cancer,Organismal Injury and Abnormalities	Extrahepatic metastasis	1.2e-10	Increased	2.472	ACKR3,ADAM12,ADAM9,ADIRF,ADM,AKAP12,ANGPTL4,ANXA2,ATF3,BBC3,BCL2,BCL2L11,BMPR2,BRCA2,CALU,CAMLG,CAT,CCL2,CCN1,CCND2,CD44,CDCA7L,CDK6,CDKN2C,CEBPD,CRYBG1,CSF1,CSF3,CTNND1,CXCR4,DDR2,DEPDC1B,DGKZ,DICER1,DLGAP5,DPYSL3,DUSP4,EDN1,EIF4E,EMP1,ENAH,EPAS1,EPGN,EPHA2,EPSTI1,F2R,FAS,FGFR3,FLRT2,FLT1,FOXC2,FSCN1,FSTL3,GART,GATA3,GDF15,GGPS1,HCLS1,HIF1A,HMMR,HOXA10,HTRA1,ICAM1,IGFBP7,IL15,IL1A,IL1RL1,IL4R,IL…	159		Production of reactive oxygen species	ABCA1	ABCB10	ABCC1	ACE	ACTB	AHR	AKAP1	AKR1B1	ALDH2	ANXA2	APLN	ARHGDIB	ARSA	BCL2	BID	BMI1	BMP2	BOK	BRCA1	C3	CASP3	CAT	CBS/LOC102724560	CCL11	CD44	CDKN1A	CFB	CISD3	CRTC2	CSF1	CSF3	CTH	CX3CL1	CXCL2	CXCL8	DCN	DDIT3	DECR1	DOCK5	DOK4	EDN1
Connective Tissue Development and Function,Skeletal and Muscular System Development and Function	Remodeling of bone	3.89e-08	Increased	2.467	ADAM12,ADRB2,AGO2,BABAM2,BCL2L11,BMAL1,BMP2,CASP3,CD44,CEBPB,CLCN7,CSF1,CSK,CXCL8,CXCR4,DICER1,DOCK5,EDN1,EGR1,ENPP1,EPHA2,FBN1,FGFR3,GJA1,GSN,HES1,HEY1,HEY2,HIVEP2,IL1A,IL33,IL6,INPP4B,ITGB3,LGR4,LRP4,LRP5,LTBP3,MGP,NCDN,NOX4,NPR3,P2RX7,PDK4,PLS3,PPARGC1B,PTCH1,PTGER4,PTGS2,PTHLH,RND3,SDC3,SNX10,SPARC,SPON1,SPP1,SQSTM1,STAT1,TCIRG1,TMEM178A,TNFAIP3,TNFSF12,TOB1,TPP1,TRAF6,VCL,VDR,VEGFA	68		Extrahepatic metastasis	ACKR3	ADAM12	ADAM9	ADIRF	ADM	AKAP12	ANGPTL4	ANXA2	ATF3	BBC3	BCL2	BCL2L11	BMPR2	BRCA2	CALU	CAMLG	CAT	CCL2	CCN1	CCND2	CD44	CDCA7L	CDK6	CDKN2C	CEBPD	CRYBG1	CSF1	CSF3	CTNND1	CXCR4	DDR2	DEPDC1B	DGKZ	DICER1	DLGAP5	DPYSL3	DUSP4	EDN1	EIF4E	EMP1	ENAH
Cancer,Organismal Injury and Abnormalities	Ductal carcinoma	1.51e-18	Increased	2.454	ABCA1,ABCA13,ABCD3,ABLIM1,ACAT2,ACE,ACKR3,ACVRL1,ADAM12,ADAM17,ADAMTS10,ADAMTS17,ADAMTS20,ADAMTS5,ADAMTS6,ADAMTS7,ADAR,ADARB1,ADGRA3,ADGRL2,AFAP1L2,AFF2,AGA,AGL,AGPAT4,AGPAT5,AIFM2,AKAP1,AKAP11,ALDH1A3,ALDH2,ALDH6A1,ALDH7A1,ALPK2,ANAPC5,ANGPTL4,ANKLE2,ANKRD11,ANKRD49,ANKS1A,ANKZF1,ANO10,ANP32E,ANXA2,AP1G1,APAF1,APPL1,ARFGEF2,ARHGAP32,ARHGAP39,ARHGEF10,ARHGEF6,ARIH2,ARMC12,ARMCX5-GPRASP2/GPRASP2,A…	849		Remodeling of bone	ADAM12	ADRB2	AGO2	BABAM2	BCL2L11	BMAL1	BMP2	CASP3	CD44	CEBPB	CLCN7	CSF1	CSK	CXCL8	CXCR4	DICER1	DOCK5	EDN1	EGR1	ENPP1	EPHA2	FBN1	FGFR3	GJA1	GSN	HES1	HEY1	HEY2	HIVEP2	IL1A	IL33	IL6	INPP4B	ITGB3	LGR4	LRP4	LRP5	LTBP3	MGP	NCDN	NOX4
Cancer,Gastrointestinal Disease,Organismal Injury and Abnormalities	Pancreaticobiliary carcinoma	5.24e-15	Increased	2.454	ABCA1,ABCA13,ABCD3,ABLIM1,ACAT2,ACKR3,ACSL5,ADAM12,ADAM17,ADAM9,ADAMTS10,ADAMTS17,ADAMTS20,ADAMTS5,ADAMTS6,ADAMTS7,ADAR,ADARB1,ADGRA3,ADGRL2,ADGRL4,AFAP1,AFAP1L2,AFF2,AGA,AGL,AGPAT4,AGPAT5,AHR,AKAP1,AKAP11,ALCAM,ALDH16A1,ALDH1A3,ALDH6A1,ALDH7A1,ALPK2,ANAPC5,ANKLE2,ANKRD11,ANKRD39,ANKRD49,ANKS1A,ANKZF1,ANO10,ANP32E,ANXA2,AOC2,AP1G1,APAF1,APOB,APPL1,ARFGEF2,ARHGAP32,ARHGAP39,ARHGEF10,ARHGEF6,ARMC12…	784		Ductal carcinoma	ABCA1	ABCA13	ABCD3	ABLIM1	ACAT2	ACE	ACKR3	ACVRL1	ADAM12	ADAM17	ADAMTS10	ADAMTS17	ADAMTS20	ADAMTS5	ADAMTS6	ADAMTS7	ADAR	ADARB1	ADGRA3	ADGRL2	AFAP1L2	AFF2	AGA	AGL	AGPAT4	AGPAT5	AIFM2	AKAP1	AKAP11	ALDH1A3	ALDH2	ALDH6A1	ALDH7A1	ALPK2	ANAPC5	ANGPTL4	ANKLE2	ANKRD11	ANKRD49	ANKS1A	ANKZF1
Cancer,Gastrointestinal Disease,Organismal Injury and Abnormalities	Pancreatobiliary adenocarcinoma	3.23e-10	Increased	2.454	ABCA1,ABCD3,ABLIM1,ACAT2,ACKR3,ACSL5,ADAM12,ADAM17,ADAMTS10,ADAMTS17,ADAMTS20,ADAMTS5,ADAMTS6,ADAMTS7,ADAR,ADARB1,ADGRA3,ADGRL2,AFAP1,AFAP1L2,AFF2,AGL,AGPAT5,AKAP11,ALDH16A1,ALDH1A3,ALDH7A1,ALPK2,ANAPC5,ANKRD11,ANKRD49,ANKS1A,ANKZF1,ANO10,ANP32E,ANXA2,AP1G1,APAF1,APOB,APPL1,ARFGEF2,ARHGAP32,ARHGAP39,ARHGEF10,ARHGEF6,ARMC12,ARMCX5-GPRASP2/GPRASP2,ARSD,ASNS,ATP11C,ATP2B1,ATP6V0D1,ATPAF1,ATR,ATRNL1,…	647		Pancreaticobiliary carcinoma	ABCA1	ABCA13	ABCD3	ABLIM1	ACAT2	ACKR3	ACSL5	ADAM12	ADAM17	ADAM9	ADAMTS10	ADAMTS17	ADAMTS20	ADAMTS5	ADAMTS6	ADAMTS7	ADAR	ADARB1	ADGRA3	ADGRL2	ADGRL4	AFAP1	AFAP1L2	AFF2	AGA	AGL	AGPAT4	AGPAT5	AHR	AKAP1	AKAP11	ALCAM	ALDH16A1	ALDH1A3	ALDH6A1	ALDH7A1	ALPK2	ANAPC5	ANKLE2	ANKRD11	ANKRD39
Cancer,Organismal Injury and Abnormalities,Reproductive System Disease	Neoplasia of breast cancer cell lines	9.12e-09	Increased	2.452	ABCA1,ADAM12,ARRDC3,ATF3,B2M,BBC3,BMP4,BMX,BRCA1,CBFB,CCL2,CCN3,CD44,CSF3,CXCL2,CXCR4,DACT1,DDR2,DOCK5,EIF4E,ENAH,EPAS1,ERF,F2R,FBXO22,FLOT1,FNBP1L,GPT2,HIF1A,HK2,IFNAR1,IFT20,IGF2BP1,IKBKB,IL1RL1,IL33,INHBA,IRF7,ITGA3,KCNN3,KIF23,KMT5A,KRT7,LGALS3,LGR4,LOXL1,MAP3K8,MCAM,MFNG,MGMT,MRTFB,MTUS1,NFKBIA,NTN4,PANX1,PDLIM1,PLAUR,PML,PRRG4,PTGS2,SERTAD1,SIRT3,SIX1,SKIL,SLC16A7,SNAI1,TLR2,TMEM201,TP53BP2…	76		Pancreatobiliary adenocarcinoma	ABCA1	ABCD3	ABLIM1	ACAT2	ACKR3	ACSL5	ADAM12	ADAM17	ADAMTS10	ADAMTS17	ADAMTS20	ADAMTS5	ADAMTS6	ADAMTS7	ADAR	ADARB1	ADGRA3	ADGRL2	AFAP1	AFAP1L2	AFF2	AGL	AGPAT5	AKAP11	ALDH16A1	ALDH1A3	ALDH7A1	ALPK2	ANAPC5	ANKRD11	ANKRD49	ANKS1A	ANKZF1	ANO10	ANP32E	ANXA2	AP1G1	APAF1	APOB	APPL1	ARFGEF2
Neurological Disease,Organismal Injury and Abnormalities,Skeletal and Muscular Disorders	Neuromuscular disease	2.85e-09	Increased	2.447	ABCD3,ACADS,ACHE,ACTB,ACVRL1,ADAM17,ADAR,ADORA2A,ADRB2,AIMP2,AK1,ALAS1,ALCAM,ALDH2,ALDH6A1,ALDH7A1,AMPD2,ANKRD11,ANXA2,APOB,ARHGAP32,ARHGDIB,ARIH2,ARRB1,ARSA,ATF4,ATP1B1,ATP2B1,ATP5F1C,ATP5PF,ATPAF1,B2M,B3GALT4,B3GNT2,BANP,BCL2,BCL3,BCL6,BCL7A,BCR,BDNF,BHLHE40,BST2,BTD,C19orf12,C3,CASP3,CASP7,CBLB,CCDC88C,CCL2,CD44,CD74,CD86,CDKL5,CDS1,CETN2,CFB,CGAS,CHI3L1,CIRBP,CLDN5,CLN6,CNP,COMT,COQ7,COQ9,COR…	331		Neoplasia of breast cancer cell lines	ABCA1	ADAM12	ARRDC3	ATF3	B2M	BBC3	BMP4	BMX	BRCA1	CBFB	CCL2	CCN3	CD44	CSF3	CXCL2	CXCR4	DACT1	DDR2	DOCK5	EIF4E	ENAH	EPAS1	ERF	F2R	FBXO22	FLOT1	FNBP1L	GPT2	HIF1A	HK2	IFNAR1	IFT20	IGF2BP1	IKBKB	IL1RL1	IL33	INHBA	IRF7	ITGA3	KCNN3	KIF23
Cellular Growth and Proliferation,Connective Tissue Development and Function,Tissue Development	Proliferation of connective tissue cells	1.63e-19	Increased	2.444	ACTB,ADAR,ADIPOR1,ADM,ADORA2A,AHR,AKAP12,ANXA2,APLN,ARHGAP32,ARID3A,ATF3,ATF4,ATR,BABAM2,BCAR1,BCL2,BDNF,BMI1,BMP2,BMP4,BMP6,BMPR2,BMX,BRCA1,BRCA2,BRPF1,BTRC,BUB1,CCDC80,CCL2,CCN1,CCN3,CCNB1,CCND2,CD109,CD44,CD74,CDH13,CDK6,CDKN1A,CDKN2C,CEBPB,CHI3L1,CIRBP,CITED2,COL1A2,COL3A1,CREB3L1,CREB3L2,CSF1,CSF3,CSK,CTC1,CXCL8,DCN,DDR2,DICER1,DKC1,DUSP1,DUSP4,E2F8,EDN1,EFNB2,EIF2AK2,ELN,ENG,EPHA2,ERF,ERN1,…	232		Neuromuscular disease	ABCD3	ACADS	ACHE	ACTB	ACVRL1	ADAM17	ADAR	ADORA2A	ADRB2	AIMP2	AK1	ALAS1	ALCAM	ALDH2	ALDH6A1	ALDH7A1	AMPD2	ANKRD11	ANXA2	APOB	ARHGAP32	ARHGDIB	ARIH2	ARRB1	ARSA	ATF4	ATP1B1	ATP2B1	ATP5F1C	ATP5PF	ATPAF1	B2M	B3GALT4	B3GNT2	BANP	BCL2	BCL3	BCL6	BCL7A	BCR	BDNF
Cancer,Organismal Injury and Abnormalities	Epithelial neoplasm	8.19e-226	Increased	2.433	AARS1,AASDHPPT,ABCA1,ABCA13,ABCB10,ABCC1,ABCC3,ABCD3,ABCF2,ABHD11,ABHD14B,ABHD17C,ABHD2,ABHD4,ABL2,ABLIM1,ABLIM3,ABRAXAS1,ABT1,ABTB1,ACAA2,ACAD11,ACADS,ACADSB,ACAT2,ACBD4,ACE,ACER3,ACHE,ACKR3,ACOT13,ACOX2,ACOX3,ACP2,ACSL1,ACSL3,ACSL5,ACSS2,ACTB,ACTR1B,ACTR6,ACVR2B,ACVRL1,ADAM12,ADAM17,ADAM19,ADAM9,ADAMTS10,ADAMTS17,ADAMTS20,ADAMTS4,ADAMTS5,ADAMTS6,ADAMTS7,ADAMTSL4,ADAR,ADARB1,ADAT2,ADCY4,ADD1,ADD…	3039		Proliferation of connective tissue cells	ACTB	ADAR	ADIPOR1	ADM	ADORA2A	AHR	AKAP12	ANXA2	APLN	ARHGAP32	ARID3A	ATF3	ATF4	ATR	BABAM2	BCAR1	BCL2	BDNF	BMI1	BMP2	BMP4	BMP6	BMPR2	BMX	BRCA1	BRCA2	BRPF1	BTRC	BUB1	CCDC80	CCL2	CCN1	CCN3	CCNB1	CCND2	CD109	CD44	CD74	CDH13	CDK6	CDKN1A
Cell-To-Cell Signaling and Interaction,Hematological System Development and Function,Immune Cell Trafficking,Inflammatory Response	Activation of leukocytes	4.97e-10	Increased	2.433	ACE,ACHE,ADAM9,ADORA2A,AHR,AKIRIN2,ANXA2,AP3B1,APOA1,ATF3,B2M,BACH2,BCL10,BCL2,BCL2L11,BCL3,BCL6,BCR,BDNF,BHLHE40,BID,BMP2K,C3,CADM1,CBLB,CBS/LOC102724560,CCL11,CCL2,CD44,CD58,CD74,CD83,CD86,CD93,CDKN1A,CEBPB,CERK,CGAS,CHI3L1,CISH,CLCN7,CLN3,CPE,CRY1,CSF1,CSF3,CSK,CTH,CTSL,CX3CL1,CXCL8,DDIT3,DGKZ,DLL4,DUSP1,DUSP22,DYSF,EDN1,EFNB2,EIF2AK4,ETS1,F5,FAS,FN1,FUT8,FYN,GATA3,GJA1,HDAC6,HDAC9,HEBP1,HIF1A…	226		Epithelial neoplasm	AARS1	AASDHPPT	ABCA1	ABCA13	ABCB10	ABCC1	ABCC3	ABCD3	ABCF2	ABHD11	ABHD14B	ABHD17C	ABHD2	ABHD4	ABL2	ABLIM1	ABLIM3	ABRAXAS1	ABT1	ABTB1	ACAA2	ACAD11	ACADS	ACADSB	ACAT2	ACBD4	ACE	ACER3	ACHE	ACKR3	ACOT13	ACOX2	ACOX3	ACP2	ACSL1	ACSL3	ACSL5	ACSS2	ACTB	ACTR1B	ACTR6
Cancer,Gastrointestinal Disease,Organismal Injury and Abnormalities	Pancreaticobiliary neoplasm	6.57e-19	Increased	2.41	ABCA1,ABCA13,ABCB10,ABCC3,ABCD3,ABLIM1,ACAT2,ACKR3,ACSL5,ACVRL1,ADAM12,ADAM17,ADAM9,ADAMTS10,ADAMTS17,ADAMTS20,ADAMTS5,ADAMTS6,ADAMTS7,ADAR,ADARB1,ADD1,ADGRA3,ADGRL2,ADGRL4,AFAP1,AFAP1L2,AFF2,AFF4,AGA,AGL,AGPAT4,AGPAT5,AHR,AKAP1,AKAP11,AKR1B1,ALCAM,ALDH16A1,ALDH1A3,ALDH6A1,ALDH7A1,ALG3,ALKBH3,ALPK2,ANAPC5,ANKLE2,ANKRD11,ANKRD39,ANKRD49,ANKS1A,ANKZF1,ANO10,ANP32E,ANXA2,AOC2,AP1G1,AP3B1,APAF1,APOB,…	910		Activation of leukocytes	ACE	ACHE	ADAM9	ADORA2A	AHR	AKIRIN2	ANXA2	AP3B1	APOA1	ATF3	B2M	BACH2	BCL10	BCL2	BCL2L11	BCL3	BCL6	BCR	BDNF	BHLHE40	BID	BMP2K	C3	CADM1	CBLB	CBS/LOC102724560	CCL11	CCL2	CD44	CD58	CD74	CD83	CD86	CD93	CDKN1A	CEBPB	CERK	CGAS	CHI3L1	CISH	CLCN7
Cardiovascular Disease,Organismal Injury and Abnormalities	Formation of vascular lesion	7.13e-12	Increased	2.407	AHR,APOA1,APOB,BDNF,CBS/LOC102724560,CCL2,CD44,CXCL2,DDR1,EFEMP2,ELN,F2R,F5,FURIN,HSPG2,ICAM1,IL33,IL6,ITGB3,KLF4,KRIT1,LAMC1,LIPG,LOX,MGP,MRTFB,MYC,NFE2L2,NFKB1,NFKBIA,PANX1,PARP1,PDGFB,PECAM1,PPARGC1B,PTGES,PTGS2,RCAN1,RUNX1,SELP,SERPINE1,SGCB,SIRT1,SOAT1,SPP1,STAT3,THBD,TIMP1,TLR2,TLR4,VCAM1,VDR,VEGFA,ZFP36	54		Pancreaticobiliary neoplasm	ABCA1	ABCA13	ABCB10	ABCC3	ABCD3	ABLIM1	ACAT2	ACKR3	ACSL5	ACVRL1	ADAM12	ADAM17	ADAM9	ADAMTS10	ADAMTS17	ADAMTS20	ADAMTS5	ADAMTS6	ADAMTS7	ADAR	ADARB1	ADD1	ADGRA3	ADGRL2	ADGRL4	AFAP1	AFAP1L2	AFF2	AFF4	AGA	AGL	AGPAT4	AGPAT5	AHR	AKAP1	AKAP11	AKR1B1	ALCAM	ALDH16A1	ALDH1A3	ALDH6A1
Cancer,Organismal Injury and Abnormalities	Blue round small cell tumor	1.01e-11	Increased	2.399	AARS1,ABCA1,ABCA13,ABCC1,ABCC3,ABCF2,ABT1,ACAD11,ACAT2,ACE,ACHE,ACSL5,ADAM12,ADAM19,ADAM9,ADAMTS17,ADAMTS20,ADAMTS5,ADAMTS6,ADAR,ADD3,ADGRA3,ADGRE5,ADGRL2,ADGRL4,ADORA2A,AFAP1L2,AFF2,AFMID,AGL,AGO2,AKR1B1,ALDH1L2,ALG3,AMZ2,ANKH,ANKRD11,ANKRD13A,ANKRD28,ANKRD35,APAF1,APBB2,APOB,ARHGAP33,ARHGAP39,ARHGAP42,ARL8A,ARMC12,ARPC5,ARSJ,ASPH,ASPM,ATG101,ATP11B,ATP11C,ATP1A1,ATP9A,ATR,ATRNL1,ATXN2L,AVPI1,B2…	766		Formation of vascular lesion	AHR	APOA1	APOB	BDNF	CBS/LOC102724560	CCL2	CD44	CXCL2	DDR1	EFEMP2	ELN	F2R	F5	FURIN	HSPG2	ICAM1	IL33	IL6	ITGB3	KLF4	KRIT1	LAMC1	LIPG	LOX	MGP	MRTFB	MYC	NFE2L2	NFKB1	NFKBIA	PANX1	PARP1	PDGFB	PECAM1	PPARGC1B	PTGES	PTGS2	RCAN1	RUNX1	SELP	SERPINE1
Cancer,Organismal Injury and Abnormalities,Respiratory Disease	Lung adenocarcinoma	8.64e-08	Increased	2.398	ABCC3,ABL2,ABRAXAS1,ADAM19,ADAMTS5,ADAMTS7,ADCY4,ADGRL2,AFF2,AGFG2,AGO2,AHR,ALDH1A3,ALDH1B1,ALG3,ANAPC5,ANKRD13A,ANKRD13B,ANKRD28,ANLN,AP1G1,AP3B1,APBB2,APOB,ARFGAP1,ARFGEF2,ARG2,ARHGAP28,ARHGAP33,ARHGEF6,ARRB1,ARSD,ASAH1,ASNS,ATAD2,ATP2B1,ATR,ATRNL1,AVL9,B2M,BARD1,BAZ1A,BCL2,BCL6,BCL6B,BMI1,BMP2K,BMPER,BMX,BRCA1,BRCA2,BST1,BUB1,BUB1B,C1QBP,C2CD5,C3orf70,CACNA2D1,CALD1,CASP3,CASTOR1,CAVIN1,CBFB,C…	493		Blue round small cell tumor	AARS1	ABCA1	ABCA13	ABCC1	ABCC3	ABCF2	ABT1	ACAD11	ACAT2	ACE	ACHE	ACSL5	ADAM12	ADAM19	ADAM9	ADAMTS17	ADAMTS20	ADAMTS5	ADAMTS6	ADAR	ADD3	ADGRA3	ADGRE5	ADGRL2	ADGRL4	ADORA2A	AFAP1L2	AFF2	AFMID	AGL	AGO2	AKR1B1	ALDH1L2	ALG3	AMZ2	ANKH	ANKRD11	ANKRD13A	ANKRD28	ANKRD35	APAF1
Cancer,Organismal Injury and Abnormalities,Respiratory Disease	Nonsquamous non-small cell lung carcinoma	1.02e-07	Increased	2.398	ABCC3,ABL2,ABRAXAS1,ADAM19,ADAMTS5,ADAMTS7,ADCY4,ADGRL2,AFF2,AGFG2,AGO2,AHR,ALDH1A3,ALDH1B1,ALG3,ANAPC5,ANKRD13A,ANKRD13B,ANKRD28,ANLN,AP1G1,AP3B1,APBB2,APOB,ARFGAP1,ARFGEF2,ARG2,ARHGAP28,ARHGAP33,ARHGEF6,ARRB1,ARSD,ASAH1,ASNS,ATAD2,ATP2B1,ATR,ATRNL1,AVL9,B2M,BARD1,BAZ1A,BCL2,BCL6,BCL6B,BMI1,BMP2K,BMPER,BMX,BRCA1,BRCA2,BST1,BUB1,BUB1B,C1QBP,C2CD5,C3orf70,CACNA2D1,CALD1,CASP3,CASTOR1,CAVIN1,CBFB,C…	495		Lung adenocarcinoma	ABCC3	ABL2	ABRAXAS1	ADAM19	ADAMTS5	ADAMTS7	ADCY4	ADGRL2	AFF2	AGFG2	AGO2	AHR	ALDH1A3	ALDH1B1	ALG3	ANAPC5	ANKRD13A	ANKRD13B	ANKRD28	ANLN	AP1G1	AP3B1	APBB2	APOB	ARFGAP1	ARFGEF2	ARG2	ARHGAP28	ARHGAP33	ARHGEF6	ARRB1	ARSD	ASAH1	ASNS	ATAD2	ATP2B1	ATR	ATRNL1	AVL9	B2M	BARD1
Cancer,Organismal Injury and Abnormalities,Respiratory Disease	Non-squamous lung carcinoma	1.11e-07	Increased	2.398	ABCC3,ABL2,ABRAXAS1,ADAM19,ADAMTS5,ADAMTS7,ADCY4,ADGRL2,AFF2,AGFG2,AGO2,AHR,ALDH1A3,ALDH1B1,ALG3,ANAPC5,ANKRD13A,ANKRD13B,ANKRD28,ANLN,AP1G1,AP3B1,APBB2,APOB,ARFGAP1,ARFGEF2,ARG2,ARHGAP28,ARHGAP33,ARHGEF6,ARRB1,ARSD,ASAH1,ASNS,ATAD2,ATP2B1,ATR,ATRNL1,AVL9,B2M,BARD1,BAZ1A,BCL2,BCL6,BCL6B,BMI1,BMP2K,BMPER,BMX,BRCA1,BRCA2,BST1,BUB1,BUB1B,C1QBP,C2CD5,C3orf70,CACNA2D1,CALD1,CASP3,CASTOR1,CAVIN1,CBFB,C…	496		Nonsquamous non-small cell lung carcinoma	ABCC3	ABL2	ABRAXAS1	ADAM19	ADAMTS5	ADAMTS7	ADCY4	ADGRL2	AFF2	AGFG2	AGO2	AHR	ALDH1A3	ALDH1B1	ALG3	ANAPC5	ANKRD13A	ANKRD13B	ANKRD28	ANLN	AP1G1	AP3B1	APBB2	APOB	ARFGAP1	ARFGEF2	ARG2	ARHGAP28	ARHGAP33	ARHGEF6	ARRB1	ARSD	ASAH1	ASNS	ATAD2	ATP2B1	ATR	ATRNL1	AVL9	B2M	BARD1
Cardiovascular Disease,Organismal Injury and Abnormalities	Occlusion of blood vessel	3.72e-09	Increased	2.39	ABCA1,ACAT2,ACE,ADAMTS7,ADORA2A,ADRB2,AGPAT5,AHR,ANGPTL4,APOA1,APOB,ARG2,ATP2B1,BCL2,BDNF,BIRC3,BMAL1,CA9,CACNA2D1,CBLB,CBS/LOC102724560,CCDC92,CCL2,CCN3,CD44,CDH13,CDKN1A,CHI3L1,CITED2,COL5A2,COMT,CPEB3,CSF1,CX3CL1,CXCL2,CXCL8,DDR1,DISP1,DOCK4,EDN1,EGR1,ELN,ENPP1,EPHX2,ERN1,F2R,F3,F5,FAM78B,FGD5,FLT1,FN1,FOSL1,FOXC2,FURIN,GABRA2,GBE1,GCLC,GDF15,GGCX,GJA1,GPX3,GUCY1B1,HDAC9,HIF1A,HSPD1,HSPG2,HTR2…	168		Non-squamous lung carcinoma	ABCC3	ABL2	ABRAXAS1	ADAM19	ADAMTS5	ADAMTS7	ADCY4	ADGRL2	AFF2	AGFG2	AGO2	AHR	ALDH1A3	ALDH1B1	ALG3	ANAPC5	ANKRD13A	ANKRD13B	ANKRD28	ANLN	AP1G1	AP3B1	APBB2	APOB	ARFGAP1	ARFGEF2	ARG2	ARHGAP28	ARHGAP33	ARHGEF6	ARRB1	ARSD	ASAH1	ASNS	ATAD2	ATP2B1	ATR	ATRNL1	AVL9	B2M	BARD1
Tissue Morphology	Quantity of progenitor cells	1.13e-09	Increased	2.387	ADAR,ADD1,ADD3,AHR,ALDH2,APAF1,ARHGDIB,ARID3A,ATF4,ATP11C,ATP2B1,B2M,BBC3,BCL10,BCL2,BCL2L11,BCL3,BDNF,BHLHE40,BMAL1,BMF,BMP4,BNIP3L,BRCA1,BRCA2,CASP3,CBFB,CCND2,CD34,CD44,CD83,CD86,CDK6,CDKN1A,CSF1,CSF3,CSK,CTC1,CXCL8,CXCR4,DAXX,DCN,DFFB,DLL4,DMTN,DNAJA3,DOK2,DUSP5,DYRK3,E2F4,EFNB1,EFNB2,EGLN1,EIF2AK2,EPAS1,ETS1,ETS2,FANCD2,FAS,FLI1,FLVCR1,FNIP1,FYN,GJA1,HIF1A,HIVEP2,HOXA5,HSPA9,ID1,IL15,IL1A,IL…	156		Occlusion of blood vessel	ABCA1	ACAT2	ACE	ADAMTS7	ADORA2A	ADRB2	AGPAT5	AHR	ANGPTL4	APOA1	APOB	ARG2	ATP2B1	BCL2	BDNF	BIRC3	BMAL1	CA9	CACNA2D1	CBLB	CBS/LOC102724560	CCDC92	CCL2	CCN3	CD44	CDH13	CDKN1A	CHI3L1	CITED2	COL5A2	COMT	CPEB3	CSF1	CX3CL1	CXCL2	CXCL8	DDR1	DISP1	DOCK4	EDN1	EGR1
[truncated: 102 more rows]
[truncated: 3,044 more columns]
