# Supplementary material for: Transcriptome Analysis Reveals Novel Inflammatory Signalings to Glaesserella parasuis Infection
Source: Genes (Basel). 2024 Aug 20;15(8):1094. doi: 10.3390/genes15081094 (PMC11353251; doi:10.3390/genes15081094)
Supplement: Supplementary file 1 [file genes-15-01094-s001.zip › Table S8 Networks in three comparisons.xlsx]

## Sheet: 3D421
ID	Molecules in Network	Score	Focus Molecules	Top Diseases and Functions
1	ABT1,CCDC137,CCDC86,DDX27,DDX31,EHF,JRK,KNOP1,KRI1,KRR1,LLPH,LURAP1L,NEIL1,NR4A1,PATZ1,PRR3,RBM19,RBM28,REXO4,RPF2,RPL7L1,RRP8,SCEL,SPOUT1,SURF6,THAP12,TOE1,TP53RK,TSGA10,UTP23,VWA5A,WDR46,ZBTB24,ZCCHC3,ZNF48	51	35	[Cellular Assembly and Organization, Cellular Development, Cellular Growth and Proliferation]
2	AKAP1,ALAS1,ARNT2,AUH,C17orf80,CDT1,CLUH,DBR1,DDX28,DUB,ELAC2,EPAS1,FASTKD5,KPNA2,LETM1,MAT2A,MEPCE,MRM1,MRPL51,MTERF3,NAA25,NDUFAF4,NOA1,PDK3,PNPLA8,PSME3,PTCD3,RECQL4,RPUSD2,SLC2A1,TRMT10C,TTLL4,UBE2H,UPP1,USP13	48	34	[Cell Morphology, Cellular Assembly and Organization, Metabolic Disease]
3	ABLIM1,ANKRD33B,ANKRD35,BCLAF1,CEP170,DDX18,DKC1,DNAAF9,EBNA1BP2,FAM111B,FLNB,G3BP1,GRWD1,histone H4,KIF20A,KIF23,KLF9,MRTO4,NAA40,NASP,NOLC1,NUP210L,NUPR1,NXF1,PAG1,PLK3,RICTOR,RRP12,RRS1,SFN,SNORA62,TBC1D8B,TIPARP,TNIK,VRK1	48	34	[Gene Expression, Molecular Transport, RNA Trafficking]
4	CCDC115,CLDN3,DDX52,DXO,ETV3,EXOSC10,EXOSC10:C1D:MPHOSPH6:SKIV2L2:Exosome,GPATCH4,HEATR1,IMP3,LOC102724159/PWP2,MPHOSPH10,NCLN,NOC4L,NOL6,NOP14,NOP56,NOP58,NUFIP1,PIGH,RDH10,REL,RNR,RRP9,SLC26A6,TMEM106A,TMEM131L,TMEM201,TMEM63B,USP36,UTP3,UTPA,WDR3,WDR36,WNK3	43	32	[Infectious Diseases, Organismal Injury and Abnormalities, RNA Post-Transcriptional Modification]
5	ABHD18,ABTB2,BFSP1,BNIP3,BNIP3L,C14orf28,C18orf54,CALCOCO1,CCDC136,CCDC28B,COA7,DPH2,ENKD1,FAM219B,FCGR1A/2A/3A,KIFC3,MAP10,MEIS3,nucleotidyltransferase,PCYT1B,PHLDB3,PPP2R3C,PTK2B,RAB11,RITA1,RNF24,SDHAF1,SELENOO,SYCE1,TENT5B,tubulin (family),TUFT1,VE cadherin,VEGFA:VEGFR2:Integrin alphaVbeta3:PTK2B,YRDC	36	29	[Cell Morphology, Cellular Function and Maintenance, Organismal Injury and Abnormalities]
6	APIP,ASPHD2,BRPF1,C1orf131,CCDC112,CDC40,CDCA7,CTR9,DEUP1,DHX35,Elongation,EPC2,GEM,GXYLT1,ING5,JPT2,KCTD9,LURAP1,MEK,MEST,NCDN,NOL4L,NXF1,2:NXT1::polyadenylated, capped mRNA:CBC:EJC:TREX:SRSF proteins,polyadenylated, capped mRNA:CBC:EJC:TREX:SRSF proteins,RXYLT1,SHFL,SPATA6,Spliced mRNP,Spliceosomal C Reactome,TBC1D2B,TFAP2C,TSSC4,TTC27,WDR83,ZBTB25	36	29	[Developmental Disorder, Hereditary Disorder, Metabolic Disease]
7	BRF1:mRNA Degradation,C7orf50,CDKL5,CNOT9,CPEB4,CTPS1,CYLD,DDX20,EXOSC2,EXOSC3,EXOSC6,Exosome core,Exosome:SKI,GEMIN7,HECA,KSRP:mRNA Degradation,LSM1,MARF1,MAST1,MAST4,NAF1,OTUD4,PLCD3,R3HDM4,RBFOX2,SGF29,snRNP,SRCAP,THOP1,TTP:mRNA Degradation,UPF3A,XRN1,YTHDF1,ZFP36,ZFP36L1	36	29	[Cellular Function and Maintenance, RNA Damage and Repair, RNA Post-Transcriptional Modification]
8	AKT,ASAP3,BMT2,C1orf54,C5,CEMIP,CEMIP2,CLIP4,Collagen type VI,FAM114A1,FKHR,HOXD11,HOXD8,HOXD9,HYAL,HYAL4,hyaluronidase,ITFG2,LRRC61,MMD,MYORG,neuropilin,NRP2,NYAP1,OTUD3,PARS2,plexin A,SEMA3,SEMA3B,SEMA3C,sGC,SGCE,SIAE,ST6GALNAC4,TGFBRAP1	30	26	[Carbohydrate Metabolism, Cell-To-Cell Signaling and Interaction, Small Molecule Biochemistry]
9	ADAMTS1,ADAMTS14,ADAMTSL4,ALOXE3,BCO2,BRAT1,CCDC51,CHIC2,CIAP,CSF,DCHS1,FAM177A1,FKBP1B,GLCCI1,hexosaminidase,HOXC6,K channel,LRFN4,LZTS3,MIRLET7,Na ,K -ATPase,NATD1,NCCRP1,NXPH3,POFUT2 substrates,PXK,RAS,RPS19BP1,single donor 2 atom incorporation:oxygen oxidoreductase,SPART,SPON2,TFPI2,THSD1,THSD4,YOD1	30	26	[Cancer, Gastrointestinal Disease, Organismal Injury and Abnormalities]
10	ABCA5,ADAT3,ALDOC,ATXN7L2,AZIN1,BIVM,CANT1,CD44,CDA,CNN2,COTL1,CTIF,CTNNB1/TCF,DHTKD1,ENTPD6,Ficolin-rich granule lumen proteins,GBP1,guanosine-diphosphatase,IFNG induced TRIMs,IFNG-regulated genes with GAS promoter elements,MARS2,MLLT11,MTSS2,NCAM1,PARVB,PGM2L1,Secretory granule lumen proteins,SLBP,Specific granule lumen proteins,STAT4 dimer,Tertiary granule lumen proteins,TRIM26,TRIM35,TRIM45,Y…	30	26	[Cellular Movement, Hematological System Development and Function, Inflammatory Response]
11	Amyloid fibril main peptide chains,Amyloid fibrils,Azurophil granule lumen proteins,C3,CaMK I,CAMK1D,CCN1,CPPED1,CSF1,DLX1,FAM20C:FAM20C substrates,FcER1,FRK,GSN,HCCS,HSD11B1,IGFBP4,IL12 (family),KLHL24,KLHL28,MFGE8,MGLL,NKRF,NUCB1,OGA,PLIN3,PNPLA2,PRSS23,PTPase,SPHK,TGFBI,UCP2,VGF,VWA1,ZSCAN20	30	26	[Connective Tissue Disorders, Energy Production, Organismal Functions]
12	6:NPC,ARL6IP5,caspase,CEP85L,CGNL1,CNPY3,DHCR24,DOLPP1,FANCM,FOXRED2,GRAMD1A,GRK7,LMNB1,LRRC59,MOGS,MRM3,NDC1,NPC:NXF1,2:NXT1:EJC:CBC:mRNA,nuclear pore,Nuclear Pore Complex (NPC),nucleoporin-associated Rev:Importin-beta:B23,NUP35,NUP62,Nup62 complex:Nup93 complex:NUP188:NDC1:POM121:AHCTF1:Chromatin,NUP93,Nup93 complex:NUP188:NDC1:POM121:AHCTF1:Chromatin,PANX1,PIC anchored to the NPC,PREB,RNF183,S…	30	26	[Cellular Assembly and Organization, Cellular Function and Maintenance, DNA Replication, Recombination, and Repair]
13	atRA:RARA,B:RXRA at active HOXA4 chromatin,BBS7,BHLH,CRABP2,CSDC2,CTCF,DEGS2,FOXA1,HDAC5,IgD,KLF4,MEF2D,MFAP3L,MYB,NCOA3,PCDHAC2,PCK2,PEPCK,PRDM1,PRKCG,RARA,RARA,B:RXRA at HOXA4 bivalent chromatin,RARA,B:RXRA at HOXD4 bivalent chromatin,RARA,G:RXRA at HOXA1 bivalent chromatin,RARA,G:RXRA at HOXB1 bivalent chromatin,RGCC,RNA polymerase II,SNAI2,SOX9,SPI1,TCF4,TREH,TTC9,TXNDC11,VDR	30	26	[Cellular Development, Cellular Growth and Proliferation, Gene Expression]
14	3beta HSD,ADPRS,Azurophil granule membrane proteins,BICDL2,CHML,CHMs:GGC-RABs:GDP,ERO1A,ERO1B,GABA receptor,HPS6,insulin,MFSD9,MIR124,PARP8,PDI,PDP1,PDP2,pentosyltransferase,RAB20,RAB37,RAB3A,RABs:GDP,RGGT:CHMs:RABs:GDP,RPH3AL,SH3BP5L,SIRT4,SLC25A27,SLC2A5,SLC2A9,SPHK2,TNKS,TRPM6,VPS13C,VWA5B2,WDR54	28	25	[Carbohydrate Metabolism, Molecular Transport, Small Molecule Biochemistry]
15	1-acylglycerol-3-phosphate O-acyltransferase,AGPAT Reactome,AGPAT3,AGPAT4,APH-1,BRI3BP,CCDC126,CORIN,CTDSP2,ENDOD1,eotaxin,FITM2,GST,GST (complex),IGSF3,INSRR,LPCAT1,MBNL2,MGST1,NPR3,PEX11A,PIGW,PLEKHM3,potassium channel,PPARA:RXRA Coactivator,PPARG,SAMD8,Secretase gamma,SLC39A11,SREBP,TMEM109,TSPAN15,TSPAN2,TSPAN5,VASN	28	25	[Cellular Movement, Hematological System Development and Function, Immune Cell Trafficking]
16	ADAM8,ANKRD37,ARL5B,ARV1,CSGALNACT1,DENND3,Desmosome,Desmosome:PERP,DHRS13,DSC1,DSC3,Early cornified envelope,EGLN,FAM234B,Ficolin-rich granule membrane proteins,FLG fragment:Keratin tonofilament:Desmosome,Keratin tonofilament:Desmosome,LARGE2,MIEF2,MLEC,MTORC1,NBEAL2,OLR1,PRSS56,SCAMP1,SFXN2,SLC38A7,SLC44A2,SPAG4,Specific granule membrane proteins,SYP,Tertiary granule membrane proteins,TRIB2,WAR…	28	25	[Dermatological Diseases and Conditions, Hereditary Disorder, Inflammatory Disease]
17	AAR2,AATF,ANLN,ARMC5,ATAC B,CACTIN,DAPK,DAPK3,DDX5,DHX16,ESR1:estrogen:TFF1gene:FOXA1:GATA3:DDX5:TBP:TFIIA:CARM1,PRMT1:HATs,FDXACB1,FUS,LTV1,NAT10,NCL,NCOA5,NOL9,NSUN2,NSUN5,PPP1R8,PRPF19,SF3A2,SFPQ,spliced mRNA:EJC:CBC complex:Alternative splicing factor,Spliceosomal B Reactome,Spliceosomal Bact,Spliceosomal C*,Spliceosomal P,Spliceosomal Pre-B,spliceosome B activated,SRSF2,TRA2B,TSR1,YJU2	28	25	[Cellular Development, Cellular Growth and Proliferation, RNA Post-Transcriptional Modification]
18	EIF1AD,ESCRT,FA2H,FAM13C,FGFR,GAP,GCNT1,MAPK,NF1,NFASC:NRCAM:ANK1-3:SPTA:SPTB:F-actin:KCNQ2,3, SCNAs:SCNBs,NUDT19,p21 RAS:GTP:RAS GAPs,PDCD2L,PEX12,PEX2,PEX5S,L:Cargo:PEX13:PEX14:PEX2:PEX10:PEX12,PLC delta,proteasome,PSMC3IP,RALGPS2,RAS GAPs,RASA2,SCN3B,SCN5A,SDCBP2,SH3YL1,SMIM1,SPRED3,TMEM45B,TMEM86A,TYSND1,voltage-gated sodium channel,VPS37B,VPS37D,XXYLT1	26	24	[Developmental Disorder, Hereditary Disorder, Lipid Metabolism]
19	A4GALT,Adaptor,ANKRD10,AP5B1,AP5S1,ARNTL/CLOCK,ARRDC4,CNNM1,CNNM4,EPH receptor,GINS,GINS1,GINS2,GINS3,GINS4,interferon alpha,LOC102724428/SIK1,LRATD2,MCM10,PER,PER1,PTP4A1,STXBP1,SYCP2,Synaptonemal Complex:BRCA1,Synaptonemal Complex:BRCA1:ATR,Telomere Attachment Plate,TIMELESS,TMEM267,TRANK1,TRIM65,ubiquitin ligase,Unsynapsed chromatin,UROD,ZBED2	26	24	[Cancer, Cardiovascular Disease, DNA Replication, Recombination, and Repair]
20	AP2,AP2 alpha,BCORL1,BEND3,BRWD3,CAPN5,CBX2,CDKN2A Gene:H3K27Me3-Nucleosome:PRC1.4,collagenase,EGR1,ELK3,H2AF,ID,ID4,IRX5,ISGF3 bound to ISRE promotor elements,KLF12,MAC,MNX1,NDRG1,NTMT1,PAQR6,PIWIL4,RUNX1:CBFB:(PRC1.4,PRC1.5),RYBP,SEMA7A,SERCA,TARS1,TCF7,TCP11L2,Type I IFN-regulated genes with ISRE promoter elements,ZBTB9,ZHX3,ZNF131,ZNF516	26	24	[Cellular Development, Cellular Growth and Proliferation, Gene Expression]
21	ATOSB,C11orf65,C7orf57,DLL/JAG,DLL/JAG:NOTCH1,DLL/JAG:NOTCH2,DLL/JAG:NOTCH3,DLL1,FOXP1,Frizzled receptors:WNTs,GPAM,HIF:CBP:p300,INSIG2,Integrin alpha V beta 1,KREMEN2,L3MBTL3,MLST8,NEMP1,NFIX,NOTCH1:DLL/JAG,P4HA1,PBRM1,RANBP1,RBM12,RCC1,SFMBT1,STAT3/STAT3,TRMT2A,UBP1,VEGFA,WLS:WNT,WNT16,WNT7A,WNT7B,WNTs	26	24	[Cellular Development, Cellular Growth and Proliferation, Embryonic Development]
22	AFG2B,ATP synthase,CHDH,ELL2,ELOA,GDPD5,GTF2E1,HIV-1 transcription complex containing 4 nucleotide long transcript,Holo RNA polymerase II,ICE1,INTS5,INTS6L,INTS7,OPA3,Paused processive elongation,PHYHIPL,PIP4P2,pol II closed pre-initiation,Pol II initiation,pol II promoter:TFIID:TFIIA:TFIIB:Pol II:TFIIF:TFIIE,POLR2A,PPP1R3B,Processive elongation,RNA polymerase II (2,7):RPAP2:Integrator:LEC:capped…	26	24	[Auditory Disease, Connective Tissue Disorders, RNA Post-Transcriptional Modification]
23	Active RNA Polymerase I,B-WICH:rDNA Promoter:KAT2B:KAT2A:EP300,B-WICH:rDNA Promoter:SL1:RNA Pol I,CHD2,DDX56,DGCR8,ERBB2 heterodimers:PTK6,ERBB3,ERRFI1,FTSJ3,GPN1,HBEGF,HNRNPH3,LRRC20,Microprocessor,MYBBP1A,POLR1A,POLR1B,POLR1C,POLR1G,POLR3E,PPAN,PTK6,PTPN21,PTRF:Polymerase I/Nascent Pre rRNA Complex:TTF-I:Sal Box,RAS GEFs,RNA Polymerase I Holoenzyme,RNA Polymerase I promoter escape,RNA Polymeras…	26	24	[Connective Tissue Disorders, Developmental Disorder, Gene Expression]
24	ATF3:ATF4:CEBPB:CHAC1 gene,C15orf39,calcineurin B (family),CHAC1,COP9 signalosome,DDHD2,E3/ISG15,EXPH5,FAM110D,FAM83D,FAM83H,GMNN,GNE,GTPBP3,HS3ST1,Inflammasome,LIPG,LOXL4,LPIN1,Lysyl oxidase propeptides,Lysyl oxidases:Cu2 ,METRNL,PDF,phosphatase,phosphatidate phosphatase,PIF1,PLPP6,PLPPR3,PP1/PP2A,PRKD1,SGPP2,SIDT2,SSH1,triacylglycerol lipase,VLDL/cholesterol	25	23	[Lipid Metabolism, Small Molecule Biochemistry, Vitamin and Mineral Metabolism]
25	ARHGEF19,ARPC5L,ATPase,CD302,CD40,CDC42 GEFs,DHX34,DOCK-GEFs,DOCK-GEFs:RAC1, CDC42,DOCK4,DOCK7,DOCK8,FGF11,GAR1,GEFs,GET1,GTPase,HMBOX1,IgG2c,KU,MFSD5,NET1,NIBAN3,NOM1,OSBPL1A,P glycoprotein,PSMC4,RAC1 GEFs,RBM23,RHOG plasma membrane effectors,RHOG:GTP:RHOG plasma membrane effectors,SWSAP1,TOR1A,TOR3A,TWNK	25	23	[Cell Morphology, Cellular Assembly and Organization, Organismal Injury and Abnormalities]

## Sheet: PK15
ID	Molecules in Network	Score	Focus Molecules	Top Diseases and Functions
1	ADAMTS15,ADAMTSL2,ADAMTSL4,ARID5A,CHIC2,CREB5,DHRS9,EGF-like ligands:EGFR:CBL:Ub-Y53/55-SPRY1/2,ETV1,FDXACB1,GALNT11,GATM,GLYCTK,integrin α,MEIS2,MESP2,NAT8L,NPHP3,OTX1,PNMA1,POFUT2 substrates,pyruvate kinase,SALL2,SLC25A15,SPOCK1,SPRY2,STK40,TENT5A,TLR4,TUBGCP4,ZBTB10,ZBTB20,ZC2HC1C,ZC3H12C,ZFHX2	48	31	[Connective Tissue Disorders, Hereditary Disorder, Tissue Development]
2	ABCC5,ARL4C,C-SRC,CAMKK,CCDC71,CEP85L,DAPK,DAPK3,EHD1,F11R,FAM171B,FBXO33,GTPase,HECA,HMCN1,IGSF3,IKBKB,MAP1A,MEX3B,PGBD1,PHKA2,PROSER3,RAB11FIP2,RAPGEF2,RAS GEFs,RASGEF1A,RASGRF1,RHOB,SLCO4A1,SPTBN5,TMEM25,TNFR1 (complex),UTP3,ZNF174,ZNF396	43	29	[Cancer, Cell-To-Cell Signaling and Interaction, Organismal Injury and Abnormalities]
3	ARL5B,BNIP3,CHSY1,Claudin,Claudin trans-homodimer,CLDN,CLDN4,CLDN8,CLDN9,CSGALNACT1,CSGALNACT2,DCX,DNASE1L2,FKRP,FOXN3,glucuronyl-N-acetylgalactosaminylproteoglycan beta-1,4-N-acetylgalactosaminyltransferase,HNF4G,LRRC57,MTERF2,NR,NR-MED1 Coactivator,NR-NCOR CoRepressor Complex,NR1D1,NR2E1,NR4A2,NR6A1,PHLDA2,RFX2,RNF24,RORA,SESN3,SLC19A2,SPA17,VEGF,XPR1	38	27	[Carbohydrate Metabolism, Connective Tissue Development and Function, Embryonic Development]
4	AFF1,BBS1,BLOC1S4,BORCS7,CD44,CHMs:GGC-RABs:GDP,CYRIA,DDX11,ECM1,FLCN,IFNG-regulated genes with GAS promoter elements,MED10,mediator,MTERF1,PFKFB4,PLEKHM3,PMVK,PNPO,proinsulin,RAB20,RAB30,RAB39A,RAB3A,RAB3IL1,RAB9A,RABL3,RABs:GDP,RGGT:CHMs:RABs:GDP,Secretory granule membrane proteins,SENP8,SLC16A6,SVIP,TEFM,Tertiary granule membrane proteins,TMEM184B	38	27	[Carbohydrate Metabolism, Cellular Compromise, Small Molecule Biochemistry]
5	2' 5' oas,AHR/ARNT/aryl hydrocarbon,ALAS1,ALDH,ALDH1B1,ALDH6A1,ARMCX5,CYP1A1,DTX4,DUSP19,GABARAPL1,GID4,HPCAL1,IDO,IFN type 1,Immunoglobulin,IPP,KBTBD6,KLHL14,KLHL24,LRRC8C,LRRC8E,nuclear factor 1,PDP1,PPARA:RXRA Coactivator,RBM12,RPUSD2,SAMD4A,TBC1D4,THNSL1,TP53INP1,UPP1,volume regulated anion channel,ZHX3,ZNF414	36	26	[Amino Acid Metabolism, Molecular Transport, Small Molecule Biochemistry]
6	ABTB2,AMOTL1,ANKRD22,ATF3:ATF4:CEBPB:CHAC1 gene,ATF4:CEBPB,CEBPG,DDIT3:TRIB3 gene,BAZ1A,BEND3,C1RL,caspase 3/7,CCDC86,CEBPB,CG,CHAC1,CYP,CYP19,DDX60,EGF-like ligands:EGFR:CBL:CIN85:SPRY1/2:Endophilin:Epsin:Eps15L1:EPS15,ENO4,enolase,ETV3,FGF11,FILIP1L,GNE,HERPUD1,HOXB5,IFN beta,interferon alpha,KLHL15,KYAT1,MAT2A,SLCO2A1,SPRY1,THAP12,TRIB3,TSPYL1	34	25	[Lipid Metabolism, Molecular Transport, Small Molecule Biochemistry]
7	ASAP3,B3GAT2,BAG1/HSP/STUB1 misfolded,CDHR4,CENPW,CGNL1,Complement,DNAJ,DNAJB,DNAJB1,DNAJB9,DNAJC1,DNAJC30,ERO1A,ERO1B,FAM169A,GRAMD1A,HPS6,HSP,Hsp misfolded,HSP/MR,HSP22/40/90,HSP70,HSPA5,METTL18,NHERF4,PCDHB7,PDI,proteasome,PTPRU,RGL3,TLR,TMCC3,TTC23L,ZNF784	30	23	[Inflammatory Disease, Post-Translational Modification, Protein Folding]
8	cyclin B,DDIT3,DEGS2,DENND3,EARS2,FMC1,IKB,IKKA/B,JINK1/2,JUNB,KCNC3,KIAA1143,KLF4,MAP2K1,MHC (complex),MHC class I (complex),MHC I (family),MTORC1,N4BP1,NFAT (complex),NUDT19,P4HA1,PPL,RELB,RIPK4,RNA polymerase II,RNF43,RPS6KA5,RSK,SCD,SLC2A1,SLC36A4,THBD,TMPRSS2,TSH	30	23	[Cancer, Neurological Disease, Organismal Injury and Abnormalities]
9	C19orf44,CA12,CA8,carbonic anhydrase,CCT/TRiC:substrate,CSF1 dimer,IL34 dimer:,CSF1R dimer:CBL:GRB2:SOS1:GAB2:GAB3:GRAP2:INPP5D:INPPL1:PI3K:PTPN11:SHC1:PLCG2,CSPG,CSPG5,EPM2AIP1,ETNK2,GAPDHS,IL10 dimer:2xIL10RA:JAK1:2xIL10RB:TYK2:STAT3,KCTD1,KCTD11,KIFC3,MIR101,MIRLET7,Neurofilament,NPM,OCIAD2,RASGEF1B,RSPH14,RTL6,SLC5A2,SOCS7,SPATA2,STAT3,STAT3/5,TBC1D22B,TBC1D2B,TMEM164,TNF-alpha:TNFR1:TRADD:RI…	28	22	[Hematological Disease, Nutritional Disease, Organismal Injury and Abnormalities]
10	2-oxoglutarate:oxygen oxidoreductase,ALKBH2,C1Q (family),C4BP,C5-B6,C8,C9,Collagen type ix,EGLN1,EGLN3,FBXO42,GLIS3,ICAM1,IL10R (complex),ING5,ITPRIP,JMJD4,KDM3A,KDM4B,KDM4C,KDM6B,KDM7A,MAC,MPLKIP,NAV3,PGK,PNPLA8,prolyl hydroxylase,RIOX1,RSBN1,SLC45A3,TLR2/3/4/9,TMEM69,ub-hydroxyPro-HIF-alpha:VCB (with or without LIMD1),ub-hydroxyPro-HIF-alpha:VHL:EloB:EloC:CUL2:RBX1:LIMD1,AJUBA,WTIF:PHD2,3	28	22	[Cancer, Hematological Disease, Immunological Disease]
11	alpha tubulin,C21orf91,CCNG2,COBLL1,CSRNP1,DUSP10,Dynein,Frizzled receptors:WNTs,FZD1,FZD5,gamma tubulin (family),GSK3,Kinetochore:CDC42:GTP:DIAPH2-2,Kinetochore:Mad1:MAD2,KLF5,LRP4,MIS12,MT,NDEL1,NTN5,NUDC:EML4 homotrimer:Microtubule-bound kinetochore,PPP2C,PPP2R5B,PTCH1,RASSF1,SESN2,Sister Centromere:Kinetochore:Microtubules,SMAD3,STAG2,RAD21-Ac-Cohesin:PDS5:CDCA5:WAPAL:Sister Centromeres:Kinet…	28	22	[Cell Morphology, Cellular Assembly and Organization, Cellular Function and Maintenance]
12	ABCB6,ATF7IP,ATPase,BBC3,Bcl-2 interacting BH-3 only proteins,Bcl-XL interacting BH3-only proteins,Bcl-XL:BH3-only protein,Bcl2:BH3-only protein,BMAL1:CLOCK,NPAS2:CRY:PER,CFAP54,CNTF,CRY2,Cytochrome bc1,cytochrome-c oxidase,GCR/glucocorticoid dimer,histone H3,LOC102724428/SIK1,LRIF1,MEIG1,MGLL,Mitochondrial ETC 1,MRPS6,NCOA5,NOA1,NUAK1,P glycoprotein,PER1,PMAIP1,RUNDC1,SLC66A2,SLPI,SPAG16,SPATA46…	28	22	[Cell Morphology, Organismal Injury and Abnormalities, Reproductive System Disease]
13	Active NIK:IKKA dimer:p100:RELB,Active NIK:IKKA dimer:p100:SCF-beta-TRCP,ASIC2,BIRC3,CD40,CD40:CD40L trimer:cIAP1,2:TRAF2:TRAF3:NIK,CPEB3,DLL4,EEA1,ENaC,HMOX2,IL12 (complex),IL1A,Inflammasome,ITGA5,ITGAL,LRRC56,MAP3K14,NEURL1,NGF,NIK,Non-canonical NF-kB initiating TNFRSF memebers,PLAU,PLAUR,RAP2B,RASSF5,SLC2A5,Specific granule membrane proteins,STAT5 dimer,TCTA,TMCC2,TNFA:TNFR2 heterotrimer:cIAP1…	28	22	[Cell-To-Cell Signaling and Interaction, Hematological System Development and Function, Inflammatory Response]
14	AADAC,ALP,carboxylic ester hydrolase,CASP10,CNPY3,cytokine,dsRNA:RIG-I/MDA5:TRAF2/TRAF6:IPS-1:RIP-1/FADD:Cas8/10 prodomain:IKK,ENTPD5,FCGR3,GLI,GPR15,hedgehog,HILPDA,HOXA5,IC,LEF1,Ligand:GPCR complexes that activate Gs,Ligand:GPCR complexes that activate Gs:Heterotrimeric G-protein Gs (inactive),LRRC32,MXD1,MXI1,PLA1A,protease,PTHLH,PYGO1,RBP,RYBP,SGK1,SLC1A4,SLC34A2,SLC5A3,STX11,TCF/LEF,TMF1,β-c…	26	21	[Cell Cycle, Cell-To-Cell Signaling and Interaction, Cellular Growth and Proliferation]
15	BHLHE40,chemokine,CSF1,CXCL2,DUSP1,EGR1,ETS2/IRF1/REL/SPI1,F3,FAM20C:FAM20C substrates,GNRH,growth hormone,IFIH1,IFN alpha/beta,IGFBP4,IGFBP5,IgG,IRF1,ISG15,ISGF3 bound to ISRE promotor elements,LDL,LDLR,LH,MFGE8,MGAT4A,MX1,NFkB (family),PFKFB3,PLAT,SC5D,SIRT,SOD,SV2C,TMEM207,TREX1,Type I IFN-regulated genes with ISRE promoter elements	26	21	[Cellular Movement, Inflammatory Response, Skeletal and Muscular System Development and Function]
16	Adaptor protein 1,ALT,C3,collagen alpha1,DUSP5,FSH,histone H2A,histone H4,HK2,IL35,importin alpha,Integrin alpha L beta 2,KRAB-ZNF,KRAB-ZNF / KAP,MFSD2A,MHC class II (complex),NCK2,NFKB2,PDK1,PPRC1,PTPN12,RALA,TH2 cytokine,THAP2,TNFAIP6,ubiquitin,ZFP14,ZFP36L1,ZNF140,ZNF197,ZNF41,ZNF473,ZNF658,ZNF688,ZNF697	26	21	[Cancer, Neurological Disease, Organismal Injury and Abnormalities]
17	ADAM (family),alpha actinin,CDC42 effectors,CDC42:GTP:CDC42 effectors,Cr3,DAO,ECM,FAM110B,FGF,FMNL3,GDF15,HES1,Integrin,Integrin alpha 5 beta 3,ITGB6,JCAD,KLF12,KU,LIG4,LPIN3,MSX1,NOTCH1 Coactivator Complex:HES1 Gene,PALLD,PEAK1,PEAK3,RAP,SH3PXD2A,SORBS2,SRC (family),SRCIN1,TLE,TLE4,VE cadherin,WDR81,ZNF516	24	20	[Cancer, Gastrointestinal Disease, Organismal Injury and Abnormalities]
18	BCAS1,creatine kinase,CREB,CYP51A1,DUSP4,ETS2,FHDC1,Fibrinogen,GARNL3,GSPT2,HDL,HDL/cholesterol,IL1,Integrin alpha2beta1,alpha3:beta1:(collagen,laminin,fibronectin),ITGA2,ITGA2B/ITGB3,KLF6,LAMA3,NDRG1,NOCT,NOS,PDE,PDE1A,PDE4,PDE4B,PEPCK,PHTF1,PKA,PKA catalytic subunit,PPARG,PRKAA,SLC39A14,TGM2,TSC22D2,VEGFA	24	20	[Cardiovascular System Development and Function, Cell-To-Cell Signaling and Interaction, Embryonic Development]
19	ADM,collagen type i (family),cytochrome C,DDIT4,fibrinogen (family),GJB4,GPCR:ligand complexes that act on Gs:Heterotrimeric G-protein Gs (active),IL18,MIDEAS,MKK3/6,NLRP3,NOTCH,NOTCH1 Coactivator,NOTCH1 Coactivator Complex:HEY Genes,NOTCH1,NOTCH2,NOTCH4 coactivator complex,NOTCH1,NOTCH3 coactivator complexes,NREP,p85 PIK3R,PATZ1,PDGFB,PHLPP1,PI3K (family),polyubiquitin,RBPJ,SLC3A2,SOX4,STAT4 dim…	24	20	[Cardiovascular Disease, Cell Death and Survival, Organismal Injury and Abnormalities]
20	APP,C19orf12,C4orf46,CARF,CNDP1,CRTC1,DACT3,DCDC2,DMAC1,DPCD,FILIP1,GALE,HERPUD1,IFRD2,IRF,KCNK5,KIAA1143,LDH (family),LRRC10B,MTCP1,MTORC2,Mx2,MXI1,PHF7,PLA1A,RNF144B,SLC25A38,SLC38A2,SLFN13,STX11,TBK1,TCP11L2,TRIM46,TRUB1,ZSCAN16	24	20	[Hereditary Disorder, Neurological Disease, Organismal Injury and Abnormalities]
21	Ag-substrate:E3:E2:Ub,CRL E3 ubiquitin ligase complex:COMMDs:CCDC22:DCUN1Ds,CRL E3 ubiquitin ligase:CAND1,CRL E3 ubiquitin ligase:COMMDs:CCDC22,CRL E3 ubiquitin ligases,CRL1 E3 ubiquitin ligase complex:MyrG-DCUN1D3,CRL1 E3 ubiquitin ligase:COMMDs:CCDC22,CRL3 E3 ubiquitin ligase:COMMDs:CCDC22,DCUN1D3,DET1,E3 ligases in proteasomal degradation,E3:K48-iquitinated substrate,E3:Ub:substrate,FAM217B,FB…	23	19	[Connective Tissue Disorders, Developmental Disorder, Post-Translational Modification]
22	AHI1,Basal body,Basal body:transition zone proteins,basal body:transition zone proteins:RAB3IP:RAB11A:GTP:Golgi-derived vesicle,C17orf75,CACNA1S,Calcineurin (complex),calpain,CaMKII,centrosome:C2CD2:distal appendage proteins:TTBK2:MARK4,CEP41,CK1,dopamine D1 receptor,ENDOG,FAS,filamin,GDPD5,GINS3,glycogen synthase,GRIN2A,ITPR,KCNJ11,KCNJ2,L-type calcium channel,MARK4,MTFR1L,NMDA receptor,PHLDA1,P…	23	19	[Lipid Metabolism, Molecular Transport, Small Molecule Biochemistry]
23	3beta HSD,ABCA1,ABCG1,alpha 1 antitrypsin,ANGPTL4,BMAL1,CLTRN,ELOVL6,FMO3,GADD45,GCN5L,HMG CoA synthase,HMGCR,IgG2c,INSIG1,insulin,lipase,LIPH,lipoprotein lipase,Mir122a/b,NF-Y,NPC1,NPC1L1,OXSM,PDHX,PPARG:Fatty Acid:RXRA:Mediator:Coactivator,PPIL6,PTPase,pyruvate dehydrogenase,RWDD2A,SREBP,STARD5,VLDL/cholesterol,WWTR1,WWTR1:SMAD2,3:SMAD4:SERPINE1 gene	21	18	[Lipid Metabolism, Molecular Transport, Small Molecule Biochemistry]
24	ADAM33,ANKRD37,Ap1,CCN1,CDO1,collagen,collagenase,EGLN,ERRFI1,ETS1,ETS1/2,FOS (family),FOSB,FOSL1,FOSL2,GEM,Hif1,HSP27,Igf1-Igfbp,IGFBP,ING2,JUN/JUNB/JUND,KCNIP2,LSM11,MMP,MMP13,PDGF (complex),PDGF-BB,PI-PLAUR:PLAU:PLAU:SERPINE1,SERPINE1,SLC16A3,SPN,TIMP3,TNF (family),TNKS/TNKS2	21	18	[Connective Tissue Disorders, Organ Morphology, Organismal Injury and Abnormalities]
25	Activated TAK complexes,AXIN2,Basigin:CD98hc,CBP/p300,CD98hc complex,CNNM4,COL4,CSF,CTNNBIP1,DCHS1,estrogen receptor,GDF9,HAT,HES7,histone deacetylase,Holo RNA polymerase II,HOXB2,IGF receptor,Integrin α5/β,IRAK2,IRF,K63-linked TRAF6 complexes,N-CoR,PBX4,PCDH,PCDHGA6,PIH1D2,RAS,SERPINB9,SLC7A8,transcription factor,TSGA10,ZBTB26,ZBTB6,ZNF438	19	17	[Cardiovascular System Development and Function, Embryonic Development, Organ Development]

## Sheet: PAVEC
ID	Molecules in Network	Score	Focus Molecules	Top Diseases and Functions
1	2-oxoglutarate:oxygen oxidoreductase,AASDHPPT,ABHD17C,ACBD4,ALKBH2,ALKBH3,ALKBH4,ANKRD39,ARID3A,ASPH,AZIN1,BCAP29,CRLF3,FAM172A,FAM200C,JMJD6,KDM4B,KDM6B,METTL21A,MSRB3,NMT2,NXT2,PGM2L1,PHETA2,PHYH,PM20D2,REL,RFTN2,SLC35A3,SLC7A6OS,SMIM11,SMIM19,SP140,VCPKMT,ZMYND11	39	34	[Cell Cycle, Cellular Assembly and Organization, DNA Replication, Recombination, and Repair]
2	ADAR,BST2,CASP7,CGAS,DICER1,EIF2AK2,F3,GBP1,GBP2,IFI44,IFI44L,IFI6,IFIT1,IFIT2,IFIT3,IFN type 1,KLHL35,MX1,MX2,NHLRC2,OAS1,OAS2,PARP12,PML,PSMB8,RIPK2,RSAD2,SAMHD1,SP110,SPI1,TAP1,TRIM25,XAF1,ZBP1,ZFAND3	39	34	[Antimicrobial Response, Immunological Disease, Inflammatory Response]
3	ADARB1,BRIX1,CCDC86,CEBPZ,DDX24,DDX56,filamin,GNL2,GPATCH4,GTPBP4,H1-3,KCTD5,KRI1,LYAR,MYOF,NEK1,NOC3L,PAK1,PAK1IP1,PPAN,RAC2:GTP:RAC2 cytosolic effectors,RBM28,RIMKLB,RRP15,RRP1B,RSL1D1,SLC25A22,SURF6,TRPM4,UTP23,ZBTB2,ZC3H18,ZC3H6,ZNF346,ZNF574	36	33	[Cell-To-Cell Signaling and Interaction, Cellular Development, Cellular Growth and Proliferation]
4	ALDH1L2,BCL3,FMR1,KRAB-ZNF,KRAB-ZNF / KAP,MYCBP2,OSMR,OTUD4,SLC31A1,TMEM151A,UNK,WDR77,YTHDF1,ZFP14,ZFP2,ZKSCAN1,ZNF200,ZNF226,ZNF227,ZNF248,ZNF37A,ZNF382,ZNF394,ZNF446,ZNF565,ZNF598,ZNF619,ZNF658,ZNF667,ZNF697,ZNF703,ZNF740,ZNF79,ZNF793,ZSCAN25	36	33	[Cell-mediated Immune Response, Cellular Movement, Hematological System Development and Function]
5	ABCD3,ATP5PF,ATPAF1,C1QBP,CCDC149,COQ10B,CRTC2,DAG1,ECH1,ITM2B,LBR,LMNB1,MMACHC,MTHFD2,P-TEFb,PDE12,PDHB,PDK,PDK1,PDK4,PDPR,PLPP7,PPA1,PPA2,PPTC7,PRNP,PUS1,PYROXD1,RAD54B,RPA3,STMN1,TBRG4,TIPARP,TNIP2,VSTM4	36	33	[Lipid Metabolism, Molecular Transport, Small Molecule Biochemistry]
6	cAMP-GEF,CCL2,CLEC14A,COX20,CRADD,ELOVL4,ERG28,GAD,GPX8,MFF,MFSD6,PAQR6,PIDD1,PIGP,REEP3,REEP4,SELENOK,SERINC2,SFT2D2,SLC35E4,SLC66A2,SUSD6,TLR7/8,TMEM101,TMEM107,TMEM144,TMEM19,TMEM237,TMEM243,TMEM254,TMEM35A,TMEM42,TMEM44,TMEM45A,TMEM51	34	32	[Cellular Assembly and Organization, Cellular Function and Maintenance, Developmental Disorder]
7	ANO10,ATRNL1,BZW2,CA9,CAND2,CCDC134,CFAP298,Collagen type II,COMTD1,CTSL,CXCL2,EPHX1,ERP29,FMO5,GAS2L3,GOLIM4,HYOU1,IPO11,ITPRIPL1,Ligands of SCARF1,NOP9,PACC1,PIGS,SAAL1,SCARF1:Ligand,SERPINB7,SGTB,SLC39A10,SLC5A3,SPINT2,SYNE3,TCF20,TMEM201,TSPAN9,TTI1	34	32	[Cancer, Organismal Injury and Abnormalities, Reproductive System Disease]
8	CADM1,cAMP-dependent protein kinase,CARD10,CERCAM,CREB5,CTPS1,EGLN3,FILIP1,FOXRED2,GART,GEM,HMG20A,HOXB9,IPO5,KIFC3,NHSL2,PBK,PFK,PFKM,PRKD2,RABGEF1,RTCA,S100A6,SETX,SIK3,SNAI1,STK26,TBC1D22B,TCF,TLE5,TP53BP2,TRIM52,TRIP6,ZGPAT,ZNF414	34	32	[Cancer, Cell Death and Survival, Organismal Injury and Abnormalities]
9	alpha tubulin,ARIH2,ATXN2L,BTRC,CDC34,CREBRF,CUL7,FBXO11,FBXO48,FBXW8,GLMN,HERC1,HERC5,IL4R,KLHL20,LDLRAD3,NEDD4L,NKRF,RBM15,SCN8A,SIAH2,SKP1,SMURF2,TGFB1:TGFBR2:TGFBR1:SMAD7:SMURF/NEDD4L,TRIM21,TRIM37,UBA7,UBE2L6,UBE2L6:TRIM25:DNA polymerase Y:MonoUb:K164-PCNA:RPA:RFC:TLS-DNA Template,UBE3C,UBR4,UFL1,ZBTB10,ZNRF1,ZSWIM6	34	32	[Cancer, Organismal Injury and Abnormalities, Post-Translational Modification]
10	BLCAP,C6orf136,CD99L2,DACT3,DENND6B,FRMD8,GALK2,GALNT1,GALNT11,GALNT15,GALNT4,GALNTs,IER5,ISG15:DDX58 conjugate,MKNK2,OSER1,PCNX1,PISD,polypeptide N-acetylgalactosaminyltransferase,PROSER1,PTCHD1,RAB6:GTP:BICD dimer:COPI-independent retrograde cargo:Dynein:Dynactin:microtubules,REX1BD,RIGI,SHROOM4,SLC16A11,SLC36A1,SLC43A2,SPIDR,TMTC1,TP53I11,TPK1,ZNF316,ZSWIM1,ZSWIM4	32	31	[Carbohydrate Metabolism, Developmental Disorder, Post-Translational Modification]
11	BDH2,BTBD2,CCDC152,CDKN2AIPNL,FAM78B,FRYL,GAP,GMDS,GSTA4,GUCD1,GULP1,KATNBL1,KCNAB3,KCTD15,KCTD21,KIAA1217,KLHL12,MAB21L3,MEGF10,NADSYN1,NTAN1,NTAQ1,OSGIN1,p21 RAS:GTP:RAS GAPs,p85 PIK3R,PRICKLE2,PSRC1,RAS GAPs,RASA2,SPRED2,SPRED3,STK19,STK40,SYNGAP1,XPNPEP1	32	31	[Cellular Development, Tissue Development, Visual System Development and Function]
12	ATAD1,C9orf72,CALHM5,CCDC47,Class I Peroxisomal Membrane Proteins,DNAJC1,EMC7,ERGIC2,ESYT1,ESYT2,FBXO25,FIS1,GEMIN5,HM13,HSD3B7,LRRC59,LSG1,LUC7L,MT,MTF1,MYEF2,PEX16,PEX19:class I PMP,PEX3:PEX19:class I PMP,PREB,PRMT5,RAB9A,RABL3,RHBDD1,RHBDF2,SLC12A2,SLC25A46,SRPRA,ST7,TMEM216	32	31	[Cellular Compromise, Inflammatory Response, Lipid Metabolism]
13	ADIPOR1,APPL1,ASNS,ATF3,ATP6V0D1,C5orf15,CISH,DNAJB9,EED,EIF2AK3,ENG,ERN1,GABRA2,GOLM1,IGF2R,NAB2,NAGLU,NEK7,PANK4,PCK2,PDLIM1,PEPCK,PHF1,PLAUR,PRC2:Chromatin,proinsulin,RGCC,RNA polymerase II,RNF149,RORA,SKIDA1,SLC25A23,SLC7A5,TGFBR1,WARS1	32	31	[Carbohydrate Metabolism, Cellular Movement, Connective Tissue Development and Function]
14	ACSL1,AP1 gamma,ATAD3A,CEBPD,COX10,DGKZ,EGLN1,ERLIN2,FANCD2,GPT2,HDL,HDL/cholesterol,HK2,JRKL,LGR4,LIPA,MEGF9,NOLC1,NUPR1,PRKAA,RAB11FIP5,RASGRP1,RUSC2,SLC27A1,SLC3A2,SLC7A11,SNORA8,SOAT1,TCOF1,TIGD2,TMEM106B,TRIB1,UNC93B1,ZNF483,ZNF496	32	31	[Carbohydrate Metabolism, Lipid Metabolism, Molecular Transport]
15	active ARS,aldehyde or oxo group:NAD or NADP oxidoreductase,ARS,ARSD,ARSJ,B3GALT4,BRI3BP,CCDC107,CDS1,CNPY3,CXCR4,EFR3B,FAR2,GPI transamidase,IDS,METTL18,NAA25,PDGFRL,PDHX,PIGK,POGLUT3,POMGNT2,PRICKLE3,RASSF9,SELENON,SGSM1,SIL1,ST8SIA5,SUMF1,TBC1D2,TBC1D9,TCTN1,Tectonic-like,TTC13,ZBTB43	30	30	[Cancer, Endocrine System Disorders, Organismal Injury and Abnormalities]
16	ABHD11,AFG2A,AFG2B,AKAP,AKAP11,ARL4A,C17orf75,CBR4,CFAP36,CTU2,DENND11,DNAH17,EHD1,ELMO,ELMO3,ENT,EPN3,FAM174A,FAM219A,FAM43A,FAS,GPD1L,ISLR,lipase,MARS2,MPI,MST/KRS,NSMCE1,PALM2AKAP2,PKA RII,SLC25A40,SLC41A3,SMCO4,WBP1,ZRANB3	28	29	[Auditory Disease, Connective Tissue Disorders, Developmental Disorder]
17	ALPK2,AVPI1,BCL7A,BMERB1,BRPF1,CCDC85B,CDCA7L,CERK,CTC1,FAM124B,GGPS1,ICA1,ING5,INIP,INO80,INO80 alt,IRF1,JADE2,JAZF1,KAT2A,B complexes,KAT6A:ING5:MEAF6:BRPF1,(2,3):PML:Ac-K120,TP53, BRD7:TP53:EP300,KAT6A:ING5:MEAF6:BRPF1,(2,3):PML:TP53,MBIP,MCRIP2,NAV3,NUCKS1,PCAF-ATAC,QTRT2,SETD7,SGF29,TADA2B,TFPT,TPRKB,UCHL5:INO80,ZNF516	28	29	[Cell Cycle, Cellular Assembly and Organization, Cellular Function and Maintenance]
18	28S rRNA:12S pre-rRNA:Rix1:LAS1L:NOL9:SENP3:PeBoW,32S pre-rRNA:Rix1:LAS1L:NOL9:SENP3,ALG12,BOP1,C2CD2L,CCM2L,CLP1,CMAS,DMWD,DPP8,EFHC1,ESCO1,FAM118A,FAM171A2,KIAA0319L,KLF12,METTL1,N4BP2,NEURL4,NOL9,PHF19,polynucleotide 5'-hydroxyl-kinase,PRC2 Reactome,RYK,SENP3,SH3GLB2,TCR (complex),TEX10,TRMT2A,TRP,USE1,WDR4,XPR1,ZNF451,ZNRD2	28	29	[Developmental Disorder, Hereditary Disorder, Metabolic Disease]
19	ACAA2,ARHGAP18,ATG101,BICD1,CARMIL1,CCDC88C,Cytoplasmic dynein,EDC3,FHL1,FKBP4,FXR2,HABP4,HES4,HSF1 target gene,HSF1 trimer:target gene,HSP70 NEFs,HSP70:DNAJB1:Ac-K80-HSF1 trimer:target gene,HSPH1,KANK1,MANF,ME2,MGME1,MYLK,MYO1B,PCBD1,PDE4DIP,PEA15,RELB,RMC1,SHANK1,TARS1,TNFRSF21,TRIM56,tubulin (family),WIPI1	28	29	[Cellular Assembly and Organization, Organismal Development, Tissue Development]
20	ABCF2,ACP2,AP2 clathrin:L1:KIF4:microtubule,ASB7,CAVIN3,CLCN7,CRL E3 ubiquitin ligase:CAND1,CRL E3 ubiquitin ligases,DZIP1,E3 ligases in proteasomal degradation,E3:Ub:substrate,FBXL19,FBXW4,FLOT1,FLOT2,GPRC5A,IKB,KCNK1,KCTD7,KLHL11,KLHL13,KLHL21,KLHL9,L1CAM,LMO7,LRRFIP2,NPC1,RNF114,RNF126,RNF138,RNF19B,RNF7,SEC61A1,TMEM192,TMOD1	28	29	[Developmental Disorder, Hereditary Disorder, Metabolic Disease]
21	ANKRD28,ATP1B1,ATP2B1,C1orf174,CBX5,CCDC8,CENPA,CHD3,DAXX,DDAH1,DDAH2,DNAJC2,DNMT3B,EHMT2,HDAC,HIRA,histone,histone H2A,histone H2B,IGF2BP1,ITFG1,MOCOS,NRP1,Polycomb,PRDM16,RCN2,RECQL,RIF1,RUVBL2,SGPL1,SLC25A13,TIP60,UVRAG,XRCC5,ZBTB7B	28	29	[Cellular Assembly and Organization, Developmental Disorder, DNA Replication, Recombination, and Repair]
22	AKAP1,ALP,BAG1,BAG2,BMP2K,COQ9,creatine kinase,DNAJA1,DNAJA2,DNAJA3,ENaC,ETFB,FUOM,HSBP1,HSP70,HSPA4,HSPA9,HSPB8,IARS2,LARP4,METTL14,MFN2,NDRG1,NFS1,NUDC,PGS1,PI3K p85,RBM27,SDHAF1,SLC30A9,SORBS2,STAT4 dimer,STK4,TEDC2,TXNRD3	28	29	[Cellular Compromise, Post-Translational Modification, Protein Folding]
23	activin receptor,APMAP,ARMC6,ARSK,aryl sulfatase,B3GNT2,BPNT2,C1orf198,CHST14,CLEC2B,CNTN3,DCAKD,EEF1A,FOXS1,FREM2,FUT11,GPI-anchored proteins,GXYLT1,LRP5,MEK,MFSD3,N4GlycoAsn-PalmS-WNT3A:FZD:LRP5/6,N4GlycoAsn-PalmS-WNT3A:FZD:LRP5/6:ZNRF3/RNF43,NGLY1,POMK,PON2,SDF2L1,SLC20A1,SLC26A2,SLC38A5,SLCO4A1,ST8SIA4,STK36,UST,WDR55	26	28	[Carbohydrate Metabolism, Connective Tissue Development and Function, Embryonic Development]
24	BLTP3A,CCDC80,cPLA2s,CPXM2,DECR1,DOP1B,FJX1,FOXK2,GBP Reactome,GBP5,GSAP,HCFC2,IFNG induced TRIMs,IFNG-regulated genes with GAS promoter elements,IRF2BP2,IRF2BPL,LATS,NPHP3,NRK,PAFAH1B3,PHF23,RELL1,SPATA20,TEAD,TEAD3,TRIM2,TRIM26,TRIM38,TRIM68,UCK1,UCK2,VCAM1,VGLL3,YAP/TAZ,ZNF428	26	28	[Cancer, Endocrine System Disorders, Organismal Injury and Abnormalities]
25	ANP32E,ATL3,BANP,BAZ1A,BBC3,Bcl-2 interacting BH-3 only proteins,Bcl-XL interacting BH3-only proteins,Bcl-XL:BH3-only protein,BCL2L11,BID,FAM20C:FAM20C substrates,FOXO,FSTL3,GINM1,GLIS3,HYAL1,IGFBP7,L2HGDH,LTBP1,LTBPs:Fibrillin-1,MXRA8,NRM,PMAIP1,PSAT1,RIMOC1,RSKR,SPACA6,STC2,SUOX,TMEM132A,TOX,TRIB3,TROAP,ubiquitin ligase,ZBTB7A	26	28	[Cell Death and Survival, Cellular Assembly and Organization, Organismal Injury and Abnormalities]
